# Supplementary material for: Identification of Potential Therapeutic Targets for Sensorineural Hearing Loss and Evaluation of Drug Development Potential Using Mendelian Randomization Analysis
Source: Bioengineering (Basel). 2025 Jan 29;12(2):126. doi: 10.3390/bioengineering12020126 (PMC11852220; doi:10.3390/bioengineering12020126)
Supplement: Supplementary file 1 [file bioengineering-12-00126-s001.zip]

Archive with 7 entries (6 files):
- bioengineering-3419918-supplementary/Supplementary materials/
- bioengineering-3419918-supplementary/Supplementary materials/Supplementary Material 1.csv
- bioengineering-3419918-supplementary/Supplementary materials/Supplementary Material 2.csv
- bioengineering-3419918-supplementary/Supplementary materials/Supplementary Material 3.pdf
- bioengineering-3419918-supplementary/Supplementary materials/Supplementary Material 4.csv
- bioengineering-3419918-supplementary/Supplementary materials/Supplementary Material 5.xls
- bioengineering-3419918-supplementary/Supplementary materials/Supplementary Material 6.pdf
