# Supplementary material for: Identification of Potential Therapeutic Targets for Sensorineural Hearing Loss and Evaluation of Drug Development Potential Using Mendelian Randomization Analysis
Source: Bioengineering (Basel). 2025 Jan 29;12(2):126. doi: 10.3390/bioengineering12020126 (PMC11852220; doi:10.3390/bioengineering12020126)
Supplement: Supplementary file 1 [file bioengineering-12-00126-s001.zip › bioengineering-3419918-supplementary/Supplementary materials/Supplementary Material 1.csv]

SNP	effect_allele.exposure	other_allele.exposure	effect_allele.outcome	other_allele.outcome	beta.exposure	beta.outcome	eaf.exposure	eaf.outcome	remove	palindromic	ambiguous	id.outcome	chr	pos	se.outcome	samplesize.outcome	pval.outcome	outcome	originalname.outcome	outcome.deprecated	mr_keep.outcome	data_source.outcome	chr.exposure	pos.exposure	se.exposure	pval.exposure	exposure	mr_keep.exposure	pval_origin.exposure	id.exposure	action	mr_keep	F	FMean	F_pow_beta_se
rs145391079	G	A	G	A	-0.194519	-0.00514175	0.0105873	0.0145528	FALSE	FALSE	FALSE	finngen_R9_H8_HL_SEN_NAS	12	46982328	0.0365347	364223	0.888078	Sensorineural hearing loss || id:finngen_R9_H8_HL_SEN_NAS	Sensorineural hearing loss	Sensorineural hearing loss || ||	TRUE	MedicineITLab	12	46982328	0.0350167	2.77561994771652e-08	Poly(U)-specific endoribonuclease | Oncology_II	TRUE	reported	ukb-ppp-ENDOU-OID31498	2	TRUE	30.85841573	493.411612474354	30.85841573
rs55703414	A	G	A	G	-0.0545552	0.00163828	0.18697	0.239498	FALSE	FALSE	FALSE	finngen_R9_H8_HL_SEN_NAS	4	159154804	0.0100301	364223	0.870254	Sensorineural hearing loss || id:finngen_R9_H8_HL_SEN_NAS	Sensorineural hearing loss	Sensorineural hearing loss || ||	TRUE	MedicineITLab	4	159154804	0.00964768	1.56077392167333e-08	Rap guanine nucleotide exchange factor 2 | Oncology_II	TRUE	reported	ukb-ppp-RAPGEF2-OID31337	2	TRUE	31.9761759	493.411612474354	31.9761759
rs117702791	G	A	G	A	-0.151132	-0.00190283	0.023774	0.0260779	FALSE	FALSE	FALSE	finngen_R9_H8_HL_SEN_NAS	19	51279635	0.0273374	364223	0.944508	Sensorineural hearing loss || id:finngen_R9_H8_HL_SEN_NAS	Sensorineural hearing loss	Sensorineural hearing loss || ||	TRUE	MedicineITLab	19	51279635	0.0266214	1.3699666658713e-08	Sialic acid-binding Ig-like lectin 8 | Cardiometabolic_II	TRUE	reported	ukb-ppp-SIGLEC8-OID30261	2	TRUE	32.22931516	493.411612474354	32.22931516
rs148094584	C	T	C	T	-0.132209	-0.0163905	0.0272178	0.0124702	FALSE	FALSE	FALSE	finngen_R9_H8_HL_SEN_NAS	7	29936989	0.0389252	364223	0.673699	Sensorineural hearing loss || id:finngen_R9_H8_HL_SEN_NAS	Sensorineural hearing loss	Sensorineural hearing loss || ||	TRUE	MedicineITLab	7	29936989	0.0231055	1.05295545775971e-08	Secernin-1 | Inflammation	TRUE	reported	ukb-ppp-SCRN1-OID20542	2	TRUE	32.74095166	493.411612474354	32.74095166
rs75746941	T	C	T	C	-0.0916875	-0.0247988	0.0619291	0.05315	FALSE	FALSE	FALSE	finngen_R9_H8_HL_SEN_NAS	19	38052421	0.0189705	364223	0.191135	Sensorineural hearing loss || id:finngen_R9_H8_HL_SEN_NAS	Sensorineural hearing loss	Sensorineural hearing loss || ||	TRUE	MedicineITLab	19	38052421	0.0159841	9.68456236062747e-09	Protein phosphatase 1 regulatory subunit 14A | Neurology_II	TRUE	reported	ukb-ppp-PPP1R14A-OID31011	2	TRUE	32.90363558	493.411612474354	32.90363558
rs72995433	C	T	C	T	-0.116735	0.00205264	0.025022	0.0426202	FALSE	FALSE	FALSE	finngen_R9_H8_HL_SEN_NAS	19	18583162	0.0214186	364223	0.923652	Sensorineural hearing loss || id:finngen_R9_H8_HL_SEN_NAS	Sensorineural hearing loss	Sensorineural hearing loss || ||	TRUE	MedicineITLab	19	18583162	0.0201894	7.38346125083889e-09	Growth/differentiation factor 15 | Cardiometabolic	TRUE	reported	ukb-ppp-GDF15-OID20251	2	TRUE	33.43146054	493.411612474354	33.43146054
rs77964417	A	G	A	G	0.065988	-0.0295726	0.135083	0.148803	FALSE	FALSE	FALSE	finngen_R9_H8_HL_SEN_NAS	16	21186584	0.0120891	364223	0.0144368	Sensorineural hearing loss || id:finngen_R9_H8_HL_SEN_NAS	Sensorineural hearing loss	Sensorineural hearing loss || ||	TRUE	MedicineITLab	16	21186584	0.0114087	7.29474306827835e-09	Ketimine reductase mu-crystallin | Neurology_II	TRUE	reported	ukb-ppp-CRYM-OID30815	2	TRUE	33.45473631	493.411612474354	33.45473631
rs11190375	A	G	A	G	0.0451265	0.0085122	0.417122	0.290477	FALSE	FALSE	FALSE	finngen_R9_H8_HL_SEN_NAS	10	100037190	0.00945414	364223	0.367925	Sensorineural hearing loss || id:finngen_R9_H8_HL_SEN_NAS	Sensorineural hearing loss	Sensorineural hearing loss || ||	TRUE	MedicineITLab	10	100037190	0.00755724	2.35374819510339e-09	Dynamin-binding protein | Neurology	TRUE	reported	ukb-ppp-DNMBP-OID20956	2	TRUE	35.65634908	493.411612474354	35.65634908
rs9418952	A	G	A	G	0.0895181	0.0109941	0.0626714	0.0391628	FALSE	FALSE	FALSE	finngen_R9_H8_HL_SEN_NAS	10	133240100	0.0221148	364223	0.619093	Sensorineural hearing loss || id:finngen_R9_H8_HL_SEN_NAS	Sensorineural hearing loss	Sensorineural hearing loss || ||	TRUE	MedicineITLab	10	133240100	0.0148565	1.68573770183706e-09	Proline-rich acidic protein 1 | Cardiometabolic_II	TRUE	reported	ukb-ppp-PRAP1-OID30391	2	TRUE	36.30686054	493.411612474354	36.30686054
rs11576820	T	C	T	C	-0.0566285	0.00332722	0.226437	0.241331	FALSE	FALSE	FALSE	finngen_R9_H8_HL_SEN_NAS	1	154847208	0.0100466	364223	0.740508	Sensorineural hearing loss || id:finngen_R9_H8_HL_SEN_NAS	Sensorineural hearing loss	Sensorineural hearing loss || ||	TRUE	MedicineITLab	1	154847208	0.00937989	1.56794202315281e-09	Phosphomevalonate kinase | Neurology	TRUE	reported	ukb-ppp-PMVK-OID20850	2	TRUE	36.44807746	493.411612474354	36.44807746
rs1989787	T	C	T	C	-0.0474615	2.11423e-05	0.348872	0.319382	FALSE	FALSE	FALSE	finngen_R9_H8_HL_SEN_NAS	9	133634290	0.00918371	364223	0.998163	Sensorineural hearing loss || id:finngen_R9_H8_HL_SEN_NAS	Sensorineural hearing loss	Sensorineural hearing loss || ||	TRUE	MedicineITLab	9	133634290	0.0078063	1.20254129810778e-09	ADAMTS-like protein 2 | Cardiometabolic_II	TRUE	reported	ukb-ppp-ADAMTSL2-OID30370	2	TRUE	36.96514761	493.411612474354	36.96514761
rs186451340	G	A	G	A	-0.221295	0.0526634	0.0125856	0.0249466	FALSE	FALSE	FALSE	finngen_R9_H8_HL_SEN_NAS	19	41595334	0.0282405	364223	0.0622057	Sensorineural hearing loss || id:finngen_R9_H8_HL_SEN_NAS	Sensorineural hearing loss	Sensorineural hearing loss || ||	TRUE	MedicineITLab	19	41595334	0.0358036	6.3767589443261e-10	Carcinoembryonic antigen-related cell adhesion molecule 5 | Oncology	TRUE	reported	ukb-ppp-CEACAM5-OID21171	2	TRUE	38.20232631	493.411612474354	38.20232631
rs150812480	A	C	A	C	-0.18264	0.0533174	0.0178941	0.0191821	FALSE	FALSE	FALSE	finngen_R9_H8_HL_SEN_NAS	17	30387208	0.0314857	364223	0.0903816	Sensorineural hearing loss || id:finngen_R9_H8_HL_SEN_NAS	Sensorineural hearing loss	Sensorineural hearing loss || ||	TRUE	MedicineITLab	17	30387208	0.0294621	5.67636090163512e-10	Bleomycin hydrolase | Cardiometabolic	TRUE	reported	ukb-ppp-BLMH-OID20336	2	TRUE	38.42947031	493.411612474354	38.42947031
rs3909184	C	G	C	G	0.155435	-0.00479838	0.0297456	0.0152739	FALSE	TRUE	FALSE	finngen_R9_H8_HL_SEN_NAS	6	30731607	0.0351093	364223	0.891292	Sensorineural hearing loss || id:finngen_R9_H8_HL_SEN_NAS	Sensorineural hearing loss	Sensorineural hearing loss || ||	TRUE	MedicineITLab	6	30731607	0.0228619	1.05438689639126e-11	Protein PBMUCL2 | Cardiometabolic_II	TRUE	reported	ukb-ppp-HCG22-OID30088	2	TRUE	46.22458209	493.411612474354	46.22458209
rs12804730	T	G	T	G	-0.135952	0.0224907	0.0374601	0.0105375	FALSE	FALSE	FALSE	finngen_R9_H8_HL_SEN_NAS	11	9613169	0.0415594	364223	0.58839	Sensorineural hearing loss || id:finngen_R9_H8_HL_SEN_NAS	Sensorineural hearing loss	Sensorineural hearing loss || ||	TRUE	MedicineITLab	11	9613169	0.0198655	7.71969247610253e-12	Switch-associated protein 70 | Oncology_II	TRUE	reported	ukb-ppp-SWAP70-OID31477	2	TRUE	46.83518079	493.411612474354	46.83518079
rs76943790	G	C	G	C	-0.0892386	0.00327117	0.0878324	0.0805644	FALSE	TRUE	FALSE	finngen_R9_H8_HL_SEN_NAS	4	156199393	0.0157713	364223	0.835688	Sensorineural hearing loss || id:finngen_R9_H8_HL_SEN_NAS	Sensorineural hearing loss	Sensorineural hearing loss || ||	TRUE	MedicineITLab	4	156199393	0.0130154	7.06317554262962e-12	Cathepsin O | Inflammation	TRUE	reported	ukb-ppp-CTSO-OID20660	2	TRUE	47.0100223	493.411612474354	47.0100223
rs915652	A	G	A	G	-0.0811596	0.0285218	0.130627	0.091992	FALSE	FALSE	FALSE	finngen_R9_H8_HL_SEN_NAS	6	31781365	0.0148878	364223	0.0553924	Sensorineural hearing loss || id:finngen_R9_H8_HL_SEN_NAS	Sensorineural hearing loss	Sensorineural hearing loss || ||	TRUE	MedicineITLab	6	31781365	0.0111264	3.00192612224169e-13	FK506-binding protein-like | Oncology_II	TRUE	reported	ukb-ppp-FKBPL-OID31499	2	TRUE	53.20720647	493.411612474354	53.20720647
rs139968397	C	A	C	A	0.207912	0.12011	0.0189668	0.00400712	FALSE	FALSE	FALSE	finngen_R9_H8_HL_SEN_NAS	11	102691060	0.0694589	364223	0.0837684	Sensorineural hearing loss || id:finngen_R9_H8_HL_SEN_NAS	Sensorineural hearing loss	Sensorineural hearing loss || ||	TRUE	MedicineITLab	11	102691060	0.0277692	7.03720171722058e-14	Neutrophil collagenase | Neurology	TRUE	reported	ukb-ppp-MMP8-OID21019	2	TRUE	56.05732573	493.411612474354	56.05732573
rs1836278	C	T	C	T	0.070828	-0.00315437	0.200706	0.145275	FALSE	FALSE	FALSE	finngen_R9_H8_HL_SEN_NAS	19	44379387	0.0122607	364223	0.796966	Sensorineural hearing loss || id:finngen_R9_H8_HL_SEN_NAS	Sensorineural hearing loss	Sensorineural hearing loss || ||	TRUE	MedicineITLab	19	44379387	0.00942313	5.63118765354867e-14	Apolipoprotein E | Inflammation_II	TRUE	reported	ukb-ppp-APOE-OID30727	2	TRUE	56.4962461	493.411612474354	56.4962461
rs17038246	T	C	T	C	0.105739	-0.00672536	0.0809598	0.0406964	FALSE	FALSE	FALSE	finngen_R9_H8_HL_SEN_NAS	4	107978592	0.0217518	364223	0.75718	Sensorineural hearing loss || id:finngen_R9_H8_HL_SEN_NAS	Sensorineural hearing loss	Sensorineural hearing loss || ||	TRUE	MedicineITLab	4	107978592	0.0139974	4.21405306391287e-14	Hydroxyacyl-coenzyme A dehydrogenase, mitochondrial | Cardiometabolic_II	TRUE	reported	ukb-ppp-HADH-OID30132	2	TRUE	57.06576593	493.411612474354	57.06576593
rs9358791	A	T	A	T	0.0675648	-0.0100111	0.236794	0.276481	FALSE	TRUE	FALSE	finngen_R9_H8_HL_SEN_NAS	6	24675404	0.00958218	364223	0.296133	Sensorineural hearing loss || id:finngen_R9_H8_HL_SEN_NAS	Sensorineural hearing loss	Sensorineural hearing loss || ||	TRUE	MedicineITLab	6	24675404	0.00892358	3.68977598570151e-14	Acyl-coenzyme A thioesterase 13 | Oncology_II	TRUE	reported	ukb-ppp-ACOT13-OID31522	2	TRUE	57.32746636	493.411612474354	57.32746636
rs147335590	A	G	A	G	-0.210302	0.0250413	0.021058	0.00264094	FALSE	FALSE	FALSE	finngen_R9_H8_HL_SEN_NAS	9	33411543	0.0852647	364223	0.768996	Sensorineural hearing loss || id:finngen_R9_H8_HL_SEN_NAS	Sensorineural hearing loss	Sensorineural hearing loss || ||	TRUE	MedicineITLab	9	33411543	0.0273737	1.55847557412435e-14	Serine protease inhibitor Kazal-type 4 | Inflammation	TRUE	reported	ukb-ppp-SPINK4-OID20509	2	TRUE	59.02279876	493.411612474354	59.02279876
rs1425047	A	G	A	G	0.0566423	-0.00683532	0.580011	0.597685	FALSE	FALSE	FALSE	finngen_R9_H8_HL_SEN_NAS	2	159517946	0.00878451	364223	0.436505	Sensorineural hearing loss || id:finngen_R9_H8_HL_SEN_NAS	Sensorineural hearing loss	Sensorineural hearing loss || ||	TRUE	MedicineITLab	2	159517946	0.00723605	4.96477990006069e-15	CD302 antigen | Oncology	TRUE	reported	ukb-ppp-CD302-OID21328	2	TRUE	61.27433992	493.411612474354	61.27433992
rs6761251	G	T	G	T	0.0739936	0.000707239	0.785252	0.837052	FALSE	FALSE	FALSE	finngen_R9_H8_HL_SEN_NAS	2	71294061	0.0116043	364223	0.951402	Sensorineural hearing loss || id:finngen_R9_H8_HL_SEN_NAS	Sensorineural hearing loss	Sensorineural hearing loss || ||	TRUE	MedicineITLab	2	71294061	0.00913273	5.40505353708668e-16	N-acetyl-D-glucosamine kinase | Cardiometabolic_II	TRUE	reported	ukb-ppp-NAGK-OID30271	2	TRUE	65.64279707	493.411612474354	65.64279707
rs555109065	C	T	C	T	0.290784	-0.105185	0.0148363	0.00893319	FALSE	FALSE	FALSE	finngen_R9_H8_HL_SEN_NAS	19	44458094	0.0446533	364223	0.018494	Sensorineural hearing loss || id:finngen_R9_H8_HL_SEN_NAS	Sensorineural hearing loss	Sensorineural hearing loss || ||	TRUE	MedicineITLab	19	44458094	0.0343442	2.52289978645072e-17	Poliovirus receptor | Neurology	TRUE	reported	ukb-ppp-PVR-OID21011	2	TRUE	71.68597619	493.411612474354	71.68597619
rs11721253	G	A	G	A	0.098207	0.000793588	0.86477	0.869895	FALSE	FALSE	FALSE	finngen_R9_H8_HL_SEN_NAS	3	51513203	0.012713	364223	0.950226	Sensorineural hearing loss || id:finngen_R9_H8_HL_SEN_NAS	Sensorineural hearing loss	Sensorineural hearing loss || ||	TRUE	MedicineITLab	3	51513203	0.0109978	4.27366031496931e-19	Mesencephalic astrocyte-derived neurotrophic factor | Inflammation	TRUE	reported	ukb-ppp-MANF-OID20707	2	TRUE	79.73945333	493.411612474354	79.73945333
rs6668010	T	C	T	C	0.235745	-0.0352416	0.0221064	0.00448413	FALSE	FALSE	FALSE	finngen_R9_H8_HL_SEN_NAS	1	158009165	0.0653531	364223	0.589715	Sensorineural hearing loss || id:finngen_R9_H8_HL_SEN_NAS	Sensorineural hearing loss	Sensorineural hearing loss || ||	TRUE	MedicineITLab	1	158009165	0.0247929	1.93330333449661e-21	Fc receptor-like protein 2 | Inflammation	TRUE	reported	ukb-ppp-FCRL2-OID20639	2	TRUE	90.41288415	493.411612474354	90.41288415
rs77290326	T	C	T	C	0.416716	0.0144484	0.00845254	0.0178645	FALSE	FALSE	FALSE	finngen_R9_H8_HL_SEN_NAS	2	27148072	0.0321679	364223	0.653319	Sensorineural hearing loss || id:finngen_R9_H8_HL_SEN_NAS	Sensorineural hearing loss	Sensorineural hearing loss || ||	TRUE	MedicineITLab	2	27148072	0.0415745	1.20337227118269e-23	Cell growth regulator with EF hand domain protein 1 | Cardiometabolic	TRUE	reported	ukb-ppp-CGREF1-OID20152	2	TRUE	100.4676587	493.411612474354	100.4676587
rs2842194	A	G	A	G	-0.089483	-0.0130955	0.225012	0.185993	FALSE	FALSE	FALSE	finngen_R9_H8_HL_SEN_NAS	1	43563291	0.0110216	364223	0.234766	Sensorineural hearing loss || id:finngen_R9_H8_HL_SEN_NAS	Sensorineural hearing loss	Sensorineural hearing loss || ||	TRUE	MedicineITLab	1	43563291	0.00861581	2.87474945293637e-25	Receptor-type tyrosine-protein phosphatase F | Cardiometabolic	TRUE	reported	ukb-ppp-PTPRF-OID20310	2	TRUE	107.8670609	493.411612474354	107.8670609
rs77322490	T	C	T	C	0.0657608	0.0165576	0.189053	0.152177	FALSE	FALSE	FALSE	finngen_R9_H8_HL_SEN_NAS	11	125831449	0.0119046	364223	0.164269	Sensorineural hearing loss || id:finngen_R9_H8_HL_SEN_NAS	Sensorineural hearing loss	Sensorineural hearing loss || ||	TRUE	MedicineITLab	11	125831449	0.00628231	1.21674620397913e-25	Acrosomal protein SP-10 | Inflammation_II	TRUE	reported	ukb-ppp-ACRV1-OID30513	2	TRUE	109.5709558	493.411612474354	109.5709558
rs184432	A	G	A	G	-0.0858642	-0.0111267	0.72188	0.720456	FALSE	FALSE	FALSE	finngen_R9_H8_HL_SEN_NAS	21	42367453	0.00951368	364223	0.242183	Sensorineural hearing loss || id:finngen_R9_H8_HL_SEN_NAS	Sensorineural hearing loss	Sensorineural hearing loss || ||	TRUE	MedicineITLab	21	42367453	0.00803308	1.14815362149688e-26	Trefoil factor 2 | Inflammation	TRUE	reported	ukb-ppp-TFF2-OID20787	2	TRUE	114.2510163	493.411612474354	114.2510163
rs74809922	T	G	T	G	-0.302496	-0.0149169	0.0195257	0.0134324	FALSE	FALSE	FALSE	finngen_R9_H8_HL_SEN_NAS	5	42095689	0.0372824	364223	0.689079	Sensorineural hearing loss || id:finngen_R9_H8_HL_SEN_NAS	Sensorineural hearing loss	Sensorineural hearing loss || ||	TRUE	MedicineITLab	5	42095689	0.0275333	4.43608643931431e-28	Growth hormone receptor | Inflammation_II	TRUE	reported	ukb-ppp-GHR-OID30574	2	TRUE	120.7042992	493.411612474354	120.7042992
rs117418713	A	G	A	G	0.293631	0.015557	0.0235642	0.0334069	FALSE	FALSE	FALSE	finngen_R9_H8_HL_SEN_NAS	17	7641878	0.0239459	364223	0.515904	Sensorineural hearing loss || id:finngen_R9_H8_HL_SEN_NAS	Sensorineural hearing loss	Sensorineural hearing loss || ||	TRUE	MedicineITLab	17	7641878	0.0256369	2.25943577022097e-30	Thialysine N-epsilon-acetyltransferase | Oncology_II	TRUE	reported	ukb-ppp-SAT2-OID31306	2	TRUE	131.1815595	493.411612474354	131.1815595
rs1241048	A	G	A	G	-0.391836	0.0347265	0.0139838	0.015324	FALSE	FALSE	FALSE	finngen_R9_H8_HL_SEN_NAS	4	140513970	0.0351681	364223	0.323425	Sensorineural hearing loss || id:finngen_R9_H8_HL_SEN_NAS	Sensorineural hearing loss	Sensorineural hearing loss || ||	TRUE	MedicineITLab	4	140513970	0.033297	5.71084009530014e-32	Calmegin | Neurology_II	TRUE	reported	ukb-ppp-CLGN-OID30957	2	TRUE	138.4836356	493.411612474354	138.4836356
rs10749999	G	A	G	A	-0.0884744	0.0121623	0.58166	0.668668	FALSE	FALSE	FALSE	finngen_R9_H8_HL_SEN_NAS	11	112523707	0.00911838	364223	0.182264	Sensorineural hearing loss || id:finngen_R9_H8_HL_SEN_NAS	Sensorineural hearing loss	Sensorineural hearing loss || ||	TRUE	MedicineITLab	11	112523707	0.00734183	1.92220631633009e-33	Neural cell adhesion molecule 1 | Cardiometabolic	TRUE	reported	ukb-ppp-NCAM1-OID20354	2	TRUE	145.2200573	493.411612474354	145.2200573
rs11159226	G	T	G	T	0.209829	-0.0115746	0.0597101	0.100646	FALSE	FALSE	FALSE	finngen_R9_H8_HL_SEN_NAS	14	76715089	0.0142725	364223	0.417381	Sensorineural hearing loss || id:finngen_R9_H8_HL_SEN_NAS	Sensorineural hearing loss	Sensorineural hearing loss || ||	TRUE	MedicineITLab	14	76715089	0.0159256	1.21310948952092e-39	Tubulinyl-Tyr carboxypeptidase 1 | Inflammation	TRUE	reported	ukb-ppp-VASH1-OID20516	2	TRUE	173.5958805	493.411612474354	173.5958805
rs114562368	A	G	A	G	-0.175793	-0.000213543	0.0903386	0.0600455	FALSE	FALSE	FALSE	finngen_R9_H8_HL_SEN_NAS	1	45433506	0.0179635	364223	0.990515	Sensorineural hearing loss || id:finngen_R9_H8_HL_SEN_NAS	Sensorineural hearing loss	Sensorineural hearing loss || ||	TRUE	MedicineITLab	1	45433506	0.0130377	1.95929576609241e-41	Uroporphyrinogen decarboxylase | Inflammation_II	TRUE	reported	ukb-ppp-UROD-OID30603	2	TRUE	181.8030597	493.411612474354	181.8030597
rs191733394	A	G	A	G	0.402265	-0.0197343	0.0175191	0.0067553	FALSE	FALSE	FALSE	finngen_R9_H8_HL_SEN_NAS	7	76481109	0.0515399	364223	0.701799	Sensorineural hearing loss || id:finngen_R9_H8_HL_SEN_NAS	Sensorineural hearing loss	Sensorineural hearing loss || ||	TRUE	MedicineITLab	7	76481109	0.0289191	5.50554098484795e-44	C-C motif chemokine 24 | Inflammation	TRUE	reported	ukb-ppp-CCL24-OID20772	2	TRUE	193.4884069	493.411612474354	193.4884069
rs2734441	C	T	C	T	0.10311	0.00420232	0.420982	0.488383	FALSE	FALSE	FALSE	finngen_R9_H8_HL_SEN_NAS	12	10449034	0.00862278	364223	0.62601	Sensorineural hearing loss || id:finngen_R9_H8_HL_SEN_NAS	Sensorineural hearing loss	Sensorineural hearing loss || ||	TRUE	MedicineITLab	12	10449034	0.00726659	1.06340818809969e-45	Natural killer cells antigen CD94 | Inflammation	TRUE	reported	ukb-ppp-KLRD1-OID20632	2	TRUE	201.3447268	493.411612474354	201.3447268
rs2670824	G	C	G	C	-0.21347	0.00800446	0.923584	0.923983	FALSE	TRUE	FALSE	finngen_R9_H8_HL_SEN_NAS	17	74442833	0.0161587	364223	0.620342	Sensorineural hearing loss || id:finngen_R9_H8_HL_SEN_NAS	Sensorineural hearing loss	Sensorineural hearing loss || ||	TRUE	MedicineITLab	17	74442833	0.0144399	1.87542629121675e-49	G-protein coupled receptor family C group 5 member C | Oncology_II	TRUE	reported	ukb-ppp-GPRC5C-OID31340	2	TRUE	218.5472413	493.411612474354	218.5472413
rs1941	G	C	G	C	-0.319814	0.00621491	0.0377387	0.0222412	FALSE	TRUE	FALSE	finngen_R9_H8_HL_SEN_NAS	12	12975329	0.0289995	364223	0.830305	Sensorineural hearing loss || id:finngen_R9_H8_HL_SEN_NAS	Sensorineural hearing loss	Sensorineural hearing loss || ||	TRUE	MedicineITLab	12	12975329	0.0201234	7.12688908546371e-57	Heme-binding protein 1 | Cardiometabolic	TRUE	reported	ukb-ppp-HEBP1-OID20063	2	TRUE	252.5760823	493.411612474354	252.5760823
rs145297992	G	A	G	A	-0.376591	-0.00321729	0.0270316	0.0315983	FALSE	FALSE	FALSE	finngen_R9_H8_HL_SEN_NAS	2	85392300	0.024723	364223	0.896461	Sensorineural hearing loss || id:finngen_R9_H8_HL_SEN_NAS	Sensorineural hearing loss	Sensorineural hearing loss || ||	TRUE	MedicineITLab	2	85392300	0.0235351	1.25314117494141e-57	Trans-Golgi network integral membrane protein 2 | Inflammation_II	TRUE	reported	ukb-ppp-TGOLN2-OID30691	2	TRUE	256.0399759	493.411612474354	256.0399759
rs2030460	A	T	A	T	0.19989	0.0174615	0.887483	0.903783	FALSE	TRUE	FALSE	finngen_R9_H8_HL_SEN_NAS	2	211615130	0.014497	364223	0.228397	Sensorineural hearing loss || id:finngen_R9_H8_HL_SEN_NAS	Sensorineural hearing loss	Sensorineural hearing loss || ||	TRUE	MedicineITLab	2	211615130	0.0116695	8.97842170909717e-66	Receptor tyrosine-protein kinase erbB-4 | Oncology	TRUE	reported	ukb-ppp-ERBB4-OID21510	2	TRUE	293.411843	493.411612474354	293.411843
rs2273782	T	C	T	C	0.158172	0.00952096	0.226314	0.188995	FALSE	FALSE	FALSE	finngen_R9_H8_HL_SEN_NAS	9	5335470	0.0109614	364223	0.385072	Sensorineural hearing loss || id:finngen_R9_H8_HL_SEN_NAS	Sensorineural hearing loss	Sensorineural hearing loss || ||	TRUE	MedicineITLab	9	5335470	0.00893302	3.73852251069727e-70	Prorelaxin H2 | Inflammation_II	TRUE	reported	ukb-ppp-RLN2-OID30601	2	TRUE	313.5180863	493.411612474354	313.5180863
rs116198062	T	C	T	C	-0.822994	0.130774	0.00660943	0.00454996	FALSE	FALSE	FALSE	finngen_R9_H8_HL_SEN_NAS	4	3240207	0.0625522	364223	0.0365612	Sensorineural hearing loss || id:finngen_R9_H8_HL_SEN_NAS	Sensorineural hearing loss	Sensorineural hearing loss || ||	TRUE	MedicineITLab	4	3240207	0.0462387	7.21605774667852e-71	Hepatocyte growth factor activator | Inflammation_II	TRUE	reported	ukb-ppp-HGFAC-OID30718	2	TRUE	316.7977637	493.411612474354	316.7977637
rs2403082	A	T	A	T	0.159948	-0.00439677	0.734284	0.805437	FALSE	TRUE	FALSE	finngen_R9_H8_HL_SEN_NAS	8	85166967	0.0108781	364223	0.686076	Sensorineural hearing loss || id:finngen_R9_H8_HL_SEN_NAS	Sensorineural hearing loss	Sensorineural hearing loss || ||	TRUE	MedicineITLab	8	85166967	0.00853274	2.11982495280646e-78	Carbonic anhydrase 13 | Cardiometabolic	TRUE	reported	ukb-ppp-CA13-OID20225	2	TRUE	351.382884	493.411612474354	351.382884
rs6683791	T	G	T	G	-0.187261	-0.0212373	0.162692	0.194647	FALSE	FALSE	FALSE	finngen_R9_H8_HL_SEN_NAS	1	119875876	0.0108505	364223	0.0503165	Sensorineural hearing loss || id:finngen_R9_H8_HL_SEN_NAS	Sensorineural hearing loss	Sensorineural hearing loss || ||	TRUE	MedicineITLab	1	119875876	0.00990732	1.11352507199028e-79	Regenerating islet-derived protein 4 | Inflammation	TRUE	reported	ukb-ppp-REG4-OID20784	2	TRUE	357.2582736	493.411612474354	357.2582736
rs1888221	G	A	G	A	-0.174775	0.00157956	0.758855	0.772144	FALSE	FALSE	FALSE	finngen_R9_H8_HL_SEN_NAS	9	115016076	0.0102492	364223	0.877519	Sensorineural hearing loss || id:finngen_R9_H8_HL_SEN_NAS	Sensorineural hearing loss	Sensorineural hearing loss || ||	TRUE	MedicineITLab	9	115016076	0.00837533	1.04857620938078e-96	Tenascin | Cardiometabolic	TRUE	reported	ukb-ppp-TNC-OID20359	2	TRUE	435.4665151	493.411612474354	435.4665151
rs10794134	C	T	C	T	-0.170266	-0.00182165	0.682019	0.772035	FALSE	FALSE	FALSE	finngen_R9_H8_HL_SEN_NAS	10	124496882	0.0101973	364223	0.85822	Sensorineural hearing loss || id:finngen_R9_H8_HL_SEN_NAS	Sensorineural hearing loss	Sensorineural hearing loss || ||	TRUE	MedicineITLab	10	124496882	0.00785481	3.4119291162193e-104	Phospholysine phosphohistidine inorganic pyrophosphate phosphatase | Inflammation	TRUE	reported	ukb-ppp-LHPP-OID20749	2	TRUE	469.8773363	493.411612474354	469.8773363
rs7926490	T	C	T	C	0.159271	-0.00673308	0.472363	0.479476	FALSE	FALSE	FALSE	finngen_R9_H8_HL_SEN_NAS	11	10336912	0.00858394	364223	0.432817	Sensorineural hearing loss || id:finngen_R9_H8_HL_SEN_NAS	Sensorineural hearing loss	Sensorineural hearing loss || ||	TRUE	MedicineITLab	11	10336912	0.00705197	6.03948629376388e-113	ADM | Oncology	TRUE	reported	ukb-ppp-ADM-OID21467	2	TRUE	510.0966854	493.411612474354	510.0966854
rs143843429	G	A	G	A	0.754557	0.0154193	0.015715	0.0134935	FALSE	FALSE	FALSE	finngen_R9_H8_HL_SEN_NAS	6	160962047	0.0372663	364223	0.67905	Sensorineural hearing loss || id:finngen_R9_H8_HL_SEN_NAS	Sensorineural hearing loss	Sensorineural hearing loss || ||	TRUE	MedicineITLab	6	160962047	0.0322783	7.39605275058238e-121	Apolipoprotein(a) | Inflammation_II	TRUE	reported	ukb-ppp-LPA-OID30747	2	TRUE	546.4655611	493.411612474354	546.4655611
rs17438520	C	T	C	T	-0.439766	-0.0155423	0.0427693	0.0192623	FALSE	FALSE	FALSE	finngen_R9_H8_HL_SEN_NAS	4	39480964	0.0308409	364223	0.614296	Sensorineural hearing loss || id:finngen_R9_H8_HL_SEN_NAS	Sensorineural hearing loss	Sensorineural hearing loss || ||	TRUE	MedicineITLab	4	39480964	0.0185796	7.46448758410075e-124	Beta-klotho | Neurology	TRUE	reported	ukb-ppp-KLB-OID20888	2	TRUE	560.2354407	493.411612474354	560.2354407
rs139113505	T	C	T	C	-0.715177	-0.0485574	0.0169479	0.0267112	FALSE	FALSE	FALSE	finngen_R9_H8_HL_SEN_NAS	19	14388804	0.0269341	364223	0.0714167	Sensorineural hearing loss || id:finngen_R9_H8_HL_SEN_NAS	Sensorineural hearing loss	Sensorineural hearing loss || ||	TRUE	MedicineITLab	19	14388804	0.0280463	1.97696964011183e-143	CD97 antigen | Cardiometabolic	TRUE	reported	ukb-ppp-ADGRE5-OID20260	2	TRUE	650.2433628	493.411612474354	650.2433628
rs62112081	A	G	A	G	0.410388	0.00506851	0.0640098	0.0984642	FALSE	FALSE	FALSE	finngen_R9_H8_HL_SEN_NAS	19	43151388	0.0144595	364223	0.725939	Sensorineural hearing loss || id:finngen_R9_H8_HL_SEN_NAS	Sensorineural hearing loss	Sensorineural hearing loss || ||	TRUE	MedicineITLab	19	43151388	0.015176	4.74241985260231e-161	Pregnancy-specific beta-1-glycoprotein 1 | Neurology	TRUE	reported	ukb-ppp-PSG1-OID20916	2	TRUE	731.2648032	493.411612474354	731.2648032
rs79165630	T	C	T	C	-0.72756	0.0379827	0.0226067	0.0356917	FALSE	FALSE	FALSE	finngen_R9_H8_HL_SEN_NAS	19	54429058	0.0234833	364223	0.105784	Sensorineural hearing loss || id:finngen_R9_H8_HL_SEN_NAS	Sensorineural hearing loss	Sensorineural hearing loss || ||	TRUE	MedicineITLab	19	54429058	0.026658	5.23600436585743e-164	Leukocyte-associated immunoglobulin-like receptor 2 | Neurology	TRUE	reported	ukb-ppp-LAIR2-OID20965	2	TRUE	744.8734613	493.411612474354	744.8734613
rs184036273	A	G	A	G	0.838232	0.0226904	0.016598	0.0207862	FALSE	FALSE	FALSE	finngen_R9_H8_HL_SEN_NAS	3	186696470	0.0299664	364223	0.448932	Sensorineural hearing loss || id:finngen_R9_H8_HL_SEN_NAS	Sensorineural hearing loss	Sensorineural hearing loss || ||	TRUE	MedicineITLab	3	186696470	0.0291784	1.71790838715764e-181	Fetuin-B | Cardiometabolic	TRUE	reported	ukb-ppp-FETUB-OID20404	2	TRUE	825.2879903	493.411612474354	825.2879903
rs7355101	T	A	T	A	-0.317523	0.0169647	0.195369	0.160817	FALSE	TRUE	FALSE	finngen_R9_H8_HL_SEN_NAS	1	24124595	0.0116326	364223	0.144736	Sensorineural hearing loss || id:finngen_R9_H8_HL_SEN_NAS	Sensorineural hearing loss	Sensorineural hearing loss || ||	TRUE	MedicineITLab	1	24124595	0.00960501	1e-200	Interleukin-22 receptor subunit alpha-1 | Inflammation	TRUE	reported	ukb-ppp-IL22RA1-OID20449	2	TRUE	1092.835352	493.411612474354	1092.835352
rs78714708	A	G	A	G	0.902123	0.000244577	0.0257308	0.0410077	FALSE	FALSE	FALSE	finngen_R9_H8_HL_SEN_NAS	2	208210735	0.0218906	364223	0.991086	Sensorineural hearing loss || id:finngen_R9_H8_HL_SEN_NAS	Sensorineural hearing loss	Sensorineural hearing loss || ||	TRUE	MedicineITLab	2	208210735	0.0251987	1e-200	Gamma-crystallin D | Neurology_II	TRUE	reported	ukb-ppp-CRYGD-OID31144	2	TRUE	1281.667107	493.411612474354	1281.667107
rs1035131	G	T	G	T	0.285982	0.0135089	0.370804	0.427748	FALSE	FALSE	FALSE	finngen_R9_H8_HL_SEN_NAS	2	102246181	0.00866184	364223	0.118858	Sensorineural hearing loss || id:finngen_R9_H8_HL_SEN_NAS	Sensorineural hearing loss	Sensorineural hearing loss || ||	TRUE	MedicineITLab	2	102246181	0.0077031	1e-200	Interleukin-18 receptor 1 | Inflammation	TRUE	reported	ukb-ppp-IL18R1-OID20652	2	TRUE	1378.308157	493.411612474354	1378.308157
rs114131019	T	G	T	G	1.13029	0.022444	0.0172486	0.0318008	FALSE	FALSE	FALSE	finngen_R9_H8_HL_SEN_NAS	15	78741809	0.0246787	364223	0.363113	Sensorineural hearing loss || id:finngen_R9_H8_HL_SEN_NAS	Sensorineural hearing loss	Sensorineural hearing loss || ||	TRUE	MedicineITLab	15	78741809	0.0293263	1e-200	Pro-cathepsin H [Cleaved into: Cathepsin H mini chain; Cathepsin H | Cardiometabolic	TRUE	reported	ukb-ppp-CTSH-OID20113	2	TRUE	1485.474581	493.411612474354	1485.474581
rs188551769	T	G	T	G	-0.63366	-0.00974331	0.0638617	0.0933151	FALSE	FALSE	FALSE	finngen_R9_H8_HL_SEN_NAS	3	48686026	0.0147257	364223	0.508193	Sensorineural hearing loss || id:finngen_R9_H8_HL_SEN_NAS	Sensorineural hearing loss	Sensorineural hearing loss || ||	TRUE	MedicineITLab	3	48686026	0.0160151	1e-200	Hepatocyte growth factor-like protein | Inflammation_II	TRUE	reported	ukb-ppp-MST1-OID30713	2	TRUE	1565.500737	493.411612474354	1565.500737
rs6906620	C	A	C	A	-0.340853	-0.0183016	0.737931	0.804261	FALSE	FALSE	FALSE	finngen_R9_H8_HL_SEN_NAS	6	46062250	0.0109622	364223	0.0950145	Sensorineural hearing loss || id:finngen_R9_H8_HL_SEN_NAS	Sensorineural hearing loss	Sensorineural hearing loss || ||	TRUE	MedicineITLab	6	46062250	0.00841107	1e-200	Ectonucleotide pyrophosphatase/phosphodiesterase family member 5 | Inflammation	TRUE	reported	ukb-ppp-ENPP5-OID20736	2	TRUE	1642.22155	493.411612474354	1642.22155
rs314368	G	T	G	T	0.303196	0.00803531	0.476713	0.482509	FALSE	FALSE	FALSE	finngen_R9_H8_HL_SEN_NAS	7	100850823	0.00858947	364223	0.349538	Sensorineural hearing loss || id:finngen_R9_H8_HL_SEN_NAS	Sensorineural hearing loss	Sensorineural hearing loss || ||	TRUE	MedicineITLab	7	100850823	0.00727726	1e-200	Acetylcholinesterase | Inflammation_II	TRUE	reported	ukb-ppp-ACHE-OID30585	2	TRUE	1735.845835	493.411612474354	1735.845835
rs67827628	C	T	C	T	0.604168	-0.0108418	0.135686	0.0971917	FALSE	FALSE	FALSE	finngen_R9_H8_HL_SEN_NAS	15	60390021	0.014535	364223	0.455723	Sensorineural hearing loss || id:finngen_R9_H8_HL_SEN_NAS	Sensorineural hearing loss	Sensorineural hearing loss || ||	TRUE	MedicineITLab	15	60390021	0.0110812	1e-200	Annexin A2 | Cardiometabolic_II	TRUE	reported	ukb-ppp-ANXA2-OID30263	2	TRUE	2972.636809	493.411612474354	2972.636809
rs7210742	G	A	G	A	0.0724856	0.00434074	0.569248	0.545437	FALSE	FALSE	FALSE	finngen_R9_H8_HL_SEN_NAS	17	80938210	0.00859551	364223	0.613559	Sensorineural hearing loss || id:finngen_R9_H8_HL_SEN_NAS	Sensorineural hearing loss	Sensorineural hearing loss || ||	TRUE	MedicineITLab	17	80938210	0.00724669	1.48456767505228e-23	Neuronal pentraxin-1 | Neurology	TRUE	reported	ukb-ppp-NPTX1-OID21074	2	TRUE	100.051616428347	493.411612474354	100.051616428347
rs7183765	T	C	T	C	0.0879226	0.0181778	0.219252	0.223575	FALSE	FALSE	FALSE	finngen_R9_H8_HL_SEN_NAS	15	78309312	0.0102891	364223	0.077277	Sensorineural hearing loss || id:finngen_R9_H8_HL_SEN_NAS	Sensorineural hearing loss	Sensorineural hearing loss || ||	TRUE	MedicineITLab	15	78309312	0.00878695	1.43383771605581e-23	DnaJ homolog subfamily A member 4 | Neurology_II	TRUE	reported	ukb-ppp-DNAJA4-OID31130	2	TRUE	100.120897568108	493.411612474354	100.120897568108
rs78996523	C	G	C	G	0.251525	0.0196716	0.0249922	0.0160347	FALSE	TRUE	FALSE	finngen_R9_H8_HL_SEN_NAS	22	37117982	0.03434	364223	0.566748	Sensorineural hearing loss || id:finngen_R9_H8_HL_SEN_NAS	Sensorineural hearing loss	Sensorineural hearing loss || ||	TRUE	MedicineITLab	22	37117982	0.0251248	1.36332688768634e-23	Cytokine receptor common subunit beta | Inflammation_II	TRUE	reported	ukb-ppp-CSF2RB-OID30553	2	TRUE	100.220620817473	493.411612474354	100.220620817473
rs659418	G	T	G	T	0.107708	-0.0256942	0.142715	0.179418	FALSE	FALSE	FALSE	finngen_R9_H8_HL_SEN_NAS	11	75573289	0.011212	364223	0.021925	Sensorineural hearing loss || id:finngen_R9_H8_HL_SEN_NAS	Sensorineural hearing loss	Sensorineural hearing loss || ||	TRUE	MedicineITLab	11	75573289	0.0107522	1.27997061670518e-23	Serpin H1 | Oncology_II	TRUE	reported	ukb-ppp-SERPINH1-OID31322	2	TRUE	100.346274955272	493.411612474354	100.346274955272
rs28395878	C	T	C	T	-0.154933	0.00655546	0.0622497	0.0423598	FALSE	FALSE	FALSE	finngen_R9_H8_HL_SEN_NAS	11	64259996	0.0213741	364223	0.75907	Sensorineural hearing loss || id:finngen_R9_H8_HL_SEN_NAS	Sensorineural hearing loss	Sensorineural hearing loss || ||	TRUE	MedicineITLab	11	64259996	0.0154607	1.23111890396378e-23	Peroxiredoxin-5, mitochondrial | Inflammation	TRUE	reported	ukb-ppp-PRDX5-OID20644	2	TRUE	100.42215901899	493.411612474354	100.42215901899
rs144324130	C	T	C	T	-0.28534	0.0568057	0.0188748	0.0215852	FALSE	FALSE	FALSE	finngen_R9_H8_HL_SEN_NAS	19	44503082	0.0294463	364223	0.0537143	Sensorineural hearing loss || id:finngen_R9_H8_HL_SEN_NAS	Sensorineural hearing loss	Sensorineural hearing loss || ||	TRUE	MedicineITLab	19	44503082	0.028465	1.19288890705687e-23	Poliovirus receptor | Neurology	TRUE	reported	ukb-ppp-PVR-OID21011	2	TRUE	100.485393493891	493.411612474354	100.485393493891
rs77440794	G	A	G	A	-0.220886	0.00125099	0.0289612	0.017663	FALSE	FALSE	FALSE	finngen_R9_H8_HL_SEN_NAS	9	111548897	0.032754	364223	0.969533	Sensorineural hearing loss || id:finngen_R9_H8_HL_SEN_NAS	Sensorineural hearing loss	Sensorineural hearing loss || ||	TRUE	MedicineITLab	9	111548897	0.0220323	1.17706379078056e-23	Prostaglandin reductase 1 | Cardiometabolic_II	TRUE	reported	ukb-ppp-PTGR1-OID30297	2	TRUE	100.511720817152	493.411612474354	100.511720817152
rs3829014	A	G	A	G	0.0769147	-0.0094483	0.437158	0.527717	FALSE	FALSE	FALSE	finngen_R9_H8_HL_SEN_NAS	8	143288969	0.00858598	364223	0.271143	Sensorineural hearing loss || id:finngen_R9_H8_HL_SEN_NAS	Sensorineural hearing loss	Sensorineural hearing loss || ||	TRUE	MedicineITLab	8	143288969	0.00766886	1.1310973893337e-23	Prostate stem cell antigen | Oncology_II	TRUE	reported	ukb-ppp-PSCA-OID31493	2	TRUE	100.590526633272	493.411612474354	100.590526633272
rs75980777	T	G	T	G	0.261182	0.0364738	0.0228988	0.039023	FALSE	FALSE	FALSE	finngen_R9_H8_HL_SEN_NAS	4	15447679	0.0223004	364223	0.10193	Sensorineural hearing loss || id:finngen_R9_H8_HL_SEN_NAS	Sensorineural hearing loss	Sensorineural hearing loss || ||	TRUE	MedicineITLab	4	15447679	0.0260227	1.05123545522948e-23	ADP-ribosyl cyclase/cyclic ADP-ribose hydrolase 2 | Neurology	TRUE	reported	ukb-ppp-BST1-OID21051	2	TRUE	100.735321365025	493.411612474354	100.735321365025
rs35302312	A	T	A	T	0.100426	-0.00219225	0.161831	0.123971	FALSE	TRUE	FALSE	finngen_R9_H8_HL_SEN_NAS	5	83865820	0.0130631	364223	0.866725	Sensorineural hearing loss || id:finngen_R9_H8_HL_SEN_NAS	Sensorineural hearing loss	Sensorineural hearing loss || ||	TRUE	MedicineITLab	5	83865820	0.0100016	1.00646806643833e-23	Versican core protein | Neurology	TRUE	reported	ukb-ppp-VCAN-OID21026	2	TRUE	100.821549283198	493.411612474354	100.821549283198
rs9870642	T	C	T	C	0.0930344	-0.000978806	0.215253	0.185597	FALSE	FALSE	FALSE	finngen_R9_H8_HL_SEN_NAS	3	60890437	0.0109926	364223	0.929048	Sensorineural hearing loss || id:finngen_R9_H8_HL_SEN_NAS	Sensorineural hearing loss	Sensorineural hearing loss || ||	TRUE	MedicineITLab	3	60890437	0.00926462	9.97240711741548e-24	Dinucleosidetriphosphatase | Neurology	TRUE	reported	ukb-ppp-FHIT-OID20872	2	TRUE	100.839782538355	493.411612474354	100.839782538355
rs3754861	C	A	C	A	0.144755	-0.0104894	0.0708338	0.0788698	FALSE	FALSE	FALSE	finngen_R9_H8_HL_SEN_NAS	2	25170853	0.0158917	364223	0.509216	Sensorineural hearing loss || id:finngen_R9_H8_HL_SEN_NAS	Sensorineural hearing loss	Sensorineural hearing loss || ||	TRUE	MedicineITLab	2	25170853	0.0144099	9.60727008489123e-24	Pro-opiomelanocortin | Cardiometabolic_II	TRUE	reported	ukb-ppp-POMC-OID30282	2	TRUE	100.912557610601	493.411612474354	100.912557610601
rs4981299	A	G	A	G	0.0785082	0.000289063	0.593727	0.571668	FALSE	FALSE	FALSE	finngen_R9_H8_HL_SEN_NAS	14	20650384	0.00881305	364223	0.973835	Sensorineural hearing loss || id:finngen_R9_H8_HL_SEN_NAS	Sensorineural hearing loss	Sensorineural hearing loss || ||	TRUE	MedicineITLab	14	20650384	0.00781334	9.37777913412172e-24	Ribonuclease 4 | Inflammation_II	TRUE	reported	ukb-ppp-RNASE4-OID30705	2	TRUE	100.961685895153	493.411612474354	100.961685895153
rs111284156	G	T	G	T	0.575066	0.0223012	0.0472678	0.0302524	FALSE	FALSE	FALSE	finngen_R9_H8_HL_SEN_NAS	22	32717165	0.0253043	364223	0.378144	Sensorineural hearing loss || id:finngen_R9_H8_HL_SEN_NAS	Sensorineural hearing loss	Sensorineural hearing loss || ||	TRUE	MedicineITLab	22	32717165	0.0181737	1e-200	Metalloproteinase inhibitor 3 | Inflammation	TRUE	reported	ukb-ppp-TIMP3-OID20684	2	TRUE	1001.26416496193	493.411612474354	1001.26416496193
rs112857958	C	T	C	T	-1.01241	-0.00165928	0.0146673	0.0142175	FALSE	FALSE	FALSE	finngen_R9_H8_HL_SEN_NAS	1	152288339	0.0364791	364223	0.96372	Sensorineural hearing loss || id:finngen_R9_H8_HL_SEN_NAS	Sensorineural hearing loss	Sensorineural hearing loss || ||	TRUE	MedicineITLab	1	152288339	0.0319857	1e-200	Cornulin | Oncology	TRUE	reported	ukb-ppp-CRNN-OID21427	2	TRUE	1001.84637992123	493.411612474354	1001.84637992123
rs61731286	C	T	C	T	-0.48888	0.00674993	0.0621634	0.107434	FALSE	FALSE	FALSE	finngen_R9_H8_HL_SEN_NAS	2	102479072	0.0138671	364223	0.626429	Sensorineural hearing loss || id:finngen_R9_H8_HL_SEN_NAS	Sensorineural hearing loss	Sensorineural hearing loss || ||	TRUE	MedicineITLab	2	102479072	0.0154373	1e-200	Interleukin-18 receptor 1 | Inflammation	TRUE	reported	ukb-ppp-IL18R1-OID20652	2	TRUE	1002.90974964124	493.411612474354	1002.90974964124
rs8046218	T	C	T	C	0.259704	0.00872714	0.324763	0.27532	FALSE	FALSE	FALSE	finngen_R9_H8_HL_SEN_NAS	16	2858702	0.0096012	364223	0.363369	Sensorineural hearing loss || id:finngen_R9_H8_HL_SEN_NAS	Sensorineural hearing loss	Sensorineural hearing loss || ||	TRUE	MedicineITLab	16	2858702	0.00819135	1e-200	Brain-specific serine protease 4 | Inflammation_II	TRUE	reported	ukb-ppp-PRSS22-OID30483	2	TRUE	1005.18572356091	493.411612474354	1005.18572356091
rs7041781	G	A	G	A	0.0782615	-0.025289	0.382377	0.423106	FALSE	FALSE	FALSE	finngen_R9_H8_HL_SEN_NAS	9	69217427	0.00867634	364223	0.00356016	Sensorineural hearing loss || id:finngen_R9_H8_HL_SEN_NAS	Sensorineural hearing loss	Sensorineural hearing loss || ||	TRUE	MedicineITLab	9	69217427	0.00778499	8.92277619587831e-24	Frataxin, mitochondrial | Oncology	TRUE	reported	ukb-ppp-FXN-OID21442	2	TRUE	101.06021480987	493.411612474354	101.06021480987
rs11574129	G	A	G	A	-0.299174	0.0301983	0.0133712	0.0416711	FALSE	FALSE	FALSE	finngen_R9_H8_HL_SEN_NAS	12	47843520	0.0214898	364223	0.159951	Sensorineural hearing loss || id:finngen_R9_H8_HL_SEN_NAS	Sensorineural hearing loss	Sensorineural hearing loss || ||	TRUE	MedicineITLab	12	47843520	0.0297456	8.49180475036311e-24	Poly(U)-specific endoribonuclease | Oncology_II	TRUE	reported	ukb-ppp-ENDOU-OID31498	2	TRUE	101.158464632286	493.411612474354	101.158464632286
rs2377894	G	A	G	A	0.125899	-0.00537856	0.0947552	0.12497	FALSE	FALSE	FALSE	finngen_R9_H8_HL_SEN_NAS	1	31566242	0.0129136	364223	0.677041	Sensorineural hearing loss || id:finngen_R9_H8_HL_SEN_NAS	Sensorineural hearing loss	Sensorineural hearing loss || ||	TRUE	MedicineITLab	1	31566242	0.0125167	8.42752403912836e-24	Tubulointerstitial nephritis antigen-like | Cardiometabolic	TRUE	reported	ukb-ppp-TINAGL1-OID20180	2	TRUE	101.173057493392	493.411612474354	101.173057493392
rs4263998	T	C	T	C	-0.155376	0.0118525	0.0675651	0.054134	FALSE	FALSE	FALSE	finngen_R9_H8_HL_SEN_NAS	1	11604156	0.0191002	364223	0.5349	Sensorineural hearing loss || id:finngen_R9_H8_HL_SEN_NAS	Sensorineural hearing loss	Sensorineural hearing loss || ||	TRUE	MedicineITLab	1	11604156	0.0154439	8.24517732043984e-24	Angiopoietin-related protein 7 | Oncology	TRUE	reported	ukb-ppp-ANGPTL7-OID21412	2	TRUE	101.217105065281	493.411612474354	101.217105065281
rs11228377	C	T	C	T	-0.0791582	-0.0129869	0.598366	0.413654	FALSE	FALSE	FALSE	finngen_R9_H8_HL_SEN_NAS	11	68835878	0.00869515	364223	0.135287	Sensorineural hearing loss || id:finngen_R9_H8_HL_SEN_NAS	Sensorineural hearing loss	Sensorineural hearing loss || ||	TRUE	MedicineITLab	11	68835878	0.00786319	7.7357067877494e-24	DNA-binding protein SMUBP-2 | Cardiometabolic_II	TRUE	reported	ukb-ppp-IGHMBP2-OID30123	2	TRUE	101.343122368443	493.411612474354	101.343122368443
rs116419279	A	G	A	G	-0.270783	0.031192	0.0206296	0.0138526	FALSE	FALSE	FALSE	finngen_R9_H8_HL_SEN_NAS	4	3241563	0.0368008	364223	0.396665	Sensorineural hearing loss || id:finngen_R9_H8_HL_SEN_NAS	Sensorineural hearing loss	Sensorineural hearing loss || ||	TRUE	MedicineITLab	4	3241563	0.0268846	7.34344759558867e-24	Hepatocyte growth factor activator | Inflammation_II	TRUE	reported	ukb-ppp-HGFAC-OID30718	2	TRUE	101.446164655502	493.411612474354	101.446164655502
rs7651121	A	G	A	G	-0.0949991	-0.000690565	0.206293	0.202815	FALSE	FALSE	FALSE	finngen_R9_H8_HL_SEN_NAS	3	112410840	0.010713	364223	0.948604	Sensorineural hearing loss || id:finngen_R9_H8_HL_SEN_NAS	Sensorineural hearing loss	Sensorineural hearing loss || ||	TRUE	MedicineITLab	3	112410840	0.00942233	6.61302249481766e-24	Cell surface glycoprotein CD200 receptor 1 | Inflammation	TRUE	reported	ukb-ppp-CD200R1-OID20595	2	TRUE	101.653505716618	493.411612474354	101.653505716618
rs56174814	A	T	A	T	0.107809	-0.0121543	0.156687	0.0912234	FALSE	TRUE	FALSE	finngen_R9_H8_HL_SEN_NAS	1	117180685	0.0149394	364223	0.41589	Sensorineural hearing loss || id:finngen_R9_H8_HL_SEN_NAS	Sensorineural hearing loss	Sensorineural hearing loss || ||	TRUE	MedicineITLab	1	117180685	0.0106919	6.54937714593364e-24	V-set domain-containing T-cell activation inhibitor 1 | Oncology	TRUE	reported	ukb-ppp-VTCN1-OID21164	2	TRUE	101.671740674693	493.411612474354	101.671740674693
rs60610707	G	A	G	A	-0.181696	0.0179422	0.0470537	0.019823	FALSE	FALSE	FALSE	finngen_R9_H8_HL_SEN_NAS	1	15418455	0.0307049	364223	0.55899	Sensorineural hearing loss || id:finngen_R9_H8_HL_SEN_NAS	Sensorineural hearing loss	Sensorineural hearing loss || ||	TRUE	MedicineITLab	1	15418455	0.0180118	6.26902497476165e-24	Chymotrypsin-like elastase family member 2A | Cardiometabolic_II	TRUE	reported	ukb-ppp-CELA2A-OID30411	2	TRUE	101.759860056805	493.411612474354	101.759860056805
rs72963097	T	C	T	C	-0.352348	0.199005	0.0117795	0.0024423	FALSE	FALSE	FALSE	finngen_R9_H8_HL_SEN_NAS	2	116285596	0.0854569	364223	0.0198738	Sensorineural hearing loss || id:finngen_R9_H8_HL_SEN_NAS	Sensorineural hearing loss	Sensorineural hearing loss || ||	TRUE	MedicineITLab	2	116285596	0.0349098	5.92652335240216e-24	Inactive dipeptidyl peptidase 10 | Inflammation	TRUE	reported	ukb-ppp-DPP10-OID20527	2	TRUE	101.870608409923	493.411612474354	101.870608409923
rs11568019	T	A	T	A	-0.153401	0.0124973	0.0664017	0.0620668	FALSE	TRUE	FALSE	finngen_R9_H8_HL_SEN_NAS	1	230714949	0.0179369	364223	0.485968	Sensorineural hearing loss || id:finngen_R9_H8_HL_SEN_NAS	Sensorineural hearing loss	Sensorineural hearing loss || ||	TRUE	MedicineITLab	1	230714949	0.0151943	5.75572452535112e-24	Angiotensinogen | Inflammation_II	TRUE	reported	ukb-ppp-AGT-OID30709	2	TRUE	101.928348483263	493.411612474354	101.928348483263
rs17751061	T	C	T	C	0.325118	-0.00807215	0.159531	0.100877	FALSE	FALSE	FALSE	finngen_R9_H8_HL_SEN_NAS	19	19302283	0.0142209	364223	0.570289	Sensorineural hearing loss || id:finngen_R9_H8_HL_SEN_NAS	Sensorineural hearing loss	Sensorineural hearing loss || ||	TRUE	MedicineITLab	19	19302283	0.0102213	1e-200	SURP and G-patch domain-containing protein 1 | Oncology_II	TRUE	reported	ukb-ppp-SUGP1-OID31524	2	TRUE	1011.74195303116	493.411612474354	1011.74195303116
rs11918665	G	A	G	A	0.351315	0.00337956	0.862857	0.885249	FALSE	FALSE	FALSE	finngen_R9_H8_HL_SEN_NAS	3	186495995	0.0134418	364223	0.801488	Sensorineural hearing loss || id:finngen_R9_H8_HL_SEN_NAS	Sensorineural hearing loss	Sensorineural hearing loss || ||	TRUE	MedicineITLab	3	186495995	0.0110432	1e-200	Alpha-2-HS-glycoprotein | Inflammation_II	TRUE	reported	ukb-ppp-AHSG-OID30706	2	TRUE	1012.05359301899	493.411612474354	1012.05359301899
rs75024748	A	G	A	G	0.192219	-0.00346324	0.0392337	0.0437295	FALSE	FALSE	FALSE	finngen_R9_H8_HL_SEN_NAS	19	50933684	0.0211028	364223	0.869642	Sensorineural hearing loss || id:finngen_R9_H8_HL_SEN_NAS	Sensorineural hearing loss	Sensorineural hearing loss || ||	TRUE	MedicineITLab	19	50933684	0.0190322	5.54242723383399e-24	Kallikrein-8 | Oncology	TRUE	reported	ukb-ppp-KLK8-OID21517	2	TRUE	102.003398452769	493.411612474354	102.003398452769
rs68179743	A	C	A	C	0.165864	0.0138613	0.0549437	0.0650044	FALSE	FALSE	FALSE	finngen_R9_H8_HL_SEN_NAS	14	75040954	0.0173737	364223	0.424967	Sensorineural hearing loss || id:finngen_R9_H8_HL_SEN_NAS	Sensorineural hearing loss	Sensorineural hearing loss || ||	TRUE	MedicineITLab	14	75040954	0.0164171	5.35056938173138e-24	Acylphosphatase-1 | Inflammation_II	TRUE	reported	ukb-ppp-ACYP1-OID30642	2	TRUE	102.073118226682	493.411612474354	102.073118226682
rs504603	C	T	C	T	-0.138035	-0.010208	0.927421	0.947896	FALSE	FALSE	FALSE	finngen_R9_H8_HL_SEN_NAS	3	172424442	0.0193106	364223	0.597068	Sensorineural hearing loss || id:finngen_R9_H8_HL_SEN_NAS	Sensorineural hearing loss	Sensorineural hearing loss || ||	TRUE	MedicineITLab	3	172424442	0.0136596	5.22997966182154e-24	Tumor necrosis factor ligand superfamily member 10 | Inflammation	TRUE	reported	ukb-ppp-TNFSF10-OID20611	2	TRUE	102.118041125378	493.411612474354	102.118041125378
rs8005829	T	C	T	C	0.0784266	0.00142355	0.583115	0.581246	FALSE	FALSE	FALSE	finngen_R9_H8_HL_SEN_NAS	14	65109447	0.00867876	364223	0.86971	Sensorineural hearing loss || id:finngen_R9_H8_HL_SEN_NAS	Sensorineural hearing loss	Sensorineural hearing loss || ||	TRUE	MedicineITLab	14	65109447	0.00776087	5.2287755531344e-24	Protein max | Neurology	TRUE	reported	ukb-ppp-MAX-OID20877	2	TRUE	102.118859944131	493.411612474354	102.118859944131
rs1017284	A	G	A	G	0.104114	0.0295558	0.807444	0.855353	FALSE	FALSE	FALSE	finngen_R9_H8_HL_SEN_NAS	18	74414400	0.0121473	364223	0.0149692	Sensorineural hearing loss || id:finngen_R9_H8_HL_SEN_NAS	Sensorineural hearing loss	Sensorineural hearing loss || ||	TRUE	MedicineITLab	18	74414400	0.0103021	5.19397673507006e-24	Beta-Ala-His dipeptidase | Cardiometabolic	TRUE	reported	ukb-ppp-CNDP1-OID20347	2	TRUE	102.133153599473	493.411612474354	102.133153599473
rs79170781	A	G	A	G	-0.129264	0.0136831	0.110621	0.13821	FALSE	FALSE	FALSE	finngen_R9_H8_HL_SEN_NAS	19	35628648	0.0124886	364223	0.273233	Sensorineural hearing loss || id:finngen_R9_H8_HL_SEN_NAS	Sensorineural hearing loss	Sensorineural hearing loss || ||	TRUE	MedicineITLab	19	35628648	0.0127874	5.054753713598e-24	Suprabasin | Cardiometabolic_II	TRUE	reported	ukb-ppp-SBSN-OID30398	2	TRUE	102.185830899612	493.411612474354	102.185830899612
rs187870274	C	G	C	G	0.112117	-0.0144837	0.12903	0.150078	FALSE	TRUE	FALSE	finngen_R9_H8_HL_SEN_NAS	16	68586307	0.0119623	364223	0.225978	Sensorineural hearing loss || id:finngen_R9_H8_HL_SEN_NAS	Sensorineural hearing loss	Sensorineural hearing loss || ||	TRUE	MedicineITLab	16	68586307	0.0110872	4.87191833643678e-24	Cadherin-3 | Neurology	TRUE	reported	ukb-ppp-CDH3-OID21008	2	TRUE	102.258442447713	493.411612474354	102.258442447713
rs117521177	T	A	T	A	-0.261984	0.065427	0.0223176	0.0118536	FALSE	TRUE	FALSE	finngen_R9_H8_HL_SEN_NAS	7	130163194	0.0400725	364223	0.102529	Sensorineural hearing loss || id:finngen_R9_H8_HL_SEN_NAS	Sensorineural hearing loss	Sensorineural hearing loss || ||	TRUE	MedicineITLab	7	130163194	0.0258844	4.44426554343995e-24	Carboxypeptidase A4 | Inflammation_II	TRUE	reported	ukb-ppp-CPA4-OID30606	2	TRUE	102.440887521614	493.411612474354	102.440887521614
rs116388702	C	T	C	T	0.385414	-0.00917242	0.0101641	0.00886592	FALSE	FALSE	FALSE	finngen_R9_H8_HL_SEN_NAS	1	168799885	0.0459575	364223	0.841805	Sensorineural hearing loss || id:finngen_R9_H8_HL_SEN_NAS	Sensorineural hearing loss	Sensorineural hearing loss || ||	TRUE	MedicineITLab	1	168799885	0.0380559	4.16869383470336e-24	Lymphotactin | Oncology	TRUE	reported	ukb-ppp-XCL1-OID21398	2	TRUE	102.567785257805	493.411612474354	102.567785257805
rs181863725	A	C	A	C	0.406252	-0.0541251	0.00794471	0.001834	FALSE	FALSE	FALSE	finngen_R9_H8_HL_SEN_NAS	8	97062135	0.102027	364223	0.595768	Sensorineural hearing loss || id:finngen_R9_H8_HL_SEN_NAS	Sensorineural hearing loss	Sensorineural hearing loss || ||	TRUE	MedicineITLab	8	97062135	0.0401066	4.09637776369681e-24	Carboxypeptidase Q | Cardiometabolic_II	TRUE	reported	ukb-ppp-CPQ-OID30406	2	TRUE	102.602827908876	493.411612474354	102.602827908876
rs62076888	C	T	C	T	0.0853263	0.0153597	0.72629	0.649608	FALSE	FALSE	FALSE	finngen_R9_H8_HL_SEN_NAS	17	41951679	0.00902719	364223	0.0888505	Sensorineural hearing loss || id:finngen_R9_H8_HL_SEN_NAS	Sensorineural hearing loss	Sensorineural hearing loss || ||	TRUE	MedicineITLab	17	41951679	0.0084227	4.04575891697442e-24	2',3'-cyclic-nucleotide 3'-phosphodiesterase | Cardiometabolic_II	TRUE	reported	ukb-ppp-CNP-OID30285	2	TRUE	102.627361370531	493.411612474354	102.627361370531
rs144204502	T	C	T	C	-0.350009	-0.0156154	0.0127987	0.037434	FALSE	FALSE	FALSE	finngen_R9_H8_HL_SEN_NAS	17	78187152	0.0227424	364223	0.492323	Sensorineural hearing loss || id:finngen_R9_H8_HL_SEN_NAS	Sensorineural hearing loss	Sensorineural hearing loss || ||	TRUE	MedicineITLab	17	78187152	0.0345488	4.0308812128706e-24	Thymidine kinase, cytosolic | Oncology_II	TRUE	reported	ukb-ppp-TK1-OID31294	2	TRUE	102.634291516236	493.411612474354	102.634291516236
rs62495147	G	C	G	C	0.286167	-0.0273353	0.0180666	0.0102295	FALSE	TRUE	FALSE	finngen_R9_H8_HL_SEN_NAS	8	8246924	0.0429664	364223	0.524644	Sensorineural hearing loss || id:finngen_R9_H8_HL_SEN_NAS	Sensorineural hearing loss	Sensorineural hearing loss || ||	TRUE	MedicineITLab	8	8246924	0.0282216	3.67028678481096e-24	Beta-defensin 104 | Neurology_II	TRUE	reported	ukb-ppp-DEFB104A_DEFB104B-OID30849	2	TRUE	102.819582753636	493.411612474354	102.819582753636
rs148127923	A	G	A	G	-0.391035	0.0404685	0.0113641	0.0179842	FALSE	FALSE	FALSE	finngen_R9_H8_HL_SEN_NAS	8	100224413	0.0326063	364223	0.214559	Sensorineural hearing loss || id:finngen_R9_H8_HL_SEN_NAS	Sensorineural hearing loss	Sensorineural hearing loss || ||	TRUE	MedicineITLab	8	100224413	0.0385561	3.59749335155743e-24	Sperm-associated antigen 1 | Neurology_II	TRUE	reported	ukb-ppp-SPAG1-OID30979	2	TRUE	102.859655691935	493.411612474354	102.859655691935
rs12075	A	G	A	G	0.0782908	-0.000625433	0.583161	0.532906	FALSE	FALSE	FALSE	finngen_R9_H8_HL_SEN_NAS	1	159205564	0.00862136	364223	0.942169	Sensorineural hearing loss || id:finngen_R9_H8_HL_SEN_NAS	Sensorineural hearing loss	Sensorineural hearing loss || ||	TRUE	MedicineITLab	1	159205564	0.00771844	3.54731699836692e-24	High affinity immunoglobulin epsilon receptor subunit alpha | Neurology_II	TRUE	reported	ukb-ppp-FCER1A-OID30992	2	TRUE	102.887448362529	493.411612474354	102.887448362529
rs11654318	T	C	T	C	0.084322	0.0269234	0.577858	0.597262	FALSE	FALSE	FALSE	finngen_R9_H8_HL_SEN_NAS	17	7360957	0.00895492	364223	0.00264229	Sensorineural hearing loss || id:finngen_R9_H8_HL_SEN_NAS	Sensorineural hearing loss	Sensorineural hearing loss || ||	TRUE	MedicineITLab	17	7360957	0.00831039	3.43162639796468e-24	Tumor necrosis factor ligand superfamily member 12 | Inflammation	TRUE	reported	ukb-ppp-TNFSF12-OID20624	2	TRUE	102.952995428573	493.411612474354	102.952995428573
rs10960751	C	T	C	T	-0.0812295	-0.0175152	0.629524	0.674687	FALSE	FALSE	FALSE	finngen_R9_H8_HL_SEN_NAS	9	12675264	0.00914517	364223	0.0554613	Sensorineural hearing loss || id:finngen_R9_H8_HL_SEN_NAS	Sensorineural hearing loss	Sensorineural hearing loss || ||	TRUE	MedicineITLab	9	12675264	0.0080047	3.39156386905822e-24	5,6-dihydroxyindole-2-carboxylic acid oxidase | Inflammation_II	TRUE	reported	ukb-ppp-TYRP1-OID30517	2	TRUE	102.976337108627	493.411612474354	102.976337108627
rs7848667	G	A	G	A	0.332279	0.00406457	0.156939	0.174105	FALSE	FALSE	FALSE	finngen_R9_H8_HL_SEN_NAS	9	34340951	0.0112583	364223	0.718077	Sensorineural hearing loss || id:finngen_R9_H8_HL_SEN_NAS	Sensorineural hearing loss	Sensorineural hearing loss || ||	TRUE	MedicineITLab	9	34340951	0.0103869	1e-200	Diadenosine tetraphosphatase | Oncology	TRUE	reported	ukb-ppp-NUDT2-OID21308	2	TRUE	1023.37284442154	493.411612474354	1023.37284442154
rs76502631	A	G	A	G	-0.726221	0.0654033	0.0283686	0.00785569	FALSE	FALSE	FALSE	finngen_R9_H8_HL_SEN_NAS	1	161118210	0.048544	364223	0.177883	Sensorineural hearing loss || id:finngen_R9_H8_HL_SEN_NAS	Sensorineural hearing loss	Sensorineural hearing loss || ||	TRUE	MedicineITLab	1	161118210	0.022693	1e-200	Deaminated glutathione amidase | Cardiometabolic_II	TRUE	reported	ukb-ppp-NIT1-OID30252	2	TRUE	1024.12691531462	493.411612474354	1024.12691531462
rs10954676	A	C	A	C	-0.267626	0.00822614	0.28941	0.252455	FALSE	FALSE	FALSE	finngen_R9_H8_HL_SEN_NAS	7	75859506	0.00990868	364223	0.406428	Sensorineural hearing loss || id:finngen_R9_H8_HL_SEN_NAS	Sensorineural hearing loss	Sensorineural hearing loss || ||	TRUE	MedicineITLab	7	75859506	0.00836171	1e-200	C-C motif chemokine 24 | Inflammation	TRUE	reported	ukb-ppp-CCL24-OID20772	2	TRUE	1024.39253149006	493.411612474354	1024.39253149006
rs3734960	C	T	C	T	0.260543	0.00201231	0.262145	0.266387	FALSE	FALSE	FALSE	finngen_R9_H8_HL_SEN_NAS	7	154892443	0.00968344	364223	0.835378	Sensorineural hearing loss || id:finngen_R9_H8_HL_SEN_NAS	Sensorineural hearing loss	Sensorineural hearing loss || ||	TRUE	MedicineITLab	7	154892443	0.00813913	1e-200	Dipeptidyl aminopeptidase-like protein 6 | Oncology	TRUE	reported	ukb-ppp-DPP6-OID21354	2	TRUE	1024.7144220397	493.411612474354	1024.7144220397
rs9643300	T	C	T	C	-0.237049	-0.0026817	0.564974	0.609734	FALSE	FALSE	FALSE	finngen_R9_H8_HL_SEN_NAS	8	133490905	0.00878623	364223	0.760202	Sensorineural hearing loss || id:finngen_R9_H8_HL_SEN_NAS	Sensorineural hearing loss	Sensorineural hearing loss || ||	TRUE	MedicineITLab	8	133490905	0.00740413	1e-200	CMP-N-acetylneuraminate-beta-galactosamide-alpha-2,3-sialyltransferase 1 | Oncology	TRUE	reported	ukb-ppp-ST3GAL1-OID21322	2	TRUE	1025.01019347038	493.411612474354	1025.01019347038
rs6552963	G	A	G	A	-0.230552	-0.0124011	0.399594	0.365552	FALSE	FALSE	FALSE	finngen_R9_H8_HL_SEN_NAS	4	186207324	0.00893328	364223	0.16508	Sensorineural hearing loss || id:finngen_R9_H8_HL_SEN_NAS	Sensorineural hearing loss	Sensorineural hearing loss || ||	TRUE	MedicineITLab	4	186207324	0.00719211	1e-200	Plasma kallikrein | Inflammation_II	TRUE	reported	ukb-ppp-KLKB1-OID30760	2	TRUE	1027.60248490572	493.411612474354	1027.60248490572
rs538269778	C	T	C	T	-1	-0.0277725	0.0157284	0.0202498	FALSE	FALSE	FALSE	finngen_R9_H8_HL_SEN_NAS	6	160748032	0.0307073	364223	0.365768	Sensorineural hearing loss || id:finngen_R9_H8_HL_SEN_NAS	Sensorineural hearing loss	Sensorineural hearing loss || ||	TRUE	MedicineITLab	6	160748032	0.0311791	1e-200	Plasminogen | Inflammation_II	TRUE	reported	ukb-ppp-PLG-OID30785	2	TRUE	1028.66236334831	493.411612474354	1028.66236334831
rs1049562	T	C	T	C	0.102263	0.0222279	0.175595	0.147067	FALSE	FALSE	FALSE	finngen_R9_H8_HL_SEN_NAS	14	20472356	0.012057	364223	0.0652469	Sensorineural hearing loss || id:finngen_R9_H8_HL_SEN_NAS	Sensorineural hearing loss	Sensorineural hearing loss || ||	TRUE	MedicineITLab	14	20472356	0.010074	3.27340694878839e-24	Inactive ribonuclease-like protein 10 | Cardiometabolic_II	TRUE	reported	ukb-ppp-RNASE10-OID30238	2	TRUE	103.046480946692	493.411612474354	103.046480946692
rs144999093	T	C	T	C	0.236717	-0.0120489	0.0302342	0.0208898	FALSE	FALSE	FALSE	finngen_R9_H8_HL_SEN_NAS	6	125344080	0.0303303	364223	0.691178	Sensorineural hearing loss || id:finngen_R9_H8_HL_SEN_NAS	Sensorineural hearing loss	Sensorineural hearing loss || ||	TRUE	MedicineITLab	6	125344080	0.023314	3.19889510969139e-24	5'-deoxynucleotidase HDDC2 | Oncology_II	TRUE	reported	ukb-ppp-HDDC2-OID31447	2	TRUE	103.092082389436	493.411612474354	103.092082389436
rs138043913	T	C	T	C	0.277417	-0.0314601	0.0200492	0.0117627	FALSE	FALSE	FALSE	finngen_R9_H8_HL_SEN_NAS	2	26715029	0.0397681	364223	0.428892	Sensorineural hearing loss || id:finngen_R9_H8_HL_SEN_NAS	Sensorineural hearing loss	Sensorineural hearing loss || ||	TRUE	MedicineITLab	2	26715029	0.0273201	3.1695674630435e-24	Cell growth regulator with EF hand domain protein 1 | Cardiometabolic	TRUE	reported	ukb-ppp-CGREF1-OID20152	2	TRUE	103.110186539647	493.411612474354	103.110186539647
rs74909952	A	G	A	G	-0.334298	-0.00386037	0.0133233	0.0367396	FALSE	FALSE	FALSE	finngen_R9_H8_HL_SEN_NAS	16	66889149	0.0227004	364223	0.864965	Sensorineural hearing loss || id:finngen_R9_H8_HL_SEN_NAS	Sensorineural hearing loss	Sensorineural hearing loss || ||	TRUE	MedicineITLab	16	66889149	0.0329196	3.14919823960229e-24	Cocaine esterase | Oncology	TRUE	reported	ukb-ppp-CES2-OID21366	2	TRUE	103.123693077036	493.411612474354	103.123693077036
rs11708734	A	G	A	G	-0.181763	0.046566	0.0424587	0.0390811	FALSE	FALSE	FALSE	finngen_R9_H8_HL_SEN_NAS	3	12901652	0.0222147	364223	0.0360662	Sensorineural hearing loss || id:finngen_R9_H8_HL_SEN_NAS	Sensorineural hearing loss	Sensorineural hearing loss || ||	TRUE	MedicineITLab	3	12901652	0.0178961	3.09741929921658e-24	Metalloproteinase inhibitor 4 | Neurology	TRUE	reported	ukb-ppp-TIMP4-OID21147	2	TRUE	103.155922817459	493.411612474354	103.155922817459
rs150697550	T	C	T	C	-0.3999	-0.00215736	0.0111535	0.00665792	FALSE	FALSE	FALSE	finngen_R9_H8_HL_SEN_NAS	19	42820504	0.0534724	364223	0.967818	Sensorineural hearing loss || id:finngen_R9_H8_HL_SEN_NAS	Sensorineural hearing loss	Sensorineural hearing loss || ||	TRUE	MedicineITLab	19	42820504	0.0393643	3.02343057051133e-24	Carcinoembryonic antigen-related cell adhesion molecule 1 | Oncology	TRUE	reported	ukb-ppp-CEACAM1-OID21528	2	TRUE	103.204288078937	493.411612474354	103.204288078937
rs186501638	A	G	A	G	-0.331543	-0.0135177	0.0124986	0.0080601	FALSE	FALSE	FALSE	finngen_R9_H8_HL_SEN_NAS	3	48381172	0.048464	364223	0.780304	Sensorineural hearing loss || id:finngen_R9_H8_HL_SEN_NAS	Sensorineural hearing loss	Sensorineural hearing loss || ||	TRUE	MedicineITLab	3	48381172	0.0326164	2.84380622147299e-24	Protein shisa-5 | Cardiometabolic_II	TRUE	reported	ukb-ppp-SHISA5-OID30387	2	TRUE	103.325538340666	493.411612474354	103.325538340666
rs4802858	C	T	C	T	-0.0787746	0.00621536	0.560813	0.578321	FALSE	FALSE	FALSE	finngen_R9_H8_HL_SEN_NAS	19	51749897	0.00869664	364223	0.474804	Sensorineural hearing loss || id:finngen_R9_H8_HL_SEN_NAS	Sensorineural hearing loss	Sensorineural hearing loss || ||	TRUE	MedicineITLab	19	51749897	0.00774852	2.80091545538291e-24	Sialic acid-binding Ig-like lectin 5 | Neurology	TRUE	reported	ukb-ppp-SIGLEC5-OID21082	2	TRUE	103.355810381845	493.411612474354	103.355810381845
rs6414426	G	C	G	C	0.326703	0.0403397	0.983121	0.986029	FALSE	TRUE	FALSE	finngen_R9_H8_HL_SEN_NAS	3	46453743	0.0371764	364223	0.277882	Sensorineural hearing loss || id:finngen_R9_H8_HL_SEN_NAS	Sensorineural hearing loss	Sensorineural hearing loss || ||	TRUE	MedicineITLab	3	46453743	0.0321355	2.79962588310584e-24	Teratocarcinoma-derived growth factor 1 | Neurology	TRUE	reported	ukb-ppp-TDGF1-OID20816	2	TRUE	103.356102000566	493.411612474354	103.356102000566
rs72952220	C	G	C	G	0.0977993	0.0161804	0.199431	0.132442	FALSE	TRUE	FALSE	finngen_R9_H8_HL_SEN_NAS	18	59203724	0.0127503	364223	0.204437	Sensorineural hearing loss || id:finngen_R9_H8_HL_SEN_NAS	Sensorineural hearing loss	Sensorineural hearing loss || ||	TRUE	MedicineITLab	18	59203724	0.00961856	2.76184944207528e-24	Gastrin-releasing peptide | Cardiometabolic_II	TRUE	reported	ukb-ppp-GRP-OID30264	2	TRUE	103.383534486873	493.411612474354	103.383534486873
rs9672558	C	T	C	T	-0.0988959	-0.0127754	0.156713	0.0732927	FALSE	FALSE	FALSE	finngen_R9_H8_HL_SEN_NAS	15	98636976	0.0164572	364223	0.437583	Sensorineural hearing loss || id:finngen_R9_H8_HL_SEN_NAS	Sensorineural hearing loss	Sensorineural hearing loss || ||	TRUE	MedicineITLab	15	98636976	0.00972462	2.70894382985978e-24	Insulin-like growth factor 1 receptor | Oncology	TRUE	reported	ukb-ppp-IGF1R-OID21274	2	TRUE	103.421610071263	493.411612474354	103.421610071263
rs113869930	T	G	T	G	-0.277695	-0.107841	0.0207453	0.00384476	FALSE	FALSE	FALSE	finngen_R9_H8_HL_SEN_NAS	2	102688503	0.0711834	364223	0.129778	Sensorineural hearing loss || id:finngen_R9_H8_HL_SEN_NAS	Sensorineural hearing loss	Sensorineural hearing loss || ||	TRUE	MedicineITLab	2	102688503	0.0272925	2.57039578276886e-24	Interleukin-1 receptor-like 2 | Inflammation	TRUE	reported	ukb-ppp-IL1RL2-OID20487	2	TRUE	103.52601148998	493.411612474354	103.52601148998
rs61740117	T	C	T	C	-0.325128	0.0411208	0.0135184	0.00441557	FALSE	FALSE	FALSE	finngen_R9_H8_HL_SEN_NAS	19	13913456	0.0644548	364223	0.523487	Sensorineural hearing loss || id:finngen_R9_H8_HL_SEN_NAS	Sensorineural hearing loss	Sensorineural hearing loss || ||	TRUE	MedicineITLab	19	13913456	0.0319127	2.24284881586928e-24	Coiled-coil and C2 domain-containing protein 1A | Neurology	TRUE	reported	ukb-ppp-CC2D1A-OID20958	2	TRUE	103.796245807898	493.411612474354	103.796245807898
rs12429192	C	T	C	T	0.104584	0.00300879	0.167014	0.222204	FALSE	FALSE	FALSE	finngen_R9_H8_HL_SEN_NAS	13	24900305	0.0102961	364223	0.770114	Sensorineural hearing loss || id:finngen_R9_H8_HL_SEN_NAS	Sensorineural hearing loss	Sensorineural hearing loss || ||	TRUE	MedicineITLab	13	24900305	0.0102623	2.17270117886374e-24	Complement C1q and tumor necrosis factor-related protein 9A | Inflammation_II	TRUE	reported	ukb-ppp-C1QTNF9-OID30620	2	TRUE	103.858269892008	493.411612474354	103.858269892008
rs113585544	T	C	T	C	-0.185636	0.0435985	0.0416986	0.0381349	FALSE	FALSE	FALSE	finngen_R9_H8_HL_SEN_NAS	1	15381778	0.0226056	364223	0.0537737	Sensorineural hearing loss || id:finngen_R9_H8_HL_SEN_NAS	Sensorineural hearing loss	Sensorineural hearing loss || ||	TRUE	MedicineITLab	1	15381778	0.0182129	2.14190399072212e-24	Chymotrypsin-C | Inflammation	TRUE	reported	ukb-ppp-CTRC-OID20752	2	TRUE	103.888194262371	493.411612474354	103.888194262371
rs7658439	A	G	A	G	0.192383	0.0329225	0.95679	0.958375	FALSE	FALSE	FALSE	finngen_R9_H8_HL_SEN_NAS	4	80265372	0.0217906	364223	0.130825	Sensorineural hearing loss || id:finngen_R9_H8_HL_SEN_NAS	Sensorineural hearing loss	Sensorineural hearing loss || ||	TRUE	MedicineITLab	4	80265372	0.0188711	2.09555951722782e-24	Fibroblast growth factor 5 | Inflammation	TRUE	reported	ukb-ppp-FGF5-OID20490	2	TRUE	103.929527674593	493.411612474354	103.929527674593
rs143565379	T	G	T	G	-0.476626	-0.0287115	0.007578	0.025186	FALSE	FALSE	FALSE	finngen_R9_H8_HL_SEN_NAS	14	65848237	0.0272345	364223	0.291778	Sensorineural hearing loss || id:finngen_R9_H8_HL_SEN_NAS	Sensorineural hearing loss	Sensorineural hearing loss || ||	TRUE	MedicineITLab	14	65848237	0.0467493	2.0796966871037e-24	Alpha- | Neurology	TRUE	reported	ukb-ppp-FUT8-OID20992	2	TRUE	103.945390283216	493.411612474354	103.945390283216
rs13055107	A	G	A	G	0.112339	0.014065	0.140873	0.130894	FALSE	FALSE	FALSE	finngen_R9_H8_HL_SEN_NAS	22	37073781	0.012747	364223	0.269855	Sensorineural hearing loss || id:finngen_R9_H8_HL_SEN_NAS	Sensorineural hearing loss	Sensorineural hearing loss || ||	TRUE	MedicineITLab	22	37073781	0.0110161	2.02955114463208e-24	Thiosulfate sulfurtransferase | Neurology	TRUE	reported	ukb-ppp-TST-OID20868	2	TRUE	103.993301961499	493.411612474354	103.993301961499
rs10773846	C	T	C	T	0.232195	-0.0031518	0.363626	0.307233	FALSE	FALSE	FALSE	finngen_R9_H8_HL_SEN_NAS	12	131103124	0.00928935	364223	0.734389	Sensorineural hearing loss || id:finngen_R9_H8_HL_SEN_NAS	Sensorineural hearing loss	Sensorineural hearing loss || ||	TRUE	MedicineITLab	12	131103124	0.00722881	1e-200	Adhesion G-protein coupled receptor D1 | Inflammation_II	TRUE	reported	ukb-ppp-ADGRD1-OID30588	2	TRUE	1031.74436853501	493.411612474354	1031.74436853501
rs2438632	T	G	T	G	0.244253	-0.0109142	0.398332	0.322079	FALSE	FALSE	FALSE	finngen_R9_H8_HL_SEN_NAS	5	80096370	0.00916788	364223	0.233858	Sensorineural hearing loss || id:finngen_R9_H8_HL_SEN_NAS	Sensorineural hearing loss	Sensorineural hearing loss || ||	TRUE	MedicineITLab	5	80096370	0.00759017	1e-200	Thrombospondin-4 | Cardiometabolic	TRUE	reported	ukb-ppp-THBS4-OID20368	2	TRUE	1035.56367252971	493.411612474354	1035.56367252971
rs148194384	T	C	T	C	-0.901917	0.016514	0.0187511	0.028259	FALSE	FALSE	FALSE	finngen_R9_H8_HL_SEN_NAS	5	102625980	0.0257472	364223	0.521268	Sensorineural hearing loss || id:finngen_R9_H8_HL_SEN_NAS	Sensorineural hearing loss	Sensorineural hearing loss || ||	TRUE	MedicineITLab	5	102625980	0.0279915	1e-200	Peptidyl-glycine alpha-amidating monooxygenase | Cardiometabolic	TRUE	reported	ukb-ppp-PAM-OID20291	2	TRUE	1038.19946789006	493.411612474354	1038.19946789006
rs13113204	T	C	T	C	0.081464	0.00389423	0.358721	0.349004	FALSE	FALSE	FALSE	finngen_R9_H8_HL_SEN_NAS	4	74583132	0.00901718	364223	0.665837	Sensorineural hearing loss || id:finngen_R9_H8_HL_SEN_NAS	Sensorineural hearing loss	Sensorineural hearing loss || ||	TRUE	MedicineITLab	4	74583132	0.00798684	1.98700975850116e-24	Probetacellulin [Cleaved into: Betacellulin | Oncology	TRUE	reported	ukb-ppp-BTC-OID21199	2	TRUE	104.035484220464	493.411612474354	104.035484220464
rs8002144	C	T	C	T	0.0763465	-0.0109981	0.511354	0.543826	FALSE	FALSE	FALSE	finngen_R9_H8_HL_SEN_NAS	13	45805258	0.00860578	364223	0.201254	Sensorineural hearing loss || id:finngen_R9_H8_HL_SEN_NAS	Sensorineural hearing loss	Sensorineural hearing loss || ||	TRUE	MedicineITLab	13	45805258	0.00748202	1.90283004431996e-24	Carboxypeptidase B2 | Inflammation_II	TRUE	reported	ukb-ppp-CPB2-OID30734	2	TRUE	104.121528498429	493.411612474354	104.121528498429
rs117377925	G	T	G	T	-0.254025	0.0147894	0.0294328	0.0160405	FALSE	FALSE	FALSE	finngen_R9_H8_HL_SEN_NAS	17	64664622	0.0348922	364223	0.671669	Sensorineural hearing loss || id:finngen_R9_H8_HL_SEN_NAS	Sensorineural hearing loss	Sensorineural hearing loss || ||	TRUE	MedicineITLab	17	64664622	0.0248943	1.89932812821848e-24	Allergin-1 | Inflammation	TRUE	reported	ukb-ppp-MILR1-OID20482	2	TRUE	104.124536754241	493.411612474354	104.124536754241
rs11202892	T	C	T	C	0.188519	-0.00691467	0.962264	0.985879	FALSE	FALSE	FALSE	finngen_R9_H8_HL_SEN_NAS	10	88920429	0.036433	364223	0.849473	Sensorineural hearing loss || id:finngen_R9_H8_HL_SEN_NAS	Sensorineural hearing loss	Sensorineural hearing loss || ||	TRUE	MedicineITLab	10	88920429	0.0184711	1.8608012966026e-24	Tumor necrosis factor receptor superfamily member 6 | Cardiometabolic	TRUE	reported	ukb-ppp-FAS-OID20316	2	TRUE	104.165699761932	493.411612474354	104.165699761932
rs61893900	T	G	T	G	-0.233365	0.0300711	0.0290069	0.0301876	FALSE	FALSE	FALSE	finngen_R9_H8_HL_SEN_NAS	11	102663637	0.0254456	364223	0.237292	Sensorineural hearing loss || id:finngen_R9_H8_HL_SEN_NAS	Sensorineural hearing loss	Sensorineural hearing loss || ||	TRUE	MedicineITLab	11	102663637	0.022864	1.85139889420526e-24	Neutrophil collagenase | Neurology	TRUE	reported	ukb-ppp-MMP8-OID21019	2	TRUE	104.175842073032	493.411612474354	104.175842073032
rs55701059	T	G	T	G	0.172833	0.0112563	0.0546022	0.0354951	FALSE	FALSE	FALSE	finngen_R9_H8_HL_SEN_NAS	6	29632552	0.0230125	364223	0.624744	Sensorineural hearing loss || id:finngen_R9_H8_HL_SEN_NAS	Sensorineural hearing loss	Sensorineural hearing loss || ||	TRUE	MedicineITLab	6	29632552	0.0169184	1.6873298906258e-24	HLA class I histocompatibility antigen, A alpha chain | Neurology_II	TRUE	reported	ukb-ppp-HLA-A-OID31048	2	TRUE	104.360165549748	493.411612474354	104.360165549748
rs4859437	A	T	A	T	0.134835	0.00457726	0.0865395	0.143504	FALSE	TRUE	FALSE	finngen_R9_H8_HL_SEN_NAS	4	76252942	0.0122866	364223	0.709491	Sensorineural hearing loss || id:finngen_R9_H8_HL_SEN_NAS	Sensorineural hearing loss	Sensorineural hearing loss || ||	TRUE	MedicineITLab	4	76252942	0.013196	1.64968110447274e-24	N-acylethanolamine-hydrolyzing acid amidase | Neurology	TRUE	reported	ukb-ppp-NAAA-OID20931	2	TRUE	104.404847948036	493.411612474354	104.404847948036
rs2214286	C	T	C	T	0.0867013	0.00794299	0.263667	0.152492	FALSE	FALSE	FALSE	finngen_R9_H8_HL_SEN_NAS	11	17354517	0.0119256	364223	0.505382	Sensorineural hearing loss || id:finngen_R9_H8_HL_SEN_NAS	Sensorineural hearing loss	Sensorineural hearing loss || ||	TRUE	MedicineITLab	11	17354517	0.00848354	1.61435855682648e-24	Nucleobindin-2 | Oncology	TRUE	reported	ukb-ppp-NUCB2-OID21448	2	TRUE	104.447246396083	493.411612474354	104.447246396083
rs12363253	A	G	A	G	-0.320151	-0.0202461	0.014842	0.0330609	FALSE	FALSE	FALSE	finngen_R9_H8_HL_SEN_NAS	11	119202694	0.0242076	364223	0.402955	Sensorineural hearing loss || id:finngen_R9_H8_HL_SEN_NAS	Sensorineural hearing loss	Sensorineural hearing loss || ||	TRUE	MedicineITLab	11	119202694	0.031319	1.57579602274393e-24	Trehalase | Cardiometabolic_II	TRUE	reported	ukb-ppp-TREH-OID30388	2	TRUE	104.494625005317	493.411612474354	104.494625005317
rs4719474	A	C	A	C	0.081885	-0.0115651	0.376146	0.35543	FALSE	FALSE	FALSE	finngen_R9_H8_HL_SEN_NAS	7	16637330	0.0089882	364223	0.1982	Sensorineural hearing loss || id:finngen_R9_H8_HL_SEN_NAS	Sensorineural hearing loss	Sensorineural hearing loss || ||	TRUE	MedicineITLab	7	16637330	0.00800392	1.44610557365473e-24	Ankyrin repeat and MYND domain-containing protein 2 | Inflammation_II	TRUE	reported	ukb-ppp-ANKMY2-OID30518	2	TRUE	104.665421896998	493.411612474354	104.665421896998
rs1511384	G	A	G	A	0.44958	-0.0117542	0.00739704	0.0275215	FALSE	FALSE	FALSE	finngen_R9_H8_HL_SEN_NAS	3	141173838	0.0262715	364223	0.654577	Sensorineural hearing loss || id:finngen_R9_H8_HL_SEN_NAS	Sensorineural hearing loss	Sensorineural hearing loss || ||	TRUE	MedicineITLab	3	141173838	0.0439432	1.44145138575821e-24	Calsyntenin-2 | Inflammation	TRUE	reported	ukb-ppp-CLSTN2-OID20664	2	TRUE	104.672020314712	493.411612474354	104.672020314712
rs149508154	T	C	T	C	0.282321	0.0133931	0.0195333	0.0300889	FALSE	FALSE	FALSE	finngen_R9_H8_HL_SEN_NAS	19	54276808	0.0256345	364223	0.601347	Sensorineural hearing loss || id:finngen_R9_H8_HL_SEN_NAS	Sensorineural hearing loss	Sensorineural hearing loss || ||	TRUE	MedicineITLab	19	54276808	0.0275838	1.38133812968737e-24	Leukocyte immunoglobulin-like receptor subfamily A member 6 | Cardiometabolic_II	TRUE	reported	ukb-ppp-LILRA6-OID30346	2	TRUE	104.75582387737	493.411612474354	104.75582387737
rs77203322	C	T	C	T	-0.54982	-0.0201745	0.0498367	0.0116865	FALSE	FALSE	FALSE	finngen_R9_H8_HL_SEN_NAS	8	42289646	0.039822	364223	0.612425	Sensorineural hearing loss || id:finngen_R9_H8_HL_SEN_NAS	Sensorineural hearing loss	Sensorineural hearing loss || ||	TRUE	MedicineITLab	8	42289646	0.0170318	1e-200	Dickkopf-related protein 4 | Neurology	TRUE	reported	ukb-ppp-DKK4-OID20934	2	TRUE	1042.12537234794	493.411612474354	1042.12537234794
rs704701	G	T	G	T	-0.245528	0.00406259	0.320835	0.37563	FALSE	FALSE	FALSE	finngen_R9_H8_HL_SEN_NAS	11	33722133	0.00884355	364223	0.645958	Sensorineural hearing loss || id:finngen_R9_H8_HL_SEN_NAS	Sensorineural hearing loss	Sensorineural hearing loss || ||	TRUE	MedicineITLab	11	33722133	0.00760095	1e-200	CD59 glycoprotein | Cardiometabolic	TRUE	reported	ukb-ppp-CD59-OID20339	2	TRUE	1043.43716429442	493.411612474354	1043.43716429442
rs5848	T	C	T	C	-0.250314	0.0304949	0.274464	0.343822	FALSE	FALSE	FALSE	finngen_R9_H8_HL_SEN_NAS	17	44352876	0.009037	364223	0.000739639	Sensorineural hearing loss || id:finngen_R9_H8_HL_SEN_NAS	Sensorineural hearing loss	Sensorineural hearing loss || ||	TRUE	MedicineITLab	17	44352876	0.00773573	1e-200	Progranulin | Neurology	TRUE	reported	ukb-ppp-GRN-OID21159	2	TRUE	1047.05061013529	493.411612474354	1047.05061013529
rs76131961	G	A	G	A	0.841385	0.00213054	0.0212569	0.00590452	FALSE	FALSE	FALSE	finngen_R9_H8_HL_SEN_NAS	9	27214687	0.0568605	364223	0.970111	Sensorineural hearing loss || id:finngen_R9_H8_HL_SEN_NAS	Sensorineural hearing loss	Sensorineural hearing loss || ||	TRUE	MedicineITLab	9	27214687	0.0260014	1e-200	Angiopoietin-1 receptor | Oncology	TRUE	reported	ukb-ppp-TEK-OID21496	2	TRUE	1047.11906198955	493.411612474354	1047.11906198955
rs61683338	G	C	G	C	-0.38536	0.0079607	0.111914	0.115848	FALSE	TRUE	FALSE	finngen_R9_H8_HL_SEN_NAS	11	7665627	0.0133642	364223	0.551393	Sensorineural hearing loss || id:finngen_R9_H8_HL_SEN_NAS	Sensorineural hearing loss	Sensorineural hearing loss || ||	TRUE	MedicineITLab	11	7665627	0.0119064	1e-200	NADH-cytochrome b5 reductase 2 | Oncology_II	TRUE	reported	ukb-ppp-CYB5R2-OID31512	2	TRUE	1047.54413367806	493.411612474354	1047.54413367806
rs145659627	A	G	A	G	0.365991	0.0556417	0.0124073	0.0159674	FALSE	FALSE	FALSE	finngen_R9_H8_HL_SEN_NAS	2	160495374	0.0345253	364223	0.107045	Sensorineural hearing loss || id:finngen_R9_H8_HL_SEN_NAS	Sensorineural hearing loss	Sensorineural hearing loss || ||	TRUE	MedicineITLab	2	160495374	0.0357069	1.18494993097617e-24	Lymphocyte antigen 75 | Inflammation	TRUE	reported	ukb-ppp-LY75-OID20580	2	TRUE	105.059787306522	493.411612474354	105.059787306522
rs60670222	T	C	T	C	0.267176	-0.00624896	0.0213099	0.0227803	FALSE	FALSE	FALSE	finngen_R9_H8_HL_SEN_NAS	5	40895772	0.0286842	364223	0.827543	Sensorineural hearing loss || id:finngen_R9_H8_HL_SEN_NAS	Sensorineural hearing loss	Sensorineural hearing loss || ||	TRUE	MedicineITLab	5	40895772	0.0260651	1.17950558058401e-24	Complement component C7 | Inflammation_II	TRUE	reported	ukb-ppp-C7-OID30766	2	TRUE	105.069362257217	493.411612474354	105.069362257217
rs62078244	A	G	A	G	0.221821	0.0531446	0.0299615	0.00724839	FALSE	FALSE	FALSE	finngen_R9_H8_HL_SEN_NAS	17	35934014	0.0516878	364223	0.303863	Sensorineural hearing loss || id:finngen_R9_H8_HL_SEN_NAS	Sensorineural hearing loss	Sensorineural hearing loss || ||	TRUE	MedicineITLab	17	35934014	0.0216366	1.15797717751894e-24	C-C motif chemokine 18 | Cardiometabolic	TRUE	reported	ukb-ppp-CCL18-OID20395	2	TRUE	105.105945927756	493.411612474354	105.105945927756
rs5030963	A	G	A	G	0.180854	0.0103821	0.047462	0.0198593	FALSE	FALSE	FALSE	finngen_R9_H8_HL_SEN_NAS	6	27247846	0.0304065	364223	0.732771	Sensorineural hearing loss || id:finngen_R9_H8_HL_SEN_NAS	Sensorineural hearing loss	Sensorineural hearing loss || ||	TRUE	MedicineITLab	6	27247846	0.0176233	1.04231742939331e-24	Butyrophilin subfamily 3 member A2 | Inflammation	TRUE	reported	ukb-ppp-BTN3A2-OID20540	2	TRUE	105.312947686851	493.411612474354	105.312947686851
rs115141377	A	G	A	G	0.249836	-0.0159237	0.0237756	0.0344091	FALSE	FALSE	FALSE	finngen_R9_H8_HL_SEN_NAS	2	232214999	0.0234498	364223	0.497104	Sensorineural hearing loss || id:finngen_R9_H8_HL_SEN_NAS	Sensorineural hearing loss	Sensorineural hearing loss || ||	TRUE	MedicineITLab	2	232214999	0.0243274	9.64939311805584e-25	Alkaline phosphatase, placental type | Oncology	TRUE	reported	ukb-ppp-ALPP-OID21383	2	TRUE	105.467498138833	493.411612474354	105.467498138833
rs115446723	A	G	A	G	0.425128	0.0603369	0.00813138	0.00347358	FALSE	FALSE	FALSE	finngen_R9_H8_HL_SEN_NAS	3	45021544	0.0721104	364223	0.402745	Sensorineural hearing loss || id:finngen_R9_H8_HL_SEN_NAS	Sensorineural hearing loss	Sensorineural hearing loss || ||	TRUE	MedicineITLab	3	45021544	0.0413935	9.58076085735022e-25	Tetranectin | Inflammation_II	TRUE	reported	ukb-ppp-CLEC3B-OID30756	2	TRUE	105.481214215565	493.411612474354	105.481214215565
rs72761032	G	T	G	T	-0.120662	0.0112321	0.114454	0.103289	FALSE	FALSE	FALSE	finngen_R9_H8_HL_SEN_NAS	5	76692497	0.0141462	364223	0.427195	Sensorineural hearing loss || id:finngen_R9_H8_HL_SEN_NAS	Sensorineural hearing loss	Sensorineural hearing loss || ||	TRUE	MedicineITLab	5	76692497	0.0117465	9.41239186908969e-25	Corticotropin-releasing factor-binding protein | Inflammation	TRUE	reported	ukb-ppp-CRHBP-OID20747	2	TRUE	105.517397971173	493.411612474354	105.517397971173
rs13410389	A	G	A	G	-0.106617	0.0371307	0.161678	0.076444	FALSE	FALSE	FALSE	finngen_R9_H8_HL_SEN_NAS	2	112980446	0.0160601	364223	0.0207783	Sensorineural hearing loss || id:finngen_R9_H8_HL_SEN_NAS	Sensorineural hearing loss	Sensorineural hearing loss || ||	TRUE	MedicineITLab	2	112980446	0.0103766	9.16009546844429e-25	Interleukin-36 gamma | Inflammation_II	TRUE	reported	ukb-ppp-IL36G-OID30551	2	TRUE	105.570545290273	493.411612474354	105.570545290273
rs67440774	C	G	C	G	-0.0834007	0.0102496	0.267198	0.314176	FALSE	TRUE	FALSE	finngen_R9_H8_HL_SEN_NAS	1	226291231	0.0092285	364223	0.266723	Sensorineural hearing loss || id:finngen_R9_H8_HL_SEN_NAS	Sensorineural hearing loss	Sensorineural hearing loss || ||	TRUE	MedicineITLab	1	226291231	0.00811522	8.94128627502953e-25	Left-right determination factor 2 | Oncology	TRUE	reported	ukb-ppp-LEFTY2-OID21454	2	TRUE	105.618208295851	493.411612474354	105.618208295851
rs115071002	T	C	T	C	0.218666	0.0121504	0.0356279	0.0113783	FALSE	FALSE	FALSE	finngen_R9_H8_HL_SEN_NAS	1	116842692	0.0413831	364223	0.769058	Sensorineural hearing loss || id:finngen_R9_H8_HL_SEN_NAS	Sensorineural hearing loss	Sensorineural hearing loss || ||	TRUE	MedicineITLab	1	116842692	0.0212707	8.65764950660374e-25	Immunoglobulin superfamily member 2 | Oncology_II	TRUE	reported	ukb-ppp-CD101-OID31480	2	TRUE	105.681496970133	493.411612474354	105.681496970133
rs2293772	G	A	G	A	0.0790512	0.00113674	0.584491	0.476817	FALSE	FALSE	FALSE	finngen_R9_H8_HL_SEN_NAS	6	2835597	0.00867396	364223	0.895734	Sensorineural hearing loss || id:finngen_R9_H8_HL_SEN_NAS	Sensorineural hearing loss	Sensorineural hearing loss || ||	TRUE	MedicineITLab	6	2835597	0.00768609	8.23758672761877e-25	Leukocyte elastase inhibitor | Neurology	TRUE	reported	ukb-ppp-SERPINB1-OID21088	2	TRUE	105.780594339511	493.411612474354	105.780594339511
rs116472865	T	C	T	C	0.145537	0.048835	0.0567853	0.0680208	FALSE	FALSE	FALSE	finngen_R9_H8_HL_SEN_NAS	3	166920006	0.0169465	364223	0.00395531	Sensorineural hearing loss || id:finngen_R9_H8_HL_SEN_NAS	Sensorineural hearing loss	Sensorineural hearing loss || ||	TRUE	MedicineITLab	3	166920006	0.0141459	7.95792789897093e-25	Serpin I2 | Oncology_II	TRUE	reported	ukb-ppp-SERPINI2-OID31504	2	TRUE	105.84873437467	493.411612474354	105.84873437467
rs74468557	A	G	A	G	-0.173298	0.0210691	0.0543506	0.0412056	FALSE	FALSE	FALSE	finngen_R9_H8_HL_SEN_NAS	4	73725686	0.0218953	364223	0.335916	Sensorineural hearing loss || id:finngen_R9_H8_HL_SEN_NAS	Sensorineural hearing loss	Sensorineural hearing loss || ||	TRUE	MedicineITLab	4	73725686	0.016843	7.89768849399887e-25	Interleukin-8 | Inflammation	TRUE	reported	ukb-ppp-CXCL8-OID20631	2	TRUE	105.863976714674	493.411612474354	105.863976714674
rs2710331	C	T	C	T	0.247734	0.0193556	0.341973	0.383834	FALSE	FALSE	FALSE	finngen_R9_H8_HL_SEN_NAS	3	52803839	0.00881813	364223	0.0281657	Sensorineural hearing loss || id:finngen_R9_H8_HL_SEN_NAS	Sensorineural hearing loss	Sensorineural hearing loss || ||	TRUE	MedicineITLab	3	52803839	0.00764338	1e-200	Inter-alpha-trypsin inhibitor heavy chain H4 | Inflammation_II	TRUE	reported	ukb-ppp-ITIH4-OID30762	2	TRUE	1050.51032862849	493.411612474354	1050.51032862849
rs6766467	T	C	T	C	-1.51785	0.0728677	0.00621156	0.00697916	FALSE	FALSE	FALSE	finngen_R9_H8_HL_SEN_NAS	3	13575644	0.0518568	364223	0.159971	Sensorineural hearing loss || id:finngen_R9_H8_HL_SEN_NAS	Sensorineural hearing loss	Sensorineural hearing loss || ||	TRUE	MedicineITLab	3	13575644	0.0466634	1e-200	Fibulin-2 | Cardiometabolic_II	TRUE	reported	ukb-ppp-FBLN2-OID30378	2	TRUE	1058.04697866299	493.411612474354	1058.04697866299
rs117424304	A	G	A	G	0.377565	-0.0179944	0.0108077	0.00794385	FALSE	FALSE	FALSE	finngen_R9_H8_HL_SEN_NAS	19	7910202	0.0494466	364223	0.715921	Sensorineural hearing loss || id:finngen_R9_H8_HL_SEN_NAS	Sensorineural hearing loss	Sensorineural hearing loss || ||	TRUE	MedicineITLab	19	7910202	0.0366563	7.03720171722058e-25	C-C motif chemokine 25 | Inflammation	TRUE	reported	ukb-ppp-CCL25-OID20674	2	TRUE	106.092871722251	493.411612474354	106.092871722251
rs59106892	C	G	C	G	-0.207053	0.0123457	0.0377134	0.0551905	FALSE	TRUE	FALSE	finngen_R9_H8_HL_SEN_NAS	14	65238959	0.0187911	364223	0.51118	Sensorineural hearing loss || id:finngen_R9_H8_HL_SEN_NAS	Sensorineural hearing loss	Sensorineural hearing loss || ||	TRUE	MedicineITLab	14	65238959	0.0200943	6.75771699355284e-25	Alpha- | Neurology	TRUE	reported	ukb-ppp-FUT8-OID20992	2	TRUE	106.173782876716	493.411612474354	106.173782876716
rs28711906	A	T	A	T	0.180936	-0.0184628	0.0482147	0.0393821	FALSE	TRUE	FALSE	finngen_R9_H8_HL_SEN_NAS	15	64770079	0.0217307	364223	0.395538	Sensorineural hearing loss || id:finngen_R9_H8_HL_SEN_NAS	Sensorineural hearing loss	Sensorineural hearing loss || ||	TRUE	MedicineITLab	15	64770079	0.0175589	6.7235710723432e-25	RNA-binding protein with multiple splicing 2 | Cardiometabolic_II	TRUE	reported	ukb-ppp-RBPMS2-OID30257	2	TRUE	106.183089909272	493.411612474354	106.183089909272
rs72911294	T	C	T	C	-0.0796528	-0.0136146	0.270968	0.341075	FALSE	FALSE	FALSE	finngen_R9_H8_HL_SEN_NAS	18	8253604	0.0091285	364223	0.135848	Sensorineural hearing loss || id:finngen_R9_H8_HL_SEN_NAS	Sensorineural hearing loss	Sensorineural hearing loss || ||	TRUE	MedicineITLab	18	8253604	0.0077284	6.58415429943383e-25	Receptor-type tyrosine-protein phosphatase mu | Inflammation	TRUE	reported	ukb-ppp-PTPRM-OID20598	2	TRUE	106.224063339807	493.411612474354	106.224063339807
rs71394237	C	T	C	T	-0.285813	0.00993324	0.0196246	0.0639358	FALSE	FALSE	FALSE	finngen_R9_H8_HL_SEN_NAS	16	75770083	0.0177333	364223	0.575379	Sensorineural hearing loss || id:finngen_R9_H8_HL_SEN_NAS	Sensorineural hearing loss	Sensorineural hearing loss || ||	TRUE	MedicineITLab	16	75770083	0.0277282	6.50728757754881e-25	Chymotrypsinogen B | Neurology	TRUE	reported	ukb-ppp-CTRB1-OID21150	2	TRUE	106.247960240649	493.411612474354	106.247960240649
rs1035376	A	G	A	G	0.122677	0.00901795	0.882454	0.871565	FALSE	FALSE	FALSE	finngen_R9_H8_HL_SEN_NAS	5	119312555	0.0128317	364223	0.482189	Sensorineural hearing loss || id:finngen_R9_H8_HL_SEN_NAS	Sensorineural hearing loss	Sensorineural hearing loss || ||	TRUE	MedicineITLab	5	119312555	0.0119011	6.4848509714414e-25	Tumor necrosis factor alpha-induced protein 8 | Inflammation	TRUE	reported	ukb-ppp-TNFAIP8-OID20433	2	TRUE	106.255662927584	493.411612474354	106.255662927584
rs79656070	T	C	T	C	-0.172524	0.020591	0.0541113	0.041089	FALSE	FALSE	FALSE	finngen_R9_H8_HL_SEN_NAS	4	73725611	0.0218973	364223	0.347041	Sensorineural hearing loss || id:finngen_R9_H8_HL_SEN_NAS	Sensorineural hearing loss	Sensorineural hearing loss || ||	TRUE	MedicineITLab	4	73725611	0.0167324	6.29796147929516e-25	Interleukin-8 | Cardiometabolic	TRUE	reported	ukb-ppp-CXCL8-OID20153	2	TRUE	106.312066792087	493.411612474354	106.312066792087
rs79258602	C	A	C	A	-0.256534	0.0167004	0.0232745	0.0432748	FALSE	FALSE	FALSE	finngen_R9_H8_HL_SEN_NAS	16	71927632	0.0210307	364223	0.427139	Sensorineural hearing loss || id:finngen_R9_H8_HL_SEN_NAS	Sensorineural hearing loss	Sensorineural hearing loss || ||	TRUE	MedicineITLab	16	71927632	0.0248769	6.2115502083244e-25	IST1 homolog | Oncology_II	TRUE	reported	ukb-ppp-IST1-OID31497	2	TRUE	106.340168731356	493.411612474354	106.340168731356
rs1276221	C	T	C	T	0.0887408	0.0150433	0.269714	0.263254	FALSE	FALSE	FALSE	finngen_R9_H8_HL_SEN_NAS	5	30933106	0.00979552	364223	0.124603	Sensorineural hearing loss || id:finngen_R9_H8_HL_SEN_NAS	Sensorineural hearing loss	Sensorineural hearing loss || ||	TRUE	MedicineITLab	5	30933106	0.00860089	5.86543194290265e-25	Cadherin-6 | Cardiometabolic	TRUE	reported	ukb-ppp-CDH6-OID20157	2	TRUE	106.453487159772	493.411612474354	106.453487159772
rs224495	A	G	A	G	-0.131784	0.000217525	0.100702	0.0793029	FALSE	FALSE	FALSE	finngen_R9_H8_HL_SEN_NAS	17	3609833	0.0158198	364223	0.989029	Sensorineural hearing loss || id:finngen_R9_H8_HL_SEN_NAS	Sensorineural hearing loss	Sensorineural hearing loss || ||	TRUE	MedicineITLab	17	3609833	0.0127726	5.8573341442584e-25	Sedoheptulokinase | Oncology_II	TRUE	reported	ukb-ppp-SHPK-OID31292	2	TRUE	106.455167519674	493.411612474354	106.455167519674
rs137309	G	T	G	T	-0.100453	-0.00520842	0.76582	0.771024	FALSE	FALSE	FALSE	finngen_R9_H8_HL_SEN_NAS	22	33118147	0.0104393	364223	0.617833	Sensorineural hearing loss || id:finngen_R9_H8_HL_SEN_NAS	Sensorineural hearing loss	Sensorineural hearing loss || ||	TRUE	MedicineITLab	22	33118147	0.00972915	5.43500565129446e-25	Metalloproteinase inhibitor 3 | Inflammation	TRUE	reported	ukb-ppp-TIMP3-OID20684	2	TRUE	106.604619473882	493.411612474354	106.604619473882
rs3806631	T	A	T	A	0.0978074	-0.000155472	0.199832	0.20976	FALSE	TRUE	FALSE	finngen_R9_H8_HL_SEN_NAS	3	25665355	0.0105454	364223	0.988237	Sensorineural hearing loss || id:finngen_R9_H8_HL_SEN_NAS	Sensorineural hearing loss	Sensorineural hearing loss || ||	TRUE	MedicineITLab	3	25665355	0.00947288	5.43250331492433e-25	DNA topoisomerase 2-beta | Inflammation_II	TRUE	reported	ukb-ppp-TOP2B-OID30559	2	TRUE	106.605437528057	493.411612474354	106.605437528057
rs3091492	A	G	A	G	0.0896833	0.00449078	0.751163	0.782112	FALSE	FALSE	FALSE	finngen_R9_H8_HL_SEN_NAS	20	45423278	0.0104887	364223	0.668538	Sensorineural hearing loss || id:finngen_R9_H8_HL_SEN_NAS	Sensorineural hearing loss	Sensorineural hearing loss || ||	TRUE	MedicineITLab	20	45423278	0.00868534	5.3851772199753e-25	Phospholipid transfer protein | Cardiometabolic	TRUE	reported	ukb-ppp-PLTP-OID20238	2	TRUE	106.622659777564	493.411612474354	106.622659777564
rs2331413	A	G	A	G	-0.0785674	-0.0161497	0.839614	0.855845	FALSE	FALSE	FALSE	finngen_R9_H8_HL_SEN_NAS	17	64039089	0.0121893	364223	0.185204	Sensorineural hearing loss || id:finngen_R9_H8_HL_SEN_NAS	Sensorineural hearing loss	Sensorineural hearing loss || ||	TRUE	MedicineITLab	17	64039089	0.00760672	5.22757172167162e-25	Intercellular adhesion molecule 2 | Cardiometabolic	TRUE	reported	ukb-ppp-ICAM2-OID20248	2	TRUE	106.681693737194	493.411612474354	106.681693737194
rs2002697	T	C	T	C	-0.0889077	-0.00168115	0.257348	0.29049	FALSE	FALSE	FALSE	finngen_R9_H8_HL_SEN_NAS	20	2737847	0.0094625	364223	0.858986	Sensorineural hearing loss || id:finngen_R9_H8_HL_SEN_NAS	Sensorineural hearing loss	Sensorineural hearing loss || ||	TRUE	MedicineITLab	20	2737847	0.00860779	5.2239618899912e-25	Probable carboxypeptidase X1 | Oncology	TRUE	reported	ukb-ppp-CPXM1-OID21479	2	TRUE	106.683050254025	493.411612474354	106.683050254025
rs16957426	C	T	C	T	-0.21149	-0.0175416	0.033735	0.0136037	FALSE	FALSE	FALSE	finngen_R9_H8_HL_SEN_NAS	16	67392837	0.0363871	364223	0.629747	Sensorineural hearing loss || id:finngen_R9_H8_HL_SEN_NAS	Sensorineural hearing loss	Sensorineural hearing loss || ||	TRUE	MedicineITLab	16	67392837	0.0204687	5.03152922989317e-25	Group XV phospholipase A2 | Oncology	TRUE	reported	ukb-ppp-PLA2G15-OID21473	2	TRUE	106.757686256598	493.411612474354	106.757686256598
rs4833108	C	G	C	G	0.257912	-0.0217332	0.0264057	0.0297571	FALSE	TRUE	FALSE	finngen_R9_H8_HL_SEN_NAS	4	38945175	0.0254916	364223	0.393902	Sensorineural hearing loss || id:finngen_R9_H8_HL_SEN_NAS	Sensorineural hearing loss	Sensorineural hearing loss || ||	TRUE	MedicineITLab	4	38945175	0.0249612	5.02226934182391e-25	Toll-like receptor 1 | Inflammation_II	TRUE	reported	ukb-ppp-TLR1-OID30532	2	TRUE	106.760888232094	493.411612474354	106.760888232094
rs77977823	C	T	C	T	0.315124	-0.0255587	0.0157574	0.00573234	FALSE	FALSE	FALSE	finngen_R9_H8_HL_SEN_NAS	11	47543586	0.0560642	364223	0.648475	Sensorineural hearing loss || id:finngen_R9_H8_HL_SEN_NAS	Sensorineural hearing loss	Sensorineural hearing loss || ||	TRUE	MedicineITLab	11	47543586	0.030498	5.01880127903243e-25	Prothrombin | Inflammation_II	TRUE	reported	ukb-ppp-F2-OID30723	2	TRUE	106.762870216732	493.411612474354	106.762870216732
rs10754792	T	C	T	C	-0.106772	-0.00677482	0.154489	0.221385	FALSE	FALSE	FALSE	finngen_R9_H8_HL_SEN_NAS	1	242950862	0.010333	364223	0.512048	Sensorineural hearing loss || id:finngen_R9_H8_HL_SEN_NAS	Sensorineural hearing loss	Sensorineural hearing loss || ||	TRUE	MedicineITLab	1	242950862	0.0103334	5.01187233627272e-25	Serologically defined colon cancer antigen 8 | Oncology_II	TRUE	reported	ukb-ppp-SDCCAG8-OID31423	2	TRUE	106.764844919513	493.411612474354	106.764844919513
rs111783370	A	G	A	G	-0.299187	-0.0544784	0.0177832	0.0122352	FALSE	FALSE	FALSE	finngen_R9_H8_HL_SEN_NAS	20	36696734	0.0396182	364223	0.169105	Sensorineural hearing loss || id:finngen_R9_H8_HL_SEN_NAS	Sensorineural hearing loss	Sensorineural hearing loss || ||	TRUE	MedicineITLab	20	36696734	0.0289488	4.89215265134417e-25	Src-like-adapter 2 | Neurology_II	TRUE	reported	ukb-ppp-SLA2-OID31017	2	TRUE	106.813047551741	493.411612474354	106.813047551741
rs62111898	T	C	T	C	-0.529292	0.00944722	0.0614952	0.0984206	FALSE	FALSE	FALSE	finngen_R9_H8_HL_SEN_NAS	19	13780282	0.0145043	364223	0.514828	Sensorineural hearing loss || id:finngen_R9_H8_HL_SEN_NAS	Sensorineural hearing loss	Sensorineural hearing loss || ||	TRUE	MedicineITLab	19	13780282	0.0162284	1e-200	Methylthioribose-1-phosphate isomerase | Neurology_II	TRUE	reported	ukb-ppp-MRI1-OID30891	2	TRUE	1063.74921433232	493.411612474354	1063.74921433232
rs149184726	A	G	A	G	-0.854481	-0.0067569	0.0212504	0.0404619	FALSE	FALSE	FALSE	finngen_R9_H8_HL_SEN_NAS	1	147862100	0.0217536	364223	0.756096	Sensorineural hearing loss || id:finngen_R9_H8_HL_SEN_NAS	Sensorineural hearing loss	Sensorineural hearing loss || ||	TRUE	MedicineITLab	1	147862100	0.0261951	1e-200	Lysophosphatidic acid phosphatase type 6 | Oncology	TRUE	reported	ukb-ppp-ACP6-OID21432	2	TRUE	1064.05652492037	493.411612474354	1064.05652492037
rs11553058	G	A	G	A	-0.560793	-0.0452734	0.0506007	0.0230748	FALSE	FALSE	FALSE	finngen_R9_H8_HL_SEN_NAS	4	6675703	0.028489	364223	0.112026	Sensorineural hearing loss || id:finngen_R9_H8_HL_SEN_NAS	Sensorineural hearing loss	Sensorineural hearing loss || ||	TRUE	MedicineITLab	4	6675703	0.0171891	1e-200	Protein S100-P | Cardiometabolic	TRUE	reported	ukb-ppp-S100P-OID20103	2	TRUE	1064.38535804228	493.411612474354	1064.38535804228
rs3745368	A	G	A	G	-0.706564	-0.0245674	0.0330938	0.0211757	FALSE	FALSE	FALSE	finngen_R9_H8_HL_SEN_NAS	19	7670411	0.0300105	364223	0.412999	Sensorineural hearing loss || id:finngen_R9_H8_HL_SEN_NAS	Sensorineural hearing loss	Sensorineural hearing loss || ||	TRUE	MedicineITLab	19	7670411	0.0216478	1e-200	Resistin | Cardiometabolic	TRUE	reported	ukb-ppp-RETN-OID20327	2	TRUE	1065.30871090615	493.411612474354	1065.30871090615
rs72674184	C	T	C	T	-0.48018	0.00134957	0.0787479	0.0400316	FALSE	FALSE	FALSE	finngen_R9_H8_HL_SEN_NAS	1	58592422	0.0219222	364223	0.950912	Sensorineural hearing loss || id:finngen_R9_H8_HL_SEN_NAS	Sensorineural hearing loss	Sensorineural hearing loss || ||	TRUE	MedicineITLab	1	58592422	0.0146854	1e-200	Tumor-associated calcium signal transducer 2 | Oncology	TRUE	reported	ukb-ppp-TACSTD2-OID21447	2	TRUE	1069.14491306193	493.411612474354	1069.14491306193
rs12204524	G	C	G	C	0.444628	0.0125566	0.0877594	0.0498597	FALSE	TRUE	FALSE	finngen_R9_H8_HL_SEN_NAS	6	85435025	0.0197155	364223	0.524195	Sensorineural hearing loss || id:finngen_R9_H8_HL_SEN_NAS	Sensorineural hearing loss	Sensorineural hearing loss || ||	TRUE	MedicineITLab	6	85435025	0.0135978	1e-200	5'-nucleotidase | Oncology	TRUE	reported	ukb-ppp-NT5E-OID21498	2	TRUE	1069.19352156917	493.411612474354	1069.19352156917
rs35247977	G	A	G	A	0.306462	0.0152968	0.199146	0.204521	FALSE	FALSE	FALSE	finngen_R9_H8_HL_SEN_NAS	3	66316395	0.0106117	364223	0.149441	Sensorineural hearing loss || id:finngen_R9_H8_HL_SEN_NAS	Sensorineural hearing loss	Sensorineural hearing loss || ||	TRUE	MedicineITLab	3	66316395	0.00936933	1e-200	Leucine-rich repeats and immunoglobulin-like domains protein 1 | Oncology	TRUE	reported	ukb-ppp-LRIG1-OID21429	2	TRUE	1069.8827657669	493.411612474354	1069.8827657669
rs9630723	G	A	G	A	0.281846	-0.0291931	0.0230208	0.0228641	FALSE	FALSE	FALSE	finngen_R9_H8_HL_SEN_NAS	17	7525575	0.029061	364223	0.315114	Sensorineural hearing loss || id:finngen_R9_H8_HL_SEN_NAS	Sensorineural hearing loss	Sensorineural hearing loss || ||	TRUE	MedicineITLab	17	7525575	0.0272415	4.35511873685568e-25	Thialysine N-epsilon-acetyltransferase | Oncology_II	TRUE	reported	ukb-ppp-SAT2-OID31306	2	TRUE	107.043848894985	493.411612474354	107.043848894985
rs150203387	T	C	T	C	0.256327	0.0237951	0.0215884	0.00586193	FALSE	FALSE	FALSE	finngen_R9_H8_HL_SEN_NAS	14	55166591	0.0569347	364223	0.675993	Sensorineural hearing loss || id:finngen_R9_H8_HL_SEN_NAS	Sensorineural hearing loss	Sensorineural hearing loss || ||	TRUE	MedicineITLab	14	55166591	0.0247618	4.11055061281176e-25	Galectin-3 | Cardiometabolic	TRUE	reported	ukb-ppp-LGALS3-OID20284	2	TRUE	107.157922768113	493.411612474354	107.157922768113
rs141756208	T	C	T	C	-0.324606	0.00452262	0.0141859	0.00620968	FALSE	FALSE	FALSE	finngen_R9_H8_HL_SEN_NAS	6	122657427	0.0556706	364223	0.935252	Sensorineural hearing loss || id:finngen_R9_H8_HL_SEN_NAS	Sensorineural hearing loss	Sensorineural hearing loss || ||	TRUE	MedicineITLab	6	122657427	0.0313533	4.0485545937074e-25	Acid sphingomyelinase-like phosphodiesterase 3a | Inflammation	TRUE	reported	ukb-ppp-SMPDL3A-OID20676	2	TRUE	107.188099355768	493.411612474354	107.188099355768
rs41281334	A	G	A	G	0.171584	0.0342548	0.0514988	0.0375892	FALSE	FALSE	FALSE	finngen_R9_H8_HL_SEN_NAS	10	71798371	0.0225547	364223	0.128828	Sensorineural hearing loss || id:finngen_R9_H8_HL_SEN_NAS	Sensorineural hearing loss	Sensorineural hearing loss || ||	TRUE	MedicineITLab	10	71798371	0.0165692	3.94729877659785e-25	Prosaposin | Cardiometabolic_II	TRUE	reported	ukb-ppp-PSAP-OID30419	2	TRUE	107.238441960136	493.411612474354	107.238441960136
rs117454282	T	C	T	C	-0.283411	0.021529	0.0194583	0.0257107	FALSE	FALSE	FALSE	finngen_R9_H8_HL_SEN_NAS	15	40847504	0.0271702	364223	0.428142	Sensorineural hearing loss || id:finngen_R9_H8_HL_SEN_NAS	Sensorineural hearing loss	Sensorineural hearing loss || ||	TRUE	MedicineITLab	15	40847504	0.0273501	3.67959483014784e-25	Kunitz-type protease inhibitor 1 | Neurology	TRUE	reported	ukb-ppp-SPINT1-OID21109	2	TRUE	107.378063576856	493.411612474354	107.378063576856
rs10791595	C	T	C	T	-0.0754869	0.00212919	0.366843	0.297608	FALSE	FALSE	FALSE	finngen_R9_H8_HL_SEN_NAS	11	102764770	0.00941803	364223	0.821143	Sensorineural hearing loss || id:finngen_R9_H8_HL_SEN_NAS	Sensorineural hearing loss	Sensorineural hearing loss || ||	TRUE	MedicineITLab	11	102764770	0.00728437	3.65931671975349e-25	Macrophage metalloelastase | Oncology	TRUE	reported	ukb-ppp-MMP12-OID21439	2	TRUE	107.388848890717	493.411612474354	107.388848890717
rs112607688	A	G	A	G	0.298437	0.0216541	0.018939	0.010617	FALSE	FALSE	FALSE	finngen_R9_H8_HL_SEN_NAS	19	10195878	0.0419633	364223	0.605837	Sensorineural hearing loss || id:finngen_R9_H8_HL_SEN_NAS	Sensorineural hearing loss	Sensorineural hearing loss || ||	TRUE	MedicineITLab	19	10195878	0.0287953	3.61160295758232e-25	Intercellular adhesion molecule 5 | Cardiometabolic	TRUE	reported	ukb-ppp-ICAM5-OID20145	2	TRUE	107.414303381112	493.411612474354	107.414303381112
rs113575891	A	G	A	G	0.175336	0.0380356	0.0490971	0.0744986	FALSE	FALSE	FALSE	finngen_R9_H8_HL_SEN_NAS	11	119169776	0.0163944	364223	0.0203386	Sensorineural hearing loss || id:finngen_R9_H8_HL_SEN_NAS	Sensorineural hearing loss	Sensorineural hearing loss || ||	TRUE	MedicineITLab	11	119169776	0.0169152	3.55549440858592e-25	Porphobilinogen deaminase | Oncology	TRUE	reported	ukb-ppp-HMBS-OID21385	2	TRUE	107.445421770669	493.411612474354	107.445421770669
rs17006311	T	G	T	G	0.266812	-0.0234814	0.0231699	0.0281838	FALSE	FALSE	FALSE	finngen_R9_H8_HL_SEN_NAS	4	140670704	0.0258886	364223	0.364399	Sensorineural hearing loss || id:finngen_R9_H8_HL_SEN_NAS	Sensorineural hearing loss	Sensorineural hearing loss || ||	TRUE	MedicineITLab	4	140670704	0.0257238	3.31894457552611e-25	Calmegin | Neurology_II	TRUE	reported	ukb-ppp-CLGN-OID30957	2	TRUE	107.582211591467	493.411612474354	107.582211591467
rs113473264	T	C	T	C	-0.374795	0.0233205	0.0106965	0.0195096	FALSE	FALSE	FALSE	finngen_R9_H8_HL_SEN_NAS	2	230993686	0.0311256	364223	0.453714	Sensorineural hearing loss || id:finngen_R9_H8_HL_SEN_NAS	Sensorineural hearing loss	Sensorineural hearing loss || ||	TRUE	MedicineITLab	2	230993686	0.036128	3.25237040095297e-25	UDP-GlcNAc:betaGal beta-1,3-N-acetylglucosaminyltransferase 7 | Cardiometabolic_II	TRUE	reported	ukb-ppp-B3GNT7-OID30281	2	TRUE	107.621672391022	493.411612474354	107.621672391022
rs145028526	G	A	G	A	0.394428	-0.00364407	0.00754632	0.0218877	FALSE	FALSE	FALSE	finngen_R9_H8_HL_SEN_NAS	16	89754844	0.030233	364223	0.904061	Sensorineural hearing loss || id:finngen_R9_H8_HL_SEN_NAS	Sensorineural hearing loss	Sensorineural hearing loss || ||	TRUE	MedicineITLab	16	89754844	0.0380093	3.1506488329724e-25	Cadherin-15 | Neurology	TRUE	reported	ukb-ppp-CDH15-OID21005	2	TRUE	107.685128823588	493.411612474354	107.685128823588
rs13283456	T	C	T	C	-0.0969266	0.0050798	0.21026	0.105709	FALSE	FALSE	FALSE	finngen_R9_H8_HL_SEN_NAS	9	128122474	0.0140784	364223	0.718232	Sensorineural hearing loss || id:finngen_R9_H8_HL_SEN_NAS	Sensorineural hearing loss	Sensorineural hearing loss || ||	TRUE	MedicineITLab	9	128122474	0.00933865	3.08745047558744e-25	Prostaglandin E synthase 2 | Inflammation_II	TRUE	reported	ukb-ppp-PTGES2-OID30561	2	TRUE	107.725311778025	493.411612474354	107.725311778025
rs8032634	C	G	C	G	0.0856869	0.00609748	0.735954	0.721722	FALSE	TRUE	FALSE	finngen_R9_H8_HL_SEN_NAS	15	93408922	0.00955629	364223	0.523435	Sensorineural hearing loss || id:finngen_R9_H8_HL_SEN_NAS	Sensorineural hearing loss	Sensorineural hearing loss || ||	TRUE	MedicineITLab	15	93408922	0.00825532	3.07043565073008e-25	Repulsive guidance molecule A | Neurology	TRUE	reported	ukb-ppp-RGMA-OID21065	2	TRUE	107.736047194836	493.411612474354	107.736047194836
rs2710687	T	A	T	A	-0.0741858	0.00255885	0.339941	0.409526	FALSE	TRUE	FALSE	finngen_R9_H8_HL_SEN_NAS	2	17639789	0.0087293	364223	0.769421	Sensorineural hearing loss || id:finngen_R9_H8_HL_SEN_NAS	Sensorineural hearing loss	Sensorineural hearing loss || ||	TRUE	MedicineITLab	2	17639789	0.007147	3.05773609569007e-25	Visinin-like protein 1 | Neurology_II	TRUE	reported	ukb-ppp-VSNL1-OID31105	2	TRUE	107.744225717155	493.411612474354	107.744225717155
rs80154360	G	A	G	A	-0.174002	0.0215905	0.054596	0.0412013	FALSE	FALSE	FALSE	finngen_R9_H8_HL_SEN_NAS	4	73725360	0.0218343	364223	0.322743	Sensorineural hearing loss || id:finngen_R9_H8_HL_SEN_NAS	Sensorineural hearing loss	Sensorineural hearing loss || ||	TRUE	MedicineITLab	4	73725360	0.016762	3.03389118419427e-25	Interleukin-8 | Neurology	TRUE	reported	ukb-ppp-CXCL8-OID20997	2	TRUE	107.759807685981	493.411612474354	107.759807685981
rs6925835	T	C	T	C	0.10212	0.0161097	0.175924	0.159128	FALSE	FALSE	FALSE	finngen_R9_H8_HL_SEN_NAS	6	2815354	0.0116998	364223	0.168538	Sensorineural hearing loss || id:finngen_R9_H8_HL_SEN_NAS	Sensorineural hearing loss	Sensorineural hearing loss || ||	TRUE	MedicineITLab	6	2815354	0.00983489	2.95052976385827e-25	Leukocyte elastase inhibitor | Neurology	TRUE	reported	ukb-ppp-SERPINB1-OID21088	2	TRUE	107.815846881199	493.411612474354	107.815846881199
rs146608560	T	G	T	G	-0.533128	-0.0150844	0.00632312	0.0295009	FALSE	FALSE	FALSE	finngen_R9_H8_HL_SEN_NAS	4	123381681	0.0256175	364223	0.555975	Sensorineural hearing loss || id:finngen_R9_H8_HL_SEN_NAS	Sensorineural hearing loss	Sensorineural hearing loss || ||	TRUE	MedicineITLab	4	123381681	0.0513385	2.91474120147248e-25	Fibroblast growth factor 2 | Inflammation	TRUE	reported	ukb-ppp-FGF2-OID20503	2	TRUE	107.839194182603	493.411612474354	107.839194182603
rs145882434	A	G	A	G	0.292842	-0.00201339	0.0195257	0.0149614	FALSE	FALSE	FALSE	finngen_R9_H8_HL_SEN_NAS	14	20555341	0.0357068	364223	0.955034	Sensorineural hearing loss || id:finngen_R9_H8_HL_SEN_NAS	Sensorineural hearing loss	Sensorineural hearing loss || ||	TRUE	MedicineITLab	14	20555341	0.0281855	2.75867157507639e-25	Inactive ribonuclease-like protein 10 | Cardiometabolic_II	TRUE	reported	ukb-ppp-RNASE10-OID30238	2	TRUE	107.948159389176	493.411612474354	107.948159389176
rs59104426	A	T	A	T	-0.680558	-0.0482066	0.033408	0.0791062	FALSE	TRUE	FALSE	finngen_R9_H8_HL_SEN_NAS	8	66260714	0.0162449	364223	0.00300248	Sensorineural hearing loss || id:finngen_R9_H8_HL_SEN_NAS	Sensorineural hearing loss	Sensorineural hearing loss || ||	TRUE	MedicineITLab	8	66260714	0.0207994	1e-200	Corticoliberin | Oncology	TRUE	reported	ukb-ppp-CRH-OID21257	2	TRUE	1070.60353467735	493.411612474354	1070.60353467735
rs28399654	A	G	A	G	-0.654361	0.048522	0.0331879	0.0149183	FALSE	FALSE	FALSE	finngen_R9_H8_HL_SEN_NAS	19	44813331	0.0353418	364223	0.169773	Sensorineural hearing loss || id:finngen_R9_H8_HL_SEN_NAS	Sensorineural hearing loss	Sensorineural hearing loss || ||	TRUE	MedicineITLab	19	44813331	0.019982	1e-200	Basal cell adhesion molecule | Neurology	TRUE	reported	ukb-ppp-BCAM-OID21076	2	TRUE	1072.40024760399	493.411612474354	1072.40024760399
rs59321237	T	C	T	C	0.738315	-0.0425326	0.0292211	0.0432178	FALSE	FALSE	FALSE	finngen_R9_H8_HL_SEN_NAS	6	100881866	0.0211231	364223	0.0440565	Sensorineural hearing loss || id:finngen_R9_H8_HL_SEN_NAS	Sensorineural hearing loss	Sensorineural hearing loss || ||	TRUE	MedicineITLab	6	100881866	0.022517	1e-200	Glutamate receptor ionotropic, kainate 2 | Neurology_II	TRUE	reported	ukb-ppp-GRIK2-OID30977	2	TRUE	1075.13333631444	493.411612474354	1075.13333631444
rs43049	A	G	A	G	0.260861	-0.000101164	0.665078	0.720403	FALSE	FALSE	FALSE	finngen_R9_H8_HL_SEN_NAS	7	95447098	0.0095912	364223	0.991584	Sensorineural hearing loss || id:finngen_R9_H8_HL_SEN_NAS	Sensorineural hearing loss	Sensorineural hearing loss || ||	TRUE	MedicineITLab	7	95447098	0.00795425	1e-200	Serum paraoxonase/arylesterase 1 | Inflammation_II	TRUE	reported	ukb-ppp-PON1-OID30704	2	TRUE	1075.5233322287	493.411612474354	1075.5233322287
rs7255591	C	G	C	G	-0.426285	0.00338799	0.0887356	0.097816	FALSE	TRUE	FALSE	finngen_R9_H8_HL_SEN_NAS	19	54904812	0.0145212	364223	0.815518	Sensorineural hearing loss || id:finngen_R9_H8_HL_SEN_NAS	Sensorineural hearing loss	Sensorineural hearing loss || ||	TRUE	MedicineITLab	19	54904812	0.012993	1e-200	Natural cytotoxicity triggering receptor 1 | Inflammation	TRUE	reported	ukb-ppp-NCR1-OID20566	2	TRUE	1076.4186785798	493.411612474354	1076.4186785798
rs11751347	T	C	T	C	-0.411884	0.00332319	0.103775	0.0865048	FALSE	FALSE	FALSE	finngen_R9_H8_HL_SEN_NAS	6	160671406	0.0153109	364223	0.828171	Sensorineural hearing loss || id:finngen_R9_H8_HL_SEN_NAS	Sensorineural hearing loss	Sensorineural hearing loss || ||	TRUE	MedicineITLab	6	160671406	0.01254	1e-200	Plasminogen | Inflammation_II	TRUE	reported	ukb-ppp-PLG-OID30785	2	TRUE	1078.83436134195	493.411612474354	1078.83436134195
rs4518666	C	T	C	T	-0.0764373	0.00424359	0.359343	0.380961	FALSE	FALSE	FALSE	finngen_R9_H8_HL_SEN_NAS	8	23096692	0.00885363	364223	0.631722	Sensorineural hearing loss || id:finngen_R9_H8_HL_SEN_NAS	Sensorineural hearing loss	Sensorineural hearing loss || ||	TRUE	MedicineITLab	8	23096692	0.00735036	2.5020731357669e-25	Tumor necrosis factor receptor superfamily member 10B | Neurology	TRUE	reported	ukb-ppp-TNFRSF10B-OID20981	2	TRUE	108.141765580108	493.411612474354	108.141765580108
rs62001922	A	C	A	C	-0.295462	0.0441167	0.0187932	0.0102999	FALSE	FALSE	FALSE	finngen_R9_H8_HL_SEN_NAS	1	156652733	0.0421996	364223	0.295826	Sensorineural hearing loss || id:finngen_R9_H8_HL_SEN_NAS	Sensorineural hearing loss	Sensorineural hearing loss || ||	TRUE	MedicineITLab	1	156652733	0.0284096	2.47799257082343e-25	Hepatoma-derived growth factor | Oncology	TRUE	reported	ukb-ppp-HDGF-OID21455	2	TRUE	108.161581443041	493.411612474354	108.161581443041
rs61901289	T	G	T	G	0.197715	-0.00239536	0.039132	0.031223	FALSE	FALSE	FALSE	finngen_R9_H8_HL_SEN_NAS	11	119481639	0.0245928	364223	0.922408	Sensorineural hearing loss || id:finngen_R9_H8_HL_SEN_NAS	Sensorineural hearing loss	Sensorineural hearing loss || ||	TRUE	MedicineITLab	11	119481639	0.0189974	2.29245067477344e-25	Thy-1 membrane glycoprotein | Neurology	TRUE	reported	ukb-ppp-THY1-OID21050	2	TRUE	108.315573605149	493.411612474354	108.315573605149
rs2691237	A	C	A	C	0.0850933	0.00305974	0.681181	0.705343	FALSE	FALSE	FALSE	finngen_R9_H8_HL_SEN_NAS	19	51046003	0.0094521	364223	0.746158	Sensorineural hearing loss || id:finngen_R9_H8_HL_SEN_NAS	Sensorineural hearing loss	Sensorineural hearing loss || ||	TRUE	MedicineITLab	19	51046003	0.00817561	2.27509743077207e-25	Kallikrein-10 | Oncology	TRUE	reported	ukb-ppp-KLK10-OID21523	2	TRUE	108.330413357688	493.411612474354	108.330413357688
rs2873965	C	T	C	T	-0.0759262	-0.00847242	0.554471	0.544919	FALSE	FALSE	FALSE	finngen_R9_H8_HL_SEN_NAS	14	20725162	0.00868684	364223	0.329403	Sensorineural hearing loss || id:finngen_R9_H8_HL_SEN_NAS	Sensorineural hearing loss	Sensorineural hearing loss || ||	TRUE	MedicineITLab	14	20725162	0.00729462	2.26725307714517e-25	Angiogenin | Cardiometabolic	TRUE	reported	ukb-ppp-ANG-OID20403	2	TRUE	108.337293834456	493.411612474354	108.337293834456
rs12516860	A	C	A	C	-0.0787698	0.0106122	0.607746	0.492834	FALSE	FALSE	FALSE	finngen_R9_H8_HL_SEN_NAS	5	136907633	0.00856366	364223	0.215268	Sensorineural hearing loss || id:finngen_R9_H8_HL_SEN_NAS	Sensorineural hearing loss	Sensorineural hearing loss || ||	TRUE	MedicineITLab	5	136907633	0.00756424	2.15278173472437e-25	Transforming growth factor-beta-induced protein ig-h3 | Cardiometabolic	TRUE	reported	ukb-ppp-TGFBI-OID20417	2	TRUE	108.439844458642	493.411612474354	108.439844458642
rs140620593	C	G	C	G	-0.414673	-0.00556371	0.00940436	0.00535133	FALSE	TRUE	FALSE	finngen_R9_H8_HL_SEN_NAS	12	50923648	0.0589359	364223	0.924789	Sensorineural hearing loss || id:finngen_R9_H8_HL_SEN_NAS	Sensorineural hearing loss	Sensorineural hearing loss || ||	TRUE	MedicineITLab	12	50923648	0.0398184	2.13796208950222e-25	Glycerol-3-phosphate dehydrogenase | Oncology_II	TRUE	reported	ukb-ppp-GPD1-OID31358	2	TRUE	108.453583718907	493.411612474354	108.453583718907
rs184930153	G	C	G	C	0.406927	-0.0538277	0.00962393	0.0034739	FALSE	TRUE	FALSE	finngen_R9_H8_HL_SEN_NAS	10	68569296	0.0735098	364223	0.464015	Sensorineural hearing loss || id:finngen_R9_H8_HL_SEN_NAS	Sensorineural hearing loss	Sensorineural hearing loss || ||	TRUE	MedicineITLab	10	68569296	0.0390593	2.04833035016016e-25	Phenazine biosynthesis-like domain-containing protein | Neurology	TRUE	reported	ukb-ppp-PBLD-OID20839	2	TRUE	108.538571561668	493.411612474354	108.538571561668
rs10898847	A	G	A	G	0.0796562	0.0066723	0.407972	0.447192	FALSE	FALSE	FALSE	finngen_R9_H8_HL_SEN_NAS	11	70199816	0.00860938	364223	0.438338	Sensorineural hearing loss || id:finngen_R9_H8_HL_SEN_NAS	Sensorineural hearing loss	Sensorineural hearing loss || ||	TRUE	MedicineITLab	11	70199816	0.0076401	1.88495071769867e-25	FAS-associated death domain protein | Cardiometabolic	TRUE	reported	ukb-ppp-FADD-OID20151	2	TRUE	108.702888135946	493.411612474354	108.702888135946
rs7135909	C	G	C	G	-0.114909	0.025091	0.133682	0.161926	FALSE	TRUE	FALSE	finngen_R9_H8_HL_SEN_NAS	12	109433293	0.0116759	364223	0.0316366	Sensorineural hearing loss || id:finngen_R9_H8_HL_SEN_NAS	Sensorineural hearing loss	Sensorineural hearing loss || ||	TRUE	MedicineITLab	12	109433293	0.0110127	1.7302147100114e-25	Mevalonate kinase | Inflammation	TRUE	reported	ukb-ppp-MVK-OID20459	2	TRUE	108.873070949084	493.411612474354	108.873070949084
rs11118328	T	C	T	C	-0.314436	0.020003	0.814256	0.802066	FALSE	FALSE	FALSE	finngen_R9_H8_HL_SEN_NAS	1	207677194	0.0107699	364223	0.0632674	Sensorineural hearing loss || id:finngen_R9_H8_HL_SEN_NAS	Sensorineural hearing loss	Sensorineural hearing loss || ||	TRUE	MedicineITLab	1	207677194	0.00956536	1e-200	Complement receptor type 1 | Inflammation_II	TRUE	reported	ukb-ppp-CR1-OID30697	2	TRUE	1080.59234442742	493.411612474354	1080.59234442742
rs7010461	T	C	T	C	0.266464	-0.00926002	0.333676	0.27491	FALSE	FALSE	FALSE	finngen_R9_H8_HL_SEN_NAS	8	39923925	0.00960561	364223	0.335035	Sensorineural hearing loss || id:finngen_R9_H8_HL_SEN_NAS	Sensorineural hearing loss	Sensorineural hearing loss || ||	TRUE	MedicineITLab	8	39923925	0.00810209	1e-200	Indoleamine 2,3-dioxygenase 1 | Inflammation_II	TRUE	reported	ukb-ppp-IDO1-OID30563	2	TRUE	1081.6405484773	493.411612474354	1081.6405484773
rs2295941	G	A	G	A	-0.257487	-0.0068306	0.327248	0.276816	FALSE	FALSE	FALSE	finngen_R9_H8_HL_SEN_NAS	9	92274705	0.00956103	364223	0.474967	Sensorineural hearing loss || id:finngen_R9_H8_HL_SEN_NAS	Sensorineural hearing loss	Sensorineural hearing loss || ||	TRUE	MedicineITLab	9	92274705	0.00781739	1e-200	Asporin | Cardiometabolic_II	TRUE	reported	ukb-ppp-ASPN-OID30315	2	TRUE	1084.89337393265	493.411612474354	1084.89337393265
rs34542531	C	G	C	G	-1.07918	-0.0365997	0.0133032	0.00233698	FALSE	TRUE	FALSE	finngen_R9_H8_HL_SEN_NAS	19	51001159	0.0904489	364223	0.685738	Sensorineural hearing loss || id:finngen_R9_H8_HL_SEN_NAS	Sensorineural hearing loss	Sensorineural hearing loss || ||	TRUE	MedicineITLab	19	51001159	0.0327237	1e-200	Kallikrein-8 | Oncology	TRUE	reported	ukb-ppp-KLK8-OID21517	2	TRUE	1087.58440408129	493.411612474354	1087.58440408129
rs7332162	A	C	A	C	0.252205	-0.000375201	0.52529	0.426147	FALSE	FALSE	FALSE	finngen_R9_H8_HL_SEN_NAS	13	91927094	0.00869133	364223	0.965566	Sensorineural hearing loss || id:finngen_R9_H8_HL_SEN_NAS	Sensorineural hearing loss	Sensorineural hearing loss || ||	TRUE	MedicineITLab	13	91927094	0.00764325	1e-200	Glypican-5 [Cleaved into: Secreted glypican-5] | Neurology	TRUE	reported	ukb-ppp-GPC5-OID20944	2	TRUE	1088.80787816324	493.411612474354	1088.80787816324
rs4561320	A	C	A	C	0.255609	0.00144056	0.359019	0.447296	FALSE	FALSE	FALSE	finngen_R9_H8_HL_SEN_NAS	13	37546263	0.00862515	364223	0.867355	Sensorineural hearing loss || id:finngen_R9_H8_HL_SEN_NAS	Sensorineural hearing loss	Sensorineural hearing loss || ||	TRUE	MedicineITLab	13	37546263	0.00774338	1e-200	Periostin | Cardiometabolic_II	TRUE	reported	ukb-ppp-POSTN-OID30410	2	TRUE	1089.66032338102	493.411612474354	1089.66032338102
rs2789693	T	C	T	C	0.115373	0.00190337	0.123348	0.114518	FALSE	FALSE	FALSE	finngen_R9_H8_HL_SEN_NAS	10	80180561	0.0134755	364223	0.887675	Sensorineural hearing loss || id:finngen_R9_H8_HL_SEN_NAS	Sensorineural hearing loss	Sensorineural hearing loss || ||	TRUE	MedicineITLab	10	80180561	0.0110481	1.58197639860116e-25	Pulmonary surfactant-associated protein D | Cardiometabolic	TRUE	reported	ukb-ppp-SFTPD-OID20214	2	TRUE	109.05188529298	493.411612474354	109.05188529298
rs35624660	G	C	G	C	0.109663	-0.0172592	0.163562	0.144478	FALSE	TRUE	FALSE	finngen_R9_H8_HL_SEN_NAS	12	10493379	0.0122284	364223	0.158124	Sensorineural hearing loss || id:finngen_R9_H8_HL_SEN_NAS	Sensorineural hearing loss	Sensorineural hearing loss || ||	TRUE	MedicineITLab	12	10493379	0.0105006	1.5692784107178e-25	Proline-rich protein 4 | Inflammation_II	TRUE	reported	ukb-ppp-PRR4-OID30607	2	TRUE	109.066660225099	493.411612474354	109.066660225099
rs34463745	T	A	T	A	0.50931	-0.00861219	0.00672445	0.00696745	FALSE	TRUE	FALSE	finngen_R9_H8_HL_SEN_NAS	2	85666806	0.0524692	364223	0.869623	Sensorineural hearing loss || id:finngen_R9_H8_HL_SEN_NAS	Sensorineural hearing loss	Sensorineural hearing loss || ||	TRUE	MedicineITLab	2	85666806	0.0487506	1.50834261054048e-25	Granulysin | Neurology	TRUE	reported	ukb-ppp-GNLY-OID21132	2	TRUE	109.145158635183	493.411612474354	109.145158635183
rs3176820	C	T	C	T	0.0846886	-0.0167273	0.270327	0.277817	FALSE	FALSE	FALSE	finngen_R9_H8_HL_SEN_NAS	9	34686146	0.00960204	364223	0.0814986	Sensorineural hearing loss || id:finngen_R9_H8_HL_SEN_NAS	Sensorineural hearing loss	Sensorineural hearing loss || ||	TRUE	MedicineITLab	9	34686146	0.00810386	1.45915020334766e-25	C-C motif chemokine 27 | Cardiometabolic	TRUE	reported	ukb-ppp-CCL27-OID20121	2	TRUE	109.210915497533	493.411612474354	109.210915497533
rs504122	A	G	A	G	-0.0819766	-0.0166112	0.369756	0.35786	FALSE	FALSE	FALSE	finngen_R9_H8_HL_SEN_NAS	13	80337390	0.00897733	364223	0.0642629	Sensorineural hearing loss || id:finngen_R9_H8_HL_SEN_NAS	Sensorineural hearing loss	Sensorineural hearing loss || ||	TRUE	MedicineITLab	13	80337390	0.0078416	1.40378306870724e-25	Protein sprouty homolog 2 | Inflammation	TRUE	reported	ukb-ppp-SPRY2-OID20475	2	TRUE	109.287485412166	493.411612474354	109.287485412166
rs7527768	G	A	G	A	0.0794664	0.0137897	0.584923	0.61415	FALSE	FALSE	FALSE	finngen_R9_H8_HL_SEN_NAS	1	65292353	0.00882713	364223	0.118242	Sensorineural hearing loss || id:finngen_R9_H8_HL_SEN_NAS	Sensorineural hearing loss	Sensorineural hearing loss || ||	TRUE	MedicineITLab	1	65292353	0.00759324	1.24537458900073e-25	Putative tyrosine-protein phosphatase auxilin | Cardiometabolic_II	TRUE	reported	ukb-ppp-DNAJC6-OID30247	2	TRUE	109.524889636346	493.411612474354	109.524889636346
rs2486939	G	A	G	A	0.115821	0.00624336	0.882656	0.934988	FALSE	FALSE	FALSE	finngen_R9_H8_HL_SEN_NAS	1	203285069	0.0174617	364223	0.720684	Sensorineural hearing loss || id:finngen_R9_H8_HL_SEN_NAS	Sensorineural hearing loss	Sensorineural hearing loss || ||	TRUE	MedicineITLab	1	203285069	0.0110665	1.23822623095899e-25	Prolargin | Inflammation	TRUE	reported	ukb-ppp-PRELP-OID20766	2	TRUE	109.535285339935	493.411612474354	109.535285339935
rs1940568	T	C	T	C	0.0876271	-0.00612387	0.730557	0.534682	FALSE	FALSE	FALSE	finngen_R9_H8_HL_SEN_NAS	11	64850601	0.00862755	364223	0.477825	Sensorineural hearing loss || id:finngen_R9_H8_HL_SEN_NAS	Sensorineural hearing loss	Sensorineural hearing loss || ||	TRUE	MedicineITLab	11	64850601	0.00836542	1.12641908462864e-25	Sorting nexin-15 | Inflammation_II	TRUE	reported	ukb-ppp-SNX15-OID30644	2	TRUE	109.723935817554	493.411612474354	109.723935817554
rs77542162	G	A	G	A	0.253859	-0.0593833	0.022892	0.00696123	FALSE	FALSE	FALSE	finngen_R9_H8_HL_SEN_NAS	17	69085137	0.0518038	364223	0.251666	Sensorineural hearing loss || id:finngen_R9_H8_HL_SEN_NAS	Sensorineural hearing loss	Sensorineural hearing loss || ||	TRUE	MedicineITLab	17	69085137	0.024232	1.11121987376873e-25	Pseudokinase FAM20A | Cardiometabolic_II	TRUE	reported	ukb-ppp-FAM20A-OID30348	2	TRUE	109.75052571926	493.411612474354	109.75052571926
rs186269301	A	G	A	G	0.235193	0.0605149	0.0284603	0.0129605	FALSE	FALSE	FALSE	finngen_R9_H8_HL_SEN_NAS	12	123432729	0.0379421	364223	0.110728	Sensorineural hearing loss || id:finngen_R9_H8_HL_SEN_NAS	Sensorineural hearing loss	Sensorineural hearing loss || ||	TRUE	MedicineITLab	12	123432729	0.0224434	1.07473155424174e-25	RILP-like protein 2 | Cardiometabolic_II	TRUE	reported	ukb-ppp-RILPL2-OID30342	2	TRUE	109.817482608016	493.411612474354	109.817482608016
rs66712528	A	C	A	C	0.0804432	0.00409618	0.368414	0.405235	FALSE	FALSE	FALSE	finngen_R9_H8_HL_SEN_NAS	13	66684590	0.00874288	364223	0.639415	Sensorineural hearing loss || id:finngen_R9_H8_HL_SEN_NAS	Sensorineural hearing loss	Sensorineural hearing loss || ||	TRUE	MedicineITLab	13	66684590	0.00767486	1.05196187382322e-25	Protocadherin-9 | Oncology_II	TRUE	reported	ukb-ppp-PCDH9-OID31516	2	TRUE	109.859533995698	493.411612474354	109.859533995698
rs13402123	T	C	T	C	-0.281489	-0.052477	0.0167992	0.00309343	FALSE	FALSE	FALSE	finngen_R9_H8_HL_SEN_NAS	2	102579706	0.0769537	364223	0.495284	Sensorineural hearing loss || id:finngen_R9_H8_HL_SEN_NAS	Sensorineural hearing loss	Sensorineural hearing loss || ||	TRUE	MedicineITLab	2	102579706	0.0268554	1.04881768077499e-25	Interleukin-1 receptor-like 1 | Cardiometabolic	TRUE	reported	ukb-ppp-IL1RL1-OID20250	2	TRUE	109.865062120576	493.411612474354	109.865062120576
rs883273	A	C	A	C	0.0844741	-0.00506563	0.321699	0.382691	FALSE	FALSE	FALSE	finngen_R9_H8_HL_SEN_NAS	6	154309407	0.00880869	364223	0.565243	Sensorineural hearing loss || id:finngen_R9_H8_HL_SEN_NAS	Sensorineural hearing loss	Sensorineural hearing loss || ||	TRUE	MedicineITLab	6	154309407	0.00805656	1.01111371195491e-25	Interactor protein for cytohesin exchange factors 1 | Neurology	TRUE	reported	ukb-ppp-IPCEF1-OID20977	2	TRUE	109.938005900246	493.411612474354	109.938005900246
rs6458022	G	C	G	C	0.218018	0.0257021	0.966114	0.964172	FALSE	TRUE	FALSE	finngen_R9_H8_HL_SEN_NAS	6	37772197	0.0233425	364223	0.270859	Sensorineural hearing loss || id:finngen_R9_H8_HL_SEN_NAS	Sensorineural hearing loss	Sensorineural hearing loss || ||	TRUE	MedicineITLab	6	37772197	0.0207907	9.98389488702331e-26	MAM domain-containing glycosylphosphatidylinositol anchor protein 1 | Neurology	TRUE	reported	ukb-ppp-MDGA1-OID20951	2	TRUE	109.962974502769	493.411612474354	109.962974502769
rs2861742	G	A	G	A	-0.287482	-0.014599	0.746619	0.691532	FALSE	FALSE	FALSE	finngen_R9_H8_HL_SEN_NAS	2	79080691	0.00928534	364223	0.115889	Sensorineural hearing loss || id:finngen_R9_H8_HL_SEN_NAS	Sensorineural hearing loss	Sensorineural hearing loss || ||	TRUE	MedicineITLab	2	79080691	0.00870541	1e-200	Regenerating islet-derived protein 3-gamma | Oncology_II	TRUE	reported	ukb-ppp-REG3G-OID31408	2	TRUE	1090.5431525532	493.411612474354	1090.5431525532
rs149505727	A	G	A	G	-0.83243	-0.0691498	0.0251478	0.0132276	FALSE	FALSE	FALSE	finngen_R9_H8_HL_SEN_NAS	10	79581656	0.0378216	364223	0.0675025	Sensorineural hearing loss || id:finngen_R9_H8_HL_SEN_NAS	Sensorineural hearing loss	Sensorineural hearing loss || ||	TRUE	MedicineITLab	10	79581656	0.0251882	1e-200	Pulmonary surfactant-associated protein A2 | Oncology	TRUE	reported	ukb-ppp-SFTPA2-OID21218	2	TRUE	1092.19750649326	493.411612474354	1092.19750649326
rs344560	C	T	C	T	0.553818	0.0100227	0.945373	0.942889	FALSE	FALSE	FALSE	finngen_R9_H8_HL_SEN_NAS	19	6665009	0.0184388	364223	0.58674	Sensorineural hearing loss || id:finngen_R9_H8_HL_SEN_NAS	Sensorineural hearing loss	Sensorineural hearing loss || ||	TRUE	MedicineITLab	19	6665009	0.0167576	1e-200	Tumor necrosis factor ligand superfamily member 14 | Neurology	TRUE	reported	ukb-ppp-TNFSF14-OID20953	2	TRUE	1092.22092969879	493.411612474354	1092.22092969879
rs2747005	A	G	A	G	0.247361	0.00536765	0.548152	0.546383	FALSE	FALSE	FALSE	finngen_R9_H8_HL_SEN_NAS	14	85609720	0.00860025	364223	0.532545	Sensorineural hearing loss || id:finngen_R9_H8_HL_SEN_NAS	Sensorineural hearing loss	Sensorineural hearing loss || ||	TRUE	MedicineITLab	14	85609720	0.00746754	1e-200	Leucine-rich repeat transmembrane protein FLRT2 | Neurology	TRUE	reported	ukb-ppp-FLRT2-OID20946	2	TRUE	1097.25442446923	493.411612474354	1097.25442446923
rs141735273	A	G	A	G	0.209556	-0.00884044	0.0370843	0.0393217	FALSE	FALSE	FALSE	finngen_R9_H8_HL_SEN_NAS	2	232211802	0.0221709	364223	0.690084	Sensorineural hearing loss || id:finngen_R9_H8_HL_SEN_NAS	Sensorineural hearing loss	Sensorineural hearing loss || ||	TRUE	MedicineITLab	2	232211802	0.0199793	9.74092052491862e-26	Alkaline phosphatase, placental type | Oncology	TRUE	reported	ukb-ppp-ALPP-OID21383	2	TRUE	110.011899624726	493.411612474354	110.011899624726
rs12597479	T	G	T	G	-0.0776729	0.0148335	0.525945	0.579259	FALSE	FALSE	FALSE	finngen_R9_H8_HL_SEN_NAS	16	8809732	0.00869274	364223	0.0879286	Sensorineural hearing loss || id:finngen_R9_H8_HL_SEN_NAS	Sensorineural hearing loss	Sensorineural hearing loss || ||	TRUE	MedicineITLab	16	8809732	0.00740213	9.27256742580591e-26	Calcium-regulated heat-stable protein 1 | Neurology	TRUE	reported	ukb-ppp-CARHSP1-OID20859	2	TRUE	110.109711400859	493.411612474354	110.109711400859
rs12448131	C	T	C	T	0.223223	-0.0323836	0.0309645	0.0244908	FALSE	FALSE	FALSE	finngen_R9_H8_HL_SEN_NAS	16	67890263	0.0277964	364223	0.244007	Sensorineural hearing loss || id:finngen_R9_H8_HL_SEN_NAS	Sensorineural hearing loss	Sensorineural hearing loss || ||	TRUE	MedicineITLab	16	67890263	0.0212588	8.61787122040416e-26	Phosphatidylcholine-sterol acyltransferase | Inflammation_II	TRUE	reported	ukb-ppp-LCAT-OID30677	2	TRUE	110.25553189621	493.411612474354	110.25553189621
rs34284791	A	G	A	G	-0.118256	0.00737986	0.106556	0.195797	FALSE	FALSE	FALSE	finngen_R9_H8_HL_SEN_NAS	22	23824602	0.0108786	364223	0.49753	Sensorineural hearing loss || id:finngen_R9_H8_HL_SEN_NAS	Sensorineural hearing loss	Sensorineural hearing loss || ||	TRUE	MedicineITLab	22	23824602	0.0112612	8.53100114017591e-26	Coiled-coil-helix-coiled-coil-helix domain-containing protein 10, mitochondrial | Neurology_II	TRUE	reported	ukb-ppp-CHCHD10-OID31116	2	TRUE	110.274989871862	493.411612474354	110.274989871862
rs758634	G	A	G	A	-0.081742	-0.00369064	0.598368	0.693631	FALSE	FALSE	FALSE	finngen_R9_H8_HL_SEN_NAS	17	50923076	0.00936472	364223	0.693507	Sensorineural hearing loss || id:finngen_R9_H8_HL_SEN_NAS	Sensorineural hearing loss	Sensorineural hearing loss || ||	TRUE	MedicineITLab	17	50923076	0.00778171	8.24707606127078e-26	WAP, Kazal, immunoglobulin, Kunitz and NTR domain-containing protein 2 | Inflammation	TRUE	reported	ukb-ppp-WFIKKN2-OID20785	2	TRUE	110.341894191246	493.411612474354	110.341894191246
rs61733708	C	T	C	T	-0.465269	0.0891376	0.00722964	0.0172866	FALSE	FALSE	FALSE	finngen_R9_H8_HL_SEN_NAS	8	17655975	0.0334297	364223	0.00766637	Sensorineural hearing loss || id:finngen_R9_H8_HL_SEN_NAS	Sensorineural hearing loss	Sensorineural hearing loss || ||	TRUE	MedicineITLab	8	17655975	0.0442529	7.45589872027779e-26	Microtubule-associated tumor suppressor 1 | Oncology_II	TRUE	reported	ukb-ppp-MTUS1-OID31315	2	TRUE	110.54134941761	493.411612474354	110.54134941761
rs139099455	A	T	A	T	-0.253717	-0.0718754	0.024607	0.0162902	FALSE	TRUE	FALSE	finngen_R9_H8_HL_SEN_NAS	1	197562612	0.0341491	364223	0.0353126	Sensorineural hearing loss || id:finngen_R9_H8_HL_SEN_NAS	Sensorineural hearing loss	Sensorineural hearing loss || ||	TRUE	MedicineITLab	1	197562612	0.0241283	7.34344759558867e-26	Coagulation factor XIII B chain | Inflammation_II	TRUE	reported	ukb-ppp-F13B-OID30781	2	TRUE	110.572132899368	493.411612474354	110.572132899368
rs28513	A	C	A	C	-0.0791202	-0.0125181	0.463345	0.508158	FALSE	FALSE	FALSE	finngen_R9_H8_HL_SEN_NAS	19	54195523	0.00885099	364223	0.157269	Sensorineural hearing loss || id:finngen_R9_H8_HL_SEN_NAS	Sensorineural hearing loss	Sensorineural hearing loss || ||	TRUE	MedicineITLab	19	54195523	0.00751133	6.05759173874994e-26	Leukocyte immunoglobulin-like receptor subfamily A member 3 | Cardiometabolic_II	TRUE	reported	ukb-ppp-LILRA3-OID30376	2	TRUE	110.953515645782	493.411612474354	110.953515645782
rs163352	C	G	C	G	-0.31554	0.00949675	0.814869	0.732035	FALSE	TRUE	FALSE	finngen_R9_H8_HL_SEN_NAS	3	3056357	0.00974218	364223	0.329656	Sensorineural hearing loss || id:finngen_R9_H8_HL_SEN_NAS	Sensorineural hearing loss	Sensorineural hearing loss || ||	TRUE	MedicineITLab	3	3056357	0.00950592	1e-200	Contactin-4 | Neurology	TRUE	reported	ukb-ppp-CNTN4-OID21117	2	TRUE	1101.84506870879	493.411612474354	1101.84506870879
rs7820268	T	C	T	C	0.25681	-0.0115079	0.344911	0.285271	FALSE	FALSE	FALSE	finngen_R9_H8_HL_SEN_NAS	8	39920010	0.00948776	364223	0.22516	Sensorineural hearing loss || id:finngen_R9_H8_HL_SEN_NAS	Sensorineural hearing loss	Sensorineural hearing loss || ||	TRUE	MedicineITLab	8	39920010	0.00773629	1e-200	Indoleamine 2,3-dioxygenase 1 | Neurology_II	TRUE	reported	ukb-ppp-IDO1-OID31050	2	TRUE	1101.94109414101	493.411612474354	1101.94109414101
rs13319975	A	T	A	T	-0.325612	-0.00404504	0.169177	0.164905	FALSE	TRUE	FALSE	finngen_R9_H8_HL_SEN_NAS	3	197103084	0.0115037	364223	0.725115	Sensorineural hearing loss || id:finngen_R9_H8_HL_SEN_NAS	Sensorineural hearing loss	Sensorineural hearing loss || ||	TRUE	MedicineITLab	3	197103084	0.00980702	1e-200	Melanotransferrin | Cardiometabolic_II	TRUE	reported	ukb-ppp-MELTF-OID30347	2	TRUE	1102.36821294978	493.411612474354	1102.36821294978
rs11126696	G	A	G	A	0.251008	-0.0123274	0.618127	0.600244	FALSE	FALSE	FALSE	finngen_R9_H8_HL_SEN_NAS	2	79096762	0.00875968	364223	0.159342	Sensorineural hearing loss || id:finngen_R9_H8_HL_SEN_NAS	Sensorineural hearing loss	Sensorineural hearing loss || ||	TRUE	MedicineITLab	2	79096762	0.00755	1e-200	Lithostathine-1-alpha | Cardiometabolic	TRUE	reported	ukb-ppp-REG1A-OID20415	2	TRUE	1105.30268082979	493.411612474354	1105.30268082979
rs11161622	C	T	C	T	0.0828288	-0.00195899	0.366443	0.421483	FALSE	FALSE	FALSE	finngen_R9_H8_HL_SEN_NAS	1	85490908	0.00868665	364223	0.821577	Sensorineural hearing loss || id:finngen_R9_H8_HL_SEN_NAS	Sensorineural hearing loss	Sensorineural hearing loss || ||	TRUE	MedicineITLab	1	85490908	0.00786165	5.90744925867226e-26	Dimethylarginine dimethylaminohydrolase 1 | Oncology	TRUE	reported	ukb-ppp-DDAH1-OID21299	2	TRUE	111.003156500861	493.411612474354	111.003156500861
rs73467256	T	C	T	C	-0.323114	-0.00794005	0.015707	0.00804265	FALSE	FALSE	FALSE	finngen_R9_H8_HL_SEN_NAS	15	78686212	0.0480668	364223	0.868796	Sensorineural hearing loss || id:finngen_R9_H8_HL_SEN_NAS	Sensorineural hearing loss	Sensorineural hearing loss || ||	TRUE	MedicineITLab	15	78686212	0.0306646	5.83176479731641e-26	Pro-cathepsin H [Cleaved into: Cathepsin H mini chain; Cathepsin H | Cardiometabolic	TRUE	reported	ukb-ppp-CTSH-OID20113	2	TRUE	111.029131702444	493.411612474354	111.029131702444
rs11727191	T	C	T	C	-0.275201	0.0499104	0.0208755	0.00399271	FALSE	FALSE	FALSE	finngen_R9_H8_HL_SEN_NAS	4	76501947	0.0686334	364223	0.467102	Sensorineural hearing loss || id:finngen_R9_H8_HL_SEN_NAS	Sensorineural hearing loss	Sensorineural hearing loss || ||	TRUE	MedicineITLab	4	76501947	0.026116	5.79428696426883e-26	C-X-C motif chemokine 11 | Neurology	TRUE	reported	ukb-ppp-CXCL11-OID21042	2	TRUE	111.041851733999	493.411612474354	111.041851733999
rs114237070	C	T	C	T	-0.238577	0.0134263	0.0274507	0.0602226	FALSE	FALSE	FALSE	finngen_R9_H8_HL_SEN_NAS	3	195916212	0.0181272	364223	0.458893	Sensorineural hearing loss || id:finngen_R9_H8_HL_SEN_NAS	Sensorineural hearing loss	Sensorineural hearing loss || ||	TRUE	MedicineITLab	3	195916212	0.0226177	5.17606831950566e-26	Transferrin receptor protein 1 | Cardiometabolic	TRUE	reported	ukb-ppp-TFRC-OID20369	2	TRUE	111.265434396815	493.411612474354	111.265434396815
rs28381736	G	A	G	A	-0.307297	-0.0467724	0.0172224	0.0313491	FALSE	FALSE	FALSE	finngen_R9_H8_HL_SEN_NAS	7	87689689	0.0245344	364223	0.0565992	Sensorineural hearing loss || id:finngen_R9_H8_HL_SEN_NAS	Sensorineural hearing loss	Sensorineural hearing loss || ||	TRUE	MedicineITLab	7	87689689	0.0291284	5.09330871057196e-26	Disintegrin and metalloproteinase domain-containing protein 22 | Neurology	TRUE	reported	ukb-ppp-ADAM22-OID21001	2	TRUE	111.296980300785	493.411612474354	111.296980300785
rs1990708	A	C	A	C	0.112206	-0.0162879	0.135307	0.0779007	FALSE	FALSE	FALSE	finngen_R9_H8_HL_SEN_NAS	2	205789399	0.0160184	364223	0.30924	Sensorineural hearing loss || id:finngen_R9_H8_HL_SEN_NAS	Sensorineural hearing loss	Sensorineural hearing loss || ||	TRUE	MedicineITLab	2	205789399	0.0106358	5.08510587935103e-26	Neuropilin-2 | Neurology	TRUE	reported	ukb-ppp-NRP2-OID21081	2	TRUE	111.299147292027	493.411612474354	111.299147292027
rs62288175	G	C	G	C	0.0913179	0.000516598	0.245671	0.264864	FALSE	TRUE	FALSE	finngen_R9_H8_HL_SEN_NAS	3	190538825	0.0097902	364223	0.957918	Sensorineural hearing loss || id:finngen_R9_H8_HL_SEN_NAS	Sensorineural hearing loss	Sensorineural hearing loss || ||	TRUE	MedicineITLab	3	190538825	0.00864914	4.66337134746994e-26	Interleukin-1 receptor accessory protein | Neurology	TRUE	reported	ukb-ppp-IL1RAP-OID21126	2	TRUE	111.472047299743	493.411612474354	111.472047299743
rs144261207	A	G	A	G	-0.589265	0.0398688	0.00487593	0.0250284	FALSE	FALSE	FALSE	finngen_R9_H8_HL_SEN_NAS	3	46869103	0.0278846	364223	0.15278	Sensorineural hearing loss || id:finngen_R9_H8_HL_SEN_NAS	Sensorineural hearing loss	Sensorineural hearing loss || ||	TRUE	MedicineITLab	3	46869103	0.0557962	4.51647904929114e-26	Parathyroid hormone/parathyroid hormone-related peptide receptor | Inflammation	TRUE	reported	ukb-ppp-PTH1R-OID20571	2	TRUE	111.535225161778	493.411612474354	111.535225161778
rs12436684	G	C	G	C	-0.0993434	-0.0148865	0.189951	0.15691	FALSE	TRUE	FALSE	finngen_R9_H8_HL_SEN_NAS	14	92891302	0.0118064	364223	0.207353	Sensorineural hearing loss || id:finngen_R9_H8_HL_SEN_NAS	Sensorineural hearing loss	Sensorineural hearing loss || ||	TRUE	MedicineITLab	14	92891302	0.00940205	4.27661347479728e-26	Chromogranin-A | Cardiometabolic_II	TRUE	reported	ukb-ppp-CHGA-OID30403	2	TRUE	111.643367123244	493.411612474354	111.643367123244
rs17040	G	A	G	A	0.0771957	-0.00827153	0.564884	0.630117	FALSE	FALSE	FALSE	finngen_R9_H8_HL_SEN_NAS	3	187219780	0.00887919	364223	0.351563	Sensorineural hearing loss || id:finngen_R9_H8_HL_SEN_NAS	Sensorineural hearing loss	Sensorineural hearing loss || ||	TRUE	MedicineITLab	3	187219780	0.00730011	3.90840895792401e-26	Mannan-binding lectin serine protease 1 | Neurology	TRUE	reported	ukb-ppp-MASP1-OID20954	2	TRUE	111.822039987629	493.411612474354	111.822039987629
rs118110536	C	T	C	T	0.305052	0.0227069	0.0172858	0.0167421	FALSE	FALSE	FALSE	finngen_R9_H8_HL_SEN_NAS	10	15093770	0.0334399	364223	0.497115	Sensorineural hearing loss || id:finngen_R9_H8_HL_SEN_NAS	Sensorineural hearing loss	Sensorineural hearing loss || ||	TRUE	MedicineITLab	10	15093770	0.0288406	3.8018939632056e-26	Cerebral dopamine neurotrophic factor | Oncology	TRUE	reported	ukb-ppp-CDNF-OID21318	2	TRUE	111.876577211999	493.411612474354	111.876577211999
rs10897270	T	C	T	C	0.0810428	-0.0181624	0.567888	0.644344	FALSE	FALSE	FALSE	finngen_R9_H8_HL_SEN_NAS	11	62415535	0.00903397	364223	0.0443833	Sensorineural hearing loss || id:finngen_R9_H8_HL_SEN_NAS	Sensorineural hearing loss	Sensorineural hearing loss || ||	TRUE	MedicineITLab	11	62415535	0.0076582	3.59335396755389e-26	Isoaspartyl peptidase/L-asparaginase | Cardiometabolic_II	TRUE	reported	ukb-ppp-ASRGL1-OID30283	2	TRUE	111.989025734193	493.411612474354	111.989025734193
rs6468525	G	A	G	A	0.648028	-0.021927	0.0350106	0.0351888	FALSE	FALSE	FALSE	finngen_R9_H8_HL_SEN_NAS	8	97006606	0.0233528	364223	0.347759	Sensorineural hearing loss || id:finngen_R9_H8_HL_SEN_NAS	Sensorineural hearing loss	Sensorineural hearing loss || ||	TRUE	MedicineITLab	8	97006606	0.0194485	1e-200	Carboxypeptidase Q | Cardiometabolic_II	TRUE	reported	ukb-ppp-CPQ-OID30406	2	TRUE	1110.2360374535	493.411612474354	1110.2360374535
rs17616291	A	T	A	T	-0.507642	-0.0300786	0.0678688	0.0719595	FALSE	TRUE	FALSE	finngen_R9_H8_HL_SEN_NAS	1	197197256	0.0165832	364223	0.0697076	Sensorineural hearing loss || id:finngen_R9_H8_HL_SEN_NAS	Sensorineural hearing loss	Sensorineural hearing loss || ||	TRUE	MedicineITLab	1	197197256	0.015229	1e-200	Complement factor H-related protein 4 | Inflammation_II	TRUE	reported	ukb-ppp-CFHR4-OID30758	2	TRUE	1111.14905074667	493.411612474354	1111.14905074667
rs115142710	T	C	T	C	0.692528	-0.0664898	0.0366638	0.0247688	FALSE	FALSE	FALSE	finngen_R9_H8_HL_SEN_NAS	5	56044059	0.0277116	364223	0.0164244	Sensorineural hearing loss || id:finngen_R9_H8_HL_SEN_NAS	Sensorineural hearing loss	Sensorineural hearing loss || ||	TRUE	MedicineITLab	5	56044059	0.0207669	1e-200	Interleukin-31 receptor subunit alpha | Inflammation_II	TRUE	reported	ukb-ppp-IL31RA-OID30475	2	TRUE	1112.06796759401	493.411612474354	1112.06796759401
rs78189771	G	A	G	A	0.57023	0.00211199	0.0476968	0.0441662	FALSE	FALSE	FALSE	finngen_R9_H8_HL_SEN_NAS	2	142878213	0.0208281	364223	0.919232	Sensorineural hearing loss || id:finngen_R9_H8_HL_SEN_NAS	Sensorineural hearing loss	Sensorineural hearing loss || ||	TRUE	MedicineITLab	2	142878213	0.0170881	1e-200	Kynureninase | Inflammation	TRUE	reported	ukb-ppp-KYNU-OID20669	2	TRUE	1113.55730228116	493.411612474354	1113.55730228116
rs10408468	C	T	C	T	-0.0921492	0.00816683	0.240929	0.258818	FALSE	FALSE	FALSE	finngen_R9_H8_HL_SEN_NAS	19	7723094	0.00980996	364223	0.405124	Sensorineural hearing loss || id:finngen_R9_H8_HL_SEN_NAS	Sensorineural hearing loss	Sensorineural hearing loss || ||	TRUE	MedicineITLab	19	7723094	0.00870511	3.47376151972653e-26	Low affinity immunoglobulin epsilon Fc receptor | Neurology	TRUE	reported	ukb-ppp-FCER2-OID21133	2	TRUE	112.055869982855	493.411612474354	112.055869982855
rs4077240	T	C	T	C	0.0767862	0.00438001	0.571331	0.624769	FALSE	FALSE	FALSE	finngen_R9_H8_HL_SEN_NAS	17	80424443	0.00881416	364223	0.619239	Sensorineural hearing loss || id:finngen_R9_H8_HL_SEN_NAS	Sensorineural hearing loss	Sensorineural hearing loss || ||	TRUE	MedicineITLab	17	80424443	0.0072497	3.2583670100201e-26	Neuronal pentraxin-1 | Neurology	TRUE	reported	ukb-ppp-NPTX1-OID21074	2	TRUE	112.182801341819	493.411612474354	112.182801341819
rs9661193	C	T	C	T	0.148591	-0.0118564	0.924188	0.856582	FALSE	FALSE	FALSE	finngen_R9_H8_HL_SEN_NAS	1	77915367	0.012283	364223	0.334409	Sensorineural hearing loss || id:finngen_R9_H8_HL_SEN_NAS	Sensorineural hearing loss	Sensorineural hearing loss || ||	TRUE	MedicineITLab	1	77915367	0.0140289	3.25237040095297e-26	Nexilin | Inflammation_II	TRUE	reported	ukb-ppp-NEXN-OID30678	2	TRUE	112.185769681109	493.411612474354	112.185769681109
rs115987516	C	T	C	T	-0.305092	-0.000675823	0.0189917	0.00593403	FALSE	FALSE	FALSE	finngen_R9_H8_HL_SEN_NAS	1	197337117	0.0554761	364223	0.99028	Sensorineural hearing loss || id:finngen_R9_H8_HL_SEN_NAS	Sensorineural hearing loss	Sensorineural hearing loss || ||	TRUE	MedicineITLab	1	197337117	0.0287957	3.14267882987922e-26	Complement factor H-related protein 2 | Inflammation_II	TRUE	reported	ukb-ppp-CFHR2-OID30720	2	TRUE	112.255171862183	493.411612474354	112.255171862183
rs6042675	C	G	C	G	-0.0799004	-0.0113196	0.389447	0.325799	FALSE	TRUE	FALSE	finngen_R9_H8_HL_SEN_NAS	20	1504610	0.00918849	364223	0.217973	Sensorineural hearing loss || id:finngen_R9_H8_HL_SEN_NAS	Sensorineural hearing loss	Sensorineural hearing loss || ||	TRUE	MedicineITLab	20	1504610	0.00753977	3.07043565073008e-26	NSFL1 cofactor p47 | Neurology	TRUE	reported	ukb-ppp-NSFL1C-OID21022	2	TRUE	112.300505479046	493.411612474354	112.300505479046
rs72701825	G	A	G	A	-0.246909	-0.00464822	0.0261319	0.0319148	FALSE	FALSE	FALSE	finngen_R9_H8_HL_SEN_NAS	1	120179911	0.0243717	364223	0.848744	Sensorineural hearing loss || id:finngen_R9_H8_HL_SEN_NAS	Sensorineural hearing loss	Sensorineural hearing loss || ||	TRUE	MedicineITLab	1	120179911	0.0232942	2.99295371033234e-26	Neurogenic locus notch homolog protein 2 | Cardiometabolic_II	TRUE	reported	ukb-ppp-NOTCH2-OID30407	2	TRUE	112.351336036038	493.411612474354	112.351336036038
rs114957568	G	A	G	A	0.282147	0.0546915	0.0225901	0.00907189	FALSE	FALSE	FALSE	finngen_R9_H8_HL_SEN_NAS	1	197488406	0.0444737	364223	0.218791	Sensorineural hearing loss || id:finngen_R9_H8_HL_SEN_NAS	Sensorineural hearing loss	Sensorineural hearing loss || ||	TRUE	MedicineITLab	1	197488406	0.0266056	2.83008839178794e-26	Complement factor H-related protein 2 | Inflammation_II	TRUE	reported	ukb-ppp-CFHR2-OID30720	2	TRUE	112.461729724236	493.411612474354	112.461729724236
rs12024833	G	A	G	A	-0.0814396	0.0095917	0.524827	0.620016	FALSE	FALSE	FALSE	finngen_R9_H8_HL_SEN_NAS	1	15539921	0.00883938	364223	0.277873	Sensorineural hearing loss || id:finngen_R9_H8_HL_SEN_NAS	Sensorineural hearing loss	Sensorineural hearing loss || ||	TRUE	MedicineITLab	1	15539921	0.0076792	2.81838293126445e-26	Caspase-9 | Inflammation_II	TRUE	reported	ukb-ppp-CASP9-OID30530	2	TRUE	112.470676266967	493.411612474354	112.470676266967
rs11554807	C	A	C	A	-0.0835625	0.0354107	0.321495	0.293884	FALSE	FALSE	FALSE	finngen_R9_H8_HL_SEN_NAS	20	62799899	0.00939982	364223	0.000165113	Sensorineural hearing loss || id:finngen_R9_H8_HL_SEN_NAS	Sensorineural hearing loss	Sensorineural hearing loss || ||	TRUE	MedicineITLab	20	62799899	0.00787131	2.5089961794654e-26	Opioid growth factor receptor | Oncology	TRUE	reported	ukb-ppp-OGFR-OID21360	2	TRUE	112.701271459286	493.411612474354	112.701271459286
rs941755	C	T	C	T	0.0741105	0.00815376	0.37496	0.382664	FALSE	FALSE	FALSE	finngen_R9_H8_HL_SEN_NAS	14	94566354	0.0088214	364223	0.355322	Sensorineural hearing loss || id:finngen_R9_H8_HL_SEN_NAS	Sensorineural hearing loss	Sensorineural hearing loss || ||	TRUE	MedicineITLab	14	94566354	0.00698002	2.47058613603844e-26	Serpin A11 | Cardiometabolic	TRUE	reported	ukb-ppp-SERPINA11-OID20281	2	TRUE	112.731725016775	493.411612474354	112.731725016775
rs73002031	A	G	A	G	0.351299	-0.00667675	0.0144582	0.0146763	FALSE	FALSE	FALSE	finngen_R9_H8_HL_SEN_NAS	6	132894187	0.0362596	364223	0.853905	Sensorineural hearing loss || id:finngen_R9_H8_HL_SEN_NAS	Sensorineural hearing loss	Sensorineural hearing loss || ||	TRUE	MedicineITLab	6	132894187	0.0330585	2.24233244029657e-26	Vascular non-inflammatory molecule 2 | Oncology	TRUE	reported	ukb-ppp-VNN2-OID21310	2	TRUE	112.924334335013	493.411612474354	112.924334335013
rs61947047	T	C	T	C	0.259204	-0.00625004	0.309477	0.328737	FALSE	FALSE	FALSE	finngen_R9_H8_HL_SEN_NAS	13	23579770	0.00912855	364223	0.493552	Sensorineural hearing loss || id:finngen_R9_H8_HL_SEN_NAS	Sensorineural hearing loss	Sensorineural hearing loss || ||	TRUE	MedicineITLab	13	23579770	0.00772853	1e-200	Tumor necrosis factor receptor superfamily member 19 | Oncology	TRUE	reported	ukb-ppp-TNFRSF19-OID21446	2	TRUE	1124.83702810421	493.411612474354	1124.83702810421
rs2741990	T	C	T	C	0.268047	-0.00455289	0.293208	0.372227	FALSE	FALSE	FALSE	finngen_R9_H8_HL_SEN_NAS	19	2796646	0.00888148	364223	0.608212	Sensorineural hearing loss || id:finngen_R9_H8_HL_SEN_NAS	Sensorineural hearing loss	Sensorineural hearing loss || ||	TRUE	MedicineITLab	19	2796646	0.00798555	1e-200	Thimet oligopeptidase | Cardiometabolic	TRUE	reported	ukb-ppp-THOP1-OID20194	2	TRUE	1126.71022426466	493.411612474354	1126.71022426466
rs2252365	G	T	G	T	-0.790383	0.00233329	0.0252007	0.0146287	FALSE	FALSE	FALSE	finngen_R9_H8_HL_SEN_NAS	1	203200464	0.0360415	364223	0.948382	Sensorineural hearing loss || id:finngen_R9_H8_HL_SEN_NAS	Sensorineural hearing loss	Sensorineural hearing loss || ||	TRUE	MedicineITLab	1	203200464	0.0235154	1e-200	Chitotriosidase-1 | Cardiometabolic	TRUE	reported	ukb-ppp-CHIT1-OID20312	2	TRUE	1129.71901881217	493.411612474354	1129.71901881217
rs139990910	G	T	G	T	-0.191556	0.00543575	0.0478983	0.0165833	FALSE	FALSE	FALSE	finngen_R9_H8_HL_SEN_NAS	19	41945009	0.0343397	364223	0.874226	Sensorineural hearing loss || id:finngen_R9_H8_HL_SEN_NAS	Sensorineural hearing loss	Sensorineural hearing loss || ||	TRUE	MedicineITLab	19	41945009	0.0180185	2.13697774824524e-26	Carcinoembryonic antigen-related cell adhesion molecule 21 | Inflammation	TRUE	reported	ukb-ppp-CEACAM21-OID20548	2	TRUE	113.019726287935	493.411612474354	113.019726287935
rs79027981	G	A	G	A	0.306635	0.0103436	0.0172855	0.0260198	FALSE	FALSE	FALSE	finngen_R9_H8_HL_SEN_NAS	14	89962090	0.0269197	364223	0.700801	Sensorineural hearing loss || id:finngen_R9_H8_HL_SEN_NAS	Sensorineural hearing loss	Sensorineural hearing loss || ||	TRUE	MedicineITLab	14	89962090	0.0288377	2.08977726445704e-26	Tyrosyl-DNA phosphodiesterase 1 | Oncology_II	TRUE	reported	ukb-ppp-TDP1-OID31403	2	TRUE	113.063444009359	493.411612474354	113.063444009359
rs11710485	A	G	A	G	-0.120657	0.00384003	0.112999	0.0999255	FALSE	FALSE	FALSE	finngen_R9_H8_HL_SEN_NAS	3	52496960	0.0143813	364223	0.789458	Sensorineural hearing loss || id:finngen_R9_H8_HL_SEN_NAS	Sensorineural hearing loss	Sensorineural hearing loss || ||	TRUE	MedicineITLab	3	52496960	0.0113454	2.05068993565104e-26	Inter-alpha-trypsin inhibitor heavy chain H3 | Cardiometabolic	TRUE	reported	ukb-ppp-ITIH3-OID20352	2	TRUE	113.100733446214	493.411612474354	113.100733446214
rs17025957	T	C	T	C	0.0716854	0.000907546	0.218692	0.207798	FALSE	FALSE	FALSE	finngen_R9_H8_HL_SEN_NAS	1	110519427	0.0105637	364223	0.931537	Sensorineural hearing loss || id:finngen_R9_H8_HL_SEN_NAS	Sensorineural hearing loss	Sensorineural hearing loss || ||	TRUE	MedicineITLab	1	110519427	0.00673921	2.00354914640076e-26	Prokineticin-1 | Inflammation	TRUE	reported	ukb-ppp-PROK1-OID20543	2	TRUE	113.147105035173	493.411612474354	113.147105035173
rs1363969	A	G	A	G	-0.0803289	0.000682664	0.622871	0.643318	FALSE	FALSE	FALSE	finngen_R9_H8_HL_SEN_NAS	5	53475687	0.00898242	364223	0.939419	Sensorineural hearing loss || id:finngen_R9_H8_HL_SEN_NAS	Sensorineural hearing loss	Sensorineural hearing loss || ||	TRUE	MedicineITLab	5	53475687	0.00754936	1.93107881755808e-26	Integrin alpha-2 | Inflammation_II	TRUE	reported	ukb-ppp-ITGA2-OID30570	2	TRUE	113.220056795122	493.411612474354	113.220056795122
rs973446	G	C	G	C	-0.138665	0.0215346	0.0784067	0.117486	FALSE	TRUE	FALSE	finngen_R9_H8_HL_SEN_NAS	20	45465735	0.0132926	364223	0.105222	Sensorineural hearing loss || id:finngen_R9_H8_HL_SEN_NAS	Sensorineural hearing loss	Sensorineural hearing loss || ||	TRUE	MedicineITLab	20	45465735	0.0130306	1.91029306916365e-26	WAP four-disulfide core domain protein 2 | Oncology	TRUE	reported	ukb-ppp-WFDC2-OID21505	2	TRUE	113.241310083223	493.411612474354	113.241310083223
rs2282373	C	T	C	T	-0.0815107	0.00834757	0.72813	0.674722	FALSE	FALSE	FALSE	finngen_R9_H8_HL_SEN_NAS	10	97583324	0.0092146	364223	0.364985	Sensorineural hearing loss || id:finngen_R9_H8_HL_SEN_NAS	Sensorineural hearing loss	Sensorineural hearing loss || ||	TRUE	MedicineITLab	10	97583324	0.00765546	1.7934942968627e-26	Cartilage acidic protein 1 | Cardiometabolic	TRUE	reported	ukb-ppp-CRTAC1-OID20279	2	TRUE	113.367002131048	493.411612474354	113.367002131048
rs76043178	A	T	A	T	0.496268	0.00227301	0.00676	0.0061576	FALSE	TRUE	FALSE	finngen_R9_H8_HL_SEN_NAS	19	51481011	0.0551209	364223	0.967107	Sensorineural hearing loss || id:finngen_R9_H8_HL_SEN_NAS	Sensorineural hearing loss	Sensorineural hearing loss || ||	TRUE	MedicineITLab	19	51481011	0.0466001	1.75307299597144e-26	Sialic acid-binding Ig-like lectin 10 | Inflammation	TRUE	reported	ukb-ppp-SIGLEC10-OID20537	2	TRUE	113.411957681768	493.411612474354	113.411957681768
rs149643570	G	A	G	A	0.475826	-0.0123014	0.00720656	0.0274357	FALSE	FALSE	FALSE	finngen_R9_H8_HL_SEN_NAS	7	95383197	0.0265469	364223	0.643089	Sensorineural hearing loss || id:finngen_R9_H8_HL_SEN_NAS	Sensorineural hearing loss	Sensorineural hearing loss || ||	TRUE	MedicineITLab	7	95383197	0.0446768	1.73620099190142e-26	Serum paraoxonase/arylesterase 1 | Inflammation_II	TRUE	reported	ukb-ppp-PON1-OID30704	2	TRUE	113.431119939581	493.411612474354	113.431119939581
rs114372900	T	G	T	G	-0.349782	-0.00832188	0.0157102	0.0111739	FALSE	FALSE	FALSE	finngen_R9_H8_HL_SEN_NAS	4	71624002	0.0425384	364223	0.844898	Sensorineural hearing loss || id:finngen_R9_H8_HL_SEN_NAS	Sensorineural hearing loss	Sensorineural hearing loss || ||	TRUE	MedicineITLab	4	71624002	0.0328404	1.72544054887747e-26	Vitamin D-binding protein | Inflammation_II	TRUE	reported	ukb-ppp-GC-OID30780	2	TRUE	113.443087224165	493.411612474354	113.443087224165
rs4288784	G	C	G	C	-0.153331	-0.0120819	0.076991	0.053404	FALSE	TRUE	FALSE	finngen_R9_H8_HL_SEN_NAS	11	113874886	0.0192987	364223	0.531283	Sensorineural hearing loss || id:finngen_R9_H8_HL_SEN_NAS	Sensorineural hearing loss	Sensorineural hearing loss || ||	TRUE	MedicineITLab	11	113874886	0.014392	1.67147544144762e-26	Ubiquitin carboxyl-terminal hydrolase 28 | Neurology_II	TRUE	reported	ukb-ppp-USP28-OID31084	2	TRUE	113.505690623821	493.411612474354	113.505690623821
rs7931856	C	A	C	A	-0.0964173	-0.00894812	0.658987	0.578638	FALSE	FALSE	FALSE	finngen_R9_H8_HL_SEN_NAS	11	60759100	0.00894632	364223	0.317213	Sensorineural hearing loss || id:finngen_R9_H8_HL_SEN_NAS	Sensorineural hearing loss	Sensorineural hearing loss || ||	TRUE	MedicineITLab	11	60759100	0.00904873	1.6462659663283e-26	Transmembrane protein 132A | Cardiometabolic_II	TRUE	reported	ukb-ppp-TMEM132A-OID30287	2	TRUE	113.536282954777	493.411612474354	113.536282954777
rs9611700	T	C	T	C	-0.0877252	0.00513972	0.299414	0.140007	FALSE	FALSE	FALSE	finngen_R9_H8_HL_SEN_NAS	22	42005510	0.0123514	364223	0.677319	Sensorineural hearing loss || id:finngen_R9_H8_HL_SEN_NAS	Sensorineural hearing loss	Sensorineural hearing loss || ||	TRUE	MedicineITLab	22	42005510	0.00823112	1.60435325597021e-26	Alpha-N-acetylgalactosaminidase | Inflammation_II	TRUE	reported	ukb-ppp-NAGA-OID30509	2	TRUE	113.587585393531	493.411612474354	113.587585393531
rs147902843	A	G	A	G	0.506412	-0.0171941	0.00740739	0.0138798	FALSE	FALSE	FALSE	finngen_R9_H8_HL_SEN_NAS	6	68882995	0.0372011	364223	0.643942	Sensorineural hearing loss || id:finngen_R9_H8_HL_SEN_NAS	Sensorineural hearing loss	Sensorineural hearing loss || ||	TRUE	MedicineITLab	6	68882995	0.0475054	1.56422779980909e-26	Adhesion G protein-coupled receptor B3 | Neurology	TRUE	reported	ukb-ppp-ADGRB3-OID20974	2	TRUE	113.637590845972	493.411612474354	113.637590845972
rs12608722	C	G	C	G	-0.132146	0.0208047	0.0976129	0.0939216	FALSE	TRUE	FALSE	finngen_R9_H8_HL_SEN_NAS	19	38392945	0.0147737	364223	0.159064	Sensorineural hearing loss || id:finngen_R9_H8_HL_SEN_NAS	Sensorineural hearing loss	Sensorineural hearing loss || ||	TRUE	MedicineITLab	19	38392945	0.0123959	1.55739938908085e-26	Kunitz-type protease inhibitor 2 | Inflammation	TRUE	reported	ukb-ppp-SPINT2-OID20720	2	TRUE	113.645414095511	493.411612474354	113.645414095511
rs734194	G	T	G	T	-0.134579	0.00136006	0.0952973	0.0935618	FALSE	FALSE	FALSE	finngen_R9_H8_HL_SEN_NAS	17	49514247	0.0147152	364223	0.92636	Sensorineural hearing loss || id:finngen_R9_H8_HL_SEN_NAS	Sensorineural hearing loss	Sensorineural hearing loss || ||	TRUE	MedicineITLab	17	49514247	0.0126229	1.54134550416803e-26	Neurexophilin-3 | Inflammation_II	TRUE	reported	ukb-ppp-NXPH3-OID30565	2	TRUE	113.667500575673	493.411612474354	113.667500575673
rs79419452	A	T	A	T	-0.0994035	0.0149894	0.156238	0.131536	FALSE	TRUE	FALSE	finngen_R9_H8_HL_SEN_NAS	1	172703333	0.0126738	364223	0.236927	Sensorineural hearing loss || id:finngen_R9_H8_HL_SEN_NAS	Sensorineural hearing loss	Sensorineural hearing loss || ||	TRUE	MedicineITLab	1	172703333	0.00932009	1.47604636638564e-26	Tumor necrosis factor ligand superfamily member 6 | Inflammation	TRUE	reported	ukb-ppp-FASLG-OID20665	2	TRUE	113.753073587333	493.411612474354	113.753073587333
rs6700245	C	T	C	T	-0.106631	-0.00168981	0.146744	0.148559	FALSE	FALSE	FALSE	finngen_R9_H8_HL_SEN_NAS	1	24090925	0.0120619	364223	0.888584	Sensorineural hearing loss || id:finngen_R9_H8_HL_SEN_NAS	Sensorineural hearing loss	Sensorineural hearing loss || ||	TRUE	MedicineITLab	1	24090925	0.00999438	1.42036512404801e-26	Myomesin-3 | Inflammation_II	TRUE	reported	ukb-ppp-MYOM3-OID30633	2	TRUE	113.829610139397	493.411612474354	113.829610139397
rs142035488	A	T	A	T	-0.311847	-0.0311302	0.0189118	0.0301286	FALSE	TRUE	FALSE	finngen_R9_H8_HL_SEN_NAS	1	89424771	0.0251046	364223	0.214969	Sensorineural hearing loss || id:finngen_R9_H8_HL_SEN_NAS	Sensorineural hearing loss	Sensorineural hearing loss || ||	TRUE	MedicineITLab	1	89424771	0.0292245	1.39508285035737e-26	Guanylate-binding protein 4 | Neurology	TRUE	reported	ukb-ppp-GBP4-OID20845	2	TRUE	113.864662112013	493.411612474354	113.864662112013
rs180810406	T	C	T	C	0.390488	0.126017	0.0121597	0.00359956	FALSE	FALSE	FALSE	finngen_R9_H8_HL_SEN_NAS	16	89531456	0.074005	364223	0.0886013	Sensorineural hearing loss || id:finngen_R9_H8_HL_SEN_NAS	Sensorineural hearing loss	Sensorineural hearing loss || ||	TRUE	MedicineITLab	16	89531456	0.0365851	1.35550149217308e-26	Dipeptidase 1 | Neurology	TRUE	reported	ukb-ppp-DPEP1-OID20897	2	TRUE	113.921813951042	493.411612474354	113.921813951042
rs138169773	T	C	T	C	-0.363048	0.011293	0.0133778	0.0152664	FALSE	FALSE	FALSE	finngen_R9_H8_HL_SEN_NAS	4	7840154	0.0348175	364223	0.745674	Sensorineural hearing loss || id:finngen_R9_H8_HL_SEN_NAS	Sensorineural hearing loss	Sensorineural hearing loss || ||	TRUE	MedicineITLab	4	7840154	0.0340118	1.34400226308216e-26	Actin filament-associated protein 1 | Inflammation_II	TRUE	reported	ukb-ppp-AFAP1-OID30569	2	TRUE	113.938071393406	493.411612474354	113.938071393406
rs3758938	G	T	G	T	0.274456	-0.0109051	0.312397	0.242708	FALSE	FALSE	FALSE	finngen_R9_H8_HL_SEN_NAS	11	67634891	0.0100222	364223	0.276557	Sensorineural hearing loss || id:finngen_R9_H8_HL_SEN_NAS	Sensorineural hearing loss	Sensorineural hearing loss || ||	TRUE	MedicineITLab	11	67634891	0.00816017	1e-200	N-acyl-aromatic-L-amino acid amidohydrolase | Cardiometabolic_II	TRUE	reported	ukb-ppp-ACY3-OID30086	2	TRUE	1131.21992513017	493.411612474354	1131.21992513017
rs117140825	T	C	T	C	0.516522	-0.0032882	0.0636725	0.0321493	FALSE	FALSE	FALSE	finngen_R9_H8_HL_SEN_NAS	11	113956352	0.0242563	364223	0.892169	Sensorineural hearing loss || id:finngen_R9_H8_HL_SEN_NAS	Sensorineural hearing loss	Sensorineural hearing loss || ||	TRUE	MedicineITLab	11	113956352	0.0153498	1e-200	Transmembrane protease serine 5 | Neurology	TRUE	reported	ukb-ppp-TMPRSS5-OID20947	2	TRUE	1132.32789284542	493.411612474354	1132.32789284542
rs308434	T	C	T	C	-0.402581	-0.00785462	0.113987	0.106911	FALSE	FALSE	FALSE	finngen_R9_H8_HL_SEN_NAS	4	122850673	0.0140136	364223	0.575139	Sensorineural hearing loss || id:finngen_R9_H8_HL_SEN_NAS	Sensorineural hearing loss	Sensorineural hearing loss || ||	TRUE	MedicineITLab	4	122850673	0.0119636	1e-200	Fibroblast growth factor 2 | Inflammation	TRUE	reported	ukb-ppp-FGF2-OID20503	2	TRUE	1132.35546506656	493.411612474354	1132.35546506656
rs2240336	T	C	T	C	-0.256961	0.000551261	0.414513	0.397899	FALSE	FALSE	FALSE	finngen_R9_H8_HL_SEN_NAS	1	17347907	0.00874303	364223	0.949726	Sensorineural hearing loss || id:finngen_R9_H8_HL_SEN_NAS	Sensorineural hearing loss	Sensorineural hearing loss || ||	TRUE	MedicineITLab	1	17347907	0.00762755	1e-200	Protein-arginine deiminase type-4 | Neurology	TRUE	reported	ukb-ppp-PADI4-OID20832	2	TRUE	1134.91752171692	493.411612474354	1134.91752171692
rs4878690	T	C	T	C	0.26902	-0.00500765	0.326343	0.379816	FALSE	FALSE	FALSE	finngen_R9_H8_HL_SEN_NAS	9	37422659	0.00886114	364223	0.571989	Sensorineural hearing loss || id:finngen_R9_H8_HL_SEN_NAS	Sensorineural hearing loss	Sensorineural hearing loss || ||	TRUE	MedicineITLab	9	37422659	0.00798506	1e-200	Glyoxylate reductase/hydroxypyruvate reductase | Cardiometabolic_II	TRUE	reported	ukb-ppp-GRHPR-OID30289	2	TRUE	1135.04418776084	493.411612474354	1135.04418776084
rs660560	G	A	G	A	-0.278466	-0.0101161	0.325246	0.248036	FALSE	FALSE	FALSE	finngen_R9_H8_HL_SEN_NAS	6	4125707	0.00990956	364223	0.307329	Sensorineural hearing loss || id:finngen_R9_H8_HL_SEN_NAS	Sensorineural hearing loss	Sensorineural hearing loss || ||	TRUE	MedicineITLab	6	4125707	0.00826241	1e-200	Enoyl-CoA delta isomerase 2 | Cardiometabolic_II	TRUE	reported	ukb-ppp-ECI2-OID30142	2	TRUE	1135.87585824505	493.411612474354	1135.87585824505
rs76153614	C	T	C	T	-0.587089	-0.0104868	0.0522504	0.0519422	FALSE	FALSE	FALSE	finngen_R9_H8_HL_SEN_NAS	4	70195601	0.0194005	364223	0.588825	Sensorineural hearing loss || id:finngen_R9_H8_HL_SEN_NAS	Sensorineural hearing loss	Sensorineural hearing loss || ||	TRUE	MedicineITLab	4	70195601	0.0173979	1e-200	Odontogenic ameloblast-associated protein | Neurology	TRUE	reported	ukb-ppp-ODAM-OID20793	2	TRUE	1138.71286178893	493.411612474354	1138.71286178893
rs78925804	A	T	A	T	-0.647033	-0.00977099	0.0401677	0.0350992	FALSE	TRUE	FALSE	finngen_R9_H8_HL_SEN_NAS	4	15751581	0.0233963	364223	0.676218	Sensorineural hearing loss || id:finngen_R9_H8_HL_SEN_NAS	Sensorineural hearing loss	Sensorineural hearing loss || ||	TRUE	MedicineITLab	4	15751581	0.0191706	1e-200	ADP-ribosyl cyclase/cyclic ADP-ribose hydrolase 2 | Neurology	TRUE	reported	ukb-ppp-BST1-OID21051	2	TRUE	1139.15140740286	493.411612474354	1139.15140740286
rs12508519	C	T	C	T	-0.260541	-0.0207965	0.0259756	0.0346973	FALSE	FALSE	FALSE	finngen_R9_H8_HL_SEN_NAS	4	71937829	0.0235281	364223	0.376749	Sensorineural hearing loss || id:finngen_R9_H8_HL_SEN_NAS	Sensorineural hearing loss	Sensorineural hearing loss || ||	TRUE	MedicineITLab	4	71937829	0.0244012	1.29897262889786e-26	Vitamin D-binding protein | Inflammation_II	TRUE	reported	ukb-ppp-GC-OID30780	2	TRUE	114.006544432929	493.411612474354	114.006544432929
rs111300180	A	G	A	G	-0.314221	0.0288954	0.0192459	0.0148997	FALSE	FALSE	FALSE	finngen_R9_H8_HL_SEN_NAS	3	46564098	0.0353633	364223	0.41387	Sensorineural hearing loss || id:finngen_R9_H8_HL_SEN_NAS	Sensorineural hearing loss	Sensorineural hearing loss || ||	TRUE	MedicineITLab	3	46564098	0.0294285	1.29777678168578e-26	Teratocarcinoma-derived growth factor 1 | Neurology	TRUE	reported	ukb-ppp-TDGF1-OID20816	2	TRUE	114.007693721496	493.411612474354	114.007693721496
rs34733146	A	T	A	T	0.222731	0.0541403	0.034384	0.0241162	FALSE	TRUE	FALSE	finngen_R9_H8_HL_SEN_NAS	16	31926162	0.0281856	364223	0.0547507	Sensorineural hearing loss || id:finngen_R9_H8_HL_SEN_NAS	Sensorineural hearing loss	Sensorineural hearing loss || ||	TRUE	MedicineITLab	16	31926162	0.0208504	1.23168598573635e-26	Serine protease 53 | Neurology_II	TRUE	reported	ukb-ppp-PRSS53-OID31093	2	TRUE	114.112324411943	493.411612474354	114.112324411943
rs141724599	A	G	A	G	0.357977	0.126608	0.0131832	0.0035594	FALSE	FALSE	FALSE	finngen_R9_H8_HL_SEN_NAS	14	65285753	0.0720807	364223	0.0790078	Sensorineural hearing loss || id:finngen_R9_H8_HL_SEN_NAS	Sensorineural hearing loss	Sensorineural hearing loss || ||	TRUE	MedicineITLab	14	65285753	0.0334905	1.14709661977356e-26	Alpha- | Neurology	TRUE	reported	ukb-ppp-FUT8-OID20992	2	TRUE	114.252835060992	493.411612474354	114.252835060992
rs72748018	G	C	G	C	-0.32809	-0.0230424	0.0156698	0.00400664	FALSE	TRUE	FALSE	finngen_R9_H8_HL_SEN_NAS	9	111503503	0.0717149	364223	0.747978	Sensorineural hearing loss || id:finngen_R9_H8_HL_SEN_NAS	Sensorineural hearing loss	Sensorineural hearing loss || ||	TRUE	MedicineITLab	9	111503503	0.0306906	1.13057661965708e-26	Prostaglandin reductase 1 | Cardiometabolic_II	TRUE	reported	ukb-ppp-PTGR1-OID30297	2	TRUE	114.281315033462	493.411612474354	114.281315033462
rs3732410	C	T	C	T	0.0946348	0.0292251	0.225117	0.209371	FALSE	FALSE	FALSE	finngen_R9_H8_HL_SEN_NAS	3	121696873	0.0105011	364223	0.00538518	Sensorineural hearing loss || id:finngen_R9_H8_HL_SEN_NAS	Sensorineural hearing loss	Sensorineural hearing loss || ||	TRUE	MedicineITLab	3	121696873	0.00885171	1.11995352238489e-26	Hematopoietic lineage cell-specific protein | Inflammation	TRUE	reported	ukb-ppp-HCLS1-OID20648	2	TRUE	114.300303355138	493.411612474354	114.300303355138
rs72744887	G	A	G	A	0.134232	-0.0211315	0.105829	0.0992722	FALSE	FALSE	FALSE	finngen_R9_H8_HL_SEN_NAS	15	60344777	0.0144637	364223	0.144014	Sensorineural hearing loss || id:finngen_R9_H8_HL_SEN_NAS	Sensorineural hearing loss	Sensorineural hearing loss || ||	TRUE	MedicineITLab	15	60344777	0.0125524	1.08893009333343e-26	Annexin A2 | Cardiometabolic_II	TRUE	reported	ukb-ppp-ANXA2-OID30263	2	TRUE	114.355901435263	493.411612474354	114.355901435263
rs62234042	T	C	T	C	-0.26503	0.025281	0.0240295	0.0247783	FALSE	FALSE	FALSE	finngen_R9_H8_HL_SEN_NAS	22	24423262	0.0274584	364223	0.357207	Sensorineural hearing loss || id:finngen_R9_H8_HL_SEN_NAS	Sensorineural hearing loss	Sensorineural hearing loss || ||	TRUE	MedicineITLab	22	24423262	0.024779	1.06536886366756e-26	Glutathione hydrolase 5 proenzyme | Neurology	TRUE	reported	ukb-ppp-GGT5-OID20909	2	TRUE	114.399077342884	493.411612474354	114.399077342884
rs45506395	A	G	A	G	-0.328378	-0.0268686	0.0157219	0.0202328	FALSE	FALSE	FALSE	finngen_R9_H8_HL_SEN_NAS	20	25207088	0.0302132	364223	0.373842	Sensorineural hearing loss || id:finngen_R9_H8_HL_SEN_NAS	Sensorineural hearing loss	Sensorineural hearing loss || ||	TRUE	MedicineITLab	20	25207088	0.0306998	1.05803491599623e-26	Ectonucleoside triphosphate diphosphohydrolase 6 | Cardiometabolic	TRUE	reported	ukb-ppp-ENTPD6-OID20100	2	TRUE	114.413432372092	493.411612474354	114.413432372092
rs74642082	C	T	C	T	0.212396	-0.0183644	0.0360289	0.0718244	FALSE	FALSE	FALSE	finngen_R9_H8_HL_SEN_NAS	3	112313838	0.0166868	364223	0.271099	Sensorineural hearing loss || id:finngen_R9_H8_HL_SEN_NAS	Sensorineural hearing loss	Sensorineural hearing loss || ||	TRUE	MedicineITLab	3	112313838	0.019849	1.01134655629712e-26	OX-2 membrane glycoprotein | Inflammation	TRUE	reported	ukb-ppp-CD200-OID20603	2	TRUE	114.502614584945	493.411612474354	114.502614584945
rs6083363	T	A	T	A	-0.102689	-0.0193568	0.187281	0.123824	FALSE	TRUE	FALSE	finngen_R9_H8_HL_SEN_NAS	20	24064831	0.0131557	364223	0.141192	Sensorineural hearing loss || id:finngen_R9_H8_HL_SEN_NAS	Sensorineural hearing loss	Sensorineural hearing loss || ||	TRUE	MedicineITLab	20	24064831	0.00959235	9.6094824952828e-27	Cystatin-D | Neurology	TRUE	reported	ukb-ppp-CST5-OID20995	2	TRUE	114.603482787212	493.411612474354	114.603482787212
rs2229094	C	T	C	T	-0.091522	-0.0281225	0.256106	0.323028	FALSE	FALSE	FALSE	finngen_R9_H8_HL_SEN_NAS	6	31572779	0.0092039	364223	0.00224688	Sensorineural hearing loss || id:finngen_R9_H8_HL_SEN_NAS	Sensorineural hearing loss	Sensorineural hearing loss || ||	TRUE	MedicineITLab	6	31572779	0.00854571	9.16642522419557e-27	Tumor necrosis factor | Cardiometabolic	TRUE	reported	ukb-ppp-TNF-OID20074	2	TRUE	114.697698184511	493.411612474354	114.697698184511
rs67364128	C	G	C	G	-0.0870903	0.0136381	0.326765	0.328383	FALSE	TRUE	FALSE	finngen_R9_H8_HL_SEN_NAS	2	20613925	0.00911594	364223	0.134635	Sensorineural hearing loss || id:finngen_R9_H8_HL_SEN_NAS	Sensorineural hearing loss	Sensorineural hearing loss || ||	TRUE	MedicineITLab	2	20613925	0.00813166	9.13271699664815e-27	HCLS1-binding protein 3 | Cardiometabolic_II	TRUE	reported	ukb-ppp-HS1BP3-OID30243	2	TRUE	114.704683201219	493.411612474354	114.704683201219
rs1408524	A	G	A	G	0.140414	0.0416518	0.90813	0.947504	FALSE	FALSE	FALSE	finngen_R9_H8_HL_SEN_NAS	9	114508793	0.0191686	364223	0.0297865	Sensorineural hearing loss || id:finngen_R9_H8_HL_SEN_NAS	Sensorineural hearing loss	Sensorineural hearing loss || ||	TRUE	MedicineITLab	9	114508793	0.0131104	9.12641051767511e-27	Alpha-1-acid glycoprotein 1 | Inflammation_II	TRUE	reported	ukb-ppp-ORM1-OID30768	2	TRUE	114.706740264156	493.411612474354	114.706740264156
rs77950610	G	C	G	C	-0.278093	0.0330659	0.0220013	0.0129929	FALSE	TRUE	FALSE	finngen_R9_H8_HL_SEN_NAS	2	157173995	0.0377387	364223	0.380932	Sensorineural hearing loss || id:finngen_R9_H8_HL_SEN_NAS	Sensorineural hearing loss	Sensorineural hearing loss || ||	TRUE	MedicineITLab	2	157173995	0.0259591	8.87156012037962e-27	Polypeptide N-acetylgalactosaminyltransferase 5 | Cardiometabolic_II	TRUE	reported	ukb-ppp-GALNT5-OID30295	2	TRUE	114.762724905466	493.411612474354	114.762724905466
rs13388616	T	C	T	C	-0.10642	-0.00539701	0.16757	0.245132	FALSE	FALSE	FALSE	finngen_R9_H8_HL_SEN_NAS	2	102076263	0.0100686	364223	0.591943	Sensorineural hearing loss || id:finngen_R9_H8_HL_SEN_NAS	Sensorineural hearing loss	Sensorineural hearing loss || ||	TRUE	MedicineITLab	2	102076263	0.00992578	8.05749417091448e-27	Interleukin-1 receptor type 1 | Neurology	TRUE	reported	ukb-ppp-IL1R1-OID21116	2	TRUE	114.952181922914	493.411612474354	114.952181922914
rs11794565	T	C	T	C	0.259315	0.0144484	0.463358	0.547348	FALSE	FALSE	FALSE	finngen_R9_H8_HL_SEN_NAS	9	127838998	0.0086854	364223	0.0962077	Sensorineural hearing loss || id:finngen_R9_H8_HL_SEN_NAS	Sensorineural hearing loss	Sensorineural hearing loss || ||	TRUE	MedicineITLab	9	127838998	0.00767873	1e-200	Endoglin | Cardiometabolic	TRUE	reported	ukb-ppp-ENG-OID20287	2	TRUE	1140.45061550249	493.411612474354	1140.45061550249
rs138028559	C	T	C	T	-0.937959	0.0179885	0.0182367	0.0084663	FALSE	FALSE	FALSE	finngen_R9_H8_HL_SEN_NAS	2	157276578	0.0468836	364223	0.701213	Sensorineural hearing loss || id:finngen_R9_H8_HL_SEN_NAS	Sensorineural hearing loss	Sensorineural hearing loss || ||	TRUE	MedicineITLab	2	157276578	0.0277672	1e-200	Polypeptide N-acetylgalactosaminyltransferase 5 | Cardiometabolic_II	TRUE	reported	ukb-ppp-GALNT5-OID30295	2	TRUE	1141.04699897532	493.411612474354	1141.04699897532
rs692603	G	A	G	A	-0.260799	0.00278876	0.586034	0.52447	FALSE	FALSE	FALSE	finngen_R9_H8_HL_SEN_NAS	16	83786421	0.00858927	364223	0.745423	Sensorineural hearing loss || id:finngen_R9_H8_HL_SEN_NAS	Sensorineural hearing loss	Sensorineural hearing loss || ||	TRUE	MedicineITLab	16	83786421	0.00771423	1e-200	Heat shock factor-binding protein 1 | Cardiometabolic_II	TRUE	reported	ukb-ppp-HSBP1-OID30232	2	TRUE	1142.9485399409	493.411612474354	1142.9485399409
rs7820268	T	C	T	C	0.26419	-0.0115079	0.345303	0.285271	FALSE	FALSE	FALSE	finngen_R9_H8_HL_SEN_NAS	8	39920010	0.00948776	364223	0.22516	Sensorineural hearing loss || id:finngen_R9_H8_HL_SEN_NAS	Sensorineural hearing loss	Sensorineural hearing loss || ||	TRUE	MedicineITLab	8	39920010	0.00780076	1e-200	Indoleamine 2,3-dioxygenase 1 | Cardiometabolic_II	TRUE	reported	ukb-ppp-IDO1-OID30230	2	TRUE	1146.98811220318	493.411612474354	1146.98811220318
rs17470677	C	A	C	A	0.356495	-0.000305645	0.160151	0.216111	FALSE	FALSE	FALSE	finngen_R9_H8_HL_SEN_NAS	3	43135657	0.0104738	364223	0.97672	Sensorineural hearing loss || id:finngen_R9_H8_HL_SEN_NAS	Sensorineural hearing loss	Sensorineural hearing loss || ||	TRUE	MedicineITLab	3	43135657	0.0105231	1e-200	Golgi-associated kinase 1A | Cardiometabolic_II	TRUE	reported	ukb-ppp-GASK1A-OID30109	2	TRUE	1147.6765055826	493.411612474354	1147.6765055826
rs7234091	T	C	T	C	-0.307589	0.0121495	0.180916	0.209329	FALSE	FALSE	FALSE	finngen_R9_H8_HL_SEN_NAS	18	31439866	0.0105792	364223	0.250789	Sensorineural hearing loss || id:finngen_R9_H8_HL_SEN_NAS	Sensorineural hearing loss	Sensorineural hearing loss || ||	TRUE	MedicineITLab	18	31439866	0.00907491	1e-200	Desmoglein-3 | Oncology	TRUE	reported	ukb-ppp-DSG3-OID21460	2	TRUE	1148.83311893504	493.411612474354	1148.83311893504
rs114895876	G	A	G	A	-1.14965	0.0055004	0.0128526	0.0494823	FALSE	FALSE	FALSE	finngen_R9_H8_HL_SEN_NAS	3	127634127	0.0199631	364223	0.78291	Sensorineural hearing loss || id:finngen_R9_H8_HL_SEN_NAS	Sensorineural hearing loss	Sensorineural hearing loss || ||	TRUE	MedicineITLab	3	127634127	0.0339095	1e-200	Podocalyxin-like protein 2 | Oncology	TRUE	reported	ukb-ppp-PODXL2-OID21487	2	TRUE	1149.44584600995	493.411612474354	1149.44584600995
rs62406524	C	G	C	G	-0.430008	0.00333963	0.0964206	0.110113	FALSE	TRUE	FALSE	finngen_R9_H8_HL_SEN_NAS	6	36958200	0.0138764	364223	0.809811	Sensorineural hearing loss || id:finngen_R9_H8_HL_SEN_NAS	Sensorineural hearing loss	Sensorineural hearing loss || ||	TRUE	MedicineITLab	6	36958200	0.012682	1e-200	Peptidase inhibitor 16 | Inflammation_II	TRUE	reported	ukb-ppp-PI16-OID30676	2	TRUE	1149.68157967261	493.411612474354	1149.68157967261
rs71439650	G	A	G	A	0.336439	-0.100266	0.0148419	0.00269238	FALSE	FALSE	FALSE	finngen_R9_H8_HL_SEN_NAS	13	100122773	0.0843829	364223	0.234745	Sensorineural hearing loss || id:finngen_R9_H8_HL_SEN_NAS	Sensorineural hearing loss	Sensorineural hearing loss || ||	TRUE	MedicineITLab	13	100122773	0.0313696	7.76962395992138e-27	Gamma-glutamylaminecyclotransferase | Cardiometabolic_II	TRUE	reported	ukb-ppp-GGACT-OID30290	2	TRUE	115.025652351323	493.411612474354	115.025652351323
rs12722549	T	C	T	C	-0.263207	0.0645972	0.0242386	0.00527384	FALSE	FALSE	FALSE	finngen_R9_H8_HL_SEN_NAS	10	6029845	0.0592917	364223	0.275941	Sensorineural hearing loss || id:finngen_R9_H8_HL_SEN_NAS	Sensorineural hearing loss	Sensorineural hearing loss || ||	TRUE	MedicineITLab	10	6029845	0.0245219	7.0810881369384e-27	Interleukin-2 receptor subunit alpha | Cardiometabolic	TRUE	reported	ukb-ppp-IL2RA-OID20267	2	TRUE	115.209060808711	493.411612474354	115.209060808711
rs2084386	T	C	T	C	-0.120046	0.00463426	0.875604	0.831788	FALSE	FALSE	FALSE	finngen_R9_H8_HL_SEN_NAS	3	196827149	0.0114886	364223	0.686671	Sensorineural hearing loss || id:finngen_R9_H8_HL_SEN_NAS	Sensorineural hearing loss	Sensorineural hearing loss || ||	TRUE	MedicineITLab	3	196827149	0.0111755	6.46397993999536e-27	Melanotransferrin | Cardiometabolic_II	TRUE	reported	ukb-ppp-MELTF-OID30347	2	TRUE	115.388216737632	493.411612474354	115.388216737632
rs7798155	C	A	C	A	-0.0874765	-0.00900976	0.287417	0.302872	FALSE	FALSE	FALSE	finngen_R9_H8_HL_SEN_NAS	7	145370646	0.00929092	364223	0.332177	Sensorineural hearing loss || id:finngen_R9_H8_HL_SEN_NAS	Sensorineural hearing loss	Sensorineural hearing loss || ||	TRUE	MedicineITLab	7	145370646	0.00814148	6.28637088413051e-27	Contactin-associated protein-like 2 | Inflammation	TRUE	reported	ukb-ppp-CNTNAP2-OID20556	2	TRUE	115.445251937839	493.411612474354	115.445251937839
rs7032782	T	G	T	G	-0.242099	0.006159	0.0308165	0.0154248	FALSE	FALSE	FALSE	finngen_R9_H8_HL_SEN_NAS	9	133479446	0.0352161	364223	0.861165	Sensorineural hearing loss || id:finngen_R9_H8_HL_SEN_NAS	Sensorineural hearing loss	Sensorineural hearing loss || ||	TRUE	MedicineITLab	9	133479446	0.0225186	5.8573341442584e-27	Histo-blood group ABO system transferase | Inflammation_II	TRUE	reported	ukb-ppp-ABO-OID30675	2	TRUE	115.585463269721	493.411612474354	115.585463269721
rs4149584	T	C	T	C	-0.302924	-0.00788859	0.0166682	0.012099	FALSE	FALSE	FALSE	finngen_R9_H8_HL_SEN_NAS	12	6333477	0.0404833	364223	0.845502	Sensorineural hearing loss || id:finngen_R9_H8_HL_SEN_NAS	Sensorineural hearing loss	Sensorineural hearing loss || ||	TRUE	MedicineITLab	12	6333477	0.028173	5.78096047405719e-27	Tumor necrosis factor receptor superfamily member 1A | Neurology	TRUE	reported	ukb-ppp-TNFRSF1A-OID21155	2	TRUE	115.611537075409	493.411612474354	115.611537075409
rs78232936	T	G	T	G	0.294499	0.0782415	0.0197767	0.0135187	FALSE	FALSE	FALSE	finngen_R9_H8_HL_SEN_NAS	2	74083754	0.0376022	364223	0.037455	Sensorineural hearing loss || id:finngen_R9_H8_HL_SEN_NAS	Sensorineural hearing loss	Sensorineural hearing loss || ||	TRUE	MedicineITLab	2	74083754	0.0273814	5.5872743899402e-27	Bifunctional methylenetetrahydrofolate dehydrogenase/cyclohydrolase, mitochondrial | Neurology_II	TRUE	reported	ukb-ppp-MTHFD2-OID31078	2	TRUE	115.679485810141	493.411612474354	115.679485810141
rs544453779	T	C	T	C	-0.525125	-0.0697966	0.00633456	0.00580135	FALSE	FALSE	FALSE	finngen_R9_H8_HL_SEN_NAS	14	73751866	0.0557964	364223	0.210966	Sensorineural hearing loss || id:finngen_R9_H8_HL_SEN_NAS	Sensorineural hearing loss	Sensorineural hearing loss || ||	TRUE	MedicineITLab	14	73751866	0.0488108	5.41127991844283e-27	Paraneoplastic antigen Ma1 | Cardiometabolic_II	TRUE	reported	ukb-ppp-PNMA1-OID30194	2	TRUE	115.742680932401	493.411612474354	115.742680932401
rs72759040	G	T	G	T	-0.206311	-0.0312849	0.0397483	0.038878	FALSE	FALSE	FALSE	finngen_R9_H8_HL_SEN_NAS	15	89031001	0.0222779	364223	0.160229	Sensorineural hearing loss || id:finngen_R9_H8_HL_SEN_NAS	Sensorineural hearing loss	Sensorineural hearing loss || ||	TRUE	MedicineITLab	15	89031001	0.0191658	5.0640734952385e-27	Lactadherin | Neurology	TRUE	reported	ukb-ppp-MFGE8-OID21134	2	TRUE	115.875298123198	493.411612474354	115.875298123198
rs11787452	A	G	A	G	0.117642	0.00707643	0.133373	0.160898	FALSE	FALSE	FALSE	finngen_R9_H8_HL_SEN_NAS	8	23164286	0.0117534	364223	0.547124	Sensorineural hearing loss || id:finngen_R9_H8_HL_SEN_NAS	Sensorineural hearing loss	Sensorineural hearing loss || ||	TRUE	MedicineITLab	8	23164286	0.0109273	4.98539989263988e-27	Tumor necrosis factor receptor superfamily member 10A | Neurology	TRUE	reported	ukb-ppp-TNFRSF10A-OID20967	2	TRUE	115.904171141881	493.411612474354	115.904171141881
rs145444215	A	G	A	G	-0.259723	-0.0269869	0.0265134	0.00702458	FALSE	FALSE	FALSE	finngen_R9_H8_HL_SEN_NAS	14	102792569	0.0514796	364223	0.600123	Sensorineural hearing loss || id:finngen_R9_H8_HL_SEN_NAS	Sensorineural hearing loss	Sensorineural hearing loss || ||	TRUE	MedicineITLab	14	102792569	0.0241148	4.75554176315207e-27	Protein amnionless [Cleaved into: Soluble protein amnionless] | Inflammation	TRUE	reported	ukb-ppp-AMN-OID20492	2	TRUE	115.998798948718	493.411612474354	115.998798948718
rs10411704	T	G	T	G	-0.294694	-0.0108682	0.785544	0.749471	FALSE	FALSE	FALSE	finngen_R9_H8_HL_SEN_NAS	19	35309759	0.00993066	364223	0.273778	Sensorineural hearing loss || id:finngen_R9_H8_HL_SEN_NAS	Sensorineural hearing loss	Sensorineural hearing loss || ||	TRUE	MedicineITLab	19	35309759	0.00868705	1e-200	B-cell receptor CD22 | Inflammation	TRUE	reported	ukb-ppp-CD22-OID20637	2	TRUE	1150.79494344587	493.411612474354	1150.79494344587
rs3003599	G	A	G	A	0.321361	0.00923683	0.802861	0.774841	FALSE	FALSE	FALSE	finngen_R9_H8_HL_SEN_NAS	9	128216902	0.0102829	364223	0.369039	Sensorineural hearing loss || id:finngen_R9_H8_HL_SEN_NAS	Sensorineural hearing loss	Sensorineural hearing loss || ||	TRUE	MedicineITLab	9	128216902	0.00947188	1e-200	Dynamin-1 | Oncology_II	TRUE	reported	ukb-ppp-DNM1-OID31458	2	TRUE	1151.10241666367	493.411612474354	1151.10241666367
rs12487717	A	G	A	G	-1.09115	0.0939048	0.0130819	0.00156535	FALSE	FALSE	FALSE	finngen_R9_H8_HL_SEN_NAS	3	98886163	0.111723	364223	0.400619	Sensorineural hearing loss || id:finngen_R9_H8_HL_SEN_NAS	Sensorineural hearing loss	Sensorineural hearing loss || ||	TRUE	MedicineITLab	3	98886163	0.0321138	1e-200	Discoidin, CUB and LCCL domain-containing protein 2 | Oncology	TRUE	reported	ukb-ppp-DCBLD2-OID21474	2	TRUE	1154.47761730908	493.411612474354	1154.47761730908
rs25680	A	G	A	G	0.293625	0.00702996	0.23946	0.186566	FALSE	FALSE	FALSE	finngen_R9_H8_HL_SEN_NAS	12	6445462	0.0109964	364223	0.522631	Sensorineural hearing loss || id:finngen_R9_H8_HL_SEN_NAS	Sensorineural hearing loss	Sensorineural hearing loss || ||	TRUE	MedicineITLab	12	6445462	0.00864012	1e-200	CD27 antigen | Oncology	TRUE	reported	ukb-ppp-CD27-OID21527	2	TRUE	1154.90566320498	493.411612474354	1154.90566320498
rs2279112	A	G	A	G	-0.273837	-0.00510859	0.258706	0.203576	FALSE	FALSE	FALSE	finngen_R9_H8_HL_SEN_NAS	8	119416784	0.0106369	364223	0.631034	Sensorineural hearing loss || id:finngen_R9_H8_HL_SEN_NAS	Sensorineural hearing loss	Sensorineural hearing loss || ||	TRUE	MedicineITLab	8	119416784	0.00805297	1e-200	CCN family member 3 | Cardiometabolic	TRUE	reported	ukb-ppp-CCN3-OID20299	2	TRUE	1156.30417611307	493.411612474354	1156.30417611307
rs2720393	T	C	T	C	0.274247	-0.00151553	0.324801	0.328512	FALSE	FALSE	FALSE	finngen_R9_H8_HL_SEN_NAS	7	100858040	0.00913298	364223	0.868204	Sensorineural hearing loss || id:finngen_R9_H8_HL_SEN_NAS	Sensorineural hearing loss	Sensorineural hearing loss || ||	TRUE	MedicineITLab	7	100858040	0.00806122	1e-200	Paired immunoglobulin-like type 2 receptor beta | Cardiometabolic	TRUE	reported	ukb-ppp-PILRB-OID20197	2	TRUE	1157.39665690814	493.411612474354	1157.39665690814
rs7219860	A	G	A	G	-0.307111	-0.00214554	0.218119	0.309485	FALSE	FALSE	FALSE	finngen_R9_H8_HL_SEN_NAS	17	58243910	0.00926573	364223	0.816883	Sensorineural hearing loss || id:finngen_R9_H8_HL_SEN_NAS	Sensorineural hearing loss	Sensorineural hearing loss || ||	TRUE	MedicineITLab	17	58243910	0.00902688	1e-200	Lactoperoxidase | Neurology	TRUE	reported	ukb-ppp-LPO-OID20963	2	TRUE	1157.4850915004	493.411612474354	1157.4850915004
rs61811427	T	C	T	C	0.239748	0.000458998	0.551482	0.515691	FALSE	FALSE	FALSE	finngen_R9_H8_HL_SEN_NAS	1	152995943	0.00854098	364223	0.957142	Sensorineural hearing loss || id:finngen_R9_H8_HL_SEN_NAS	Sensorineural hearing loss	Sensorineural hearing loss || ||	TRUE	MedicineITLab	1	152995943	0.00704024	1e-200	Small proline-rich protein 3 | Neurology_II	TRUE	reported	ukb-ppp-SPRR3-OID31131	2	TRUE	1159.67169491323	493.411612474354	1159.67169491323
rs4704594	C	T	C	T	0.081595	0.0143549	0.424153	0.449937	FALSE	FALSE	FALSE	finngen_R9_H8_HL_SEN_NAS	5	79837058	0.00864198	364223	0.0966986	Sensorineural hearing loss || id:finngen_R9_H8_HL_SEN_NAS	Sensorineural hearing loss	Sensorineural hearing loss || ||	TRUE	MedicineITLab	5	79837058	0.00757438	4.64194510239345e-27	Thrombospondin-4 | Cardiometabolic	TRUE	reported	ukb-ppp-THBS4-OID20368	2	TRUE	116.046731929892	493.411612474354	116.046731929892
rs331172	G	A	G	A	0.079901	0.00757401	0.467176	0.474548	FALSE	FALSE	FALSE	finngen_R9_H8_HL_SEN_NAS	3	78946828	0.0086032	364223	0.378658	Sensorineural hearing loss || id:finngen_R9_H8_HL_SEN_NAS	Sensorineural hearing loss	Sensorineural hearing loss || ||	TRUE	MedicineITLab	3	78946828	0.00741554	4.52793308387169e-27	Roundabout homolog 1 | Inflammation	TRUE	reported	ukb-ppp-ROBO1-OID20734	2	TRUE	116.096430141094	493.411612474354	116.096430141094
rs11679513	A	G	A	G	0.163104	-0.00652541	0.0699366	0.0886327	FALSE	FALSE	FALSE	finngen_R9_H8_HL_SEN_NAS	2	85161063	0.015283	364223	0.669399	Sensorineural hearing loss || id:finngen_R9_H8_HL_SEN_NAS	Sensorineural hearing loss	Sensorineural hearing loss || ||	TRUE	MedicineITLab	2	85161063	0.0151361	4.4761022624609e-27	Trans-Golgi network integral membrane protein 2 | Inflammation_II	TRUE	reported	ukb-ppp-TGOLN2-OID30691	2	TRUE	116.118454575333	493.411612474354	116.118454575333
rs688181	C	T	C	T	-0.089072	0.00331149	0.716722	0.678767	FALSE	FALSE	FALSE	finngen_R9_H8_HL_SEN_NAS	6	157671606	0.00922055	364223	0.719489	Sensorineural hearing loss || id:finngen_R9_H8_HL_SEN_NAS	Sensorineural hearing loss	Sensorineural hearing loss || ||	TRUE	MedicineITLab	6	157671606	0.00826511	4.42690293835173e-27	Sorting nexin-9 | Cardiometabolic	TRUE	reported	ukb-ppp-SNX9-OID20135	2	TRUE	116.140885257266	493.411612474354	116.140885257266
rs10511322	T	C	T	C	0.21307	-0.0228598	0.0382986	0.0147603	FALSE	FALSE	FALSE	finngen_R9_H8_HL_SEN_NAS	3	113214780	0.036557	364223	0.531762	Sensorineural hearing loss || id:finngen_R9_H8_HL_SEN_NAS	Sensorineural hearing loss	Sensorineural hearing loss || ||	TRUE	MedicineITLab	3	113214780	0.0197697	4.39238095690465e-27	Brother of CDO | Cardiometabolic	TRUE	reported	ukb-ppp-BOC-OID20116	2	TRUE	116.156750380818	493.411612474354	116.156750380818
rs75222399	G	A	G	A	-0.136337	-0.0503989	0.0973368	0.0360596	FALSE	FALSE	FALSE	finngen_R9_H8_HL_SEN_NAS	7	130291934	0.0230697	364223	0.0289155	Sensorineural hearing loss || id:finngen_R9_H8_HL_SEN_NAS	Sensorineural hearing loss	Sensorineural hearing loss || ||	TRUE	MedicineITLab	7	130291934	0.0126494	4.36817470864913e-27	Carboxypeptidase A2 | Neurology	TRUE	reported	ukb-ppp-CPA2-OID21060	2	TRUE	116.168294845382	493.411612474354	116.168294845382
rs72829950	T	A	T	A	-0.264867	-0.024643	0.0221228	0.0278688	FALSE	TRUE	FALSE	finngen_R9_H8_HL_SEN_NAS	17	35782019	0.0266536	364223	0.355191	Sensorineural hearing loss || id:finngen_R9_H8_HL_SEN_NAS	Sensorineural hearing loss	Sensorineural hearing loss || ||	TRUE	MedicineITLab	17	35782019	0.0245583	4.04203435079501e-27	C-C motif chemokine 16 | Cardiometabolic	TRUE	reported	ukb-ppp-CCL16-OID20334	2	TRUE	116.321261769811	493.411612474354	116.321261769811
rs141454297	G	T	G	T	-0.268656	0.0248496	0.0211087	0.0175268	FALSE	FALSE	FALSE	finngen_R9_H8_HL_SEN_NAS	7	65773043	0.0322892	364223	0.44154	Sensorineural hearing loss || id:finngen_R9_H8_HL_SEN_NAS	Sensorineural hearing loss	Sensorineural hearing loss || ||	TRUE	MedicineITLab	7	65773043	0.0249028	3.91381235612213e-27	Beta-glucuronidase | Cardiometabolic	TRUE	reported	ukb-ppp-GUSB-OID20296	2	TRUE	116.384923968555	493.411612474354	116.384923968555
rs183382087	G	T	G	T	0.273411	-0.0113204	0.0241731	0.048741	FALSE	FALSE	FALSE	finngen_R9_H8_HL_SEN_NAS	19	49481871	0.020029	364223	0.571937	Sensorineural hearing loss || id:finngen_R9_H8_HL_SEN_NAS	Sensorineural hearing loss	Sensorineural hearing loss || ||	TRUE	MedicineITLab	19	49481871	0.0253433	3.90930900596227e-27	Dickkopf-like protein 1 | Oncology	TRUE	reported	ukb-ppp-DKKL1-OID21313	2	TRUE	116.387311839116	493.411612474354	116.387311839116
rs10929990	G	A	G	A	0.155514	0.0050042	0.932682	0.88917	FALSE	FALSE	FALSE	finngen_R9_H8_HL_SEN_NAS	2	160604893	0.0137567	364223	0.716035	Sensorineural hearing loss || id:finngen_R9_H8_HL_SEN_NAS	Sensorineural hearing loss	Sensorineural hearing loss || ||	TRUE	MedicineITLab	2	160604893	0.01441	3.75145723462011e-27	Integrin beta-6 | Inflammation	TRUE	reported	ukb-ppp-ITGB6-OID20493	2	TRUE	116.469181254247	493.411612474354	116.469181254247
rs111894927	C	A	C	A	0.442957	0.00565841	0.00965035	0.0354447	FALSE	FALSE	FALSE	finngen_R9_H8_HL_SEN_NAS	16	30349780	0.0235505	364223	0.810123	Sensorineural hearing loss || id:finngen_R9_H8_HL_SEN_NAS	Sensorineural hearing loss	Sensorineural hearing loss || ||	TRUE	MedicineITLab	16	30349780	0.0410446	3.75232113902751e-27	Serine protease 53 | Neurology_II	TRUE	reported	ukb-ppp-PRSS53-OID31093	2	TRUE	116.46919751575	493.411612474354	116.46919751575
rs1803188	A	T	A	T	0.259555	0.0406331	0.0272929	0.0115686	FALSE	TRUE	FALSE	finngen_R9_H8_HL_SEN_NAS	14	103137357	0.0402439	364223	0.312653	Sensorineural hearing loss || id:finngen_R9_H8_HL_SEN_NAS	Sensorineural hearing loss	Sensorineural hearing loss || ||	TRUE	MedicineITLab	14	103137357	0.0240424	3.60661678881958e-27	Protein amnionless [Cleaved into: Soluble protein amnionless] | Inflammation	TRUE	reported	ukb-ppp-AMN-OID20492	2	TRUE	116.547553679205	493.411612474354	116.547553679205
rs4977078	T	A	T	A	-0.0859577	0.00188967	0.336182	0.328079	FALSE	TRUE	FALSE	finngen_R9_H8_HL_SEN_NAS	8	142547985	0.0091292	364223	0.836017	Sensorineural hearing loss || id:finngen_R9_H8_HL_SEN_NAS	Sensorineural hearing loss	Sensorineural hearing loss || ||	TRUE	MedicineITLab	8	142547985	0.0079607	3.52695566113087e-27	Secreted Ly-6/uPAR-related protein 1 | Cardiometabolic_II	TRUE	reported	ukb-ppp-SLURP1-OID30404	2	TRUE	116.591544973343	493.411612474354	116.591544973343
rs61858553	A	G	A	G	-0.225704	-0.00835359	0.0344365	0.0289824	FALSE	FALSE	FALSE	finngen_R9_H8_HL_SEN_NAS	10	96569101	0.0257987	364223	0.74609	Sensorineural hearing loss || id:finngen_R9_H8_HL_SEN_NAS	Sensorineural hearing loss	Sensorineural hearing loss || ||	TRUE	MedicineITLab	10	96569101	0.0208988	3.44667234871791e-27	Phosphoinositide 3-kinase adapter protein 1 | Inflammation	TRUE	reported	ukb-ppp-PIK3AP1-OID20587	2	TRUE	116.636858022576	493.411612474354	116.636858022576
rs148022792	A	G	A	G	0.239784	-0.0131099	0.0312512	0.0211808	FALSE	FALSE	FALSE	finngen_R9_H8_HL_SEN_NAS	19	50979695	0.0300475	364223	0.662616	Sensorineural hearing loss || id:finngen_R9_H8_HL_SEN_NAS	Sensorineural hearing loss	Sensorineural hearing loss || ||	TRUE	MedicineITLab	19	50979695	0.0221959	3.32736159806161e-27	Kallikrein-10 | Oncology	TRUE	reported	ukb-ppp-KLK10-OID21523	2	TRUE	116.706456329589	493.411612474354	116.706456329589
rs7771511	T	C	T	C	-0.189592	0.0190795	0.0509986	0.101861	FALSE	FALSE	FALSE	finngen_R9_H8_HL_SEN_NAS	6	52239384	0.0142621	364223	0.180969	Sensorineural hearing loss || id:finngen_R9_H8_HL_SEN_NAS	Sensorineural hearing loss	Sensorineural hearing loss || ||	TRUE	MedicineITLab	6	52239384	0.0175445	3.21144138714126e-27	Interleukin-17F | Inflammation	TRUE	reported	ukb-ppp-IL17F-OID20456	2	TRUE	116.777190991017	493.411612474354	116.777190991017
rs137910862	T	C	T	C	0.458546	0.060084	0.0109049	0.00806831	FALSE	FALSE	FALSE	finngen_R9_H8_HL_SEN_NAS	17	18199240	0.0482912	364223	0.213426	Sensorineural hearing loss || id:finngen_R9_H8_HL_SEN_NAS	Sensorineural hearing loss	Sensorineural hearing loss || ||	TRUE	MedicineITLab	17	18199240	0.0424296	3.18126611759618e-27	Serine hydroxymethyltransferase, cytosolic | Inflammation	TRUE	reported	ukb-ppp-SHMT1-OID20714	2	TRUE	116.795993067897	493.411612474354	116.795993067897
rs147307766	T	C	T	C	0.569287	-0.00659591	0.0537026	0.0303186	FALSE	FALSE	FALSE	finngen_R9_H8_HL_SEN_NAS	14	20917832	0.0248486	364223	0.790668	Sensorineural hearing loss || id:finngen_R9_H8_HL_SEN_NAS	Sensorineural hearing loss	Sensorineural hearing loss || ||	TRUE	MedicineITLab	14	20917832	0.0167075	1e-200	Eosinophil cationic protein | Cardiometabolic	TRUE	reported	ukb-ppp-RNASE3-OID20203	2	TRUE	1161.01971251625	493.411612474354	1161.01971251625
rs7251607	C	A	C	A	0.287087	-0.00500732	0.75291	0.772437	FALSE	FALSE	FALSE	finngen_R9_H8_HL_SEN_NAS	19	14396179	0.0103057	364223	0.627053	Sensorineural hearing loss || id:finngen_R9_H8_HL_SEN_NAS	Sensorineural hearing loss	Sensorineural hearing loss || ||	TRUE	MedicineITLab	19	14396179	0.00842229	1e-200	Adhesion G protein-coupled receptor E2 | Inflammation	TRUE	reported	ukb-ppp-ADGRE2-OID20755	2	TRUE	1161.89443531214	493.411612474354	1161.89443531214
rs35288880	T	C	T	C	-0.340352	0.00788696	0.163237	0.166401	FALSE	FALSE	FALSE	finngen_R9_H8_HL_SEN_NAS	2	118970896	0.0114954	364223	0.492653	Sensorineural hearing loss || id:finngen_R9_H8_HL_SEN_NAS	Sensorineural hearing loss	Sensorineural hearing loss || ||	TRUE	MedicineITLab	2	118970896	0.00997418	1e-200	Macrophage receptor MARCO | Cardiometabolic	TRUE	reported	ukb-ppp-MARCO-OID20210	2	TRUE	1164.40003810308	493.411612474354	1164.40003810308
rs4430753	G	A	G	A	-0.232605	0.00414827	0.487788	0.533513	FALSE	FALSE	FALSE	finngen_R9_H8_HL_SEN_NAS	16	20320878	0.00864995	364223	0.631531	Sensorineural hearing loss || id:finngen_R9_H8_HL_SEN_NAS	Sensorineural hearing loss	Sensorineural hearing loss || ||	TRUE	MedicineITLab	16	20320878	0.00681565	1e-200	Pancreatic secretory granule membrane major glycoprotein GP2 | Cardiometabolic	TRUE	reported	ukb-ppp-GP2-OID20090	2	TRUE	1164.72535925797	493.411612474354	1164.72535925797
rs10732372	G	A	G	A	0.395098	-0.0203925	0.874745	0.911568	FALSE	FALSE	FALSE	finngen_R9_H8_HL_SEN_NAS	9	112411654	0.0150587	364223	0.175671	Sensorineural hearing loss || id:finngen_R9_H8_HL_SEN_NAS	Sensorineural hearing loss	Sensorineural hearing loss || ||	TRUE	MedicineITLab	9	112411654	0.0115737	1e-200	Hydroxysteroid dehydrogenase-like protein 2 | Cardiometabolic_II	TRUE	reported	ukb-ppp-HSDL2-OID30256	2	TRUE	1165.3737214367	493.411612474354	1165.3737214367
rs190682742	T	C	T	C	-1.23987	0.0130568	0.0110262	0.0101922	FALSE	FALSE	FALSE	finngen_R9_H8_HL_SEN_NAS	3	52052996	0.0425674	364223	0.759048	Sensorineural hearing loss || id:finngen_R9_H8_HL_SEN_NAS	Sensorineural hearing loss	Sensorineural hearing loss || ||	TRUE	MedicineITLab	3	52052996	0.0362523	1e-200	Protein ABHD14B | Neurology	TRUE	reported	ukb-ppp-ABHD14B-OID20921	2	TRUE	1169.7180006549	493.411612474354	1169.7180006549
rs9266491	T	A	T	A	-0.101808	-0.00226819	0.197159	0.185295	FALSE	TRUE	FALSE	finngen_R9_H8_HL_SEN_NAS	6	31372393	0.0110791	364223	0.837786	Sensorineural hearing loss || id:finngen_R9_H8_HL_SEN_NAS	Sensorineural hearing loss	Sensorineural hearing loss || ||	TRUE	MedicineITLab	6	31372393	0.00941093	2.82813411104747e-27	Lymphotoxin-beta | Oncology_II	TRUE	reported	ukb-ppp-LTB-OID31383	2	TRUE	117.030409758431	493.411612474354	117.030409758431
rs142841988	A	G	A	G	-0.291754	0.00600332	0.0212236	0.0316668	FALSE	FALSE	FALSE	finngen_R9_H8_HL_SEN_NAS	19	54497302	0.0248187	364223	0.808867	Sensorineural hearing loss || id:finngen_R9_H8_HL_SEN_NAS	Sensorineural hearing loss	Sensorineural hearing loss || ||	TRUE	MedicineITLab	19	54497302	0.0269622	2.74157417192788e-27	Leukocyte-associated immunoglobulin-like receptor 1 | Inflammation	TRUE	reported	ukb-ppp-LAIR1-OID20737	2	TRUE	117.090857434973	493.411612474354	117.090857434973
rs79702286	G	A	G	A	0.136035	0.01482	0.101789	0.0766255	FALSE	FALSE	FALSE	finngen_R9_H8_HL_SEN_NAS	17	47219250	0.0160488	364223	0.355784	Sensorineural hearing loss || id:finngen_R9_H8_HL_SEN_NAS	Sensorineural hearing loss	Sensorineural hearing loss || ||	TRUE	MedicineITLab	17	47219250	0.0125701	2.70520386971936e-27	Cell division cycle protein 27 homolog | Oncology	TRUE	reported	ukb-ppp-CDC27-OID21238	2	TRUE	117.118056395941	493.411612474354	117.118056395941
rs77190654	T	C	T	C	0.352847	0.0440495	0.0129148	0.00695331	FALSE	FALSE	FALSE	finngen_R9_H8_HL_SEN_NAS	1	203208183	0.0519494	364223	0.396477	Sensorineural hearing loss || id:finngen_R9_H8_HL_SEN_NAS	Sensorineural hearing loss	Sensorineural hearing loss || ||	TRUE	MedicineITLab	1	203208183	0.032603	2.69277458695895e-27	Chitotriosidase-1 | Cardiometabolic	TRUE	reported	ukb-ppp-CHIT1-OID20312	2	TRUE	117.127191723582	493.411612474354	117.127191723582
rs555297715	C	T	C	T	0.345685	-0.00679031	0.0196289	0.0200181	FALSE	FALSE	FALSE	finngen_R9_H8_HL_SEN_NAS	4	3539481	0.031517	364223	0.829417	Sensorineural hearing loss || id:finngen_R9_H8_HL_SEN_NAS	Sensorineural hearing loss	Sensorineural hearing loss || ||	TRUE	MedicineITLab	4	3539481	0.0319327	2.6079544390266e-27	Hepatocyte growth factor activator | Inflammation_II	TRUE	reported	ukb-ppp-HGFAC-OID30718	2	TRUE	117.189793277388	493.411612474354	117.189793277388
rs7789906	G	A	G	A	0.0786766	0.00583512	0.386635	0.403685	FALSE	FALSE	FALSE	finngen_R9_H8_HL_SEN_NAS	7	143457550	0.00875101	364223	0.504904	Sensorineural hearing loss || id:finngen_R9_H8_HL_SEN_NAS	Sensorineural hearing loss	Sensorineural hearing loss || ||	TRUE	MedicineITLab	7	143457550	0.00726761	2.60255550182626e-27	Ephrin type-A receptor 1 | Inflammation	TRUE	reported	ukb-ppp-EPHA1-OID20677	2	TRUE	117.194691378797	493.411612474354	117.194691378797
rs77510786	A	G	A	G	-0.250893	0.0120832	0.023466	0.00822755	FALSE	FALSE	FALSE	finngen_R9_H8_HL_SEN_NAS	3	74500939	0.0478968	364223	0.800828	Sensorineural hearing loss || id:finngen_R9_H8_HL_SEN_NAS	Sensorineural hearing loss	Sensorineural hearing loss || ||	TRUE	MedicineITLab	3	74500939	0.0231488	2.26725307714517e-27	Contactin-3 | Neurology	TRUE	reported	ukb-ppp-CNTN3-OID21092	2	TRUE	117.468148491948	493.411612474354	117.468148491948
rs74468557	A	G	A	G	-0.180273	0.0210691	0.0543904	0.0412056	FALSE	FALSE	FALSE	finngen_R9_H8_HL_SEN_NAS	4	73725686	0.0218953	364223	0.335916	Sensorineural hearing loss || id:finngen_R9_H8_HL_SEN_NAS	Sensorineural hearing loss	Sensorineural hearing loss || ||	TRUE	MedicineITLab	4	73725686	0.0166288	2.20089842688808e-27	Interleukin-8 | Oncology	TRUE	reported	ukb-ppp-CXCL8-OID21430	2	TRUE	117.527514655846	493.411612474354	117.527514655846
rs13209580	T	C	T	C	0.138293	0.00993042	0.0959073	0.0832566	FALSE	FALSE	FALSE	finngen_R9_H8_HL_SEN_NAS	6	24802852	0.0155851	364223	0.524012	Sensorineural hearing loss || id:finngen_R9_H8_HL_SEN_NAS	Sensorineural hearing loss	Sensorineural hearing loss || ||	TRUE	MedicineITLab	6	24802852	0.0127554	2.17871287572026e-27	Dyslexia-associated protein KIAA0319 | Neurology_II	TRUE	reported	ukb-ppp-KIAA0319-OID31094	2	TRUE	117.547184461507	493.411612474354	117.547184461507
rs181485076	C	A	C	A	-0.295187	-0.0026081	0.0200753	0.0219093	FALSE	FALSE	FALSE	finngen_R9_H8_HL_SEN_NAS	2	27050770	0.0296513	364223	0.929909	Sensorineural hearing loss || id:finngen_R9_H8_HL_SEN_NAS	Sensorineural hearing loss	Sensorineural hearing loss || ||	TRUE	MedicineITLab	2	27050770	0.027216	2.08161304091764e-27	Cell growth regulator with EF hand domain protein 1 | Cardiometabolic	TRUE	reported	ukb-ppp-CGREF1-OID20152	2	TRUE	117.637520485462	493.411612474354	117.637520485462
rs79410290	T	C	T	C	0.273914	-0.00750661	0.0213857	0.0205838	FALSE	FALSE	FALSE	finngen_R9_H8_HL_SEN_NAS	1	203249561	0.0299766	364223	0.802266	Sensorineural hearing loss || id:finngen_R9_H8_HL_SEN_NAS	Sensorineural hearing loss	Sensorineural hearing loss || ||	TRUE	MedicineITLab	1	203249561	0.0252396	1.93909907861485e-27	Chitinase-3-like protein 1 | Cardiometabolic	TRUE	reported	ukb-ppp-CHI3L1-OID20399	2	TRUE	117.777823460495	493.411612474354	117.777823460495
rs547520087	A	G	A	G	0.351767	-0.0220957	0.0147843	0.0165072	FALSE	FALSE	FALSE	finngen_R9_H8_HL_SEN_NAS	4	15790308	0.0342581	364223	0.518942	Sensorineural hearing loss || id:finngen_R9_H8_HL_SEN_NAS	Sensorineural hearing loss	Sensorineural hearing loss || ||	TRUE	MedicineITLab	4	15790308	0.0324041	1.87542629121675e-27	ADP-ribosyl cyclase/cyclic ADP-ribose hydrolase 2 | Neurology	TRUE	reported	ukb-ppp-BST1-OID21051	2	TRUE	117.844756242561	493.411612474354	117.844756242561
rs114487521	T	G	T	G	0.264683	-0.0115135	0.0211451	0.015137	FALSE	FALSE	FALSE	finngen_R9_H8_HL_SEN_NAS	3	105354234	0.0353774	364223	0.744842	Sensorineural hearing loss || id:finngen_R9_H8_HL_SEN_NAS	Sensorineural hearing loss	Sensorineural hearing loss || ||	TRUE	MedicineITLab	3	105354234	0.0243765	1.82515604009136e-27	CD166 antigen | Cardiometabolic	TRUE	reported	ukb-ppp-ALCAM-OID20273	2	TRUE	117.898803627024	493.411612474354	117.898803627024
rs4255450	G	T	G	T	0.12209	0.0184845	0.870348	0.874644	FALSE	FALSE	FALSE	finngen_R9_H8_HL_SEN_NAS	10	12201084	0.0129471	364223	0.153382	Sensorineural hearing loss || id:finngen_R9_H8_HL_SEN_NAS	Sensorineural hearing loss	Sensorineural hearing loss || ||	TRUE	MedicineITLab	10	12201084	0.0112435	1.81259175428713e-27	Enoyl-CoA hydratase domain-containing protein 3, mitochondrial | Cardiometabolic_II	TRUE	reported	ukb-ppp-ECHDC3-OID30293	2	TRUE	117.911764652313	493.411612474354	117.911764652313
rs7206133	G	A	G	A	-0.346827	0.0077073	0.16902	0.154249	FALSE	FALSE	FALSE	finngen_R9_H8_HL_SEN_NAS	16	83728501	0.0118345	364223	0.51488	Sensorineural hearing loss || id:finngen_R9_H8_HL_SEN_NAS	Sensorineural hearing loss	Sensorineural hearing loss || ||	TRUE	MedicineITLab	16	83728501	0.0101321	1e-200	Heat shock factor-binding protein 1 | Cardiometabolic_II	TRUE	reported	ukb-ppp-HSBP1-OID30232	2	TRUE	1171.72815019554	493.411612474354	1171.72815019554
rs148740449	G	C	G	C	0.602852	0.00288557	0.0542211	0.0847065	FALSE	TRUE	FALSE	finngen_R9_H8_HL_SEN_NAS	18	32127904	0.0154911	364223	0.852231	Sensorineural hearing loss || id:finngen_R9_H8_HL_SEN_NAS	Sensorineural hearing loss	Sensorineural hearing loss || ||	TRUE	MedicineITLab	18	32127904	0.0175985	1e-200	Meprin A subunit beta | Cardiometabolic	TRUE	reported	ukb-ppp-MEP1B-OID20168	2	TRUE	1173.46490899696	493.411612474354	1173.46490899696
rs6136	G	T	G	T	-0.403494	0.0270859	0.113594	0.121917	FALSE	FALSE	FALSE	finngen_R9_H8_HL_SEN_NAS	1	169594713	0.013178	364223	0.039841	Sensorineural hearing loss || id:finngen_R9_H8_HL_SEN_NAS	Sensorineural hearing loss	Sensorineural hearing loss || ||	TRUE	MedicineITLab	1	169594713	0.0117671	1e-200	P-selectin | Cardiometabolic	TRUE	reported	ukb-ppp-SELP-OID20379	2	TRUE	1175.80492176421	493.411612474354	1175.80492176421
rs72480757	T	A	T	A	0.688577	0.0179233	0.0396086	0.0197234	FALSE	TRUE	FALSE	finngen_R9_H8_HL_SEN_NAS	19	41510585	0.0311982	364223	0.565629	Sensorineural hearing loss || id:finngen_R9_H8_HL_SEN_NAS	Sensorineural hearing loss	Sensorineural hearing loss || ||	TRUE	MedicineITLab	19	41510585	0.0200747	1e-200	Carcinoembryonic antigen-related cell adhesion molecule 21 | Inflammation	TRUE	reported	ukb-ppp-CEACAM21-OID20548	2	TRUE	1176.54054147243	493.411612474354	1176.54054147243
rs17115160	A	G	A	G	-1.10737	0.0245867	0.0125558	0.00961959	FALSE	FALSE	FALSE	finngen_R9_H8_HL_SEN_NAS	11	113207864	0.0434258	364223	0.571273	Sensorineural hearing loss || id:finngen_R9_H8_HL_SEN_NAS	Sensorineural hearing loss	Sensorineural hearing loss || ||	TRUE	MedicineITLab	11	113207864	0.0322519	1e-200	Neural cell adhesion molecule 1 | Cardiometabolic	TRUE	reported	ukb-ppp-NCAM1-OID20354	2	TRUE	1178.89438292176	493.411612474354	1178.89438292176
rs7960633	C	T	C	T	0.0864498	0.0181969	0.662148	0.723559	FALSE	FALSE	FALSE	finngen_R9_H8_HL_SEN_NAS	12	3753776	0.00962444	364223	0.0586651	Sensorineural hearing loss || id:finngen_R9_H8_HL_SEN_NAS	Sensorineural hearing loss	Sensorineural hearing loss || ||	TRUE	MedicineITLab	12	3753776	0.00795675	1.69277797609853e-27	EF-hand calcium-binding domain-containing protein 4B | Oncology	TRUE	reported	ukb-ppp-CRACR2A-OID21249	2	TRUE	118.047436420866	493.411612474354	118.047436420866
rs57947134	G	C	G	C	-0.109284	0.0111667	0.156473	0.146613	FALSE	TRUE	FALSE	finngen_R9_H8_HL_SEN_NAS	2	36414701	0.0121	364223	0.356075	Sensorineural hearing loss || id:finngen_R9_H8_HL_SEN_NAS	Sensorineural hearing loss	Sensorineural hearing loss || ||	TRUE	MedicineITLab	2	36414701	0.0100572	1.6699366644155e-27	Cysteine-rich motor neuron 1 protein | Inflammation	TRUE	reported	ukb-ppp-CRIM1-OID20701	2	TRUE	118.075282098484	493.411612474354	118.075282098484
rs191779098	G	T	G	T	-0.234171	0.00636629	0.034461	0.0356703	FALSE	FALSE	FALSE	finngen_R9_H8_HL_SEN_NAS	16	87877447	0.0235128	364223	0.786577	Sensorineural hearing loss || id:finngen_R9_H8_HL_SEN_NAS	Sensorineural hearing loss	Sensorineural hearing loss || ||	TRUE	MedicineITLab	16	87877447	0.0215416	1.59110924801754e-27	Carbonic anhydrase 5A, mitochondrial | Cardiometabolic	TRUE	reported	ukb-ppp-CA5A-OID20075	2	TRUE	118.170835583746	493.411612474354	118.170835583746
rs146208943	C	A	C	A	0.54832	-0.0370442	0.00669497	0.0108153	FALSE	FALSE	FALSE	finngen_R9_H8_HL_SEN_NAS	12	10583638	0.0412147	364223	0.368753	Sensorineural hearing loss || id:finngen_R9_H8_HL_SEN_NAS	Sensorineural hearing loss	Sensorineural hearing loss || ||	TRUE	MedicineITLab	12	10583638	0.0504288	1.54774710373491e-27	NKG2-D type II integral membrane protein | Neurology_II	TRUE	reported	ukb-ppp-KLRK1-OID31082	2	TRUE	118.225431147432	493.411612474354	118.225431147432
rs28385606	G	A	G	A	0.0888881	-0.00173072	0.305058	0.406966	FALSE	FALSE	FALSE	finngen_R9_H8_HL_SEN_NAS	22	48594039	0.00882073	364223	0.844445	Sensorineural hearing loss || id:finngen_R9_H8_HL_SEN_NAS	Sensorineural hearing loss	Sensorineural hearing loss || ||	TRUE	MedicineITLab	22	48594039	0.00817208	1.48285948685406e-27	Chemokine-like protein TAFA-5 | Oncology	TRUE	reported	ukb-ppp-TAFA5-OID21321	2	TRUE	118.310156104676	493.411612474354	118.310156104676
rs9826711	C	G	C	G	-0.246144	-0.054027	0.0272918	0.0141263	FALSE	TRUE	FALSE	finngen_R9_H8_HL_SEN_NAS	3	93917625	0.0361197	364223	0.134712	Sensorineural hearing loss || id:finngen_R9_H8_HL_SEN_NAS	Sensorineural hearing loss	Sensorineural hearing loss || ||	TRUE	MedicineITLab	3	93917625	0.022629	1.47842739040067e-27	Vitamin K-dependent protein S | Inflammation_II	TRUE	reported	ukb-ppp-PROS1-OID30737	2	TRUE	118.317172608276	493.411612474354	118.317172608276
rs2857710	T	C	T	C	-0.0843443	0.003704	0.617474	0.659743	FALSE	FALSE	FALSE	finngen_R9_H8_HL_SEN_NAS	6	31564776	0.00902662	364223	0.681555	Sensorineural hearing loss || id:finngen_R9_H8_HL_SEN_NAS	Sensorineural hearing loss	Sensorineural hearing loss || ||	TRUE	MedicineITLab	6	31564776	0.00775376	1.46994132651385e-27	Tumor necrosis factor | Oncology	TRUE	reported	ukb-ppp-TNF-OID21237	2	TRUE	118.327793977706	493.411612474354	118.327793977706
rs146083898	A	G	A	G	-0.252931	-0.00929223	0.0286592	0.0469664	FALSE	FALSE	FALSE	finngen_R9_H8_HL_SEN_NAS	6	160788044	0.0205169	364223	0.650616	Sensorineural hearing loss || id:finngen_R9_H8_HL_SEN_NAS	Sensorineural hearing loss	Sensorineural hearing loss || ||	TRUE	MedicineITLab	6	160788044	0.0232493	1.450440774305e-27	Apolipoprotein(a) | Inflammation_II	TRUE	reported	ukb-ppp-LPA-OID30747	2	TRUE	118.354386658882	493.411612474354	118.354386658882
rs71422399	T	C	T	C	0.0915329	0.0110999	0.265186	0.182029	FALSE	FALSE	FALSE	finngen_R9_H8_HL_SEN_NAS	2	63986743	0.011093	364223	0.317011	Sensorineural hearing loss || id:finngen_R9_H8_HL_SEN_NAS	Sensorineural hearing loss	Sensorineural hearing loss || ||	TRUE	MedicineITLab	2	63986743	0.00840294	1.24537458900073e-27	Malate dehydrogenase, cytoplasmic | Inflammation_II	TRUE	reported	ukb-ppp-MDH1-OID30669	2	TRUE	118.656605296782	493.411612474354	118.656605296782
rs150222425	T	C	T	C	-0.25967	-0.0281216	0.0269827	0.0498634	FALSE	FALSE	FALSE	finngen_R9_H8_HL_SEN_NAS	1	180404168	0.0197773	364223	0.155052	Sensorineural hearing loss || id:finngen_R9_H8_HL_SEN_NAS	Sensorineural hearing loss	Sensorineural hearing loss || ||	TRUE	MedicineITLab	1	180404168	0.0238325	1.20976217075027e-27	Sulfhydryl oxidase 1 | Inflammation_II	TRUE	reported	ukb-ppp-QSOX1-OID30729	2	TRUE	118.714659856019	493.411612474354	118.714659856019
rs138451569	A	G	A	G	-0.470814	-0.0463298	0.00814414	0.0136276	FALSE	FALSE	FALSE	finngen_R9_H8_HL_SEN_NAS	3	112743496	0.0386598	364223	0.230762	Sensorineural hearing loss || id:finngen_R9_H8_HL_SEN_NAS	Sensorineural hearing loss	Sensorineural hearing loss || ||	TRUE	MedicineITLab	3	112743496	0.0431891	1.13710350971065e-27	Cell surface glycoprotein CD200 receptor 1 | Inflammation	TRUE	reported	ukb-ppp-CD200R1-OID20595	2	TRUE	118.836657711647	493.411612474354	118.836657711647
rs111371860	T	A	T	A	-0.166593	0.0159681	0.0634019	0.0979308	FALSE	TRUE	FALSE	finngen_R9_H8_HL_SEN_NAS	19	44842530	0.0146159	364223	0.274608	Sensorineural hearing loss || id:finngen_R9_H8_HL_SEN_NAS	Sensorineural hearing loss	Sensorineural hearing loss || ||	TRUE	MedicineITLab	19	44842530	0.0152803	1.12227683834508e-27	Carcinoembryonic antigen-related cell adhesion molecule 16 | Oncology_II	TRUE	reported	ukb-ppp-CEACAM16-OID31495	2	TRUE	118.863834490333	493.411612474354	118.863834490333
rs147271806	T	C	T	C	-0.341377	0.0218808	0.013908	0.0149314	FALSE	FALSE	FALSE	finngen_R9_H8_HL_SEN_NAS	19	5813566	0.0350792	364223	0.532787	Sensorineural hearing loss || id:finngen_R9_H8_HL_SEN_NAS	Sensorineural hearing loss	Sensorineural hearing loss || ||	TRUE	MedicineITLab	19	5813566	0.0313002	1.0725066656157e-27	Galactoside 3_5 | Neurology	TRUE	reported	ukb-ppp-FUT3_FUT5-OID21013	2	TRUE	118.952696094159	493.411612474354	118.952696094159
rs12972687	A	G	A	G	-0.303704	0.00370698	0.0186291	0.0492268	FALSE	FALSE	FALSE	finngen_R9_H8_HL_SEN_NAS	19	41553620	0.0197881	364223	0.851399	Sensorineural hearing loss || id:finngen_R9_H8_HL_SEN_NAS	Sensorineural hearing loss	Sensorineural hearing loss || ||	TRUE	MedicineITLab	19	41553620	0.0278417	1.05268879438251e-27	Carcinoembryonic antigen-related cell adhesion molecule 21 | Inflammation	TRUE	reported	ukb-ppp-CEACAM21-OID20548	2	TRUE	118.989742518636	493.411612474354	118.989742518636
rs1275530	G	A	G	A	-0.278873	0.0214422	0.707122	0.747868	FALSE	FALSE	FALSE	finngen_R9_H8_HL_SEN_NAS	2	27209679	0.00987756	364223	0.0299468	Sensorineural hearing loss || id:finngen_R9_H8_HL_SEN_NAS	Sensorineural hearing loss	Sensorineural hearing loss || ||	TRUE	MedicineITLab	2	27209679	0.00811349	1e-200	All-trans retinoic acid-induced differentiation factor | Oncology_II	TRUE	reported	ukb-ppp-ATRAID-OID31451	2	TRUE	1181.40152432722	493.411612474354	1181.40152432722
rs12416873	A	G	A	G	-0.264666	0.00649137	0.207783	0.236439	FALSE	FALSE	FALSE	finngen_R9_H8_HL_SEN_NAS	11	1083581	0.0100905	364223	0.520021	Sensorineural hearing loss || id:finngen_R9_H8_HL_SEN_NAS	Sensorineural hearing loss	Sensorineural hearing loss || ||	TRUE	MedicineITLab	11	1083581	0.00768919	1e-200	Mucin-2 | Cardiometabolic_II	TRUE	reported	ukb-ppp-MUC2-OID30377	2	TRUE	1184.77292961276	493.411612474354	1184.77292961276
rs4859610	G	A	G	A	-0.283109	0.020125	0.770775	0.772172	FALSE	FALSE	FALSE	finngen_R9_H8_HL_SEN_NAS	4	76079288	0.0102593	364223	0.0498047	Sensorineural hearing loss || id:finngen_R9_H8_HL_SEN_NAS	Sensorineural hearing loss	Sensorineural hearing loss || ||	TRUE	MedicineITLab	4	76079288	0.00822487	1e-200	Ecto-ADP-ribosyltransferase 3 | Cardiometabolic	TRUE	reported	ukb-ppp-ART3-OID20346	2	TRUE	1184.81151623365	493.411612474354	1184.81151623365
rs7010461	T	C	T	C	0.276412	-0.00926002	0.334077	0.27491	FALSE	FALSE	FALSE	finngen_R9_H8_HL_SEN_NAS	8	39923925	0.00960561	364223	0.335035	Sensorineural hearing loss || id:finngen_R9_H8_HL_SEN_NAS	Sensorineural hearing loss	Sensorineural hearing loss || ||	TRUE	MedicineITLab	8	39923925	0.00802683	1e-200	Indoleamine 2,3-dioxygenase 1 | Oncology_II	TRUE	reported	ukb-ppp-IDO1-OID31474	2	TRUE	1185.83880060811	493.411612474354	1185.83880060811
rs11047639	T	G	T	G	0.28232	0.00312032	0.295239	0.229435	FALSE	FALSE	FALSE	finngen_R9_H8_HL_SEN_NAS	12	24798554	0.0101899	364223	0.759441	Sensorineural hearing loss || id:finngen_R9_H8_HL_SEN_NAS	Sensorineural hearing loss	Sensorineural hearing loss || ||	TRUE	MedicineITLab	12	24798554	0.00819217	1e-200	Branched-chain-amino-acid aminotransferase, cytosolic | Cardiometabolic_II	TRUE	reported	ukb-ppp-BCAT1-OID30312	2	TRUE	1187.64153795621	493.411612474354	1187.64153795621
rs4645358	T	C	T	C	0.080841	-0.00887212	0.574738	0.537578	FALSE	FALSE	FALSE	finngen_R9_H8_HL_SEN_NAS	5	141880520	0.00860956	364223	0.302777	Sensorineural hearing loss || id:finngen_R9_H8_HL_SEN_NAS	Sensorineural hearing loss	Sensorineural hearing loss || ||	TRUE	MedicineITLab	5	141880520	0.00740735	9.92201775840168e-28	Protocadherin-1 | Inflammation	TRUE	reported	ukb-ppp-PCDH1-OID20614	2	TRUE	119.107092349003	493.411612474354	119.107092349003
rs10946788	A	G	A	G	-0.0924854	0.00245198	0.275168	0.222811	FALSE	FALSE	FALSE	finngen_R9_H8_HL_SEN_NAS	6	25660282	0.0102865	364223	0.811595	Sensorineural hearing loss || id:finngen_R9_H8_HL_SEN_NAS	Sensorineural hearing loss	Sensorineural hearing loss || ||	TRUE	MedicineITLab	6	25660282	0.00847187	9.58517397685646e-28	Secretagogin | Inflammation	TRUE	reported	ukb-ppp-SCGN-OID20457	2	TRUE	119.175722241015	493.411612474354	119.175722241015
rs11574452	A	C	A	C	-0.200965	0.0501042	0.0450877	0.0353723	FALSE	FALSE	FALSE	finngen_R9_H8_HL_SEN_NAS	4	73980944	0.0232465	364223	0.0311351	Sensorineural hearing loss || id:finngen_R9_H8_HL_SEN_NAS	Sensorineural hearing loss	Sensorineural hearing loss || ||	TRUE	MedicineITLab	4	73980944	0.0184052	9.35836543583529e-28	Platelet factor 4 | Inflammation_II	TRUE	reported	ukb-ppp-PF4-OID30764	2	TRUE	119.222925042167	493.411612474354	119.222925042167
rs8178462	G	C	G	C	-0.280901	0.0788897	0.0223298	0.0102686	FALSE	TRUE	FALSE	finngen_R9_H8_HL_SEN_NAS	21	33273129	0.0425535	364223	0.0637544	Sensorineural hearing loss || id:finngen_R9_H8_HL_SEN_NAS	Sensorineural hearing loss	Sensorineural hearing loss || ||	TRUE	MedicineITLab	21	33273129	0.0257191	9.05941177549061e-28	Interleukin-10 receptor subunit beta | Inflammation	TRUE	reported	ukb-ppp-IL10RB-OID20696	2	TRUE	119.287527360908	493.411612474354	119.287527360908
rs10860846	G	T	G	T	-0.0986504	-0.00321407	0.217399	0.313323	FALSE	FALSE	FALSE	finngen_R9_H8_HL_SEN_NAS	12	102217593	0.00923535	364223	0.727827	Sensorineural hearing loss || id:finngen_R9_H8_HL_SEN_NAS	Sensorineural hearing loss	Sensorineural hearing loss || ||	TRUE	MedicineITLab	12	102217593	0.00903151	8.95777191219217e-28	WASH complex subunit 3 | Neurology_II	TRUE	reported	ukb-ppp-WASHC3-OID31123	2	TRUE	119.310033270762	493.411612474354	119.310033270762
rs115068303	T	C	T	C	-0.314051	-0.00480011	0.0173499	0.0017747	FALSE	FALSE	FALSE	finngen_R9_H8_HL_SEN_NAS	2	19859111	0.106561	364223	0.964071	Sensorineural hearing loss || id:finngen_R9_H8_HL_SEN_NAS	Sensorineural hearing loss	Sensorineural hearing loss || ||	TRUE	MedicineITLab	2	19859111	0.0287477	8.81454704447221e-28	Matrilin-3 | Neurology	TRUE	reported	ukb-ppp-MATN3-OID20979	2	TRUE	119.342231204242	493.411612474354	119.342231204242
rs7776515	G	A	G	A	0.0885474	-0.000548506	0.70157	0.692976	FALSE	FALSE	FALSE	finngen_R9_H8_HL_SEN_NAS	7	150479858	0.00934981	364223	0.953219	Sensorineural hearing loss || id:finngen_R9_H8_HL_SEN_NAS	Sensorineural hearing loss	Sensorineural hearing loss || ||	TRUE	MedicineITLab	7	150479858	0.00810404	8.6277986248837e-28	GTPase IMAP family member 7 | Inflammation_II	TRUE	reported	ukb-ppp-GIMAP7-OID30639	2	TRUE	119.38464581485	493.411612474354	119.38464581485
rs17757615	T	C	T	C	-0.161674	0.0172698	0.0651837	0.0346241	FALSE	FALSE	FALSE	finngen_R9_H8_HL_SEN_NAS	4	7360920	0.0236417	364223	0.465096	Sensorineural hearing loss || id:finngen_R9_H8_HL_SEN_NAS	Sensorineural hearing loss	Sensorineural hearing loss || ||	TRUE	MedicineITLab	4	7360920	0.0147936	8.41201425557395e-28	VPS10 domain-containing receptor SorCS2 [Cleaved into: SorCS2 122 kDa chain; SorCS2 104 kDa chain; SorCS2 18 kDa chain] | Oncology	TRUE	reported	ukb-ppp-SORCS2-OID21262	2	TRUE	119.435277588191	493.411612474354	119.435277588191
rs4364259	A	G	A	G	-0.0983354	-0.00479688	0.207373	0.221611	FALSE	FALSE	FALSE	finngen_R9_H8_HL_SEN_NAS	4	15890536	0.0103881	364223	0.644248	Sensorineural hearing loss || id:finngen_R9_H8_HL_SEN_NAS	Sensorineural hearing loss	Sensorineural hearing loss || ||	TRUE	MedicineITLab	4	15890536	0.00899539	8.12643376567204e-28	Fibroblast growth factor-binding protein 1 | Oncology	TRUE	reported	ukb-ppp-FGFBP1-OID21507	2	TRUE	119.503268329266	493.411612474354	119.503268329266
rs13169441	C	T	C	T	0.101643	0.00589807	0.196284	0.161692	FALSE	FALSE	FALSE	finngen_R9_H8_HL_SEN_NAS	5	154435275	0.0116665	364223	0.613167	Sensorineural hearing loss || id:finngen_R9_H8_HL_SEN_NAS	Sensorineural hearing loss	Sensorineural hearing loss || ||	TRUE	MedicineITLab	5	154435275	0.00929484	7.80009693716499e-28	Polypeptide N-acetylgalactosaminyltransferase 10 | Oncology	TRUE	reported	ukb-ppp-GALNT10-OID21371	2	TRUE	119.583459441809	493.411612474354	119.583459441809
rs899317	C	T	C	T	0.0862699	0.0041591	0.339442	0.353643	FALSE	FALSE	FALSE	finngen_R9_H8_HL_SEN_NAS	17	75124959	0.00894633	364223	0.642007	Sensorineural hearing loss || id:finngen_R9_H8_HL_SEN_NAS	Sensorineural hearing loss	Sensorineural hearing loss || ||	TRUE	MedicineITLab	17	75124959	0.00788657	7.51449846374687e-28	5'(3')-deoxyribonucleotidase, cytosolic type | Cardiometabolic_II	TRUE	reported	ukb-ppp-NT5C-OID30294	2	TRUE	119.658144595659	493.411612474354	119.658144595659
rs138043913	T	C	T	C	0.301043	-0.0314601	0.0199035	0.0117627	FALSE	FALSE	FALSE	finngen_R9_H8_HL_SEN_NAS	2	26715029	0.0397681	364223	0.428892	Sensorineural hearing loss || id:finngen_R9_H8_HL_SEN_NAS	Sensorineural hearing loss	Sensorineural hearing loss || ||	TRUE	MedicineITLab	2	26715029	0.0275176	7.41822497180732e-28	All-trans retinoic acid-induced differentiation factor | Oncology_II	TRUE	reported	ukb-ppp-ATRAID-OID31451	2	TRUE	119.683962578406	493.411612474354	119.683962578406
rs150534820	A	T	A	T	0.528382	0.0201079	0.00656257	0.011269	FALSE	TRUE	FALSE	finngen_R9_H8_HL_SEN_NAS	2	208557862	0.041234	364223	0.625796	Sensorineural hearing loss || id:finngen_R9_H8_HL_SEN_NAS	Sensorineural hearing loss	Sensorineural hearing loss || ||	TRUE	MedicineITLab	2	208557862	0.0482603	6.74838730870757e-28	Gamma-crystallin D | Neurology_II	TRUE	reported	ukb-ppp-CRYGD-OID31144	2	TRUE	119.871515010652	493.411612474354	119.871515010652
rs17614795	G	A	G	A	0.699903	0.0126803	0.0364739	0.0259308	FALSE	FALSE	FALSE	finngen_R9_H8_HL_SEN_NAS	11	118631404	0.0271981	364223	0.641058	Sensorineural hearing loss || id:finngen_R9_H8_HL_SEN_NAS	Sensorineural hearing loss	Sensorineural hearing loss || ||	TRUE	MedicineITLab	11	118631404	0.0202739	1e-200	Trehalase | Cardiometabolic_II	TRUE	reported	ukb-ppp-TREH-OID30388	2	TRUE	1191.79376769892	493.411612474354	1191.79376769892
rs10992279	C	T	C	T	0.454236	-0.0158045	0.0773119	0.0497726	FALSE	FALSE	FALSE	finngen_R9_H8_HL_SEN_NAS	9	92233559	0.0196631	364223	0.421532	Sensorineural hearing loss || id:finngen_R9_H8_HL_SEN_NAS	Sensorineural hearing loss	Sensorineural hearing loss || ||	TRUE	MedicineITLab	9	92233559	0.0131547	1e-200	Mimecan | Neurology	TRUE	reported	ukb-ppp-OGN-OID21123	2	TRUE	1192.34299665646	493.411612474354	1192.34299665646
rs1220399	A	G	A	G	0.306044	-0.00841053	0.786704	0.731389	FALSE	FALSE	FALSE	finngen_R9_H8_HL_SEN_NAS	1	9935196	0.00967477	364223	0.384669	Sensorineural hearing loss || id:finngen_R9_H8_HL_SEN_NAS	Sensorineural hearing loss	Sensorineural hearing loss || ||	TRUE	MedicineITLab	1	9935196	0.00885068	1e-200	Retinoid-binding protein 7 | Oncology_II	TRUE	reported	ukb-ppp-RBP7-OID31526	2	TRUE	1195.67861336561	493.411612474354	1195.67861336561
rs10886430	G	A	G	A	-0.407393	0.0114362	0.1275	0.093018	FALSE	FALSE	FALSE	finngen_R9_H8_HL_SEN_NAS	10	119250744	0.015001	364223	0.445843	Sensorineural hearing loss || id:finngen_R9_H8_HL_SEN_NAS	Sensorineural hearing loss	Sensorineural hearing loss || ||	TRUE	MedicineITLab	10	119250744	0.0117772	1e-200	G protein-coupled receptor kinase 5 | Cardiometabolic	TRUE	reported	ukb-ppp-GRK5-OID20066	2	TRUE	1196.58353984583	493.411612474354	1196.58353984583
rs72833212	G	T	G	T	-0.326142	-0.0122452	0.20501	0.168296	FALSE	FALSE	FALSE	finngen_R9_H8_HL_SEN_NAS	2	119378891	0.0114852	364223	0.286345	Sensorineural hearing loss || id:finngen_R9_H8_HL_SEN_NAS	Sensorineural hearing loss	Sensorineural hearing loss || ||	TRUE	MedicineITLab	2	119378891	0.00941493	1e-200	Acyl-CoA-binding protein | Neurology	TRUE	reported	ukb-ppp-DBI-OID21143	2	TRUE	1199.99453839207	493.411612474354	1199.99453839207
rs4629902	C	A	C	A	0.0802395	0.00373129	0.671913	0.648281	FALSE	FALSE	FALSE	finngen_R9_H8_HL_SEN_NAS	8	118432604	0.00897697	364223	0.677665	Sensorineural hearing loss || id:finngen_R9_H8_HL_SEN_NAS	Sensorineural hearing loss	Sensorineural hearing loss || ||	TRUE	MedicineITLab	8	118432604	0.00732335	6.17305291888686e-28	Tumor necrosis factor receptor superfamily member 11B | Inflammation	TRUE	reported	ukb-ppp-TNFRSF11B-OID20735	2	TRUE	120.048529981877	493.411612474354	120.048529981877
rs4808238	A	G	A	G	0.107855	-0.00684179	0.152553	0.0893135	FALSE	FALSE	FALSE	finngen_R9_H8_HL_SEN_NAS	19	15192918	0.0149854	364223	0.647985	Sensorineural hearing loss || id:finngen_R9_H8_HL_SEN_NAS	Sensorineural hearing loss	Sensorineural hearing loss || ||	TRUE	MedicineITLab	19	15192918	0.00984009	5.90201080171845e-28	Neurogenic locus notch homolog protein 3 | Cardiometabolic	TRUE	reported	ukb-ppp-NOTCH3-OID20253	2	TRUE	120.138560820774	493.411612474354	120.138560820774
rs190260480	C	T	C	T	0.234113	-0.00594748	0.034603	0.0261568	FALSE	FALSE	FALSE	finngen_R9_H8_HL_SEN_NAS	10	87155031	0.0273923	364223	0.828113	Sensorineural hearing loss || id:finngen_R9_H8_HL_SEN_NAS	Sensorineural hearing loss	Sensorineural hearing loss || ||	TRUE	MedicineITLab	10	87155031	0.0213508	5.62729911013452e-28	Gamma-synuclein | Neurology	TRUE	reported	ukb-ppp-SNCG-OID20971	2	TRUE	120.232743099664	493.411612474354	120.232743099664
rs8179242	T	G	T	G	-0.312112	-0.0135907	0.0186252	0.0246637	FALSE	FALSE	FALSE	finngen_R9_H8_HL_SEN_NAS	2	27520104	0.0278874	364223	0.626017	Sensorineural hearing loss || id:finngen_R9_H8_HL_SEN_NAS	Sensorineural hearing loss	Sensorineural hearing loss || ||	TRUE	MedicineITLab	2	27520104	0.028446	5.20595008801548e-28	Cell growth regulator with EF hand domain protein 1 | Cardiometabolic	TRUE	reported	ukb-ppp-CGREF1-OID20152	2	TRUE	120.386703316938	493.411612474354	120.386703316938
rs36020742	T	C	T	C	0.106862	0.0164415	0.183075	0.219093	FALSE	FALSE	FALSE	finngen_R9_H8_HL_SEN_NAS	9	89436540	0.0103851	364223	0.113381	Sensorineural hearing loss || id:finngen_R9_H8_HL_SEN_NAS	Sensorineural hearing loss	Sensorineural hearing loss || ||	TRUE	MedicineITLab	9	89436540	0.00973858	5.14991427647867e-28	Semaphorin-4D | Neurology	TRUE	reported	ukb-ppp-SEMA4D-OID21020	2	TRUE	120.407994710479	493.411612474354	120.407994710479
rs565073010	T	C	T	C	0.21977	-0.0519536	0.0418128	0.0185694	FALSE	FALSE	FALSE	finngen_R9_H8_HL_SEN_NAS	19	36069797	0.0313355	364223	0.0973218	Sensorineural hearing loss || id:finngen_R9_H8_HL_SEN_NAS	Sensorineural hearing loss	Sensorineural hearing loss || ||	TRUE	MedicineITLab	19	36069797	0.0200207	4.9237954197195e-28	Nephrin | Inflammation_II	TRUE	reported	ukb-ppp-NPHS1-OID30540	2	TRUE	120.497573193477	493.411612474354	120.497573193477
rs45623134	G	A	G	A	0.232296	0.0535477	0.0336394	0.00737033	FALSE	FALSE	FALSE	finngen_R9_H8_HL_SEN_NAS	11	118546786	0.0503408	364223	0.287463	Sensorineural hearing loss || id:finngen_R9_H8_HL_SEN_NAS	Sensorineural hearing loss	Sensorineural hearing loss || ||	TRUE	MedicineITLab	11	118546786	0.0211564	4.77089655425648e-28	Transmembrane protein 25 | Neurology_II	TRUE	reported	ukb-ppp-TMEM25-OID31015	2	TRUE	120.559079688249	493.411612474354	120.559079688249
rs10790538	A	C	A	C	0.21969	-0.000244164	0.96824	0.956305	FALSE	FALSE	FALSE	finngen_R9_H8_HL_SEN_NAS	11	122832343	0.0209539	364223	0.990703	Sensorineural hearing loss || id:finngen_R9_H8_HL_SEN_NAS	Sensorineural hearing loss	Sensorineural hearing loss || ||	TRUE	MedicineITLab	11	122832343	0.0200041	4.65050376166607e-28	CXADR-like membrane protein | Oncology	TRUE	reported	ukb-ppp-CLMP-OID21419	2	TRUE	120.609785169454	493.411612474354	120.609785169454
rs139021508	A	G	A	G	0.46708	0.0419023	0.00848488	0.0110811	FALSE	FALSE	FALSE	finngen_R9_H8_HL_SEN_NAS	20	1903440	0.0413961	364223	0.311428	Sensorineural hearing loss || id:finngen_R9_H8_HL_SEN_NAS	Sensorineural hearing loss	Sensorineural hearing loss || ||	TRUE	MedicineITLab	20	1903440	0.042527	4.60574617394735e-28	Tyrosine-protein phosphatase non-receptor type substrate 1 | Cardiometabolic	TRUE	reported	ukb-ppp-SIRPA-OID20304	2	TRUE	120.629366955863	493.411612474354	120.629366955863
rs113296851	C	T	C	T	-0.225205	0.0232555	0.0321092	0.021615	FALSE	FALSE	FALSE	finngen_R9_H8_HL_SEN_NAS	12	9976654	0.0289795	364223	0.422276	Sensorineural hearing loss || id:finngen_R9_H8_HL_SEN_NAS	Sensorineural hearing loss	Sensorineural hearing loss || ||	TRUE	MedicineITLab	12	9976654	0.0204965	4.38934785534716e-28	C-type lectin domain family 1 member A | Cardiometabolic	TRUE	reported	ukb-ppp-CLEC1A-OID20099	2	TRUE	120.724841310765	493.411612474354	120.724841310765
rs9837045	A	G	A	G	-0.080991	-0.00488557	0.459117	0.472721	FALSE	FALSE	FALSE	finngen_R9_H8_HL_SEN_NAS	3	3028089	0.008574	364223	0.568806	Sensorineural hearing loss || id:finngen_R9_H8_HL_SEN_NAS	Sensorineural hearing loss	Sensorineural hearing loss || ||	TRUE	MedicineITLab	3	3028089	0.00736969	4.28055419586203e-28	Interleukin-5 receptor subunit alpha | Inflammation	TRUE	reported	ukb-ppp-IL5RA-OID20601	2	TRUE	120.774453921032	493.411612474354	120.774453921032
rs28509371	C	T	C	T	0.254153	-0.000662312	0.337426	0.331595	FALSE	FALSE	FALSE	finngen_R9_H8_HL_SEN_NAS	22	24601879	0.00911485	364223	0.942074	Sensorineural hearing loss || id:finngen_R9_H8_HL_SEN_NAS	Sensorineural hearing loss	Sensorineural hearing loss || ||	TRUE	MedicineITLab	22	24601879	0.00732924	1e-200	Glutathione hydrolase 1 proenzyme | Neurology	TRUE	reported	ukb-ppp-GGT1-OID21075	2	TRUE	1202.46541624968	493.411612474354	1202.46541624968
rs1133071	G	A	G	A	0.28884	-0.000940211	0.298761	0.303051	FALSE	FALSE	FALSE	finngen_R9_H8_HL_SEN_NAS	9	32455676	0.00931933	364223	0.919639	Sensorineural hearing loss || id:finngen_R9_H8_HL_SEN_NAS	Sensorineural hearing loss	Sensorineural hearing loss || ||	TRUE	MedicineITLab	9	32455676	0.00832598	1e-200	Antiviral innate immune response receptor RIG-I | Oncology	TRUE	reported	ukb-ppp-DDX58-OID21226	2	TRUE	1203.49404585585	493.411612474354	1203.49404585585
rs10948914	C	A	C	A	-0.293915	0.000177746	0.74825	0.650754	FALSE	FALSE	FALSE	finngen_R9_H8_HL_SEN_NAS	6	55403979	0.00898971	364223	0.984225	Sensorineural hearing loss || id:finngen_R9_H8_HL_SEN_NAS	Sensorineural hearing loss	Sensorineural hearing loss || ||	TRUE	MedicineITLab	6	55403979	0.00846769	1e-200	GDNF family receptor alpha-like | Neurology_II	TRUE	reported	ukb-ppp-GFRAL-OID31091	2	TRUE	1204.79623421851	493.411612474354	1204.79623421851
rs6420185	A	G	A	G	-0.271894	-0.00650954	0.387954	0.546033	FALSE	FALSE	FALSE	finngen_R9_H8_HL_SEN_NAS	8	143220901	0.00863244	364223	0.450802	Sensorineural hearing loss || id:finngen_R9_H8_HL_SEN_NAS	Sensorineural hearing loss	Sensorineural hearing loss || ||	TRUE	MedicineITLab	8	143220901	0.00782542	1e-200	Glycosylphosphatidylinositol-anchored high density lipoprotein-binding protein 1 | Oncology_II	TRUE	reported	ukb-ppp-GPIHBP1-OID31469	2	TRUE	1207.21309004125	493.411612474354	1207.21309004125
rs6480771	C	T	C	T	-0.265281	-0.00383261	0.410856	0.459619	FALSE	FALSE	FALSE	finngen_R9_H8_HL_SEN_NAS	10	75101922	0.00857977	364223	0.65509	Sensorineural hearing loss || id:finngen_R9_H8_HL_SEN_NAS	Sensorineural hearing loss	Sensorineural hearing loss || ||	TRUE	MedicineITLab	10	75101922	0.00763332	1e-200	Dual specificity protein phosphatase 13 isoform A | Oncology_II	TRUE	reported	ukb-ppp-DUSP13-OID31394	2	TRUE	1207.77310365438	493.411612474354	1207.77310365438
rs139985168	C	G	C	G	-0.483949	-0.0314148	0.00778763	0.00753521	FALSE	TRUE	FALSE	finngen_R9_H8_HL_SEN_NAS	16	8845011	0.0492327	364223	0.523417	Sensorineural hearing loss || id:finngen_R9_H8_HL_SEN_NAS	Sensorineural hearing loss	Sensorineural hearing loss || ||	TRUE	MedicineITLab	16	8845011	0.0439786	3.64837944295872e-28	Phosphomannomutase 2 | Cardiometabolic_II	TRUE	reported	ukb-ppp-PMM2-OID30125	2	TRUE	121.092262445364	493.411612474354	121.092262445364
rs117197166	T	C	T	C	-0.223064	0.0124763	0.0377692	0.0526851	FALSE	FALSE	FALSE	finngen_R9_H8_HL_SEN_NAS	14	65101479	0.0192824	364223	0.517613	Sensorineural hearing loss || id:finngen_R9_H8_HL_SEN_NAS	Sensorineural hearing loss	Sensorineural hearing loss || ||	TRUE	MedicineITLab	14	65101479	0.0202641	3.5034828830157e-28	Alpha- | Neurology	TRUE	reported	ukb-ppp-FUT8-OID20992	2	TRUE	121.172573467708	493.411612474354	121.172573467708
rs72707417	T	C	T	C	-0.253243	-0.0420854	0.0269186	0.0150422	FALSE	FALSE	FALSE	finngen_R9_H8_HL_SEN_NAS	9	33346199	0.0351551	364223	0.231254	Sensorineural hearing loss || id:finngen_R9_H8_HL_SEN_NAS	Sensorineural hearing loss	Sensorineural hearing loss || ||	TRUE	MedicineITLab	9	33346199	0.0229997	3.39312610162932e-28	Serine protease inhibitor Kazal-type 4 | Inflammation	TRUE	reported	ukb-ppp-SPINK4-OID20509	2	TRUE	121.235709056472	493.411612474354	121.235709056472
rs2145925	C	T	C	T	-0.0820283	0.00189205	0.429665	0.474826	FALSE	FALSE	FALSE	finngen_R9_H8_HL_SEN_NAS	9	35689376	0.0085891	364223	0.825649	Sensorineural hearing loss || id:finngen_R9_H8_HL_SEN_NAS	Sensorineural hearing loss	Sensorineural hearing loss || ||	TRUE	MedicineITLab	9	35689376	0.00744561	3.16446283883552e-28	Carbonic anhydrase 9 | Oncology	TRUE	reported	ukb-ppp-CA9-OID21417	2	TRUE	121.374332294968	493.411612474354	121.374332294968
rs2236947	A	C	A	C	0.08383	0.00925404	0.481828	0.424612	FALSE	FALSE	FALSE	finngen_R9_H8_HL_SEN_NAS	3	50334001	0.00871166	364223	0.288118	Sensorineural hearing loss || id:finngen_R9_H8_HL_SEN_NAS	Sensorineural hearing loss	Sensorineural hearing loss || ||	TRUE	MedicineITLab	3	50334001	0.00760897	3.15500462337462e-28	N-alpha-acetyltransferase 80 | Neurology_II	TRUE	reported	ukb-ppp-NAA80-OID30893	2	TRUE	121.380015526623	493.411612474354	121.380015526623
rs8064823	T	C	T	C	0.0843796	0.0177378	0.388621	0.400818	FALSE	FALSE	FALSE	finngen_R9_H8_HL_SEN_NAS	17	75097823	0.0087477	364223	0.0425893	Sensorineural hearing loss || id:finngen_R9_H8_HL_SEN_NAS	Sensorineural hearing loss	Sensorineural hearing loss || ||	TRUE	MedicineITLab	17	75097823	0.00765842	3.13328572431558e-28	5'(3')-deoxyribonucleotidase, cytosolic type | Cardiometabolic_II	TRUE	reported	ukb-ppp-NT5C-OID30294	2	TRUE	121.39381622464	493.411612474354	121.39381622464
rs116373480	T	A	T	A	0.236535	0.00813928	0.0313117	0.0206708	FALSE	TRUE	FALSE	finngen_R9_H8_HL_SEN_NAS	6	50045977	0.0297373	364223	0.78431	Sensorineural hearing loss || id:finngen_R9_H8_HL_SEN_NAS	Sensorineural hearing loss	Sensorineural hearing loss || ||	TRUE	MedicineITLab	6	50045977	0.0214591	2.97303484967701e-28	Cysteine-rich secretory protein 3 | Inflammation_II	TRUE	reported	ukb-ppp-CRISP3-OID30715	2	TRUE	121.497633033555	493.411612474354	121.497633033555
rs141869975	G	C	G	C	0.445408	0.0282359	0.00901428	0.0234362	FALSE	TRUE	FALSE	finngen_R9_H8_HL_SEN_NAS	19	54290280	0.028689	364223	0.325014	Sensorineural hearing loss || id:finngen_R9_H8_HL_SEN_NAS	Sensorineural hearing loss	Sensorineural hearing loss || ||	TRUE	MedicineITLab	19	54290280	0.0404035	2.92819503557427e-28	Leukocyte immunoglobulin-like receptor subfamily A member 6 | Cardiometabolic_II	TRUE	reported	ukb-ppp-LILRA6-OID30346	2	TRUE	121.528475592086	493.411612474354	121.528475592086
rs34533432	G	C	G	C	-0.0780986	-0.000189301	0.267019	0.339871	FALSE	TRUE	FALSE	finngen_R9_H8_HL_SEN_NAS	11	1077302	0.00907156	364223	0.983351	Sensorineural hearing loss || id:finngen_R9_H8_HL_SEN_NAS	Sensorineural hearing loss	Sensorineural hearing loss || ||	TRUE	MedicineITLab	11	1077302	0.00707438	2.45980114878885e-28	Mucin-2 | Cardiometabolic_II	TRUE	reported	ukb-ppp-MUC2-OID30377	2	TRUE	121.873625040628	493.411612474354	121.873625040628
rs185840287	C	T	C	T	-0.270754	0.0139566	0.0254569	0.0209128	FALSE	FALSE	FALSE	finngen_R9_H8_HL_SEN_NAS	1	196765647	0.03055	364223	0.647782	Sensorineural hearing loss || id:finngen_R9_H8_HL_SEN_NAS	Sensorineural hearing loss	Sensorineural hearing loss || ||	TRUE	MedicineITLab	1	196765647	0.0245236	2.43500579995203e-28	Complement factor H-related protein 5 | Inflammation_II	TRUE	reported	ukb-ppp-CFHR5-OID30716	2	TRUE	121.893715507644	493.411612474354	121.893715507644
rs11759347	A	C	A	C	0.306811	0.0171635	0.238371	0.226041	FALSE	FALSE	FALSE	finngen_R9_H8_HL_SEN_NAS	6	41199359	0.0103464	364223	0.0971382	Sensorineural hearing loss || id:finngen_R9_H8_HL_SEN_NAS	Sensorineural hearing loss	Sensorineural hearing loss || ||	TRUE	MedicineITLab	6	41199359	0.00880806	1e-200	Trem-like transcript 2 protein | Neurology	TRUE	reported	ukb-ppp-TREML2-OID21120	2	TRUE	1213.33667111911	493.411612474354	1213.33667111911
rs2276862	G	C	G	C	-0.302893	-0.00536702	0.171792	0.193018	FALSE	TRUE	FALSE	finngen_R9_H8_HL_SEN_NAS	3	45146293	0.0108643	364223	0.621302	Sensorineural hearing loss || id:finngen_R9_H8_HL_SEN_NAS	Sensorineural hearing loss	Sensorineural hearing loss || ||	TRUE	MedicineITLab	3	45146293	0.00869495	1e-200	CUB domain-containing protein 1 | Neurology	TRUE	reported	ukb-ppp-CDCP1-OID20940	2	TRUE	1213.51261533762	493.411612474354	1213.51261533762
rs663353	A	G	A	G	-0.297977	0.0129973	0.747825	0.766348	FALSE	FALSE	FALSE	finngen_R9_H8_HL_SEN_NAS	22	20187189	0.0101181	364223	0.198947	Sensorineural hearing loss || id:finngen_R9_H8_HL_SEN_NAS	Sensorineural hearing loss	Sensorineural hearing loss || ||	TRUE	MedicineITLab	22	20187189	0.00854711	1e-200	Reticulon-4 receptor | Oncology	TRUE	reported	ukb-ppp-RTN4R-OID21424	2	TRUE	1215.42146015277	493.411612474354	1215.42146015277
rs140592625	C	T	C	T	0.485034	0.0429445	0.00794853	0.0124876	FALSE	FALSE	FALSE	finngen_R9_H8_HL_SEN_NAS	4	15703040	0.0393824	364223	0.275515	Sensorineural hearing loss || id:finngen_R9_H8_HL_SEN_NAS	Sensorineural hearing loss	Sensorineural hearing loss || ||	TRUE	MedicineITLab	4	15703040	0.0438864	2.14289060112006e-28	ADP-ribosyl cyclase/cyclic ADP-ribose hydrolase 2 | Neurology	TRUE	reported	ukb-ppp-BST1-OID21051	2	TRUE	122.147463123568	493.411612474354	122.147463123568
rs12506491	A	T	A	T	0.0834345	0.0182312	0.644562	0.650253	FALSE	TRUE	FALSE	finngen_R9_H8_HL_SEN_NAS	4	6728380	0.00902441	364223	0.0433621	Sensorineural hearing loss || id:finngen_R9_H8_HL_SEN_NAS	Sensorineural hearing loss	Sensorineural hearing loss || ||	TRUE	MedicineITLab	4	6728380	0.00754641	2.04644463672467e-28	Epididymis-specific alpha-mannosidase | Cardiometabolic_II	TRUE	reported	ukb-ppp-MAN2B2-OID30306	2	TRUE	122.239211968956	493.411612474354	122.239211968956
rs338583	G	A	G	A	-0.0912701	-0.0109193	0.279366	0.273617	FALSE	FALSE	FALSE	finngen_R9_H8_HL_SEN_NAS	19	41206519	0.0095991	364223	0.255314	Sensorineural hearing loss || id:finngen_R9_H8_HL_SEN_NAS	Sensorineural hearing loss	Sensorineural hearing loss || ||	TRUE	MedicineITLab	19	41206519	0.00825464	2.03142129141874e-28	Tyrosine-protein kinase receptor UFO | Cardiometabolic	TRUE	reported	ukb-ppp-AXL-OID20363	2	TRUE	122.253352510942	493.411612474354	122.253352510942
rs7160756	G	A	G	A	-0.0705067	0.00443355	0.549746	0.626708	FALSE	FALSE	FALSE	finngen_R9_H8_HL_SEN_NAS	14	74510283	0.00887346	364223	0.617327	Sensorineural hearing loss || id:finngen_R9_H8_HL_SEN_NAS	Sensorineural hearing loss	Sensorineural hearing loss || ||	TRUE	MedicineITLab	14	74510283	0.0063728	1.88191498327225e-28	Latent-transforming growth factor beta-binding protein 2 | Cardiometabolic	TRUE	reported	ukb-ppp-LTBP2-OID20254	2	TRUE	122.405293248418	493.411612474354	122.405293248418
rs111237991	C	T	C	T	0.210294	0.028233	0.0451635	0.0509509	FALSE	FALSE	FALSE	finngen_R9_H8_HL_SEN_NAS	19	15355429	0.0196096	364223	0.149938	Sensorineural hearing loss || id:finngen_R9_H8_HL_SEN_NAS	Sensorineural hearing loss	Sensorineural hearing loss || ||	TRUE	MedicineITLab	19	15355429	0.0190007	1.79969951657735e-28	N-acetylmuramoyl-L-alanine amidase | Inflammation_II	TRUE	reported	ukb-ppp-PGLYRP2-OID30742	2	TRUE	122.493928081693	493.411612474354	122.493928081693
rs118119439	A	G	A	G	-0.303619	0.00745542	0.019096	0.0119979	FALSE	FALSE	FALSE	finngen_R9_H8_HL_SEN_NAS	22	50534802	0.0392883	364223	0.849496	Sensorineural hearing loss || id:finngen_R9_H8_HL_SEN_NAS	Sensorineural hearing loss	Sensorineural hearing loss || ||	TRUE	MedicineITLab	22	50534802	0.0274105	1.62667203297191e-28	Arylsulfatase A | Neurology	TRUE	reported	ukb-ppp-ARSA-OID21138	2	TRUE	122.694183761295	493.411612474354	122.694183761295
rs56332721	C	T	C	T	-0.13271	-0.00123189	0.113691	0.178729	FALSE	FALSE	FALSE	finngen_R9_H8_HL_SEN_NAS	3	53098540	0.0113509	364223	0.913577	Sensorineural hearing loss || id:finngen_R9_H8_HL_SEN_NAS	Sensorineural hearing loss	Sensorineural hearing loss || ||	TRUE	MedicineITLab	3	53098540	0.0119795	1.60287627229429e-28	Inter-alpha-trypsin inhibitor heavy chain H4 | Inflammation_II	TRUE	reported	ukb-ppp-ITIH4-OID30762	2	TRUE	122.724116601095	493.411612474354	122.724116601095
rs75143612	C	G	C	G	0.245952	-0.0282413	0.028213	0.0232238	FALSE	TRUE	FALSE	finngen_R9_H8_HL_SEN_NAS	8	132837410	0.0285139	364223	0.321961	Sensorineural hearing loss || id:finngen_R9_H8_HL_SEN_NAS	Sensorineural hearing loss	Sensorineural hearing loss || ||	TRUE	MedicineITLab	8	132837410	0.0221929	1.52580839480748e-28	Thyroglobulin | Oncology_II	TRUE	reported	ukb-ppp-TG-OID31359	2	TRUE	122.820993024988	493.411612474354	122.820993024988
rs76183878	G	T	G	T	0.383478	-0.0487314	0.0120872	0.0103528	FALSE	FALSE	FALSE	finngen_R9_H8_HL_SEN_NAS	1	117106008	0.0431978	364223	0.259279	Sensorineural hearing loss || id:finngen_R9_H8_HL_SEN_NAS	Sensorineural hearing loss	Sensorineural hearing loss || ||	TRUE	MedicineITLab	1	117106008	0.034597	1.49795925304488e-28	Immunoglobulin superfamily member 2 | Oncology_II	TRUE	reported	ukb-ppp-CD101-OID31480	2	TRUE	122.858164934776	493.411612474354	122.858164934776
rs73210678	A	G	A	G	-0.193576	-0.0219561	0.0497772	0.0486665	FALSE	FALSE	FALSE	finngen_R9_H8_HL_SEN_NAS	7	88561153	0.0200261	364223	0.272915	Sensorineural hearing loss || id:finngen_R9_H8_HL_SEN_NAS	Sensorineural hearing loss	Sensorineural hearing loss || ||	TRUE	MedicineITLab	7	88561153	0.017461	1.46386153755062e-28	Disintegrin and metalloproteinase domain-containing protein 22 | Neurology	TRUE	reported	ukb-ppp-ADAM22-OID21001	2	TRUE	122.903654950361	493.411612474354	122.903654950361
rs55773438	G	A	G	A	0.407202	-0.132735	0.0107872	0.000274751	FALSE	FALSE	FALSE	finngen_R9_H8_HL_SEN_NAS	11	130444845	0.287677	364223	0.644511	Sensorineural hearing loss || id:finngen_R9_H8_HL_SEN_NAS	Sensorineural hearing loss	Sensorineural hearing loss || ||	TRUE	MedicineITLab	11	130444845	0.0367194	1.40961333652217e-28	A disintegrin and metalloproteinase with thrombospondin motifs 8 | Oncology	TRUE	reported	ukb-ppp-ADAMTS8-OID21502	2	TRUE	122.978347357517	493.411612474354	122.978347357517
rs12980031	T	G	T	G	-0.313213	-0.0123932	0.758493	0.739296	FALSE	FALSE	FALSE	finngen_R9_H8_HL_SEN_NAS	19	7699550	0.00988309	364223	0.209849	Sensorineural hearing loss || id:finngen_R9_H8_HL_SEN_NAS	Sensorineural hearing loss	Sensorineural hearing loss || ||	TRUE	MedicineITLab	19	7699550	0.00895877	1e-200	Low affinity immunoglobulin epsilon Fc receptor | Neurology	TRUE	reported	ukb-ppp-FCER2-OID21133	2	TRUE	1222.3139956843	493.411612474354	1222.3139956843
rs12916532	C	T	C	T	-0.294043	0.00242325	0.274115	0.322974	FALSE	FALSE	FALSE	finngen_R9_H8_HL_SEN_NAS	15	63381972	0.00915771	364223	0.791307	Sensorineural hearing loss || id:finngen_R9_H8_HL_SEN_NAS	Sensorineural hearing loss	Sensorineural hearing loss || ||	TRUE	MedicineITLab	15	63381972	0.00840932	1e-200	Carbonic anhydrase 12 | Oncology	TRUE	reported	ukb-ppp-CA12-OID21344	2	TRUE	1222.64374970911	493.411612474354	1222.64374970911
rs17355498	T	G	T	G	-0.261049	0.0146643	0.495596	0.473214	FALSE	FALSE	FALSE	finngen_R9_H8_HL_SEN_NAS	2	115180348	0.00857757	364223	0.0873373	Sensorineural hearing loss || id:finngen_R9_H8_HL_SEN_NAS	Sensorineural hearing loss	Sensorineural hearing loss || ||	TRUE	MedicineITLab	2	115180348	0.00746081	1e-200	Inactive dipeptidyl peptidase 10 | Inflammation	TRUE	reported	ukb-ppp-DPP10-OID20527	2	TRUE	1224.25562290594	493.411612474354	1224.25562290594
rs7537908	G	A	G	A	-0.31388	0.0161535	0.206053	0.191265	FALSE	FALSE	FALSE	finngen_R9_H8_HL_SEN_NAS	1	78053255	0.0108907	364223	0.13801	Sensorineural hearing loss || id:finngen_R9_H8_HL_SEN_NAS	Sensorineural hearing loss	Sensorineural hearing loss || ||	TRUE	MedicineITLab	1	78053255	0.00896857	1e-200	PDZ domain-containing protein GIPC2 | Neurology_II	TRUE	reported	ukb-ppp-GIPC2-OID31153	2	TRUE	1224.84429450598	493.411612474354	1224.84429450598
rs74023531	A	G	A	G	-0.533811	0.0528083	0.064663	0.0805325	FALSE	FALSE	FALSE	finngen_R9_H8_HL_SEN_NAS	15	73770987	0.0155337	364223	0.000674885	Sensorineural hearing loss || id:finngen_R9_H8_HL_SEN_NAS	Sensorineural hearing loss	Sensorineural hearing loss || ||	TRUE	MedicineITLab	15	73770987	0.015233	1e-200	CD276 antigen | Inflammation	TRUE	reported	ukb-ppp-CD276-OID20680	2	TRUE	1228.01636251862	493.411612474354	1228.01636251862
rs117702791	G	A	G	A	-0.297906	-0.00190283	0.0235526	0.0260779	FALSE	FALSE	FALSE	finngen_R9_H8_HL_SEN_NAS	19	51279635	0.0273374	364223	0.944508	Sensorineural hearing loss || id:finngen_R9_H8_HL_SEN_NAS	Sensorineural hearing loss	Sensorineural hearing loss || ||	TRUE	MedicineITLab	19	51279635	0.0268578	1.37182906488828e-28	Sialic acid-binding Ig-like lectin 10 | Inflammation	TRUE	reported	ukb-ppp-SIGLEC10-OID20537	2	TRUE	123.031871277617	493.411612474354	123.031871277617
rs4804805	G	A	G	A	-0.073549	-0.00229795	0.323503	0.278922	FALSE	FALSE	FALSE	finngen_R9_H8_HL_SEN_NAS	19	7751660	0.00960825	364223	0.810978	Sensorineural hearing loss || id:finngen_R9_H8_HL_SEN_NAS	Sensorineural hearing loss	Sensorineural hearing loss || ||	TRUE	MedicineITLab	19	7751660	0.00663074	1.36993512158625e-28	CD209 antigen | Cardiometabolic	TRUE	reported	ukb-ppp-CD209-OID20262	2	TRUE	123.035247311916	493.411612474354	123.035247311916
rs73052460	T	G	T	G	0.257131	-0.00341466	0.0274712	0.0314773	FALSE	FALSE	FALSE	finngen_R9_H8_HL_SEN_NAS	19	50866610	0.024636	364223	0.889763	Sensorineural hearing loss || id:finngen_R9_H8_HL_SEN_NAS	Sensorineural hearing loss	Sensorineural hearing loss || ||	TRUE	MedicineITLab	19	50866610	0.0231783	1.34741072534441e-28	Kallikrein-1 | Oncology	TRUE	reported	ukb-ppp-KLK1-OID21499	2	TRUE	123.068163052629	493.411612474354	123.068163052629
rs117882164	G	A	G	A	-0.276943	-0.0266778	0.0227235	0.0356823	FALSE	FALSE	FALSE	finngen_R9_H8_HL_SEN_NAS	7	23986799	0.0230125	364223	0.246343	Sensorineural hearing loss || id:finngen_R9_H8_HL_SEN_NAS	Sensorineural hearing loss	Sensorineural hearing loss || ||	TRUE	MedicineITLab	7	23986799	0.0249621	1.33352143216332e-28	Pro-neuropeptide Y [Cleaved into: Neuropeptide Y | Oncology	TRUE	reported	ukb-ppp-NPY-OID21388	2	TRUE	123.088802758785	493.411612474354	123.088802758785
rs2236352	C	T	C	T	0.0942669	-0.00829565	0.255917	0.306744	FALSE	FALSE	FALSE	finngen_R9_H8_HL_SEN_NAS	14	24141524	0.00933544	364223	0.374208	Sensorineural hearing loss || id:finngen_R9_H8_HL_SEN_NAS	Sensorineural hearing loss	Sensorineural hearing loss || ||	TRUE	MedicineITLab	14	24141524	0.00849568	1.31401402303904e-28	Proteasome activator complex subunit 1 | Neurology	TRUE	reported	ukb-ppp-PSME1-OID20969	2	TRUE	123.11817213136	493.411612474354	123.11817213136
rs138856143	T	C	T	C	-0.383429	0.00553332	0.00999263	0.00077227	FALSE	FALSE	FALSE	finngen_R9_H8_HL_SEN_NAS	5	156621782	0.162001	364223	0.972753	Sensorineural hearing loss || id:finngen_R9_H8_HL_SEN_NAS	Sensorineural hearing loss	Sensorineural hearing loss || ||	TRUE	MedicineITLab	5	156621782	0.0345435	1.25602996369488e-28	Hepatitis A virus cellular receptor 1 | Oncology	TRUE	reported	ukb-ppp-HAVCR1-OID21422	2	TRUE	123.207525740851	493.411612474354	123.207525740851
rs36035373	A	G	A	G	-0.334624	-0.0265996	0.0151515	0.0128837	FALSE	FALSE	FALSE	finngen_R9_H8_HL_SEN_NAS	4	54261281	0.0385465	364223	0.490153	Sensorineural hearing loss || id:finngen_R9_H8_HL_SEN_NAS	Sensorineural hearing loss	Sensorineural hearing loss || ||	TRUE	MedicineITLab	4	54261281	0.0301244	1.1460405911366e-28	Platelet-derived growth factor receptor alpha | Cardiometabolic	TRUE	reported	ukb-ppp-PDGFRA-OID20133	2	TRUE	123.389260491627	493.411612474354	123.389260491627
rs73044885	A	G	A	G	0.192702	0.00854968	0.0548853	0.0504417	FALSE	FALSE	FALSE	finngen_R9_H8_HL_SEN_NAS	11	130474168	0.0201135	364223	0.670784	Sensorineural hearing loss || id:finngen_R9_H8_HL_SEN_NAS	Sensorineural hearing loss	Sensorineural hearing loss || ||	TRUE	MedicineITLab	11	130474168	0.0173208	9.43191764387934e-29	A disintegrin and metalloproteinase with thrombospondin motifs 15 | Oncology	TRUE	reported	ukb-ppp-ADAMTS15-OID21275	2	TRUE	123.776030338549	493.411612474354	123.776030338549
rs11009265	G	A	G	A	-0.0901012	-0.00475661	0.314417	0.277184	FALSE	FALSE	FALSE	finngen_R9_H8_HL_SEN_NAS	10	33161772	0.00961822	364223	0.620923	Sensorineural hearing loss || id:finngen_R9_H8_HL_SEN_NAS	Sensorineural hearing loss	Sensorineural hearing loss || ||	TRUE	MedicineITLab	10	33161772	0.00809468	8.87156012037962e-29	Neuropilin-1 | Cardiometabolic	TRUE	reported	ukb-ppp-NRP1-OID20390	2	TRUE	123.897282399571	493.411612474354	123.897282399571
rs5760275	G	C	G	C	0.32935	0.00244273	0.207408	0.242872	FALSE	TRUE	FALSE	finngen_R9_H8_HL_SEN_NAS	22	24247481	0.00999965	364223	0.807013	Sensorineural hearing loss || id:finngen_R9_H8_HL_SEN_NAS	Sensorineural hearing loss	Sensorineural hearing loss || ||	TRUE	MedicineITLab	22	24247481	0.00937619	1e-200	Glutathione hydrolase 5 proenzyme | Neurology	TRUE	reported	ukb-ppp-GGT5-OID20909	2	TRUE	1233.85048705424	493.411612474354	1233.85048705424
rs1049742	T	C	T	C	0.495049	0.00210833	0.0810059	0.0717195	FALSE	FALSE	FALSE	finngen_R9_H8_HL_SEN_NAS	7	150857465	0.0166484	364223	0.899227	Sensorineural hearing loss || id:finngen_R9_H8_HL_SEN_NAS	Sensorineural hearing loss	Sensorineural hearing loss || ||	TRUE	MedicineITLab	7	150857465	0.0140843	1e-200	Amiloride-sensitive amine oxidase [copper-containing] | Inflammation	TRUE	reported	ukb-ppp-AOC1-OID20452	2	TRUE	1235.45189803227	493.411612474354	1235.45189803227
rs56321661	A	C	A	C	-0.325365	0.00125819	0.207359	0.183843	FALSE	FALSE	FALSE	finngen_R9_H8_HL_SEN_NAS	18	63970628	0.0110717	364223	0.909523	Sensorineural hearing loss || id:finngen_R9_H8_HL_SEN_NAS	Sensorineural hearing loss	Sensorineural hearing loss || ||	TRUE	MedicineITLab	18	63970628	0.00925567	1e-200	Serpin B8 | Inflammation	TRUE	reported	ukb-ppp-SERPINB8-OID20630	2	TRUE	1235.73669419298	493.411612474354	1235.73669419298
rs11150850	A	G	A	G	0.338797	0.00880583	0.154926	0.135785	FALSE	FALSE	FALSE	finngen_R9_H8_HL_SEN_NAS	17	80225978	0.012529	364223	0.482156	Sensorineural hearing loss || id:finngen_R9_H8_HL_SEN_NAS	Sensorineural hearing loss	Sensorineural hearing loss || ||	TRUE	MedicineITLab	17	80225978	0.00962388	1e-200	N-sulphoglucosamine sulphohydrolase | Cardiometabolic_II	TRUE	reported	ukb-ppp-SGSH-OID30341	2	TRUE	1239.30646087189	493.411612474354	1239.30646087189
rs61886488	T	G	T	G	0.190771	0.0205329	0.0575251	0.0399252	FALSE	FALSE	FALSE	finngen_R9_H8_HL_SEN_NAS	11	49158908	0.0218267	364223	0.346845	Sensorineural hearing loss || id:finngen_R9_H8_HL_SEN_NAS	Sensorineural hearing loss	Sensorineural hearing loss || ||	TRUE	MedicineITLab	11	49158908	0.0171249	8.018626778372e-29	Glutamate carboxypeptidase 2 | Inflammation_II	TRUE	reported	ukb-ppp-FOLH1-OID30430	2	TRUE	124.099097803123	493.411612474354	124.099097803123
rs12980315	G	A	G	A	0.132206	-0.00223112	0.100895	0.100771	FALSE	FALSE	FALSE	finngen_R9_H8_HL_SEN_NAS	19	38792705	0.0142599	364223	0.87567	Sensorineural hearing loss || id:finngen_R9_H8_HL_SEN_NAS	Sensorineural hearing loss	Sensorineural hearing loss || ||	TRUE	MedicineITLab	19	38792705	0.0118556	7.05180021862074e-29	Galectin-7 | Oncology	TRUE	reported	ukb-ppp-LGALS7_LGALS7B-OID21406	2	TRUE	124.352710175396	493.411612474354	124.352710175396
rs151142780	G	T	G	T	0.236919	-0.0531588	0.0303686	0.0184186	FALSE	FALSE	FALSE	finngen_R9_H8_HL_SEN_NAS	8	18085712	0.0324537	364223	0.101423	Sensorineural hearing loss || id:finngen_R9_H8_HL_SEN_NAS	Sensorineural hearing loss	Sensorineural hearing loss || ||	TRUE	MedicineITLab	8	18085712	0.02124	6.81553574726706e-29	Fibrinogen-like protein 1 | Inflammation_II	TRUE	reported	ukb-ppp-FGL1-OID30702	2	TRUE	124.420160414472	493.411612474354	124.420160414472
rs564148920	A	G	A	G	0.228442	0.00312283	0.0361545	0.0479107	FALSE	FALSE	FALSE	finngen_R9_H8_HL_SEN_NAS	2	160762651	0.0201994	364223	0.877136	Sensorineural hearing loss || id:finngen_R9_H8_HL_SEN_NAS	Sensorineural hearing loss	Sensorineural hearing loss || ||	TRUE	MedicineITLab	2	160762651	0.0204717	6.47738930695634e-29	Lymphocyte antigen 75 | Inflammation	TRUE	reported	ukb-ppp-LY75-OID20580	2	TRUE	124.521427360381	493.411612474354	124.521427360381
rs2301079	A	G	A	G	-0.0973885	0.00400401	0.245147	0.180517	FALSE	FALSE	FALSE	finngen_R9_H8_HL_SEN_NAS	5	84023794	0.0111052	364223	0.718434	Sensorineural hearing loss || id:finngen_R9_H8_HL_SEN_NAS	Sensorineural hearing loss	Sensorineural hearing loss || ||	TRUE	MedicineITLab	5	84023794	0.00872279	6.06038200527065e-29	EGF-like repeat and discoidin I-like domain-containing protein 3 | Cardiometabolic	TRUE	reported	ukb-ppp-EDIL3-OID20081	2	TRUE	124.653512188578	493.411612474354	124.653512188578
rs111951842	A	G	A	G	0.316026	0.0281347	0.016498	0.0260237	FALSE	FALSE	FALSE	finngen_R9_H8_HL_SEN_NAS	11	99214799	0.0270683	364223	0.29862	Sensorineural hearing loss || id:finngen_R9_H8_HL_SEN_NAS	Sensorineural hearing loss	Sensorineural hearing loss || ||	TRUE	MedicineITLab	11	99214799	0.0283016	5.95662143529008e-29	Contactin-5 | Neurology	TRUE	reported	ukb-ppp-CNTN5-OID21006	2	TRUE	124.687710718971	493.411612474354	124.687710718971
rs181975550	T	C	T	C	0.248185	0.0290344	0.0321848	0.0157444	FALSE	FALSE	FALSE	finngen_R9_H8_HL_SEN_NAS	17	7692061	0.0349941	364223	0.406712	Sensorineural hearing loss || id:finngen_R9_H8_HL_SEN_NAS	Sensorineural hearing loss	Sensorineural hearing loss || ||	TRUE	MedicineITLab	17	7692061	0.0222179	5.68721962694818e-29	Thialysine N-epsilon-acetyltransferase | Oncology_II	TRUE	reported	ukb-ppp-SAT2-OID31306	2	TRUE	124.780018012172	493.411612474354	124.780018012172
rs72765471	A	G	A	G	-0.532899	-0.0218812	0.00649058	0.0030141	FALSE	FALSE	FALSE	finngen_R9_H8_HL_SEN_NAS	1	236061442	0.0757922	364223	0.772812	Sensorineural hearing loss || id:finngen_R9_H8_HL_SEN_NAS	Sensorineural hearing loss	Sensorineural hearing loss || ||	TRUE	MedicineITLab	1	236061442	0.0476962	5.54242723383399e-29	Nidogen-1 | Cardiometabolic	TRUE	reported	ukb-ppp-NID1-OID20362	2	TRUE	124.830942917988	493.411612474354	124.830942917988
rs7511863	A	C	A	C	-0.113593	-0.00840571	0.781065	0.921669	FALSE	FALSE	FALSE	finngen_R9_H8_HL_SEN_NAS	1	117221385	0.0159101	364223	0.597273	Sensorineural hearing loss || id:finngen_R9_H8_HL_SEN_NAS	Sensorineural hearing loss	Sensorineural hearing loss || ||	TRUE	MedicineITLab	1	117221385	0.0101611	5.14991427647867e-29	Transcription termination factor 2 | Neurology_II	TRUE	reported	ukb-ppp-TTF2-OID30942	2	TRUE	124.974580588105	493.411612474354	124.974580588105
rs753513	T	C	T	C	-0.296959	0.00183815	0.286672	0.322345	FALSE	FALSE	FALSE	finngen_R9_H8_HL_SEN_NAS	17	3890178	0.00926173	364223	0.84268	Sensorineural hearing loss || id:finngen_R9_H8_HL_SEN_NAS	Sensorineural hearing loss	Sensorineural hearing loss || ||	TRUE	MedicineITLab	17	3890178	0.00842648	1e-200	Calcium/calmodulin-dependent protein kinase kinase 1 | Oncology	TRUE	reported	ukb-ppp-CAMKK1-OID21182	2	TRUE	1241.93994434851	493.411612474354	1241.93994434851
rs2377736	C	T	C	T	0.265266	0.0167632	0.402679	0.318218	FALSE	FALSE	FALSE	finngen_R9_H8_HL_SEN_NAS	20	32994638	0.00920633	364223	0.0686309	Sensorineural hearing loss || id:finngen_R9_H8_HL_SEN_NAS	Sensorineural hearing loss	Sensorineural hearing loss || ||	TRUE	MedicineITLab	20	32994638	0.00751973	1e-200	BPI fold-containing family B member 2 | Cardiometabolic_II	TRUE	reported	ukb-ppp-BPIFB2-OID30311	2	TRUE	1244.39621840778	493.411612474354	1244.39621840778
rs72645662	T	C	T	C	0.876885	-0.00180174	0.0244607	0.0325101	FALSE	FALSE	FALSE	finngen_R9_H8_HL_SEN_NAS	4	71815851	0.0243182	364223	0.940939	Sensorineural hearing loss || id:finngen_R9_H8_HL_SEN_NAS	Sensorineural hearing loss	Sensorineural hearing loss || ||	TRUE	MedicineITLab	4	71815851	0.0248578	1e-200	Vitamin D-binding protein | Inflammation_II	TRUE	reported	ukb-ppp-GC-OID30780	2	TRUE	1244.39971583526	493.411612474354	1244.39971583526
rs75948138	G	C	G	C	-1.26254	-0.0888507	0.0110197	0.00916153	FALSE	TRUE	FALSE	finngen_R9_H8_HL_SEN_NAS	14	75063338	0.0459074	364223	0.0529371	Sensorineural hearing loss || id:finngen_R9_H8_HL_SEN_NAS	Sensorineural hearing loss	Sensorineural hearing loss || ||	TRUE	MedicineITLab	14	75063338	0.0357813	1e-200	Acylphosphatase-1 | Inflammation_II	TRUE	reported	ukb-ppp-ACYP1-OID30642	2	TRUE	1245.02497195989	493.411612474354	1245.02497195989
rs56072918	T	C	T	C	-0.526215	0.00356013	0.0682589	0.0486911	FALSE	FALSE	FALSE	finngen_R9_H8_HL_SEN_NAS	8	85297179	0.0199477	364223	0.858351	Sensorineural hearing loss || id:finngen_R9_H8_HL_SEN_NAS	Sensorineural hearing loss	Sensorineural hearing loss || ||	TRUE	MedicineITLab	8	85297179	0.0149007	1e-200	Carbonic anhydrase 13 | Cardiometabolic	TRUE	reported	ukb-ppp-CA13-OID20225	2	TRUE	1247.13395972931	493.411612474354	1247.13395972931
rs12033404	G	A	G	A	-0.512976	0.00890459	0.0722815	0.0776743	FALSE	FALSE	FALSE	finngen_R9_H8_HL_SEN_NAS	1	205854693	0.0160879	364223	0.579924	Sensorineural hearing loss || id:finngen_R9_H8_HL_SEN_NAS	Sensorineural hearing loss	Sensorineural hearing loss || ||	TRUE	MedicineITLab	1	205854693	0.0145197	1e-200	N-fatty-acyl-amino acid synthase/hydrolase PM20D1 | Cardiometabolic	TRUE	reported	ukb-ppp-PM20D1-OID20149	2	TRUE	1248.18456279348	493.411612474354	1248.18456279348
rs4923919	A	G	A	G	0.284159	0.0108372	0.314071	0.279737	FALSE	FALSE	FALSE	finngen_R9_H8_HL_SEN_NAS	15	41915843	0.00955588	364223	0.256757	Sensorineural hearing loss || id:finngen_R9_H8_HL_SEN_NAS	Sensorineural hearing loss	Sensorineural hearing loss || ||	TRUE	MedicineITLab	15	41915843	0.00804299	1e-200	Tyrosine-protein kinase receptor TYRO3 | Cardiometabolic	TRUE	reported	ukb-ppp-TYRO3-OID20161	2	TRUE	1248.21033463828	493.411612474354	1248.21033463828
rs61704307	G	A	G	A	0.821207	0.0220777	0.0266046	0.0253738	FALSE	FALSE	FALSE	finngen_R9_H8_HL_SEN_NAS	19	55195628	0.0273602	364223	0.419707	Sensorineural hearing loss || id:finngen_R9_H8_HL_SEN_NAS	Sensorineural hearing loss	Sensorineural hearing loss || ||	TRUE	MedicineITLab	19	55195628	0.0232421	1e-200	Receptor-type tyrosine-protein phosphatase H | Oncology_II	TRUE	reported	ukb-ppp-PTPRH-OID31433	2	TRUE	1248.40228376025	493.411612474354	1248.40228376025
rs113928144	T	C	T	C	-0.29637	-0.00464585	0.0260245	0.0109382	FALSE	FALSE	FALSE	finngen_R9_H8_HL_SEN_NAS	4	71562682	0.0416789	364223	0.911246	Sensorineural hearing loss || id:finngen_R9_H8_HL_SEN_NAS	Sensorineural hearing loss	Sensorineural hearing loss || ||	TRUE	MedicineITLab	4	71562682	0.0265012	4.9237954197195e-29	Vitamin D-binding protein | Inflammation_II	TRUE	reported	ukb-ppp-GC-OID30780	2	TRUE	125.065464658389	493.411612474354	125.065464658389
rs13070475	A	G	A	G	0.0893594	-0.00902035	0.644227	0.667591	FALSE	FALSE	FALSE	finngen_R9_H8_HL_SEN_NAS	3	59983610	0.00911523	364223	0.322374	Sensorineural hearing loss || id:finngen_R9_H8_HL_SEN_NAS	Sensorineural hearing loss	Sensorineural hearing loss || ||	TRUE	MedicineITLab	3	59983610	0.00798745	4.69677764190231e-29	Dinucleosidetriphosphatase | Neurology	TRUE	reported	ukb-ppp-FHIT-OID20872	2	TRUE	125.159604750676	493.411612474354	125.159604750676
rs1362846	C	A	C	A	0.0848492	0.0113268	0.573952	0.515001	FALSE	FALSE	FALSE	finngen_R9_H8_HL_SEN_NAS	8	39973181	0.00860167	364223	0.187901	Sensorineural hearing loss || id:finngen_R9_H8_HL_SEN_NAS	Sensorineural hearing loss	Sensorineural hearing loss || ||	TRUE	MedicineITLab	8	39973181	0.00758225	4.53837104763082e-29	Indoleamine 2,3-dioxygenase 1 | Cardiometabolic_II	TRUE	reported	ukb-ppp-IDO1-OID30230	2	TRUE	125.227382861561	493.411612474354	125.227382861561
rs6472812	G	A	G	A	-0.202387	0.00779168	0.95629	0.975772	FALSE	FALSE	FALSE	finngen_R9_H8_HL_SEN_NAS	8	74004849	0.0277037	364223	0.778519	Sensorineural hearing loss || id:finngen_R9_H8_HL_SEN_NAS	Sensorineural hearing loss	Sensorineural hearing loss || ||	TRUE	MedicineITLab	8	74004849	0.0180498	3.53101855723757e-29	Lymphocyte antigen 96 | Neurology	TRUE	reported	ukb-ppp-LY96-OID20945	2	TRUE	125.724650657833	493.411612474354	125.724650657833
rs9273057	T	C	T	C	-0.147735	-0.0261857	0.116621	0.249128	FALSE	FALSE	FALSE	finngen_R9_H8_HL_SEN_NAS	6	32644327	0.00998341	364223	0.00871786	Sensorineural hearing loss || id:finngen_R9_H8_HL_SEN_NAS	Sensorineural hearing loss	Sensorineural hearing loss || ||	TRUE	MedicineITLab	6	32644327	0.0131748	3.50267626913813e-29	Decapping and exoribonuclease protein | Neurology_II	TRUE	reported	ukb-ppp-DXO-OID31080	2	TRUE	125.74152718841	493.411612474354	125.74152718841
rs117165744	A	G	A	G	-0.508612	-0.0148989	0.00757919	0.0190559	FALSE	FALSE	FALSE	finngen_R9_H8_HL_SEN_NAS	19	15160566	0.0316042	364223	0.637338	Sensorineural hearing loss || id:finngen_R9_H8_HL_SEN_NAS	Sensorineural hearing loss	Sensorineural hearing loss || ||	TRUE	MedicineITLab	19	15160566	0.0453539	3.46896565446053e-29	N-acetylmuramoyl-L-alanine amidase | Inflammation_II	TRUE	reported	ukb-ppp-PGLYRP2-OID30742	2	TRUE	125.760405423442	493.411612474354	125.760405423442
rs114988861	T	A	T	A	-0.312728	-0.0580401	0.0183233	0.00460985	FALSE	TRUE	FALSE	finngen_R9_H8_HL_SEN_NAS	6	37767770	0.062846	364223	0.355731	Sensorineural hearing loss || id:finngen_R9_H8_HL_SEN_NAS	Sensorineural hearing loss	Sensorineural hearing loss || ||	TRUE	MedicineITLab	6	37767770	0.0278839	3.42846720833313e-29	MAM domain-containing glycosylphosphatidylinositol anchor protein 1 | Neurology	TRUE	reported	ukb-ppp-MDGA1-OID20951	2	TRUE	125.784318669664	493.411612474354	125.784318669664
rs59502684	C	T	C	T	-0.15518	-0.00175426	0.0910577	0.0749238	FALSE	FALSE	FALSE	finngen_R9_H8_HL_SEN_NAS	22	37636704	0.0163072	364223	0.914332	Sensorineural hearing loss || id:finngen_R9_H8_HL_SEN_NAS	Sensorineural hearing loss	Sensorineural hearing loss || ||	TRUE	MedicineITLab	22	37636704	0.0138358	3.41035822653351e-29	SH3 domain-binding protein 1 | Oncology_II	TRUE	reported	ukb-ppp-SH3BP1-OID31439	2	TRUE	125.794873856844	493.411612474354	125.794873856844
rs6467443	T	G	T	G	0.104175	-0.00594235	0.216725	0.250624	FALSE	FALSE	FALSE	finngen_R9_H8_HL_SEN_NAS	7	132553252	0.00996089	364223	0.550796	Sensorineural hearing loss || id:finngen_R9_H8_HL_SEN_NAS	Sensorineural hearing loss	Sensorineural hearing loss || ||	TRUE	MedicineITLab	7	132553252	0.00928616	3.31359937779086e-29	Plexin-A4 | Inflammation	TRUE	reported	ukb-ppp-PLXNA4-OID20597	2	TRUE	125.850427092708	493.411612474354	125.850427092708
rs11243620	G	A	G	A	-0.0982401	-0.000780062	0.726549	0.654818	FALSE	FALSE	FALSE	finngen_R9_H8_HL_SEN_NAS	9	130523266	0.00899161	364223	0.930867	Sensorineural hearing loss || id:finngen_R9_H8_HL_SEN_NAS	Sensorineural hearing loss	Sensorineural hearing loss || ||	TRUE	MedicineITLab	9	130523266	0.00875518	3.22329459545514e-29	Hemicentin-2 | Inflammation_II	TRUE	reported	ukb-ppp-HMCN2-OID30592	2	TRUE	125.906291778512	493.411612474354	125.906291778512
rs75960003	C	G	C	G	0.109795	0.00743732	0.180298	0.252807	FALSE	TRUE	FALSE	finngen_R9_H8_HL_SEN_NAS	2	23927225	0.00985489	364223	0.450439	Sensorineural hearing loss || id:finngen_R9_H8_HL_SEN_NAS	Sensorineural hearing loss	Sensorineural hearing loss || ||	TRUE	MedicineITLab	2	23927225	0.00978398	3.18493079471872e-29	Peptidyl-prolyl cis-trans isomerase FKBP1B | Inflammation	TRUE	reported	ukb-ppp-FKBP1B-OID20618	2	TRUE	125.931394798334	493.411612474354	125.931394798334
rs3095147	C	G	C	G	-0.282198	0.00415089	0.977216	0.974899	FALSE	TRUE	FALSE	finngen_R9_H8_HL_SEN_NAS	17	50830992	0.0274813	364223	0.879941	Sensorineural hearing loss || id:finngen_R9_H8_HL_SEN_NAS	Sensorineural hearing loss	Sensorineural hearing loss || ||	TRUE	MedicineITLab	17	50830992	0.0251446	3.14485046547695e-29	WAP, Kazal, immunoglobulin, Kunitz and NTR domain-containing protein 2 | Inflammation	TRUE	reported	ukb-ppp-WFIKKN2-OID20785	2	TRUE	125.955866650794	493.411612474354	125.955866650794
rs116482870	T	C	T	C	-0.548913	-0.0207492	0.0623473	0.0626068	FALSE	FALSE	FALSE	finngen_R9_H8_HL_SEN_NAS	3	50302191	0.0177911	364223	0.243507	Sensorineural hearing loss || id:finngen_R9_H8_HL_SEN_NAS	Sensorineural hearing loss	Sensorineural hearing loss || ||	TRUE	MedicineITLab	3	50302191	0.0155165	1e-200	Hyaluronidase-1 | Cardiometabolic	TRUE	reported	ukb-ppp-HYAL1-OID20357	2	TRUE	1251.46728549636	493.411612474354	1251.46728549636
rs34412673	T	A	T	A	-0.280264	-0.0107796	0.331787	0.27809	FALSE	TRUE	FALSE	finngen_R9_H8_HL_SEN_NAS	2	229727643	0.00957964	364223	0.260477	Sensorineural hearing loss || id:finngen_R9_H8_HL_SEN_NAS	Sensorineural hearing loss	Sensorineural hearing loss || ||	TRUE	MedicineITLab	2	229727643	0.00791054	1e-200	Delta and Notch-like epidermal growth factor-related receptor | Inflammation	TRUE	reported	ukb-ppp-DNER-OID20712	2	TRUE	1255.22728314175	493.411612474354	1255.22728314175
rs462134	A	G	A	G	-0.0949781	0.00615335	0.263895	0.383034	FALSE	FALSE	FALSE	finngen_R9_H8_HL_SEN_NAS	22	22935122	0.00884408	364223	0.48658	Sensorineural hearing loss || id:finngen_R9_H8_HL_SEN_NAS	Sensorineural hearing loss	Sensorineural hearing loss || ||	TRUE	MedicineITLab	22	22935122	0.0084555	2.81773404932022e-29	Immunoglobulin lambda constant 2 | Inflammation_II	TRUE	reported	ukb-ppp-IGLC2-OID30740	2	TRUE	126.173562973024	493.411612474354	126.173562973024
rs139326003	A	G	A	G	0.129996	0.0391822	0.121861	0.0871546	FALSE	FALSE	FALSE	finngen_R9_H8_HL_SEN_NAS	10	52606198	0.0150014	364223	0.00900389	Sensorineural hearing loss || id:finngen_R9_H8_HL_SEN_NAS	Sensorineural hearing loss	Sensorineural hearing loss || ||	TRUE	MedicineITLab	10	52606198	0.0115713	2.76630460689751e-29	Mannose-binding protein C | Inflammation_II	TRUE	reported	ukb-ppp-MBL2-OID30759	2	TRUE	126.210553601659	493.411612474354	126.210553601659
rs6792290	G	C	G	C	0.0951619	-0.0220728	0.289538	0.240365	FALSE	TRUE	FALSE	finngen_R9_H8_HL_SEN_NAS	3	114294347	0.0100484	364223	0.0280453	Sensorineural hearing loss || id:finngen_R9_H8_HL_SEN_NAS	Sensorineural hearing loss	Sensorineural hearing loss || ||	TRUE	MedicineITLab	3	114294347	0.00846903	2.70022528688824e-29	T-cell immunoreceptor with Ig and ITIM domains | Oncology_II	TRUE	reported	ukb-ppp-TIGIT-OID31320	2	TRUE	126.257988662422	493.411612474354	126.257988662422
rs117117232	C	A	C	A	-0.405037	-0.31536	0.00927873	0.00111769	FALSE	FALSE	FALSE	finngen_R9_H8_HL_SEN_NAS	12	131006913	0.130717	364223	0.015842	Sensorineural hearing loss || id:finngen_R9_H8_HL_SEN_NAS	Sensorineural hearing loss	Sensorineural hearing loss || ||	TRUE	MedicineITLab	12	131006913	0.0360299	2.5450715720695e-29	Adhesion G-protein coupled receptor D1 | Inflammation_II	TRUE	reported	ukb-ppp-ADGRD1-OID30588	2	TRUE	126.375614941428	493.411612474354	126.375614941428
rs147145691	T	C	T	C	-0.304287	-0.00374398	0.0190807	0.0261721	FALSE	FALSE	FALSE	finngen_R9_H8_HL_SEN_NAS	18	31526091	0.02706	364223	0.889957	Sensorineural hearing loss || id:finngen_R9_H8_HL_SEN_NAS	Sensorineural hearing loss	Sensorineural hearing loss || ||	TRUE	MedicineITLab	18	31526091	0.0270677	2.54448561514663e-29	Desmoglein-2 | Neurology	TRUE	reported	ukb-ppp-DSG2-OID21113	2	TRUE	126.375849548768	493.411612474354	126.375849548768
rs1159798	C	A	C	A	0.100784	-0.0206455	0.779577	0.749384	FALSE	FALSE	FALSE	finngen_R9_H8_HL_SEN_NAS	10	52652733	0.00996494	364223	0.0382834	Sensorineural hearing loss || id:finngen_R9_H8_HL_SEN_NAS	Sensorineural hearing loss	Sensorineural hearing loss || ||	TRUE	MedicineITLab	10	52652733	0.00896489	2.53337803038536e-29	Dickkopf-related protein 1 | Neurology	TRUE	reported	ukb-ppp-DKK1-OID21066	2	TRUE	126.384336213577	493.411612474354	126.384336213577
rs2422835	G	T	G	T	0.135485	0.00411451	0.895479	0.913264	FALSE	FALSE	FALSE	finngen_R9_H8_HL_SEN_NAS	20	2961840	0.0151451	364223	0.785874	Sensorineural hearing loss || id:finngen_R9_H8_HL_SEN_NAS	Sensorineural hearing loss	Sensorineural hearing loss || ||	TRUE	MedicineITLab	20	2961840	0.0120475	2.42549285710941e-29	Oxytocin-neurophysin 1 | Neurology	TRUE	reported	ukb-ppp-OXT-OID21047	2	TRUE	126.470303681806	493.411612474354	126.470303681806
rs113735401	A	T	A	T	-0.287679	-0.00154817	0.0226782	0.0208375	FALSE	TRUE	FALSE	finngen_R9_H8_HL_SEN_NAS	11	122799228	0.0301563	364223	0.959056	Sensorineural hearing loss || id:finngen_R9_H8_HL_SEN_NAS	Sensorineural hearing loss	Sensorineural hearing loss || ||	TRUE	MedicineITLab	11	122799228	0.0255587	2.17320151939996e-29	Cytotoxic and regulatory T-cell molecule | Neurology	TRUE	reported	ukb-ppp-CRTAM-OID20914	2	TRUE	126.688968466268	493.411612474354	126.688968466268
rs118007277	A	G	A	G	-0.26953	0.0028997	0.0253088	0.0134131	FALSE	FALSE	FALSE	finngen_R9_H8_HL_SEN_NAS	10	133267241	0.0379705	364223	0.939127	Sensorineural hearing loss || id:finngen_R9_H8_HL_SEN_NAS	Sensorineural hearing loss	Sensorineural hearing loss || ||	TRUE	MedicineITLab	10	133267241	0.0239456	2.164711378703e-29	Disintegrin and metalloproteinase domain-containing protein 8 | Neurology	TRUE	reported	ukb-ppp-ADAM8-OID21039	2	TRUE	126.695962601704	493.411612474354	126.695962601704
rs17483170	T	C	T	C	0.0837993	-0.0109503	0.458198	0.513978	FALSE	FALSE	FALSE	finngen_R9_H8_HL_SEN_NAS	2	229340317	0.00858358	364223	0.202054	Sensorineural hearing loss || id:finngen_R9_H8_HL_SEN_NAS	Sensorineural hearing loss	Sensorineural hearing loss || ||	TRUE	MedicineITLab	2	229340317	0.00744384	2.12569034521711e-29	Delta and Notch-like epidermal growth factor-related receptor | Inflammation	TRUE	reported	ukb-ppp-DNER-OID20712	2	TRUE	126.732126536019	493.411612474354	126.732126536019
rs11589764	A	C	A	C	0.131104	0.000334256	0.8915	0.829225	FALSE	FALSE	FALSE	finngen_R9_H8_HL_SEN_NAS	1	22007888	0.011501	364223	0.976814	Sensorineural hearing loss || id:finngen_R9_H8_HL_SEN_NAS	Sensorineural hearing loss	Sensorineural hearing loss || ||	TRUE	MedicineITLab	1	22007888	0.0116436	2.07491351745491e-29	Chymotrypsin-like elastase family member 3A | Cardiometabolic	TRUE	reported	ukb-ppp-CELA3A-OID20298	2	TRUE	126.781921517428	493.411612474354	126.781921517428
rs7571161	C	T	C	T	-0.223841	0.0232196	0.0372734	0.0179223	FALSE	FALSE	FALSE	finngen_R9_H8_HL_SEN_NAS	2	182964508	0.0325615	364223	0.475784	Sensorineural hearing loss || id:finngen_R9_H8_HL_SEN_NAS	Sensorineural hearing loss	Sensorineural hearing loss || ||	TRUE	MedicineITLab	2	182964508	0.0198671	1.91073298104287e-29	Secreted frizzled-related protein 3 | Neurology	TRUE	reported	ukb-ppp-FRZB-OID20968	2	TRUE	126.943456419885	493.411612474354	126.943456419885
rs924332	A	G	A	G	-0.119786	-0.00346117	0.146198	0.130103	FALSE	FALSE	FALSE	finngen_R9_H8_HL_SEN_NAS	12	65121602	0.0128067	364223	0.786959	Sensorineural hearing loss || id:finngen_R9_H8_HL_SEN_NAS	Sensorineural hearing loss	Sensorineural hearing loss || ||	TRUE	MedicineITLab	12	65121602	0.0106309	1.89365125489667e-29	Wnt inhibitory factor 1 | Oncology	TRUE	reported	ukb-ppp-WIF1-OID21464	2	TRUE	126.961504357525	493.411612474354	126.961504357525
rs4820294	A	G	A	G	-0.28271	0.00150639	0.333726	0.310681	FALSE	FALSE	FALSE	finngen_R9_H8_HL_SEN_NAS	22	37675036	0.0092537	364223	0.870685	Sensorineural hearing loss || id:finngen_R9_H8_HL_SEN_NAS	Sensorineural hearing loss	Sensorineural hearing loss || ||	TRUE	MedicineITLab	22	37675036	0.00794113	1e-200	Galectin-1 | Cardiometabolic	TRUE	reported	ukb-ppp-LGALS1-OID20154	2	TRUE	1267.4117521556	493.411612474354	1267.4117521556
rs55763631	A	C	A	C	0.658907	0.00818217	0.048114	0.0860897	FALSE	FALSE	FALSE	finngen_R9_H8_HL_SEN_NAS	19	5293572	0.0152952	364223	0.592685	Sensorineural hearing loss || id:finngen_R9_H8_HL_SEN_NAS	Sensorineural hearing loss	Sensorineural hearing loss || ||	TRUE	MedicineITLab	19	5293572	0.0184965	1e-200	Receptor-type tyrosine-protein phosphatase S | Cardiometabolic	TRUE	reported	ukb-ppp-PTPRS-OID20306	2	TRUE	1269.02193555628	493.411612474354	1269.02193555628
rs10807355	C	T	C	T	0.0865366	0.00271753	0.64774	0.59372	FALSE	FALSE	FALSE	finngen_R9_H8_HL_SEN_NAS	6	47633017	0.00874288	364223	0.755932	Sensorineural hearing loss || id:finngen_R9_H8_HL_SEN_NAS	Sensorineural hearing loss	Sensorineural hearing loss || ||	TRUE	MedicineITLab	6	47633017	0.00767708	1.80301774085957e-29	CD2-associated protein | Cardiometabolic	TRUE	reported	ukb-ppp-CD2AP-OID20177	2	TRUE	127.059611549351	493.411612474354	127.059611549351
rs144828660	A	G	A	G	-0.295598	0.0177441	0.0222073	0.0208651	FALSE	FALSE	FALSE	finngen_R9_H8_HL_SEN_NAS	17	64657603	0.0305967	364223	0.561959	Sensorineural hearing loss || id:finngen_R9_H8_HL_SEN_NAS	Sensorineural hearing loss	Sensorineural hearing loss || ||	TRUE	MedicineITLab	17	64657603	0.0262195	1.76441198858062e-29	Allergin-1 | Inflammation	TRUE	reported	ukb-ppp-MILR1-OID20482	2	TRUE	127.102523039485	493.411612474354	127.102523039485
rs6861594	A	C	A	C	-0.093248	-0.010762	0.272124	0.277127	FALSE	FALSE	FALSE	finngen_R9_H8_HL_SEN_NAS	5	153834017	0.00957693	364223	0.261121	Sensorineural hearing loss || id:finngen_R9_H8_HL_SEN_NAS	Sensorineural hearing loss	Sensorineural hearing loss || ||	TRUE	MedicineITLab	5	153834017	0.00826714	1.65958690743756e-29	Polypeptide N-acetylgalactosaminyltransferase 10 | Oncology	TRUE	reported	ukb-ppp-GALNT10-OID21371	2	TRUE	127.22383040232	493.411612474354	127.22383040232
rs6555331	C	T	C	T	0.0804541	-0.00751605	0.454756	0.352064	FALSE	FALSE	FALSE	finngen_R9_H8_HL_SEN_NAS	5	5154345	0.00899396	364223	0.403336	Sensorineural hearing loss || id:finngen_R9_H8_HL_SEN_NAS	Sensorineural hearing loss	Sensorineural hearing loss || ||	TRUE	MedicineITLab	5	5154345	0.00713201	1.63418040992783e-29	A disintegrin and metalloproteinase with thrombospondin motifs 16 | Cardiometabolic	TRUE	reported	ukb-ppp-ADAMTS16-OID20089	2	TRUE	127.254302554198	493.411612474354	127.254302554198
rs111638712	A	G	A	G	0.299677	-0.000725317	0.023742	0.0190356	FALSE	FALSE	FALSE	finngen_R9_H8_HL_SEN_NAS	19	42451961	0.0318579	364223	0.981836	Sensorineural hearing loss || id:finngen_R9_H8_HL_SEN_NAS	Sensorineural hearing loss	Sensorineural hearing loss || ||	TRUE	MedicineITLab	19	42451961	0.0265614	1.60324539069004e-29	Carcinoembryonic antigen-related cell adhesion molecule 21 | Inflammation	TRUE	reported	ukb-ppp-CEACAM21-OID20548	2	TRUE	127.293110996452	493.411612474354	127.293110996452
rs62259725	G	A	G	A	0.1185	-0.00292055	0.130281	0.119096	FALSE	FALSE	FALSE	finngen_R9_H8_HL_SEN_NAS	3	51885718	0.013226	364223	0.825234	Sensorineural hearing loss || id:finngen_R9_H8_HL_SEN_NAS	Sensorineural hearing loss	Sensorineural hearing loss || ||	TRUE	MedicineITLab	3	51885718	0.0105008	1.55955250282696e-29	Inter-alpha-trypsin inhibitor heavy chain H3 | Cardiometabolic	TRUE	reported	ukb-ppp-ITIH3-OID20352	2	TRUE	127.347940799019	493.411612474354	127.347940799019
rs4482345	A	G	A	G	0.0816175	0.00714579	0.400817	0.44778	FALSE	FALSE	FALSE	finngen_R9_H8_HL_SEN_NAS	17	82195043	0.00861215	364223	0.40669	Sensorineural hearing loss || id:finngen_R9_H8_HL_SEN_NAS	Sensorineural hearing loss	Sensorineural hearing loss || ||	TRUE	MedicineITLab	17	82195043	0.00722669	1.40669518206104e-29	L-xylulose reductase | Oncology	TRUE	reported	ukb-ppp-DCXR-OID21480	2	TRUE	127.552132854501	493.411612474354	127.552132854501
rs10106152	T	C	T	C	0.0973063	-0.000752247	0.315805	0.254068	FALSE	FALSE	FALSE	finngen_R9_H8_HL_SEN_NAS	8	98086703	0.0101192	364223	0.940741	Sensorineural hearing loss || id:finngen_R9_H8_HL_SEN_NAS	Sensorineural hearing loss	Sensorineural hearing loss || ||	TRUE	MedicineITLab	8	98086703	0.00860556	1.206424088197e-29	Matrilin-2 | Inflammation	TRUE	reported	ukb-ppp-MATN2-OID20767	2	TRUE	127.856745145025	493.411612474354	127.856745145025
rs35175715	T	C	T	C	-0.0832038	0.00495407	0.466116	0.511044	FALSE	FALSE	FALSE	finngen_R9_H8_HL_SEN_NAS	20	46060430	0.00857122	364223	0.563272	Sensorineural hearing loss || id:finngen_R9_H8_HL_SEN_NAS	Sensorineural hearing loss	Sensorineural hearing loss || ||	TRUE	MedicineITLab	20	46060430	0.00735713	1.18059244581389e-29	Phospholipid transfer protein | Cardiometabolic	TRUE	reported	ukb-ppp-PLTP-OID20238	2	TRUE	127.899681408831	493.411612474354	127.899681408831
rs71387104	A	G	A	G	-0.863413	0.0107694	0.0243267	0.0347045	FALSE	FALSE	FALSE	finngen_R9_H8_HL_SEN_NAS	16	55822509	0.0241198	364223	0.655238	Sensorineural hearing loss || id:finngen_R9_H8_HL_SEN_NAS	Sensorineural hearing loss	Sensorineural hearing loss || ||	TRUE	MedicineITLab	16	55822509	0.0242214	1e-200	Liver carboxylesterase 1 | Cardiometabolic	TRUE	reported	ukb-ppp-CES1-OID20244	2	TRUE	1270.68728158302	493.411612474354	1270.68728158302
rs6961069	T	C	T	C	0.273148	-0.00776067	0.403097	0.418763	FALSE	FALSE	FALSE	finngen_R9_H8_HL_SEN_NAS	7	80589645	0.0087013	364223	0.372447	Sensorineural hearing loss || id:finngen_R9_H8_HL_SEN_NAS	Sensorineural hearing loss	Sensorineural hearing loss || ||	TRUE	MedicineITLab	7	80589645	0.00765071	1e-200	Platelet glycoprotein 4 | Inflammation_II	TRUE	reported	ukb-ppp-CD36-OID30485	2	TRUE	1274.65475136712	493.411612474354	1274.65475136712
rs117832232	G	A	G	A	0.499121	-0.101155	0.00782368	0.00142152	FALSE	FALSE	FALSE	finngen_R9_H8_HL_SEN_NAS	16	89779389	0.125844	364223	0.421507	Sensorineural hearing loss || id:finngen_R9_H8_HL_SEN_NAS	Sensorineural hearing loss	Sensorineural hearing loss || ||	TRUE	MedicineITLab	16	89779389	0.0441033	1.07994092666311e-29	Dipeptidase 1 | Neurology	TRUE	reported	ukb-ppp-DPEP1-OID20897	2	TRUE	128.076518166232	493.411612474354	128.076518166232
rs77274149	C	A	C	A	-0.486156	-0.0584949	0.00871589	0.000871476	FALSE	FALSE	FALSE	finngen_R9_H8_HL_SEN_NAS	6	132782692	0.152188	364223	0.700713	Sensorineural hearing loss || id:finngen_R9_H8_HL_SEN_NAS	Sensorineural hearing loss	Sensorineural hearing loss || ||	TRUE	MedicineITLab	6	132782692	0.042947	1.04568288535814e-29	Pantetheinase | Inflammation_II	TRUE	reported	ukb-ppp-VNN1-OID30711	2	TRUE	128.140270276854	493.411612474354	128.140270276854
rs77148220	C	A	C	A	0.198427	-0.012212	0.0446126	0.0204636	FALSE	FALSE	FALSE	finngen_R9_H8_HL_SEN_NAS	7	28936283	0.0310564	364223	0.694157	Sensorineural hearing loss || id:finngen_R9_H8_HL_SEN_NAS	Sensorineural hearing loss	Sensorineural hearing loss || ||	TRUE	MedicineITLab	7	28936283	0.0175225	9.9609325659808e-30	Probable serine carboxypeptidase CPVL | Oncology	TRUE	reported	ukb-ppp-CPVL-OID21435	2	TRUE	128.235832462191	493.411612474354	128.235832462191
rs79808586	A	T	A	T	0.203004	0.0182675	0.0457604	0.0362394	FALSE	TRUE	FALSE	finngen_R9_H8_HL_SEN_NAS	20	32688535	0.0230893	364223	0.428846	Sensorineural hearing loss || id:finngen_R9_H8_HL_SEN_NAS	Sensorineural hearing loss	Sensorineural hearing loss || ||	TRUE	MedicineITLab	20	32688535	0.017906	8.580251147226e-30	BPI fold-containing family B member 1 | Cardiometabolic	TRUE	reported	ukb-ppp-BPIFB1-OID20308	2	TRUE	128.532226418043	493.411612474354	128.532226418043
rs1362846	C	A	C	A	0.0852384	0.0113268	0.574177	0.515001	FALSE	FALSE	FALSE	finngen_R9_H8_HL_SEN_NAS	8	39973181	0.00860167	364223	0.187901	Sensorineural hearing loss || id:finngen_R9_H8_HL_SEN_NAS	Sensorineural hearing loss	Sensorineural hearing loss || ||	TRUE	MedicineITLab	8	39973181	0.0075067	7.00648182865414e-30	Indoleamine 2,3-dioxygenase 1 | Neurology_II	TRUE	reported	ukb-ppp-IDO1-OID31050	2	TRUE	128.935484984979	493.411612474354	128.935484984979
rs655936	G	C	G	C	-0.205572	0.00051951	0.0434142	0.0596604	FALSE	TRUE	FALSE	finngen_R9_H8_HL_SEN_NAS	15	65400763	0.0183075	364223	0.977362	Sensorineural hearing loss || id:finngen_R9_H8_HL_SEN_NAS	Sensorineural hearing loss	Sensorineural hearing loss || ||	TRUE	MedicineITLab	15	65400763	0.0181003	6.81867514028601e-30	Immunoglobulin superfamily DCC subclass member 4 | Cardiometabolic_II	TRUE	reported	ukb-ppp-IGDCC4-OID30402	2	TRUE	128.990099019919	493.411612474354	128.990099019919
rs3761376	A	G	A	G	-0.304245	-1.41E-05	0.235454	0.185056	FALSE	FALSE	FALSE	finngen_R9_H8_HL_SEN_NAS	21	42366929	0.0110097	364223	0.99898	Sensorineural hearing loss || id:finngen_R9_H8_HL_SEN_NAS	Sensorineural hearing loss	Sensorineural hearing loss || ||	TRUE	MedicineITLab	21	42366929	0.00850111	1e-200	Trefoil factor 1 | Neurology	TRUE	reported	ukb-ppp-TFF1-OID21154	2	TRUE	1280.8422000631	493.411612474354	1280.8422000631
rs7198865	A	G	A	G	-0.746164	-0.0533432	0.0352316	0.00447078	FALSE	FALSE	FALSE	finngen_R9_H8_HL_SEN_NAS	16	57249818	0.0647117	364223	0.409758	Sensorineural hearing loss || id:finngen_R9_H8_HL_SEN_NAS	Sensorineural hearing loss	Sensorineural hearing loss || ||	TRUE	MedicineITLab	16	57249818	0.0208366	1e-200	ADP-ribosylation factor-like protein 2-binding protein | Cardiometabolic_II	TRUE	reported	ukb-ppp-ARL2BP-OID30121	2	TRUE	1282.37450294749	493.411612474354	1282.37450294749
rs4670696	C	A	C	A	-0.884485	-0.0279421	0.0235819	0.0543548	FALSE	FALSE	FALSE	finngen_R9_H8_HL_SEN_NAS	2	37372820	0.018926	364223	0.139841	Sensorineural hearing loss || id:finngen_R9_H8_HL_SEN_NAS	Sensorineural hearing loss	Sensorineural hearing loss || ||	TRUE	MedicineITLab	2	37372820	0.0246965	1e-200	Glutaminyl-peptide cyclotransferase | Cardiometabolic	TRUE	reported	ukb-ppp-QPCT-OID20320	2	TRUE	1282.65578963513	493.411612474354	1282.65578963513
rs400345	T	C	T	C	-0.356505	-0.0047193	0.184483	0.287858	FALSE	FALSE	FALSE	finngen_R9_H8_HL_SEN_NAS	16	84294888	0.00950696	364223	0.619609	Sensorineural hearing loss || id:finngen_R9_H8_HL_SEN_NAS	Sensorineural hearing loss	Sensorineural hearing loss || ||	TRUE	MedicineITLab	16	84294888	0.00994569	1e-200	WAP four-disulfide core domain protein 1 | Oncology_II	TRUE	reported	ukb-ppp-WFDC1-OID31366	2	TRUE	1284.87658126313	493.411612474354	1284.87658126313
rs55649245	A	G	A	G	-0.287678	-0.0190059	0.310011	0.313486	FALSE	FALSE	FALSE	finngen_R9_H8_HL_SEN_NAS	2	240854128	0.00925107	364223	0.0399319	Sensorineural hearing loss || id:finngen_R9_H8_HL_SEN_NAS	Sensorineural hearing loss	Sensorineural hearing loss || ||	TRUE	MedicineITLab	2	240854128	0.00802437	1e-200	Serine--pyruvate aminotransferase | Cardiometabolic	TRUE	reported	ukb-ppp-AGXT-OID20139	2	TRUE	1285.26123920226	493.411612474354	1285.26123920226
rs10457857	A	G	A	G	0.27285	-0.00423944	0.490941	0.524932	FALSE	FALSE	FALSE	finngen_R9_H8_HL_SEN_NAS	6	149983173	0.00864191	364223	0.623732	Sensorineural hearing loss || id:finngen_R9_H8_HL_SEN_NAS	Sensorineural hearing loss	Sensorineural hearing loss || ||	TRUE	MedicineITLab	6	149983173	0.00760901	1e-200	UL16-binding protein 2 | Neurology	TRUE	reported	ukb-ppp-ULBP2-OID20919	2	TRUE	1285.85384104947	493.411612474354	1285.85384104947
rs10416089	G	C	G	C	-0.482528	0.0234821	0.0850585	0.075094	FALSE	TRUE	FALSE	finngen_R9_H8_HL_SEN_NAS	19	42498217	0.0163198	364223	0.150185	Sensorineural hearing loss || id:finngen_R9_H8_HL_SEN_NAS	Sensorineural hearing loss	Sensorineural hearing loss || ||	TRUE	MedicineITLab	19	42498217	0.0134478	1e-200	Carcinoembryonic antigen-related cell adhesion molecule 1 | Oncology	TRUE	reported	ukb-ppp-CEACAM1-OID21528	2	TRUE	1287.48612087285	493.411612474354	1287.48612087285
rs143117009	A	G	A	G	0.313764	-0.00343812	0.0171329	0.00729551	FALSE	FALSE	FALSE	finngen_R9_H8_HL_SEN_NAS	19	5914459	0.0506126	364223	0.945841	Sensorineural hearing loss || id:finngen_R9_H8_HL_SEN_NAS	Sensorineural hearing loss	Sensorineural hearing loss || ||	TRUE	MedicineITLab	19	5914459	0.0276249	6.76705957674193e-30	Calcyphosin | Neurology_II	TRUE	reported	ukb-ppp-CAPS-OID31126	2	TRUE	129.00448124416	493.411612474354	129.00448124416
rs2728104	C	T	C	T	-0.137096	-0.0125367	0.110914	0.0723538	FALSE	FALSE	FALSE	finngen_R9_H8_HL_SEN_NAS	4	88051854	0.0165882	364223	0.449792	Sensorineural hearing loss || id:finngen_R9_H8_HL_SEN_NAS	Sensorineural hearing loss	Sensorineural hearing loss || ||	TRUE	MedicineITLab	4	88051854	0.0120679	6.58415429943383e-30	Polycystin-2 | Cardiometabolic_II	TRUE	reported	ukb-ppp-PKD2-OID30184	2	TRUE	129.05836590926	493.411612474354	129.05836590926
rs38709	G	A	G	A	-0.0797281	-0.00733054	0.458222	0.41545	FALSE	FALSE	FALSE	finngen_R9_H8_HL_SEN_NAS	7	76728521	0.00870441	364223	0.399696	Sensorineural hearing loss || id:finngen_R9_H8_HL_SEN_NAS	Sensorineural hearing loss	Sensorineural hearing loss || ||	TRUE	MedicineITLab	7	76728521	0.00701806	6.58263841640903e-30	Scavenger receptor cysteine-rich domain-containing group B protein | Cardiometabolic	TRUE	reported	ukb-ppp-SSC4D-OID20182	2	TRUE	129.059112839486	493.411612474354	129.059112839486
rs4865187	C	T	C	T	0.140275	0.00861228	0.0898914	0.100653	FALSE	FALSE	FALSE	finngen_R9_H8_HL_SEN_NAS	4	57108982	0.014239	364223	0.545287	Sensorineural hearing loss || id:finngen_R9_H8_HL_SEN_NAS	Sensorineural hearing loss	Sensorineural hearing loss || ||	TRUE	MedicineITLab	4	57108982	0.0123446	6.37382301438348e-30	Insulin-like growth factor-binding protein 7 | Cardiometabolic	TRUE	reported	ukb-ppp-IGFBP7-OID20236	2	TRUE	129.123863040538	493.411612474354	129.123863040538
rs71318535	G	A	G	A	-0.203686	-0.0259921	0.0460682	0.0372819	FALSE	FALSE	FALSE	finngen_R9_H8_HL_SEN_NAS	21	40705983	0.0226788	364223	0.251755	Sensorineural hearing loss || id:finngen_R9_H8_HL_SEN_NAS	Sensorineural hearing loss	Sensorineural hearing loss || ||	TRUE	MedicineITLab	21	40705983	0.0179203	6.1588552911534e-30	Down syndrome cell adhesion molecule | Neurology_II	TRUE	reported	ukb-ppp-DSCAM-OID30993	2	TRUE	129.19086541682	493.411612474354	129.19086541682
rs4900222	A	T	A	T	-0.103375	0.0164483	0.833761	0.807662	FALSE	TRUE	FALSE	finngen_R9_H8_HL_SEN_NAS	14	94166278	0.0108854	364223	0.130779	Sensorineural hearing loss || id:finngen_R9_H8_HL_SEN_NAS	Sensorineural hearing loss	Sensorineural hearing loss || ||	TRUE	MedicineITLab	14	94166278	0.00909304	5.99929199155993e-30	Serpin A11 | Cardiometabolic	TRUE	reported	ukb-ppp-SERPINA11-OID20281	2	TRUE	129.244729532156	493.411612474354	129.244729532156
rs1229429	T	C	T	C	-0.0901406	-0.0090057	0.709143	0.710407	FALSE	FALSE	FALSE	finngen_R9_H8_HL_SEN_NAS	1	167535829	0.00944801	364223	0.340496	Sensorineural hearing loss || id:finngen_R9_H8_HL_SEN_NAS	Sensorineural hearing loss	Sensorineural hearing loss || ||	TRUE	MedicineITLab	1	167535829	0.00792775	5.88030699481164e-30	Protein CREG1 | Oncology	TRUE	reported	ukb-ppp-CREG1-OID21515	2	TRUE	129.28287352301	493.411612474354	129.28287352301
rs113628575	A	G	A	G	-0.318265	0.03528	0.0194288	0.0123146	FALSE	FALSE	FALSE	finngen_R9_H8_HL_SEN_NAS	8	11848375	0.0390202	364223	0.365917	Sensorineural hearing loss || id:finngen_R9_H8_HL_SEN_NAS	Sensorineural hearing loss	Sensorineural hearing loss || ||	TRUE	MedicineITLab	8	11848375	0.0279847	5.71347064001338e-30	Cathepsin B | Cardiometabolic	TRUE	reported	ukb-ppp-CTSB-OID20276	2	TRUE	129.34107063376	493.411612474354	129.34107063376
rs144919926	A	G	A	G	0.206182	-0.00995983	0.0494196	0.0252059	FALSE	FALSE	FALSE	finngen_R9_H8_HL_SEN_NAS	13	24584353	0.0273581	364223	0.715817	Sensorineural hearing loss || id:finngen_R9_H8_HL_SEN_NAS	Sensorineural hearing loss	Sensorineural hearing loss || ||	TRUE	MedicineITLab	13	24584353	0.0181062	4.83392602516085e-30	Complement C1q and tumor necrosis factor-related protein 9A | Inflammation_II	TRUE	reported	ukb-ppp-C1QTNF9-OID30620	2	TRUE	129.672197159642	493.411612474354	129.672197159642
rs13086658	T	G	T	G	0.452488	0.0378541	0.00936576	0.0260097	FALSE	FALSE	FALSE	finngen_R9_H8_HL_SEN_NAS	3	49465722	0.0270777	364223	0.162119	Sensorineural hearing loss || id:finngen_R9_H8_HL_SEN_NAS	Sensorineural hearing loss	Sensorineural hearing loss || ||	TRUE	MedicineITLab	3	49465722	0.0397033	4.34110209707344e-30	Hepatocyte growth factor-like protein | Inflammation_II	TRUE	reported	ukb-ppp-MST1-OID30713	2	TRUE	129.88557513286	493.411612474354	129.88557513286
rs140416734	T	C	T	C	0.268805	-0.0100615	0.0248188	0.0342285	FALSE	FALSE	FALSE	finngen_R9_H8_HL_SEN_NAS	4	4995440	0.0238217	364223	0.672758	Sensorineural hearing loss || id:finngen_R9_H8_HL_SEN_NAS	Sensorineural hearing loss	Sensorineural hearing loss || ||	TRUE	MedicineITLab	4	4995440	0.0235834	4.27464447492394e-30	Cytokine-like protein 1 | Cardiometabolic_II	TRUE	reported	ukb-ppp-CYTL1-OID30374	2	TRUE	129.915763833473	493.411612474354	129.915763833473
rs462331	T	A	T	A	0.112254	-0.022913	0.183109	0.135567	FALSE	TRUE	FALSE	finngen_R9_H8_HL_SEN_NAS	16	83798694	0.0124984	364223	0.0667621	Sensorineural hearing loss || id:finngen_R9_H8_HL_SEN_NAS	Sensorineural hearing loss	Sensorineural hearing loss || ||	TRUE	MedicineITLab	16	83798694	0.00984618	4.14476584037939e-30	Heat shock factor-binding protein 1 | Cardiometabolic_II	TRUE	reported	ukb-ppp-HSBP1-OID30232	2	TRUE	129.977478878736	493.411612474354	129.977478878736
rs10188640	A	G	A	G	-0.265631	-0.00300115	0.625694	0.66608	FALSE	FALSE	FALSE	finngen_R9_H8_HL_SEN_NAS	2	111983520	0.00905656	364223	0.740358	Sensorineural hearing loss || id:finngen_R9_H8_HL_SEN_NAS	Sensorineural hearing loss	Sensorineural hearing loss || ||	TRUE	MedicineITLab	2	111983520	0.00739273	1e-200	Tyrosine-protein kinase Mer | Inflammation	TRUE	reported	ukb-ppp-MERTK-OID20657	2	TRUE	1291.06415747997	493.411612474354	1291.06415747997
rs1475133	A	G	A	G	0.306036	0.00424353	0.761712	0.773961	FALSE	FALSE	FALSE	finngen_R9_H8_HL_SEN_NAS	1	236553386	0.0102457	364223	0.678744	Sensorineural hearing loss || id:finngen_R9_H8_HL_SEN_NAS	Sensorineural hearing loss	Sensorineural hearing loss || ||	TRUE	MedicineITLab	1	236553386	0.00851606	1e-200	Galectin-8 | Neurology	TRUE	reported	ukb-ppp-LGALS8-OID21041	2	TRUE	1291.42029948873	493.411612474354	1291.42029948873
rs11214489	T	C	T	C	-0.332747	0.0151639	0.184895	0.24737	FALSE	FALSE	FALSE	finngen_R9_H8_HL_SEN_NAS	11	113105212	0.00993481	364223	0.126924	Sensorineural hearing loss || id:finngen_R9_H8_HL_SEN_NAS	Sensorineural hearing loss	Sensorineural hearing loss || ||	TRUE	MedicineITLab	11	113105212	0.0092402	1e-200	Neural cell adhesion molecule 1 | Cardiometabolic	TRUE	reported	ukb-ppp-NCAM1-OID20354	2	TRUE	1296.77776215916	493.411612474354	1296.77776215916
rs16932964	C	T	C	T	0.139026	0.00524131	0.096937	0.153613	FALSE	FALSE	FALSE	finngen_R9_H8_HL_SEN_NAS	9	36135934	0.0118643	364223	0.658653	Sensorineural hearing loss || id:finngen_R9_H8_HL_SEN_NAS	Sensorineural hearing loss	Sensorineural hearing loss || ||	TRUE	MedicineITLab	9	36135934	0.0121919	4.03180946443465e-30	Reversion-inducing cysteine-rich protein with Kazal motifs | Cardiometabolic_II	TRUE	reported	ukb-ppp-RECK-OID30234	2	TRUE	130.03170929619	493.411612474354	130.03170929619
rs35863927	C	T	C	T	0.0861558	-0.0037611	0.596584	0.594187	FALSE	FALSE	FALSE	finngen_R9_H8_HL_SEN_NAS	1	23725444	0.00875442	364223	0.66747	Sensorineural hearing loss || id:finngen_R9_H8_HL_SEN_NAS	Sensorineural hearing loss	Sensorineural hearing loss || ||	TRUE	MedicineITLab	1	23725444	0.0075528	3.85212170598102e-30	Elongin-A | Oncology	TRUE	reported	ukb-ppp-ELOA-OID21337	2	TRUE	130.122701033785	493.411612474354	130.122701033785
rs62520289	C	G	C	G	-0.105311	0.0341926	0.195122	0.222876	FALSE	TRUE	FALSE	finngen_R9_H8_HL_SEN_NAS	8	133539388	0.0102641	364223	0.00086447	Sensorineural hearing loss || id:finngen_R9_H8_HL_SEN_NAS	Sensorineural hearing loss	Sensorineural hearing loss || ||	TRUE	MedicineITLab	8	133539388	0.00923135	3.81329145276776e-30	CMP-N-acetylneuraminate-beta-galactosamide-alpha-2,3-sialyltransferase 1 | Oncology	TRUE	reported	ukb-ppp-ST3GAL1-OID21322	2	TRUE	130.141868844739	493.411612474354	130.141868844739
rs143885063	A	C	A	C	0.318596	-0.0931305	0.0232403	0.00532171	FALSE	FALSE	FALSE	finngen_R9_H8_HL_SEN_NAS	4	94627146	0.0607227	364223	0.125103	Sensorineural hearing loss || id:finngen_R9_H8_HL_SEN_NAS	Sensorineural hearing loss	Sensorineural hearing loss || ||	TRUE	MedicineITLab	4	94627146	0.0279112	3.53345854108903e-30	Hematopoietic prostaglandin D synthase | Oncology	TRUE	reported	ukb-ppp-HPGDS-OID21266	2	TRUE	130.293760978263	493.411612474354	130.293760978263
rs351409	G	A	G	A	-0.301058	0.00251528	0.0208496	0.0136194	FALSE	FALSE	FALSE	finngen_R9_H8_HL_SEN_NAS	1	212285915	0.0370069	364223	0.945811	Sensorineural hearing loss || id:finngen_R9_H8_HL_SEN_NAS	Sensorineural hearing loss	Sensorineural hearing loss || ||	TRUE	MedicineITLab	1	212285915	0.0263262	2.77332010465185e-30	Serine/threonine-protein phosphatase 2A 56 kDa regulatory subunit alpha isoform | Oncology_II	TRUE	reported	ukb-ppp-PPP2R5A-OID31502	2	TRUE	130.774778091021	493.411612474354	130.774778091021
rs74627903	T	G	T	G	0.385494	0.0222514	0.0115434	0.00938294	FALSE	FALSE	FALSE	finngen_R9_H8_HL_SEN_NAS	4	80711377	0.0443535	364223	0.615891	Sensorineural hearing loss || id:finngen_R9_H8_HL_SEN_NAS	Sensorineural hearing loss	Sensorineural hearing loss || ||	TRUE	MedicineITLab	4	80711377	0.0337029	2.69960360861501e-30	Fibroblast growth factor 5 | Inflammation	TRUE	reported	ukb-ppp-FGF5-OID20490	2	TRUE	130.827999977864	493.411612474354	130.827999977864
rs540116766	T	C	T	C	0.322389	-0.0211104	0.0177259	0.0626468	FALSE	FALSE	FALSE	finngen_R9_H8_HL_SEN_NAS	11	59585194	0.0177709	364223	0.234867	Sensorineural hearing loss || id:finngen_R9_H8_HL_SEN_NAS	Sensorineural hearing loss	Sensorineural hearing loss || ||	TRUE	MedicineITLab	11	59585194	0.0281849	2.68905695002925e-30	Transcobalamin-1 | Inflammation_II	TRUE	reported	ukb-ppp-TCN1-OID30687	2	TRUE	130.836052896182	493.411612474354	130.836052896182
rs72988065	G	A	G	A	0.369612	0.00539516	0.153581	0.202855	FALSE	FALSE	FALSE	finngen_R9_H8_HL_SEN_NAS	6	55619783	0.0106732	364223	0.613217	Sensorineural hearing loss || id:finngen_R9_H8_HL_SEN_NAS	Sensorineural hearing loss	Sensorineural hearing loss || ||	TRUE	MedicineITLab	6	55619783	0.010241	1e-200	GDNF family receptor alpha-like | Neurology_II	TRUE	reported	ukb-ppp-GFRAL-OID31091	2	TRUE	1302.58896083348	493.411612474354	1302.58896083348
rs6962383	C	A	C	A	0.285861	0.00338411	0.297121	0.329951	FALSE	FALSE	FALSE	finngen_R9_H8_HL_SEN_NAS	7	141961650	0.00911466	364223	0.710428	Sensorineural hearing loss || id:finngen_R9_H8_HL_SEN_NAS	Sensorineural hearing loss	Sensorineural hearing loss || ||	TRUE	MedicineITLab	7	141961650	0.00791678	1e-200	C-type lectin domain family 5 member A | Cardiometabolic	TRUE	reported	ukb-ppp-CLEC5A-OID20165	2	TRUE	1303.80506643582	493.411612474354	1303.80506643582
rs55656743	G	A	G	A	-0.306859	0.00258867	0.244708	0.221527	FALSE	FALSE	FALSE	finngen_R9_H8_HL_SEN_NAS	14	92073710	0.0102914	364223	0.801399	Sensorineural hearing loss || id:finngen_R9_H8_HL_SEN_NAS	Sensorineural hearing loss	Sensorineural hearing loss || ||	TRUE	MedicineITLab	14	92073710	0.00849727	1e-200	Ataxin-3 | Neurology_II	TRUE	reported	ukb-ppp-ATXN3-OID31149	2	TRUE	1304.1240215548	493.411612474354	1304.1240215548
rs10887882	A	T	A	T	-0.256654	0.0142105	0.584859	0.582039	FALSE	TRUE	FALSE	finngen_R9_H8_HL_SEN_NAS	10	89023165	0.00868695	364223	0.101873	Sensorineural hearing loss || id:finngen_R9_H8_HL_SEN_NAS	Sensorineural hearing loss	Sensorineural hearing loss || ||	TRUE	MedicineITLab	10	89023165	0.00710505	1e-200	Tumor necrosis factor receptor superfamily member 6 | Cardiometabolic	TRUE	reported	ukb-ppp-FAS-OID20316	2	TRUE	1304.85362795694	493.411612474354	1304.85362795694
rs136168	A	G	A	G	-0.317775	-0.0347166	0.813258	0.843914	FALSE	FALSE	FALSE	finngen_R9_H8_HL_SEN_NAS	22	36264796	0.0117073	364223	0.00302315	Sensorineural hearing loss || id:finngen_R9_H8_HL_SEN_NAS	Sensorineural hearing loss	Sensorineural hearing loss || ||	TRUE	MedicineITLab	22	36264796	0.00879463	1e-200	Apolipoprotein L1 | Inflammation_II	TRUE	reported	ukb-ppp-APOL1-OID30708	2	TRUE	1305.58246624611	493.411612474354	1305.58246624611
rs805258	T	C	T	C	-0.784462	0.000353832	0.0295922	0.00602173	FALSE	FALSE	FALSE	finngen_R9_H8_HL_SEN_NAS	6	31665775	0.0548405	364223	0.994852	Sensorineural hearing loss || id:finngen_R9_H8_HL_SEN_NAS	Sensorineural hearing loss	Sensorineural hearing loss || ||	TRUE	MedicineITLab	6	31665775	0.0217097	1e-200	Apolipoprotein M | Cardiometabolic	TRUE	reported	ukb-ppp-APOM-OID20374	2	TRUE	1305.67827338275	493.411612474354	1305.67827338275
rs141369989	A	G	A	G	0.820278	0.0372643	0.0285219	0.027755	FALSE	FALSE	FALSE	finngen_R9_H8_HL_SEN_NAS	19	50723250	0.0264399	364223	0.158718	Sensorineural hearing loss || id:finngen_R9_H8_HL_SEN_NAS	Sensorineural hearing loss	Sensorineural hearing loss || ||	TRUE	MedicineITLab	19	50723250	0.0226868	1e-200	C-type lectin domain family 11 member A | Neurology	TRUE	reported	ukb-ppp-CLEC11A-OID21112	2	TRUE	1307.30114873617	493.411612474354	1307.30114873617
rs10197542	C	A	C	A	-0.454245	-0.000104606	0.1044	0.0703071	FALSE	FALSE	FALSE	finngen_R9_H8_HL_SEN_NAS	2	216039171	0.016913	364223	0.995065	Sensorineural hearing loss || id:finngen_R9_H8_HL_SEN_NAS	Sensorineural hearing loss	Sensorineural hearing loss || ||	TRUE	MedicineITLab	2	216039171	0.0125625	1e-200	Peroxisomal trans-2-enoyl-CoA reductase | Cardiometabolic_II	TRUE	reported	ukb-ppp-PECR-OID30228	2	TRUE	1307.4592491869	493.411612474354	1307.4592491869
rs35597368	C	T	C	T	-0.424873	0.00683974	0.109682	0.118609	FALSE	FALSE	FALSE	finngen_R9_H8_HL_SEN_NAS	4	54273604	0.0132329	364223	0.605243	Sensorineural hearing loss || id:finngen_R9_H8_HL_SEN_NAS	Sensorineural hearing loss	Sensorineural hearing loss || ||	TRUE	MedicineITLab	4	54273604	0.0117455	1e-200	Platelet-derived growth factor receptor alpha | Cardiometabolic	TRUE	reported	ukb-ppp-PDGFRA-OID20133	2	TRUE	1308.50458300723	493.411612474354	1308.50458300723
rs12056165	T	C	T	C	0.296607	-0.00122802	0.300753	0.314343	FALSE	FALSE	FALSE	finngen_R9_H8_HL_SEN_NAS	7	108339051	0.00924062	364223	0.894278	Sensorineural hearing loss || id:finngen_R9_H8_HL_SEN_NAS	Sensorineural hearing loss	Sensorineural hearing loss || ||	TRUE	MedicineITLab	7	108339051	0.00819606	1e-200	Neuronal cell adhesion molecule | Cardiometabolic	TRUE	reported	ukb-ppp-NRCAM-OID20229	2	TRUE	1309.64181937009	493.411612474354	1309.64181937009
rs4332159	A	G	A	G	0.183659	0.0119789	0.939676	0.970773	FALSE	FALSE	FALSE	finngen_R9_H8_HL_SEN_NAS	8	7025327	0.0257185	364223	0.641381	Sensorineural hearing loss || id:finngen_R9_H8_HL_SEN_NAS	Sensorineural hearing loss	Sensorineural hearing loss || ||	TRUE	MedicineITLab	8	7025327	0.0160377	2.30462357415482e-30	Neutrophil defensin 1 | Cardiometabolic	TRUE	reported	ukb-ppp-DEFA1_DEFA1B-OID20344	2	TRUE	131.141534156416	493.411612474354	131.141534156416
rs77772024	A	G	A	G	-0.173451	-0.0351711	0.0753479	0.0536475	FALSE	FALSE	FALSE	finngen_R9_H8_HL_SEN_NAS	19	48913817	0.0190518	364223	0.0648814	Sensorineural hearing loss || id:finngen_R9_H8_HL_SEN_NAS	Sensorineural hearing loss	Sensorineural hearing loss || ||	TRUE	MedicineITLab	19	48913817	0.0151347	2.08305146502174e-30	17-beta-hydroxysteroid dehydrogenase 14 | Neurology_II	TRUE	reported	ukb-ppp-HSD17B14-OID31098	2	TRUE	131.342712907279	493.411612474354	131.342712907279
rs10932542	A	G	A	G	0.0990683	0.00882279	0.241207	0.266153	FALSE	FALSE	FALSE	finngen_R9_H8_HL_SEN_NAS	2	214526257	0.00970477	364223	0.363287	Sensorineural hearing loss || id:finngen_R9_H8_HL_SEN_NAS	Sensorineural hearing loss	Sensorineural hearing loss || ||	TRUE	MedicineITLab	2	214526257	0.00864412	2.07682546377738e-30	von Willebrand factor C domain-containing protein 2-like | Neurology_II	TRUE	reported	ukb-ppp-VWC2L-OID31002	2	TRUE	131.349325434815	493.411612474354	131.349325434815
rs16981187	G	C	G	C	-0.209802	0.0242616	0.045314	0.0414119	FALSE	TRUE	FALSE	finngen_R9_H8_HL_SEN_NAS	20	57614929	0.021702	364223	0.263591	Sensorineural hearing loss || id:finngen_R9_H8_HL_SEN_NAS	Sensorineural hearing loss	Sensorineural hearing loss || ||	TRUE	MedicineITLab	20	57614929	0.0183043	2.04974577545339e-30	Z-DNA-binding protein 1 | Inflammation_II	TRUE	reported	ukb-ppp-ZBP1-OID30526	2	TRUE	131.375081264252	493.411612474354	131.375081264252
rs115722215	T	C	T	C	0.616612	0.0132201	0.00555932	0.0158675	FALSE	FALSE	FALSE	finngen_R9_H8_HL_SEN_NAS	1	161135110	0.0347077	364223	0.703278	Sensorineural hearing loss || id:finngen_R9_H8_HL_SEN_NAS	Sensorineural hearing loss	Sensorineural hearing loss || ||	TRUE	MedicineITLab	1	161135110	0.0537572	1.85994456322258e-30	Fc receptor-like B | Oncology	TRUE	reported	ukb-ppp-FCRLB-OID21193	2	TRUE	131.568118723502	493.411612474354	131.568118723502
rs34100496	G	A	G	A	0.0912064	-0.00910433	0.358766	0.339762	FALSE	FALSE	FALSE	finngen_R9_H8_HL_SEN_NAS	11	102913956	0.0090503	364223	0.31443	Sensorineural hearing loss || id:finngen_R9_H8_HL_SEN_NAS	Sensorineural hearing loss	Sensorineural hearing loss || ||	TRUE	MedicineITLab	11	102913956	0.00794903	1.78402115519149e-30	Stromelysin-2 | Inflammation	TRUE	reported	ukb-ppp-MMP10-OID20687	2	TRUE	131.650452466571	493.411612474354	131.650452466571
rs58048583	G	T	G	T	0.111786	-0.0105683	0.163573	0.173213	FALSE	FALSE	FALSE	finngen_R9_H8_HL_SEN_NAS	10	73908753	0.011365	364223	0.35242	Sensorineural hearing loss || id:finngen_R9_H8_HL_SEN_NAS	Sensorineural hearing loss	Sensorineural hearing loss || ||	TRUE	MedicineITLab	10	73908753	0.00973697	1.65272272994873e-30	Urokinase-type plasminogen activator | Neurology	TRUE	reported	ukb-ppp-PLAU-OID21124	2	TRUE	131.803568473026	493.411612474354	131.803568473026
rs7519490	G	A	G	A	0.134104	-0.0127809	0.0970848	0.0976455	FALSE	FALSE	FALSE	finngen_R9_H8_HL_SEN_NAS	1	168718776	0.0143533	364223	0.373224	Sensorineural hearing loss || id:finngen_R9_H8_HL_SEN_NAS	Sensorineural hearing loss	Sensorineural hearing loss || ||	TRUE	MedicineITLab	1	168718776	0.0116799	1.632300072819e-30	Dermatopontin | Cardiometabolic	TRUE	reported	ukb-ppp-DPT-OID20278	2	TRUE	131.827256837247	493.411612474354	131.827256837247
rs2242200	T	C	T	C	0.205608	-0.0232143	0.0424472	0.0429313	FALSE	FALSE	FALSE	finngen_R9_H8_HL_SEN_NAS	1	203495804	0.0213501	364223	0.276897	Sensorineural hearing loss || id:finngen_R9_H8_HL_SEN_NAS	Sensorineural hearing loss	Sensorineural hearing loss || ||	TRUE	MedicineITLab	1	203495804	0.017905	1.60140064834435e-30	Opticin | Oncology	TRUE	reported	ukb-ppp-OPTC-OID21362	2	TRUE	131.865554861087	493.411612474354	131.865554861087
rs12143972	T	C	T	C	-0.167198	-0.0153027	0.0761706	0.0831511	FALSE	FALSE	FALSE	finngen_R9_H8_HL_SEN_NAS	1	203084761	0.0155679	364223	0.325624	Sensorineural hearing loss || id:finngen_R9_H8_HL_SEN_NAS	Sensorineural hearing loss	Sensorineural hearing loss || ||	TRUE	MedicineITLab	1	203084761	0.0145547	1.52264969556794e-30	Chitinase-3-like protein 1 | Cardiometabolic	TRUE	reported	ukb-ppp-CHI3L1-OID20399	2	TRUE	131.964051277717	493.411612474354	131.964051277717
rs10896113	T	C	T	C	-0.315543	0.00415564	0.221607	0.235712	FALSE	FALSE	FALSE	finngen_R9_H8_HL_SEN_NAS	11	66349640	0.0101248	364223	0.681483	Sensorineural hearing loss || id:finngen_R9_H8_HL_SEN_NAS	Sensorineural hearing loss	Sensorineural hearing loss || ||	TRUE	MedicineITLab	11	66349640	0.00871286	1e-200	Beta-1,4-glucuronyltransferase 1 | Neurology	TRUE	reported	ukb-ppp-B4GAT1-OID21127	2	TRUE	1311.58254700693	493.411612474354	1311.58254700693
rs7410416	C	G	C	G	0.434891	-0.00589773	0.114135	0.173464	FALSE	TRUE	FALSE	finngen_R9_H8_HL_SEN_NAS	22	49928273	0.011442	364223	0.606241	Sensorineural hearing loss || id:finngen_R9_H8_HL_SEN_NAS	Sensorineural hearing loss	Sensorineural hearing loss || ||	TRUE	MedicineITLab	22	49928273	0.012002	1e-200	Protein disulfide isomerase CRELD2 | Inflammation	TRUE	reported	ukb-ppp-CRELD2-OID20751	2	TRUE	1312.96634891935	493.411612474354	1312.96634891935
rs5744441	A	G	A	G	-0.321281	-0.0225368	0.233134	0.285741	FALSE	FALSE	FALSE	finngen_R9_H8_HL_SEN_NAS	5	140637262	0.00948476	364223	0.0174965	Sensorineural hearing loss || id:finngen_R9_H8_HL_SEN_NAS	Sensorineural hearing loss	Sensorineural hearing loss || ||	TRUE	MedicineITLab	5	140637262	0.00885394	1e-200	Monocyte differentiation antigen CD14 | Cardiometabolic	TRUE	reported	ukb-ppp-CD14-OID20378	2	TRUE	1316.73062479222	493.411612474354	1316.73062479222
rs11528095	G	A	G	A	-0.286471	-0.0127465	0.319579	0.404303	FALSE	FALSE	FALSE	finngen_R9_H8_HL_SEN_NAS	10	95719717	0.00873593	364223	0.144542	Sensorineural hearing loss || id:finngen_R9_H8_HL_SEN_NAS	Sensorineural hearing loss	Sensorineural hearing loss || ||	TRUE	MedicineITLab	10	95719717	0.00788832	1e-200	Tectonic-3 | Cardiometabolic_II	TRUE	reported	ukb-ppp-TCTN3-OID30326	2	TRUE	1318.84053885613	493.411612474354	1318.84053885613
rs76844890	T	G	T	G	-0.293126	-0.00826227	0.0205271	0.0126923	FALSE	FALSE	FALSE	finngen_R9_H8_HL_SEN_NAS	17	42891452	0.0383127	364223	0.829258	Sensorineural hearing loss || id:finngen_R9_H8_HL_SEN_NAS	Sensorineural hearing loss	Sensorineural hearing loss || ||	TRUE	MedicineITLab	17	42891452	0.0255048	1.43119892054185e-30	Membrane primary amine oxidase | Cardiometabolic	TRUE	reported	ukb-ppp-AOC3-OID20389	2	TRUE	132.088448412935	493.411612474354	132.088448412935
rs4599120	A	G	A	G	0.153049	-0.00680625	0.0849698	0.091468	FALSE	FALSE	FALSE	finngen_R9_H8_HL_SEN_NAS	2	120459992	0.0149175	364223	0.648204	Sensorineural hearing loss || id:finngen_R9_H8_HL_SEN_NAS	Sensorineural hearing loss	Sensorineural hearing loss || ||	TRUE	MedicineITLab	2	120459992	0.0133135	1.38516018592446e-30	Inhibin beta B chain | Inflammation_II	TRUE	reported	ukb-ppp-INHBB-OID30625	2	TRUE	132.152842051918	493.411612474354	132.152842051918
rs7854924	T	C	T	C	-0.0978603	2.38563e-05	0.73425	0.721878	FALSE	FALSE	FALSE	finngen_R9_H8_HL_SEN_NAS	9	136906021	0.0095489	364223	0.998007	Sensorineural hearing loss || id:finngen_R9_H8_HL_SEN_NAS	Sensorineural hearing loss	Sensorineural hearing loss || ||	TRUE	MedicineITLab	9	136906021	0.00850697	1.26619326751094e-30	Protein PAXX | Inflammation_II	TRUE	reported	ukb-ppp-PAXX-OID30591	2	TRUE	132.331514548748	493.411612474354	132.331514548748
rs11599874	C	T	C	T	-0.105078	-0.0220894	0.191411	0.194587	FALSE	FALSE	FALSE	finngen_R9_H8_HL_SEN_NAS	10	116066206	0.0108257	364223	0.0413048	Sensorineural hearing loss || id:finngen_R9_H8_HL_SEN_NAS	Sensorineural hearing loss	Sensorineural hearing loss || ||	TRUE	MedicineITLab	10	116066206	0.00913372	1.25371840068012e-30	GDNF family receptor alpha-1 | Oncology	TRUE	reported	ukb-ppp-GFRA1-OID21457	2	TRUE	132.351299044342	493.411612474354	132.351299044342
rs5743659	A	G	A	G	-0.54695	0.0072896	0.00612386	0.0120765	FALSE	FALSE	FALSE	finngen_R9_H8_HL_SEN_NAS	11	71998832	0.0395405	364223	0.853733	Sensorineural hearing loss || id:finngen_R9_H8_HL_SEN_NAS	Sensorineural hearing loss	Sensorineural hearing loss || ||	TRUE	MedicineITLab	11	71998832	0.0475355	1.22857026524939e-30	Interleukin-18-binding protein | Cardiometabolic	TRUE	reported	ukb-ppp-IL18BP-OID20348	2	TRUE	132.391200589474	493.411612474354	132.391200589474
rs10151239	A	C	A	C	0.084058	-0.000651061	0.403523	0.430881	FALSE	FALSE	FALSE	finngen_R9_H8_HL_SEN_NAS	14	38503166	0.00870076	364223	0.940351	Sensorineural hearing loss || id:finngen_R9_H8_HL_SEN_NAS	Sensorineural hearing loss	Sensorineural hearing loss || ||	TRUE	MedicineITLab	14	38503166	0.00730156	1.14340477092022e-30	C-type lectin domain family 14 member A | Neurology	TRUE	reported	ukb-ppp-CLEC14A-OID21090	2	TRUE	132.533842196956	493.411612474354	132.533842196956
rs148023579	G	A	G	A	-0.255187	0.0195812	0.0295978	0.0346518	FALSE	FALSE	FALSE	finngen_R9_H8_HL_SEN_NAS	17	27049412	0.0237033	364223	0.40875	Sensorineural hearing loss || id:finngen_R9_H8_HL_SEN_NAS	Sensorineural hearing loss	Sensorineural hearing loss || ||	TRUE	MedicineITLab	17	27049412	0.0221554	1.0700399687349e-30	Galectin-9 | Inflammation	TRUE	reported	ukb-ppp-LGALS9-OID20781	2	TRUE	132.665470634937	493.411612474354	132.665470634937
rs12889516	C	A	C	A	0.105806	0.0160957	0.301308	0.285843	FALSE	FALSE	FALSE	finngen_R9_H8_HL_SEN_NAS	14	23578460	0.00994866	364223	0.10569	Sensorineural hearing loss || id:finngen_R9_H8_HL_SEN_NAS	Sensorineural hearing loss	Sensorineural hearing loss || ||	TRUE	MedicineITLab	14	23578460	0.00918594	1.06708742001309e-30	Thiamine-triphosphatase | Oncology_II	TRUE	reported	ukb-ppp-THTPA-OID31375	2	TRUE	132.670199913465	493.411612474354	132.670199913465
rs12977324	C	T	C	T	-0.250568	0.0130319	0.28452	0.289668	FALSE	FALSE	FALSE	finngen_R9_H8_HL_SEN_NAS	19	7764243	0.00948466	364223	0.169441	Sensorineural hearing loss || id:finngen_R9_H8_HL_SEN_NAS	Sensorineural hearing loss	Sensorineural hearing loss || ||	TRUE	MedicineITLab	19	7764243	0.00687835	1e-200	C-type lectin domain family 4 member M | Cardiometabolic_II	TRUE	reported	ukb-ppp-CLEC4M-OID30405	2	TRUE	1327.03589850478	493.411612474354	1327.03589850478
rs34722692	A	G	A	G	-0.434387	0.00109039	0.111852	0.085788	FALSE	FALSE	FALSE	finngen_R9_H8_HL_SEN_NAS	19	3585521	0.0154988	364223	0.943913	Sensorineural hearing loss || id:finngen_R9_H8_HL_SEN_NAS	Sensorineural hearing loss	Sensorineural hearing loss || ||	TRUE	MedicineITLab	19	3585521	0.0119215	1e-200	PDZ domain-containing protein GIPC3 | Oncology_II	TRUE	reported	ukb-ppp-GIPC3-OID31507	2	TRUE	1327.67516889506	493.411612474354	1327.67516889506
rs2439732	G	A	G	A	-0.264177	0.0155567	0.54465	0.633813	FALSE	FALSE	FALSE	finngen_R9_H8_HL_SEN_NAS	12	70621351	0.00895972	364223	0.0825125	Sensorineural hearing loss || id:finngen_R9_H8_HL_SEN_NAS	Sensorineural hearing loss	Sensorineural hearing loss || ||	TRUE	MedicineITLab	12	70621351	0.0072455	1e-200	Receptor-type tyrosine-protein phosphatase beta | Cardiometabolic_II	TRUE	reported	ukb-ppp-PTPRB-OID30324	2	TRUE	1329.39269026088	493.411612474354	1329.39269026088
rs698634	A	G	A	G	-0.434228	-0.0200276	0.0104276	0.00232549	FALSE	FALSE	FALSE	finngen_R9_H8_HL_SEN_NAS	7	56196720	0.0878018	364223	0.819568	Sensorineural hearing loss || id:finngen_R9_H8_HL_SEN_NAS	Sensorineural hearing loss	Sensorineural hearing loss || ||	TRUE	MedicineITLab	7	56196720	0.0376355	8.51334042543228e-31	Inactive C-alpha-formylglycine-generating enzyme 2 | Neurology	TRUE	reported	ukb-ppp-SUMF2-OID21032	2	TRUE	133.119067986644	493.411612474354	133.119067986644
rs2084278	T	C	T	C	-0.0847385	0.00676075	0.528542	0.566191	FALSE	FALSE	FALSE	finngen_R9_H8_HL_SEN_NAS	10	116654155	0.00865343	364223	0.434638	Sensorineural hearing loss || id:finngen_R9_H8_HL_SEN_NAS	Sensorineural hearing loss	Sensorineural hearing loss || ||	TRUE	MedicineITLab	10	116654155	0.0073423	8.1827635134818e-31	Inactive pancreatic lipase-related protein 1 | Neurology_II	TRUE	reported	ukb-ppp-PNLIPRP1-OID31122	2	TRUE	133.197874076816	493.411612474354	133.197874076816
rs148408582	A	G	A	G	-0.374908	0.00641018	0.0133535	0.00398463	FALSE	FALSE	FALSE	finngen_R9_H8_HL_SEN_NAS	19	10184921	0.0688999	364223	0.925875	Sensorineural hearing loss || id:finngen_R9_H8_HL_SEN_NAS	Sensorineural hearing loss	Sensorineural hearing loss || ||	TRUE	MedicineITLab	19	10184921	0.0324769	7.93231587424496e-31	Intercellular adhesion molecule 5 | Cardiometabolic	TRUE	reported	ukb-ppp-ICAM5-OID20145	2	TRUE	133.260144342518	493.411612474354	133.260144342518
rs139561173	C	A	C	A	-0.104881	-0.00129131	0.21131	0.221479	FALSE	FALSE	FALSE	finngen_R9_H8_HL_SEN_NAS	1	100679634	0.0103037	364223	0.900267	Sensorineural hearing loss || id:finngen_R9_H8_HL_SEN_NAS	Sensorineural hearing loss	Sensorineural hearing loss || ||	TRUE	MedicineITLab	1	100679634	0.00907079	6.38263486190548e-31	Vascular cell adhesion protein 1 | Cardiometabolic	TRUE	reported	ukb-ppp-VCAM1-OID20396	2	TRUE	133.691382349451	493.411612474354	133.691382349451
rs78605922	A	G	A	G	-0.382371	0.133605	0.012793	0.00368722	FALSE	FALSE	FALSE	finngen_R9_H8_HL_SEN_NAS	5	151293746	0.0717719	364223	0.06267	Sensorineural hearing loss || id:finngen_R9_H8_HL_SEN_NAS	Sensorineural hearing loss	Sensorineural hearing loss || ||	TRUE	MedicineITLab	5	151293746	0.0330524	5.94155333542216e-31	Ganglioside GM2 activator | Cardiometabolic_II	TRUE	reported	ukb-ppp-GM2A-OID30413	2	TRUE	133.833209728742	493.411612474354	133.833209728742
rs145124960	T	C	T	C	-0.316055	0.0627006	0.0188667	0.0194035	FALSE	FALSE	FALSE	finngen_R9_H8_HL_SEN_NAS	16	67413348	0.0311887	364223	0.0443925	Sensorineural hearing loss || id:finngen_R9_H8_HL_SEN_NAS	Sensorineural hearing loss	Sensorineural hearing loss || ||	TRUE	MedicineITLab	16	67413348	0.0273158	5.81969198981766e-31	Dipeptidase 2 | Oncology	TRUE	reported	ukb-ppp-DPEP2-OID21305	2	TRUE	133.874382927364	493.411612474354	133.874382927364
rs71314515	A	C	A	C	0.128896	0.0235954	0.131224	0.087465	FALSE	FALSE	FALSE	finngen_R9_H8_HL_SEN_NAS	3	139527925	0.0151629	364223	0.119678	Sensorineural hearing loss || id:finngen_R9_H8_HL_SEN_NAS	Sensorineural hearing loss	Sensorineural hearing loss || ||	TRUE	MedicineITLab	3	139527925	0.0111375	5.63507888400141e-31	Calsyntenin-2 | Inflammation	TRUE	reported	ukb-ppp-CLSTN2-OID20664	2	TRUE	133.937887948446	493.411612474354	133.937887948446
rs60289078	T	C	T	C	-1.76738	-0.0265257	0.00577793	0.0147257	FALSE	FALSE	FALSE	finngen_R9_H8_HL_SEN_NAS	19	54589097	0.0354566	364223	0.454389	Sensorineural hearing loss || id:finngen_R9_H8_HL_SEN_NAS	Sensorineural hearing loss	Sensorineural hearing loss || ||	TRUE	MedicineITLab	19	54589097	0.0484455	1e-200	Leukocyte immunoglobulin-like receptor subfamily A member 2 | Neurology	TRUE	reported	ukb-ppp-LILRA2-OID21152	2	TRUE	1330.92317423149	493.411612474354	1330.92317423149
rs13281104	G	A	G	A	0.316776	0.0066944	0.243527	0.263535	FALSE	FALSE	FALSE	finngen_R9_H8_HL_SEN_NAS	8	1863757	0.00973899	364223	0.491842	Sensorineural hearing loss || id:finngen_R9_H8_HL_SEN_NAS	Sensorineural hearing loss	Sensorineural hearing loss || ||	TRUE	MedicineITLab	8	1863757	0.00868295	1e-200	Rho guanine nucleotide exchange factor 10 | Neurology_II	TRUE	reported	ukb-ppp-ARHGEF10-OID30994	2	TRUE	1330.97513080006	493.411612474354	1330.97513080006
rs74328649	T	C	T	C	0.822421	0.0197987	0.0301385	0.0333941	FALSE	FALSE	FALSE	finngen_R9_H8_HL_SEN_NAS	19	41617764	0.024158	364223	0.412473	Sensorineural hearing loss || id:finngen_R9_H8_HL_SEN_NAS	Sensorineural hearing loss	Sensorineural hearing loss || ||	TRUE	MedicineITLab	19	41617764	0.0225268	1e-200	Carcinoembryonic antigen-related cell adhesion molecule 21 | Inflammation	TRUE	reported	ukb-ppp-CEACAM21-OID20548	2	TRUE	1332.87485795214	493.411612474354	1332.87485795214
rs3020726	G	A	G	A	0.362018	3.6837e-06	0.160963	0.0970349	FALSE	FALSE	FALSE	finngen_R9_H8_HL_SEN_NAS	2	86789383	0.0144209	364223	0.999796	Sensorineural hearing loss || id:finngen_R9_H8_HL_SEN_NAS	Sensorineural hearing loss	Sensorineural hearing loss || ||	TRUE	MedicineITLab	2	86789383	0.0099016	1e-200	T-cell surface glycoprotein CD8 alpha chain | Neurology	TRUE	reported	ukb-ppp-CD8A-OID21018	2	TRUE	1336.74809429954	493.411612474354	1336.74809429954
rs3737729	C	T	C	T	-0.0849954	0.00043718	0.507281	0.523598	FALSE	FALSE	FALSE	finngen_R9_H8_HL_SEN_NAS	1	46716811	0.00858977	364223	0.959409	Sensorineural hearing loss || id:finngen_R9_H8_HL_SEN_NAS	Sensorineural hearing loss	Sensorineural hearing loss || ||	TRUE	MedicineITLab	1	46716811	0.00733981	5.20115743822408e-31	EF-hand calcium-binding domain-containing protein 14 | Oncology_II	TRUE	reported	ukb-ppp-EFCAB14-OID31460	2	TRUE	134.097662792064	493.411612474354	134.097662792064
rs336967	A	G	A	G	-0.0926478	-0.00162487	0.371468	0.388294	FALSE	FALSE	FALSE	finngen_R9_H8_HL_SEN_NAS	5	83670856	0.00879956	364223	0.853501	Sensorineural hearing loss || id:finngen_R9_H8_HL_SEN_NAS	Sensorineural hearing loss	Sensorineural hearing loss || ||	TRUE	MedicineITLab	5	83670856	0.00799977	5.12625256970285e-31	Versican core protein | Neurology	TRUE	reported	ukb-ppp-VCAN-OID21026	2	TRUE	134.126694124673	493.411612474354	134.126694124673
rs74599912	A	G	A	G	-0.3666	0.0760956	0.0132199	0.00837535	FALSE	FALSE	FALSE	finngen_R9_H8_HL_SEN_NAS	1	203460495	0.0478657	364223	0.111886	Sensorineural hearing loss || id:finngen_R9_H8_HL_SEN_NAS	Sensorineural hearing loss	Sensorineural hearing loss || ||	TRUE	MedicineITLab	1	203460495	0.0316497	5.02342589522388e-31	Prolargin | Inflammation	TRUE	reported	ukb-ppp-PRELP-OID20766	2	TRUE	134.167005152977	493.411612474354	134.167005152977
rs59291670	T	C	T	C	0.277537	0.0139961	0.0214784	0.016465	FALSE	FALSE	FALSE	finngen_R9_H8_HL_SEN_NAS	17	44914081	0.0337149	364223	0.678046	Sensorineural hearing loss || id:finngen_R9_H8_HL_SEN_NAS	Sensorineural hearing loss	Sensorineural hearing loss || ||	TRUE	MedicineITLab	17	44914081	0.0239523	4.79181452908222e-31	Glial fibrillary acidic protein | Oncology	TRUE	reported	ukb-ppp-GFAP-OID21247	2	TRUE	134.260213668915	493.411612474354	134.260213668915
rs156265	G	C	G	C	-0.125267	-0.0235826	0.144316	0.186525	FALSE	TRUE	FALSE	finngen_R9_H8_HL_SEN_NAS	3	38129319	0.0110587	364223	0.0329663	Sensorineural hearing loss || id:finngen_R9_H8_HL_SEN_NAS	Sensorineural hearing loss	Sensorineural hearing loss || ||	TRUE	MedicineITLab	3	38129319	0.0108057	4.48848729274599e-31	3-ketoacyl-CoA thiolase, peroxisomal | Oncology	TRUE	reported	ukb-ppp-ACAA1-OID21269	2	TRUE	134.390181785679	493.411612474354	134.390181785679
rs148082887	T	C	T	C	-0.587805	0.0106757	0.00548049	0.0188881	FALSE	FALSE	FALSE	finngen_R9_H8_HL_SEN_NAS	2	28746250	0.0321772	364223	0.740057	Sensorineural hearing loss || id:finngen_R9_H8_HL_SEN_NAS	Sensorineural hearing loss	Sensorineural hearing loss || ||	TRUE	MedicineITLab	2	28746250	0.050696	4.38328793419247e-31	Phospholipase B1, membrane-associated | Neurology_II	TRUE	reported	ukb-ppp-PLB1-OID31110	2	TRUE	134.437108708962	493.411612474354	134.437108708962
rs3132589	A	C	A	C	-0.292952	0.0193942	0.023735	0.0152016	FALSE	FALSE	FALSE	finngen_R9_H8_HL_SEN_NAS	6	30704656	0.0351313	364223	0.580916	Sensorineural hearing loss || id:finngen_R9_H8_HL_SEN_NAS	Sensorineural hearing loss	Sensorineural hearing loss || ||	TRUE	MedicineITLab	6	30704656	0.025249	4.00128973540699e-31	HLA class I histocompatibility antigen, A alpha chain | Neurology_II	TRUE	reported	ukb-ppp-HLA-A-OID31048	2	TRUE	134.618445094965	493.411612474354	134.618445094965
rs114797774	T	C	T	C	0.316737	-0.00636919	0.0219464	0.0190123	FALSE	FALSE	FALSE	finngen_R9_H8_HL_SEN_NAS	1	161498640	0.0316325	364223	0.840425	Sensorineural hearing loss || id:finngen_R9_H8_HL_SEN_NAS	Sensorineural hearing loss	Sensorineural hearing loss || ||	TRUE	MedicineITLab	1	161498640	0.0272828	3.69317596047986e-31	Low affinity immunoglobulin gamma Fc region receptor II-a | Cardiometabolic	TRUE	reported	ukb-ppp-FCGR2A-OID20391	2	TRUE	134.778220852256	493.411612474354	134.778220852256
rs1970530	A	G	A	G	-0.0889131	-0.00562272	0.594732	0.580536	FALSE	FALSE	FALSE	finngen_R9_H8_HL_SEN_NAS	1	207750721	0.00866841	364223	0.516567	Sensorineural hearing loss || id:finngen_R9_H8_HL_SEN_NAS	Sensorineural hearing loss	Sensorineural hearing loss || ||	TRUE	MedicineITLab	1	207750721	0.00765588	3.51075077184831e-31	Membrane cofactor protein | Cardiometabolic	TRUE	reported	ukb-ppp-CD46-OID20380	2	TRUE	134.878047240642	493.411612474354	134.878047240642
rs34687326	A	G	A	G	-1.34254	0.0215806	0.122178	0.118203	FALSE	FALSE	FALSE	finngen_R9_H8_HL_SEN_NAS	1	159830120	0.0132795	364223	0.104141	Sensorineural hearing loss || id:finngen_R9_H8_HL_SEN_NAS	Sensorineural hearing loss	Sensorineural hearing loss || ||	TRUE	MedicineITLab	1	159830120	0.0115868	1e-200	SLAM family member 8 | Oncology	TRUE	reported	ukb-ppp-SLAMF8-OID21214	2	TRUE	13425.4065760032	493.411612474354	13425.4065760032
rs198379	C	T	C	T	0.261223	-0.013929	0.413038	0.362765	FALSE	FALSE	FALSE	finngen_R9_H8_HL_SEN_NAS	1	11855410	0.00891541	364223	0.118205	Sensorineural hearing loss || id:finngen_R9_H8_HL_SEN_NAS	Sensorineural hearing loss	Sensorineural hearing loss || ||	TRUE	MedicineITLab	1	11855410	0.00712439	1e-200	NT-proBNP | Cardiometabolic	TRUE	reported	ukb-ppp-NTproBNP-OID20125	2	TRUE	1344.39675267511	493.411612474354	1344.39675267511
rs735632	T	C	T	C	0.102497	-0.00649474	0.227113	0.189141	FALSE	FALSE	FALSE	finngen_R9_H8_HL_SEN_NAS	10	123743948	0.0110057	364223	0.555106	Sensorineural hearing loss || id:finngen_R9_H8_HL_SEN_NAS	Sensorineural hearing loss	Sensorineural hearing loss || ||	TRUE	MedicineITLab	10	123743948	0.00882008	3.22998124059562e-31	Inactive carboxypeptidase-like protein X2 | Cardiometabolic_II	TRUE	reported	ukb-ppp-CPXM2-OID30322	2	TRUE	135.044611468216	493.411612474354	135.044611468216
rs17629007	C	T	C	T	0.253144	0.0613842	0.0321955	0.0177354	FALSE	FALSE	FALSE	finngen_R9_H8_HL_SEN_NAS	2	199856832	0.0322406	364223	0.056918	Sensorineural hearing loss || id:finngen_R9_H8_HL_SEN_NAS	Sensorineural hearing loss	Sensorineural hearing loss || ||	TRUE	MedicineITLab	2	199856832	0.021779	3.13689513015838e-31	UPF0565 protein C2orf69 | Neurology_II	TRUE	reported	ukb-ppp-C2orf69-OID30883	2	TRUE	135.101262250779	493.411612474354	135.101262250779
rs187826563	A	G	A	G	0.47069	-0.0231662	0.00882217	0.0186477	FALSE	FALSE	FALSE	finngen_R9_H8_HL_SEN_NAS	19	49083555	0.0311665	364223	0.457298	Sensorineural hearing loss || id:finngen_R9_H8_HL_SEN_NAS	Sensorineural hearing loss	Sensorineural hearing loss || ||	TRUE	MedicineITLab	19	49083555	0.0404509	2.70084710832466e-31	Dickkopf-like protein 1 | Oncology	TRUE	reported	ukb-ppp-DKKL1-OID21313	2	TRUE	135.398410424177	493.411612474354	135.398410424177
rs139527997	T	C	T	C	-0.300984	-0.00261109	0.0220889	0.0134167	FALSE	FALSE	FALSE	finngen_R9_H8_HL_SEN_NAS	7	130491047	0.0373551	364223	0.944274	Sensorineural hearing loss || id:finngen_R9_H8_HL_SEN_NAS	Sensorineural hearing loss	Sensorineural hearing loss || ||	TRUE	MedicineITLab	7	130491047	0.0258654	2.68596284026009e-31	Carboxypeptidase A4 | Inflammation_II	TRUE	reported	ukb-ppp-CPA4-OID30606	2	TRUE	135.409277574037	493.411612474354	135.409277574037
rs141317651	T	C	T	C	0.235883	0.0372082	0.0347429	0.0152072	FALSE	FALSE	FALSE	finngen_R9_H8_HL_SEN_NAS	14	55115112	0.0355568	364223	0.295356	Sensorineural hearing loss || id:finngen_R9_H8_HL_SEN_NAS	Sensorineural hearing loss	Sensorineural hearing loss || ||	TRUE	MedicineITLab	14	55115112	0.0202705	2.68040241156547e-31	Galectin-3 | Cardiometabolic	TRUE	reported	ukb-ppp-LGALS3-OID20284	2	TRUE	135.414248076079	493.411612474354	135.414248076079
rs35082231	T	C	T	C	0.102094	0.00920751	0.244748	0.215886	FALSE	FALSE	FALSE	finngen_R9_H8_HL_SEN_NAS	17	9437887	0.0103889	364223	0.375465	Sensorineural hearing loss || id:finngen_R9_H8_HL_SEN_NAS	Sensorineural hearing loss	Sensorineural hearing loss || ||	TRUE	MedicineITLab	17	9437887	0.0087723	2.63451090146603e-31	Syntaxin-8 | Inflammation	TRUE	reported	ukb-ppp-STX8-OID20531	2	TRUE	135.448278052777	493.411612474354	135.448278052777
rs8113119	A	G	A	G	-0.217507	-0.00422896	0.0444875	0.0744608	FALSE	FALSE	FALSE	finngen_R9_H8_HL_SEN_NAS	19	6658852	0.0165572	364223	0.798402	Sensorineural hearing loss || id:finngen_R9_H8_HL_SEN_NAS	Sensorineural hearing loss	Sensorineural hearing loss || ||	TRUE	MedicineITLab	19	6658852	0.0186885	2.62482286160636e-31	Tumor necrosis factor ligand superfamily member 14 | Neurology	TRUE	reported	ukb-ppp-TNFSF14-OID20953	2	TRUE	135.455794195014	493.411612474354	135.455794195014
rs142515001	T	C	T	C	-0.294606	-0.03145	0.0243919	0.0146512	FALSE	FALSE	FALSE	finngen_R9_H8_HL_SEN_NAS	3	43471453	0.0357335	364223	0.378792	Sensorineural hearing loss || id:finngen_R9_H8_HL_SEN_NAS	Sensorineural hearing loss	Sensorineural hearing loss || ||	TRUE	MedicineITLab	3	43471453	0.0253017	2.47058613603844e-31	Golgi-associated kinase 1A | Cardiometabolic_II	TRUE	reported	ukb-ppp-GASK1A-OID30109	2	TRUE	135.576297975336	493.411612474354	135.576297975336
rs12483377	A	G	A	G	0.146767	-0.0202106	0.0886316	0.0594753	FALSE	FALSE	FALSE	finngen_R9_H8_HL_SEN_NAS	21	45511195	0.017996	364223	0.261413	Sensorineural hearing loss || id:finngen_R9_H8_HL_SEN_NAS	Sensorineural hearing loss	Sensorineural hearing loss || ||	TRUE	MedicineITLab	21	45511195	0.0126002	2.34855102405888e-31	Collagen alpha-1 | Cardiometabolic	TRUE	reported	ukb-ppp-COL18A1-OID20332	2	TRUE	135.675664387909	493.411612474354	135.675664387909
rs117662356	G	C	G	C	0.387536	0.0200721	0.00959862	0.00777734	FALSE	TRUE	FALSE	finngen_R9_H8_HL_SEN_NAS	19	18371758	0.0488837	364223	0.681357	Sensorineural hearing loss || id:finngen_R9_H8_HL_SEN_NAS	Sensorineural hearing loss	Sensorineural hearing loss || ||	TRUE	MedicineITLab	19	18371758	0.0332467	2.12862912452723e-31	Growth/differentiation factor 15 | Cardiometabolic	TRUE	reported	ukb-ppp-GDF15-OID20251	2	TRUE	135.871076238607	493.411612474354	135.871076238607
rs80078274	A	G	A	G	-0.344304	0.00365124	0.236811	0.194208	FALSE	FALSE	FALSE	finngen_R9_H8_HL_SEN_NAS	17	18638794	0.0110029	364223	0.740007	Sensorineural hearing loss || id:finngen_R9_H8_HL_SEN_NAS	Sensorineural hearing loss	Sensorineural hearing loss || ||	TRUE	MedicineITLab	17	18638794	0.0093693	1e-200	Serine hydroxymethyltransferase, cytosolic | Inflammation	TRUE	reported	ukb-ppp-SHMT1-OID20714	2	TRUE	1350.4230628192	493.411612474354	1350.4230628192
rs62088172	T	C	T	C	-0.282879	0.00428464	0.353305	0.430044	FALSE	FALSE	FALSE	finngen_R9_H8_HL_SEN_NAS	17	1762959	0.00868315	364223	0.6217	Sensorineural hearing loss || id:finngen_R9_H8_HL_SEN_NAS	Sensorineural hearing loss	Sensorineural hearing loss || ||	TRUE	MedicineITLab	17	1762959	0.00769371	1e-200	Pigment epithelium-derived factor | Inflammation_II	TRUE	reported	ukb-ppp-SERPINF1-OID30757	2	TRUE	1351.8540031368	493.411612474354	1351.8540031368
rs10915910	G	A	G	A	0.276791	-0.00887845	0.566287	0.549468	FALSE	FALSE	FALSE	finngen_R9_H8_HL_SEN_NAS	1	225966726	0.00867733	364223	0.306224	Sensorineural hearing loss || id:finngen_R9_H8_HL_SEN_NAS	Sensorineural hearing loss	Sensorineural hearing loss || ||	TRUE	MedicineITLab	1	225966726	0.00751626	1e-200	Left-right determination factor 2 | Oncology	TRUE	reported	ukb-ppp-LEFTY2-OID21454	2	TRUE	1356.12692941815	493.411612474354	1356.12692941815
rs76570261	T	C	T	C	-1.15962	-0.0456215	0.0131894	0.0246784	FALSE	FALSE	FALSE	finngen_R9_H8_HL_SEN_NAS	17	35976247	0.02799	364223	0.103117	Sensorineural hearing loss || id:finngen_R9_H8_HL_SEN_NAS	Sensorineural hearing loss	Sensorineural hearing loss || ||	TRUE	MedicineITLab	17	35976247	0.0314638	1e-200	C-C motif chemokine 16 | Cardiometabolic	TRUE	reported	ukb-ppp-CCL16-OID20334	2	TRUE	1358.34174710313	493.411612474354	1358.34174710313
rs12621632	T	C	T	C	0.280815	-0.00241046	0.40646	0.522227	FALSE	FALSE	FALSE	finngen_R9_H8_HL_SEN_NAS	2	101280863	0.00858224	364223	0.778813	Sensorineural hearing loss || id:finngen_R9_H8_HL_SEN_NAS	Sensorineural hearing loss	Sensorineural hearing loss || ||	TRUE	MedicineITLab	2	101280863	0.00761526	1e-200	E3 ubiquitin-protein ligase RNF149 | Cardiometabolic_II	TRUE	reported	ukb-ppp-RNF149-OID30235	2	TRUE	1359.78777838834	493.411612474354	1359.78777838834
rs76634175	A	T	A	T	0.151832	-0.0640736	0.0778132	0.0442256	FALSE	TRUE	FALSE	finngen_R9_H8_HL_SEN_NAS	11	68674259	0.021133	364223	0.00243002	Sensorineural hearing loss || id:finngen_R9_H8_HL_SEN_NAS	Sensorineural hearing loss	Sensorineural hearing loss || ||	TRUE	MedicineITLab	11	68674259	0.0130137	1.87845155867414e-31	Galanin peptides [Cleaved into: Galanin; Galanin message-associated peptide | Inflammation	TRUE	reported	ukb-ppp-GAL-OID20727	2	TRUE	136.120972692199	493.411612474354	136.120972692199
rs7104745	A	G	A	G	-0.0860727	0.00211146	0.538974	0.499661	FALSE	FALSE	FALSE	finngen_R9_H8_HL_SEN_NAS	11	126003207	0.00857288	364223	0.805453	Sensorineural hearing loss || id:finngen_R9_H8_HL_SEN_NAS	Sensorineural hearing loss	Sensorineural hearing loss || ||	TRUE	MedicineITLab	11	126003207	0.00737634	1.84077200146896e-31	Cell adhesion molecule-related/down-regulated by oncogenes | Inflammation	TRUE	reported	ukb-ppp-CDON-OID20754	2	TRUE	136.159829782536	493.411612474354	136.159829782536
rs2229094	C	T	C	T	-0.0998757	-0.0281225	0.255924	0.323028	FALSE	FALSE	FALSE	finngen_R9_H8_HL_SEN_NAS	6	31572779	0.0092039	364223	0.00224688	Sensorineural hearing loss || id:finngen_R9_H8_HL_SEN_NAS	Sensorineural hearing loss	Sensorineural hearing loss || ||	TRUE	MedicineITLab	6	31572779	0.00855767	1.79514692710316e-31	Tumor necrosis factor | Inflammation	TRUE	reported	ukb-ppp-TNF-OID20473	2	TRUE	136.209877343866	493.411612474354	136.209877343866
rs146652543	T	C	T	C	-0.377337	0.0135492	0.0143968	0.0220808	FALSE	FALSE	FALSE	finngen_R9_H8_HL_SEN_NAS	19	41345453	0.0289893	364223	0.640224	Sensorineural hearing loss || id:finngen_R9_H8_HL_SEN_NAS	Sensorineural hearing loss	Sensorineural hearing loss || ||	TRUE	MedicineITLab	19	41345453	0.0323124	1.65615126249005e-31	Transforming growth factor beta-1 proprotein [Cleaved into: Latency-associated peptide | Inflammation	TRUE	reported	ukb-ppp-TGFB1-OID20621	2	TRUE	136.370474552368	493.411612474354	136.370474552368
rs2108591	A	C	A	C	-0.0896436	0.00240555	0.584234	0.653644	FALSE	FALSE	FALSE	finngen_R9_H8_HL_SEN_NAS	17	14019308	0.00900902	364223	0.789456	Sensorineural hearing loss || id:finngen_R9_H8_HL_SEN_NAS	Sensorineural hearing loss	Sensorineural hearing loss || ||	TRUE	MedicineITLab	17	14019308	0.00767593	1.64096757644962e-31	Heparan sulfate glucosamine 3-O-sulfotransferase 3B1 | Oncology	TRUE	reported	ukb-ppp-HS3ST3B1-OID21303	2	TRUE	136.388127522346	493.411612474354	136.388127522346
rs190818389	T	C	T	C	0.285595	-0.0268267	0.022638	0.0182582	FALSE	FALSE	FALSE	finngen_R9_H8_HL_SEN_NAS	19	6636633	0.0323027	364223	0.406269	Sensorineural hearing loss || id:finngen_R9_H8_HL_SEN_NAS	Sensorineural hearing loss	Sensorineural hearing loss || ||	TRUE	MedicineITLab	19	6636633	0.024433	1.45177729502312e-31	CD70 antigen | Inflammation	TRUE	reported	ukb-ppp-CD70-OID20599	2	TRUE	136.630484919189	493.411612474354	136.630484919189
rs149838812	C	T	C	T	-0.361269	0.0485735	0.0146173	0.0275935	FALSE	FALSE	FALSE	finngen_R9_H8_HL_SEN_NAS	1	197690489	0.0262383	364223	0.0641342	Sensorineural hearing loss || id:finngen_R9_H8_HL_SEN_NAS	Sensorineural hearing loss	Sensorineural hearing loss || ||	TRUE	MedicineITLab	1	197690489	0.0308948	1.37562481027531e-31	Coagulation factor XIII B chain | Inflammation_II	TRUE	reported	ukb-ppp-F13B-OID30781	2	TRUE	136.738438986128	493.411612474354	136.738438986128
rs138377943	G	A	G	A	-0.331876	0.0298431	0.0187333	0.0143042	FALSE	FALSE	FALSE	finngen_R9_H8_HL_SEN_NAS	3	53689581	0.0360733	364223	0.408072	Sensorineural hearing loss || id:finngen_R9_H8_HL_SEN_NAS	Sensorineural hearing loss	Sensorineural hearing loss || ||	TRUE	MedicineITLab	3	53689581	0.0283765	1.34462134153448e-31	Interleukin-17 receptor B | Inflammation	TRUE	reported	ukb-ppp-IL17RB-OID20585	2	TRUE	136.783602695563	493.411612474354	136.783602695563
rs147243442	A	G	A	G	-0.216557	0.048132	0.0412334	0.0390384	FALSE	FALSE	FALSE	finngen_R9_H8_HL_SEN_NAS	2	102665517	0.0225248	364223	0.0326107	Sensorineural hearing loss || id:finngen_R9_H8_HL_SEN_NAS	Sensorineural hearing loss	Sensorineural hearing loss || ||	TRUE	MedicineITLab	2	102665517	0.0185153	1.3341356829031e-31	Interleukin-1 receptor-like 2 | Inflammation	TRUE	reported	ukb-ppp-IL1RL2-OID20487	2	TRUE	136.799007472871	493.411612474354	136.799007472871
rs62379670	T	C	T	C	-0.136919	0.0119111	0.11618	0.159192	FALSE	FALSE	FALSE	finngen_R9_H8_HL_SEN_NAS	5	151135962	0.0117483	364223	0.310648	Sensorineural hearing loss || id:finngen_R9_H8_HL_SEN_NAS	Sensorineural hearing loss	Sensorineural hearing loss || ||	TRUE	MedicineITLab	5	151135962	0.0117057	1.32312233311337e-31	Ganglioside GM2 activator | Cardiometabolic_II	TRUE	reported	ukb-ppp-GM2A-OID30413	2	TRUE	136.814667072813	493.411612474354	136.814667072813
rs62113212	T	C	T	C	-0.10504	0.020861	0.0745135	0.0671229	FALSE	FALSE	FALSE	finngen_R9_H8_HL_SEN_NAS	19	50857584	0.0170684	364223	0.221633	Sensorineural hearing loss || id:finngen_R9_H8_HL_SEN_NAS	Sensorineural hearing loss	Sensorineural hearing loss || ||	TRUE	MedicineITLab	19	50857584	0.00897829	1.28410341217163e-31	Prostate-specific antigen | Cardiometabolic_II	TRUE	reported	ukb-ppp-KLK3-OID30364	2	TRUE	136.874380967904	493.411612474354	136.874380967904
rs117677498	G	A	G	A	-0.264727	0.05676	0.033368	0.0164573	FALSE	FALSE	FALSE	finngen_R9_H8_HL_SEN_NAS	14	85806566	0.0346298	364223	0.101203	Sensorineural hearing loss || id:finngen_R9_H8_HL_SEN_NAS	Sensorineural hearing loss	Sensorineural hearing loss || ||	TRUE	MedicineITLab	14	85806566	0.0226214	1.23794115165511e-31	Leucine-rich repeat transmembrane protein FLRT2 | Neurology	TRUE	reported	ukb-ppp-FLRT2-OID20946	2	TRUE	136.948575053553	493.411612474354	136.948575053553
rs7789303	G	A	G	A	-0.31823	0.0158227	0.26594	0.26279	FALSE	FALSE	FALSE	finngen_R9_H8_HL_SEN_NAS	7	142854785	0.00973484	364223	0.104083	Sensorineural hearing loss || id:finngen_R9_H8_HL_SEN_NAS	Sensorineural hearing loss	Sensorineural hearing loss || ||	TRUE	MedicineITLab	7	142854785	0.00860029	1e-200	Ephrin type-B receptor 6 | Neurology	TRUE	reported	ukb-ppp-EPHB6-OID20982	2	TRUE	1369.16581105716	493.411612474354	1369.16581105716
rs1047776	G	A	G	A	-0.0914437	0.0137952	0.647646	0.5713	FALSE	FALSE	FALSE	finngen_R9_H8_HL_SEN_NAS	12	6839528	0.00869669	364223	0.11268	Sensorineural hearing loss || id:finngen_R9_H8_HL_SEN_NAS	Sensorineural hearing loss	Sensorineural hearing loss || ||	TRUE	MedicineITLab	12	6839528	0.00781183	1.19014533870386e-31	Complement C1r subcomponent-like protein | Inflammation_II	TRUE	reported	ukb-ppp-C1RL-OID30721	2	TRUE	137.02569485799	493.411612474354	137.02569485799
rs17003342	T	G	T	G	-0.0906377	-0.00329595	0.638049	0.631956	FALSE	FALSE	FALSE	finngen_R9_H8_HL_SEN_NAS	4	78545837	0.0088955	364223	0.710996	Sensorineural hearing loss || id:finngen_R9_H8_HL_SEN_NAS	Sensorineural hearing loss	Sensorineural hearing loss || ||	TRUE	MedicineITLab	4	78545837	0.00773751	1.07969228970169e-31	Annexin A3 | Neurology	TRUE	reported	ukb-ppp-ANXA3-OID21036	2	TRUE	137.219333726919	493.411612474354	137.219333726919
rs73035549	A	G	A	G	-0.132153	0.0187221	0.127654	0.083339	FALSE	FALSE	FALSE	finngen_R9_H8_HL_SEN_NAS	3	167974493	0.0156019	364223	0.230144	Sensorineural hearing loss || id:finngen_R9_H8_HL_SEN_NAS	Sensorineural hearing loss	Sensorineural hearing loss || ||	TRUE	MedicineITLab	3	167974493	0.0112785	1.04039917705135e-31	Neuroserpin | Inflammation_II	TRUE	reported	ukb-ppp-SERPINI1-OID30604	2	TRUE	137.293938991563	493.411612474354	137.293938991563
rs9652429	C	T	C	T	-0.144325	-0.020675	0.102544	0.18388	FALSE	FALSE	FALSE	finngen_R9_H8_HL_SEN_NAS	15	56017524	0.0111086	364223	0.062722	Sensorineural hearing loss || id:finngen_R9_H8_HL_SEN_NAS	Sensorineural hearing loss	Sensorineural hearing loss || ||	TRUE	MedicineITLab	15	56017524	0.0123115	9.73643569798883e-32	Protogenin | Oncology	TRUE	reported	ukb-ppp-PRTG-OID21443	2	TRUE	137.423559559356	493.411612474354	137.423559559356
rs9471494	G	C	G	C	-0.234764	0.0279776	0.0291824	0.0217059	FALSE	TRUE	FALSE	finngen_R9_H8_HL_SEN_NAS	6	41189606	0.0293064	364223	0.33975	Sensorineural hearing loss || id:finngen_R9_H8_HL_SEN_NAS	Sensorineural hearing loss	Sensorineural hearing loss || ||	TRUE	MedicineITLab	6	41189606	0.0200228	9.50823703700988e-32	Triggering receptor expressed on myeloid cells 2 | Inflammation	TRUE	reported	ukb-ppp-TREM2-OID20731	2	TRUE	137.471725048635	493.411612474354	137.471725048635
rs483082	T	G	T	G	0.0988073	-0.01979	0.2373	0.235699	FALSE	FALSE	FALSE	finngen_R9_H8_HL_SEN_NAS	19	44912921	0.0102019	364223	0.0524011	Sensorineural hearing loss || id:finngen_R9_H8_HL_SEN_NAS	Sensorineural hearing loss	Sensorineural hearing loss || ||	TRUE	MedicineITLab	19	44912921	0.00842705	9.48636869866469e-32	Apolipoprotein C-I | Inflammation_II	TRUE	reported	ukb-ppp-APOC1-OID30749	2	TRUE	137.476011100686	493.411612474354	137.476011100686
rs79522001	T	C	T	C	-0.369386	-0.0539118	0.0158266	0.0218956	FALSE	FALSE	FALSE	finngen_R9_H8_HL_SEN_NAS	2	208262731	0.0298502	364223	0.0709071	Sensorineural hearing loss || id:finngen_R9_H8_HL_SEN_NAS	Sensorineural hearing loss	Sensorineural hearing loss || ||	TRUE	MedicineITLab	2	208262731	0.0315006	9.34544530315343e-32	Gamma-crystallin D | Neurology_II	TRUE	reported	ukb-ppp-CRYGD-OID31144	2	TRUE	137.50649453364	493.411612474354	137.50649453364
rs4130983	T	G	T	G	-0.0905335	-0.00962358	0.364429	0.377244	FALSE	FALSE	FALSE	finngen_R9_H8_HL_SEN_NAS	6	132575302	0.00884669	364223	0.276676	Sensorineural hearing loss || id:finngen_R9_H8_HL_SEN_NAS	Sensorineural hearing loss	Sensorineural hearing loss || ||	TRUE	MedicineITLab	6	132575302	0.00771794	8.91661468879538e-32	Syntaxin-7 | Inflammation_II	TRUE	reported	ukb-ppp-STX7-OID30560	2	TRUE	137.599173344943	493.411612474354	137.599173344943
rs2477226	A	G	A	G	-0.0826742	-0.0166691	0.516678	0.466103	FALSE	FALSE	FALSE	finngen_R9_H8_HL_SEN_NAS	6	33920769	0.00858328	364223	0.0521315	Sensorineural hearing loss || id:finngen_R9_H8_HL_SEN_NAS	Sensorineural hearing loss	Sensorineural hearing loss || ||	TRUE	MedicineITLab	6	33920769	0.00704548	8.49767270775975e-32	Promotilin [Cleaved into: Motilin; Motilin-associated peptide | Inflammation	TRUE	reported	ukb-ppp-MLN-OID20541	2	TRUE	137.695208963925	493.411612474354	137.695208963925
rs4458487	A	C	A	C	-0.123235	0.000945316	0.140069	0.149093	FALSE	FALSE	FALSE	finngen_R9_H8_HL_SEN_NAS	4	184102088	0.0120235	364223	0.937333	Sensorineural hearing loss || id:finngen_R9_H8_HL_SEN_NAS	Sensorineural hearing loss	Sensorineural hearing loss || ||	TRUE	MedicineITLab	4	184102088	0.0104953	7.77499288015972e-32	Glycerophosphocholine cholinephosphodiesterase ENPP6 | Cardiometabolic_II	TRUE	reported	ukb-ppp-ENPP6-OID30273	2	TRUE	137.872745754168	493.411612474354	137.872745754168
rs115240081	C	A	C	A	0.176022	0.0167148	0.061686	0.0283654	FALSE	FALSE	FALSE	finngen_R9_H8_HL_SEN_NAS	5	159462210	0.0259027	364223	0.518739	Sensorineural hearing loss || id:finngen_R9_H8_HL_SEN_NAS	Sensorineural hearing loss	Sensorineural hearing loss || ||	TRUE	MedicineITLab	5	159462210	0.0149851	7.36207097494738e-32	Interleukin-12 subunit beta | Inflammation	TRUE	reported	ukb-ppp-IL12B-OID20666	2	TRUE	137.979514195616	493.411612474354	137.979514195616
rs188075497	A	G	A	G	1.11466	-0.00747485	0.0205094	0.00148175	FALSE	FALSE	FALSE	finngen_R9_H8_HL_SEN_NAS	17	45875350	0.118652	364223	0.949768	Sensorineural hearing loss || id:finngen_R9_H8_HL_SEN_NAS	Sensorineural hearing loss	Sensorineural hearing loss || ||	TRUE	MedicineITLab	17	45875350	0.0300944	1e-200	Leucine-rich repeat-containing protein 37A2 | Oncology_II	TRUE	reported	ukb-ppp-LRRC37A2-OID31440	2	TRUE	1371.87156645135	493.411612474354	1371.87156645135
rs3735082	T	C	T	C	0.278548	0.00591591	0.455917	0.467932	FALSE	FALSE	FALSE	finngen_R9_H8_HL_SEN_NAS	7	150629936	0.00859035	364223	0.491031	Sensorineural hearing loss || id:finngen_R9_H8_HL_SEN_NAS	Sensorineural hearing loss	Sensorineural hearing loss || ||	TRUE	MedicineITLab	7	150629936	0.00751125	1e-200	GTPase IMAP family member 7 | Inflammation_II	TRUE	reported	ukb-ppp-GIMAP7-OID30639	2	TRUE	1375.23100478699	493.411612474354	1375.23100478699
rs62585602	A	G	A	G	-0.272618	0.000429119	0.475422	0.394878	FALSE	FALSE	FALSE	finngen_R9_H8_HL_SEN_NAS	9	129020685	0.00877632	364223	0.961003	Sensorineural hearing loss || id:finngen_R9_H8_HL_SEN_NAS	Sensorineural hearing loss	Sensorineural hearing loss || ||	TRUE	MedicineITLab	9	129020685	0.00735121	1e-200	Endophilin-B2 | Neurology_II	TRUE	reported	ukb-ppp-SH3GLB2-OID31145	2	TRUE	1375.28085131101	493.411612474354	1375.28085131101
rs13185274	A	G	A	G	-0.29827	0.00713842	0.303131	0.275561	FALSE	FALSE	FALSE	finngen_R9_H8_HL_SEN_NAS	5	148136602	0.00957857	364223	0.456121	Sensorineural hearing loss || id:finngen_R9_H8_HL_SEN_NAS	Sensorineural hearing loss	Sensorineural hearing loss || ||	TRUE	MedicineITLab	5	148136602	0.00804257	1e-200	Serine protease inhibitor Kazal-type 5 | Neurology	TRUE	reported	ukb-ppp-SPINK5-OID21148	2	TRUE	1375.40135963812	493.411612474354	1375.40135963812
rs416237	A	C	A	C	-0.309219	0.00784827	0.279769	0.228801	FALSE	FALSE	FALSE	finngen_R9_H8_HL_SEN_NAS	10	88711863	0.0102165	364223	0.44237	Sensorineural hearing loss || id:finngen_R9_H8_HL_SEN_NAS	Sensorineural hearing loss	Sensorineural hearing loss || ||	TRUE	MedicineITLab	10	88711863	0.00833477	1e-200	Gastric triacylglycerol lipase | Cardiometabolic_II	TRUE	reported	ukb-ppp-LIPF-OID30266	2	TRUE	1376.4013913296	493.411612474354	1376.4013913296
rs11568819	A	G	A	G	0.567004	-0.0136358	0.0610351	0.0642425	FALSE	FALSE	FALSE	finngen_R9_H8_HL_SEN_NAS	11	102530902	0.0175415	364223	0.436955	Sensorineural hearing loss || id:finngen_R9_H8_HL_SEN_NAS	Sensorineural hearing loss	Sensorineural hearing loss || ||	TRUE	MedicineITLab	11	102530902	0.0152635	1e-200	Matrilysin | Cardiometabolic	TRUE	reported	ukb-ppp-MMP7-OID20087	2	TRUE	1379.95200980257	493.411612474354	1379.95200980257
rs1218825	C	G	C	G	0.217781	0.0212983	0.956075	0.933258	FALSE	TRUE	FALSE	finngen_R9_H8_HL_SEN_NAS	13	27435783	0.0170371	364223	0.211259	Sensorineural hearing loss || id:finngen_R9_H8_HL_SEN_NAS	Sensorineural hearing loss	Sensorineural hearing loss || ||	TRUE	MedicineITLab	13	27435783	0.0185372	7.19946127440837e-32	Translation initiation factor IF-3, mitochondrial | Oncology_II	TRUE	reported	ukb-ppp-MTIF3-OID31513	2	TRUE	138.023076687779	493.411612474354	138.023076687779
rs3983508	C	G	C	G	-0.0960334	0.0152637	0.275251	0.325398	FALSE	TRUE	FALSE	finngen_R9_H8_HL_SEN_NAS	9	109815893	0.0091344	364223	0.0947196	Sensorineural hearing loss || id:finngen_R9_H8_HL_SEN_NAS	Sensorineural hearing loss	Sensorineural hearing loss || ||	TRUE	MedicineITLab	9	109815893	0.00817165	6.89445593170922e-32	Paralemmin-2 | Neurology_II	TRUE	reported	ukb-ppp-PALM2-OID31096	2	TRUE	138.109990667968	493.411612474354	138.109990667968
rs77710785	A	T	A	T	-0.150798	-0.0344301	0.0929803	0.0456453	FALSE	TRUE	FALSE	finngen_R9_H8_HL_SEN_NAS	1	56916959	0.0206134	364223	0.0948659	Sensorineural hearing loss || id:finngen_R9_H8_HL_SEN_NAS	Sensorineural hearing loss	Sensorineural hearing loss || ||	TRUE	MedicineITLab	1	56916959	0.0128316	6.89286860731845e-32	Complement component C8 beta chain | Inflammation_II	TRUE	reported	ukb-ppp-C8B-OID30719	2	TRUE	138.111403142038	493.411612474354	138.111403142038
rs11574929	G	A	G	A	0.268347	0.00151743	0.0285604	0.0189323	FALSE	FALSE	FALSE	finngen_R9_H8_HL_SEN_NAS	4	15840187	0.0314984	364223	0.961577	Sensorineural hearing loss || id:finngen_R9_H8_HL_SEN_NAS	Sensorineural hearing loss	Sensorineural hearing loss || ||	TRUE	MedicineITLab	4	15840187	0.0228248	6.51478368351221e-32	ADP-ribosyl cyclase/cyclic ADP-ribose hydrolase 2 | Neurology	TRUE	reported	ukb-ppp-BST1-OID21051	2	TRUE	138.222749410639	493.411612474354	138.222749410639
rs143762923	C	T	C	T	0.278676	-0.0181341	0.0265848	0.0354442	FALSE	FALSE	FALSE	finngen_R9_H8_HL_SEN_NAS	15	78872037	0.0231313	364223	0.433063	Sensorineural hearing loss || id:finngen_R9_H8_HL_SEN_NAS	Sensorineural hearing loss	Sensorineural hearing loss || ||	TRUE	MedicineITLab	15	78872037	0.0237026	6.48335795122059e-32	Pro-cathepsin H [Cleaved into: Cathepsin H mini chain; Cathepsin H | Cardiometabolic	TRUE	reported	ukb-ppp-CTSH-OID20113	2	TRUE	138.231544777326	493.411612474354	138.231544777326
rs214402	G	T	G	T	-0.131807	-0.0130009	0.129615	0.111667	FALSE	FALSE	FALSE	finngen_R9_H8_HL_SEN_NAS	20	55481542	0.0136066	364223	0.339333	Sensorineural hearing loss || id:finngen_R9_H8_HL_SEN_NAS	Sensorineural hearing loss	Sensorineural hearing loss || ||	TRUE	MedicineITLab	20	55481542	0.0112071	6.19441075076784e-32	Cerebellin-4 | Oncology	TRUE	reported	ukb-ppp-CBLN4-OID21386	2	TRUE	138.321744148688	493.411612474354	138.321744148688
rs116254545	T	C	T	C	0.390971	-0.0532452	0.013369	0.00453758	FALSE	FALSE	FALSE	finngen_R9_H8_HL_SEN_NAS	3	49471470	0.0654571	364223	0.415968	Sensorineural hearing loss || id:finngen_R9_H8_HL_SEN_NAS	Sensorineural hearing loss	Sensorineural hearing loss || ||	TRUE	MedicineITLab	3	49471470	0.0332383	6.07994989139981e-32	Hepatocyte growth factor-like protein | Inflammation_II	TRUE	reported	ukb-ppp-MST1-OID30713	2	TRUE	138.360296346368	493.411612474354	138.360296346368
rs10405586	C	T	C	T	-0.0920318	-0.0177015	0.396898	0.382525	FALSE	FALSE	FALSE	finngen_R9_H8_HL_SEN_NAS	19	7683312	0.00889663	364223	0.0466251	Sensorineural hearing loss || id:finngen_R9_H8_HL_SEN_NAS	Sensorineural hearing loss	Sensorineural hearing loss || ||	TRUE	MedicineITLab	19	7683312	0.00782184	5.84251720536031e-32	Mast cell-expressed membrane protein 1 | Inflammation_II	TRUE	reported	ukb-ppp-MCEMP1-OID30501	2	TRUE	138.438847939753	493.411612474354	138.438847939753
rs4713505	T	G	T	G	0.100277	0.0369428	0.262621	0.362249	FALSE	FALSE	FALSE	finngen_R9_H8_HL_SEN_NAS	6	32137224	0.00891038	364223	3.38275e-05	Sensorineural hearing loss || id:finngen_R9_H8_HL_SEN_NAS	Sensorineural hearing loss	Sensorineural hearing loss || ||	TRUE	MedicineITLab	6	32137224	0.00852062	5.65457540687623e-32	Decapping and exoribonuclease protein | Neurology_II	TRUE	reported	ukb-ppp-DXO-OID31080	2	TRUE	138.503347764868	493.411612474354	138.503347764868
rs60893137	C	A	C	A	-0.306684	0.0301305	0.0212871	0.0123586	FALSE	FALSE	FALSE	finngen_R9_H8_HL_SEN_NAS	19	4656827	0.0388314	364223	0.437789	Sensorineural hearing loss || id:finngen_R9_H8_HL_SEN_NAS	Sensorineural hearing loss	Sensorineural hearing loss || ||	TRUE	MedicineITLab	19	4656827	0.0260478	5.32108259266793e-32	Myeloid-derived growth factor | Cardiometabolic_II	TRUE	reported	ukb-ppp-MYDGF-OID30313	2	TRUE	138.624547258025	493.411612474354	138.624547258025
rs571549558	C	T	C	T	0.18806	-0.0180707	0.0638981	0.0647129	FALSE	FALSE	FALSE	finngen_R9_H8_HL_SEN_NAS	8	21712630	0.0175816	364223	0.304035	Sensorineural hearing loss || id:finngen_R9_H8_HL_SEN_NAS	Sensorineural hearing loss	Sensorineural hearing loss || ||	TRUE	MedicineITLab	8	21712630	0.0159688	5.14398863028775e-32	GDNF family receptor alpha-2 | Oncology	TRUE	reported	ukb-ppp-GFRA2-OID21330	2	TRUE	138.691006615749	493.411612474354	138.691006615749
rs17344791	T	C	T	C	0.0895665	-0.00680801	0.365579	0.290194	FALSE	FALSE	FALSE	finngen_R9_H8_HL_SEN_NAS	10	87607329	0.00942087	364223	0.469894	Sensorineural hearing loss || id:finngen_R9_H8_HL_SEN_NAS	Sensorineural hearing loss	Sensorineural hearing loss || ||	TRUE	MedicineITLab	10	87607329	0.00760259	4.88877443894144e-32	Gamma-synuclein | Neurology	TRUE	reported	ukb-ppp-SNCG-OID20971	2	TRUE	138.793161046529	493.411612474354	138.793161046529
rs7911604	G	A	G	A	-0.0895403	-0.000540247	0.384475	0.355613	FALSE	FALSE	FALSE	finngen_R9_H8_HL_SEN_NAS	10	96397528	0.00896746	364223	0.95196	Sensorineural hearing loss || id:finngen_R9_H8_HL_SEN_NAS	Sensorineural hearing loss	Sensorineural hearing loss || ||	TRUE	MedicineITLab	10	96397528	0.00759955	4.81504111655668e-32	Tectonic-3 | Cardiometabolic_II	TRUE	reported	ukb-ppp-TCTN3-OID30326	2	TRUE	138.822971695027	493.411612474354	138.822971695027
rs147395509	T	C	T	C	0.40742	0.0304055	0.0123824	0.0608237	FALSE	FALSE	FALSE	finngen_R9_H8_HL_SEN_NAS	4	87783903	0.0178386	364223	0.0882917	Sensorineural hearing loss || id:finngen_R9_H8_HL_SEN_NAS	Sensorineural hearing loss	Sensorineural hearing loss || ||	TRUE	MedicineITLab	4	87783903	0.0345606	4.47095192463045e-32	SPARC-like protein 1 | Cardiometabolic	TRUE	reported	ukb-ppp-SPARCL1-OID20361	2	TRUE	138.970346937343	493.411612474354	138.970346937343
rs6432601	G	A	G	A	0.288924	0.00896592	0.692505	0.688337	FALSE	FALSE	FALSE	finngen_R9_H8_HL_SEN_NAS	2	160121432	0.00924058	364223	0.331908	Sensorineural hearing loss || id:finngen_R9_H8_HL_SEN_NAS	Sensorineural hearing loss	Sensorineural hearing loss || ||	TRUE	MedicineITLab	2	160121432	0.00777655	1e-200	Integrin beta-6 | Inflammation	TRUE	reported	ukb-ppp-ITGB6-OID20493	2	TRUE	1380.36296996424	493.411612474354	1380.36296996424
rs2278236	A	G	A	G	0.279904	-0.00996352	0.514287	0.522648	FALSE	FALSE	FALSE	finngen_R9_H8_HL_SEN_NAS	19	8366697	0.00859178	364223	0.246189	Sensorineural hearing loss || id:finngen_R9_H8_HL_SEN_NAS	Sensorineural hearing loss	Sensorineural hearing loss || ||	TRUE	MedicineITLab	19	8366697	0.00751661	1e-200	Angiopoietin-related protein 4 | Inflammation	TRUE	reported	ukb-ppp-ANGPTL4-OID20703	2	TRUE	1386.67336842718	493.411612474354	1386.67336842718
rs62087202	A	G	A	G	-0.62258	-0.0353884	0.0485431	0.0300286	FALSE	FALSE	FALSE	finngen_R9_H8_HL_SEN_NAS	17	74463780	0.0252827	364223	0.161601	Sensorineural hearing loss || id:finngen_R9_H8_HL_SEN_NAS	Sensorineural hearing loss	Sensorineural hearing loss || ||	TRUE	MedicineITLab	17	74463780	0.0167105	1e-200	CMRF35-like molecule 8 | Inflammation_II	TRUE	reported	ukb-ppp-CD300A-OID30576	2	TRUE	1388.0702324742	493.411612474354	1388.0702324742
rs1958078	C	A	C	A	0.367091	-0.0198331	0.846918	0.919284	FALSE	FALSE	FALSE	finngen_R9_H8_HL_SEN_NAS	14	69888141	0.0158944	364223	0.212102	Sensorineural hearing loss || id:finngen_R9_H8_HL_SEN_NAS	Sensorineural hearing loss	Sensorineural hearing loss || ||	TRUE	MedicineITLab	14	69888141	0.00984948	1e-200	SPARC-related modular calcium-binding protein 1 | Oncology	TRUE	reported	ukb-ppp-SMOC1-OID21461	2	TRUE	1389.0595627979	493.411612474354	1389.0595627979
rs115897075	C	G	C	G	0.329899	-0.057519	0.0181815	0.00434215	FALSE	TRUE	FALSE	finngen_R9_H8_HL_SEN_NAS	2	219385510	0.0655954	364223	0.380555	Sensorineural hearing loss || id:finngen_R9_H8_HL_SEN_NAS	Sensorineural hearing loss	Sensorineural hearing loss || ||	TRUE	MedicineITLab	2	219385510	0.0279799	4.36415332326274e-32	Aspartyl aminopeptidase | Neurology_II	TRUE	reported	ukb-ppp-DNPEP-OID31118	2	TRUE	139.017566593713	493.411612474354	139.017566593713
rs8001201	G	C	G	C	-0.109879	-0.00384413	0.21031	0.149321	FALSE	TRUE	FALSE	finngen_R9_H8_HL_SEN_NAS	13	92317313	0.0120368	364223	0.749451	Sensorineural hearing loss || id:finngen_R9_H8_HL_SEN_NAS	Sensorineural hearing loss	Sensorineural hearing loss || ||	TRUE	MedicineITLab	13	92317313	0.00931413	4.04203435079501e-32	Glypican-5 [Cleaved into: Secreted glypican-5] | Neurology	TRUE	reported	ukb-ppp-GPC5-OID20944	2	TRUE	139.169736881651	493.411612474354	139.169736881651
rs3098680	A	T	A	T	0.0929368	0.00457356	0.640644	0.656466	FALSE	TRUE	FALSE	finngen_R9_H8_HL_SEN_NAS	5	78857423	0.00899791	364223	0.611249	Sensorineural hearing loss || id:finngen_R9_H8_HL_SEN_NAS	Sensorineural hearing loss	Sensorineural hearing loss || ||	TRUE	MedicineITLab	5	78857423	0.00787031	3.52695566113087e-32	Arylsulfatase B | Oncology	TRUE	reported	ukb-ppp-ARSB-OID21331	2	TRUE	139.441405534431	493.411612474354	139.441405534431
rs61780805	T	C	T	C	-0.191542	-0.000611307	0.0477772	0.0359734	FALSE	FALSE	FALSE	finngen_R9_H8_HL_SEN_NAS	1	31404204	0.0233472	364223	0.979111	Sensorineural hearing loss || id:finngen_R9_H8_HL_SEN_NAS	Sensorineural hearing loss	Sensorineural hearing loss || ||	TRUE	MedicineITLab	1	31404204	0.0162131	3.30369541036814e-32	Fatty acid-binding protein, heart | Cardiometabolic_II	TRUE	reported	ukb-ppp-FABP3-OID30351	2	TRUE	139.571232275392	493.411612474354	139.571232275392
rs78354648	T	C	T	C	0.309048	0.00931742	0.0190878	0.014438	FALSE	FALSE	FALSE	finngen_R9_H8_HL_SEN_NAS	4	81147933	0.0365064	364223	0.798548	Sensorineural hearing loss || id:finngen_R9_H8_HL_SEN_NAS	Sensorineural hearing loss	Sensorineural hearing loss || ||	TRUE	MedicineITLab	4	81147933	0.0261577	3.27416076537575e-32	Fibroblast growth factor 5 | Inflammation	TRUE	reported	ukb-ppp-FGF5-OID20490	2	TRUE	139.589504496244	493.411612474354	139.589504496244
rs142309757	T	A	T	A	-0.677531	0.0349885	0.00524071	0.0107017	FALSE	TRUE	FALSE	finngen_R9_H8_HL_SEN_NAS	17	46745159	0.0418923	364223	0.403605	Sensorineural hearing loss || id:finngen_R9_H8_HL_SEN_NAS	Sensorineural hearing loss	Sensorineural hearing loss || ||	TRUE	MedicineITLab	17	46745159	0.0573175	3.05281157716267e-32	Leucine-rich repeat-containing protein 37A2 | Oncology_II	TRUE	reported	ukb-ppp-LRRC37A2-OID31440	2	TRUE	139.728135009243	493.411612474354	139.728135009243
rs6953222	T	G	T	G	-0.11676	0.0307753	0.174415	0.116903	FALSE	FALSE	FALSE	finngen_R9_H8_HL_SEN_NAS	7	149030528	0.0133265	364223	0.0209257	Sensorineural hearing loss || id:finngen_R9_H8_HL_SEN_NAS	Sensorineural hearing loss	Sensorineural hearing loss || ||	TRUE	MedicineITLab	7	149030528	0.00987181	2.81125344084176e-32	Protein disulfide-isomerase A4 | Cardiometabolic_II	TRUE	reported	ukb-ppp-PDIA4-OID30375	2	TRUE	139.892553188493	493.411612474354	139.892553188493
rs198490	T	C	T	C	0.0929135	-0.000467857	0.5646	0.598568	FALSE	FALSE	FALSE	finngen_R9_H8_HL_SEN_NAS	20	37645317	0.00876823	364223	0.957446	Sensorineural hearing loss || id:finngen_R9_H8_HL_SEN_NAS	Sensorineural hearing loss	Sensorineural hearing loss || ||	TRUE	MedicineITLab	20	37645317	0.00785485	2.7707669583872e-32	V-set and transmembrane domain-containing protein 2-like protein | Cardiometabolic	TRUE	reported	ukb-ppp-VSTM2L-OID20067	2	TRUE	139.920660996141	493.411612474354	139.920660996141
rs3844506	A	C	A	C	-0.117233	0.0176622	0.171154	0.233318	FALSE	FALSE	FALSE	finngen_R9_H8_HL_SEN_NAS	5	96501968	0.0101896	364223	0.0830348	Sensorineural hearing loss || id:finngen_R9_H8_HL_SEN_NAS	Sensorineural hearing loss	Sensorineural hearing loss || ||	TRUE	MedicineITLab	5	96501968	0.00990994	2.73715883575059e-32	Glutaredoxin-1 | Cardiometabolic	TRUE	reported	ukb-ppp-GLRX-OID20195	2	TRUE	139.945103420321	493.411612474354	139.945103420321
rs6679089	A	G	A	G	-0.604676	0.0268124	0.0558693	0.0440102	FALSE	FALSE	FALSE	finngen_R9_H8_HL_SEN_NAS	1	11692083	0.0211042	364223	0.203915	Sensorineural hearing loss || id:finngen_R9_H8_HL_SEN_NAS	Sensorineural hearing loss	Sensorineural hearing loss || ||	TRUE	MedicineITLab	1	11692083	0.0162181	1e-200	Draxin | Neurology	TRUE	reported	ukb-ppp-DRAXIN-OID20917	2	TRUE	1390.09830937868	493.411612474354	1390.09830937868
rs2241132	A	C	A	C	-0.397113	-0.0104075	0.136859	0.1513	FALSE	FALSE	FALSE	finngen_R9_H8_HL_SEN_NAS	2	102187575	0.0120506	364223	0.387782	Sensorineural hearing loss || id:finngen_R9_H8_HL_SEN_NAS	Sensorineural hearing loss	Sensorineural hearing loss || ||	TRUE	MedicineITLab	2	102187575	0.0106416	1e-200	Interleukin-1 receptor-like 2 | Inflammation	TRUE	reported	ukb-ppp-IL1RL2-OID20487	2	TRUE	1392.56138414088	493.411612474354	1392.56138414088
rs4677414	G	A	G	A	-0.511985	0.023597	0.929147	0.955241	FALSE	FALSE	FALSE	finngen_R9_H8_HL_SEN_NAS	3	74557869	0.0205406	364223	0.25064	Sensorineural hearing loss || id:finngen_R9_H8_HL_SEN_NAS	Sensorineural hearing loss	Sensorineural hearing loss || ||	TRUE	MedicineITLab	3	74557869	0.0136916	1e-200	Contactin-3 | Neurology	TRUE	reported	ukb-ppp-CNTN3-OID21092	2	TRUE	1398.31838947294	493.411612474354	1398.31838947294
rs73375896	C	T	C	T	0.288039	0.0108176	0.425099	0.475419	FALSE	FALSE	FALSE	finngen_R9_H8_HL_SEN_NAS	8	142604217	0.00861273	364223	0.209117	Sensorineural hearing loss || id:finngen_R9_H8_HL_SEN_NAS	Sensorineural hearing loss	Sensorineural hearing loss || ||	TRUE	MedicineITLab	8	142604217	0.00769875	1e-200	Prostate stem cell antigen | Oncology_II	TRUE	reported	ukb-ppp-PSCA-OID31493	2	TRUE	1399.78764118611	493.411612474354	1399.78764118611
rs144391957	C	T	C	T	0.355841	0.0961386	0.0170463	0.00889008	FALSE	FALSE	FALSE	finngen_R9_H8_HL_SEN_NAS	17	35959845	0.0473314	364223	0.0422367	Sensorineural hearing loss || id:finngen_R9_H8_HL_SEN_NAS	Sensorineural hearing loss	Sensorineural hearing loss || ||	TRUE	MedicineITLab	17	35959845	0.0300658	2.56153326408795e-32	C-C motif chemokine 14 | Cardiometabolic	TRUE	reported	ukb-ppp-CCL14-OID20401	2	TRUE	140.07687477439	493.411612474354	140.07687477439
rs144959592	G	A	G	A	0.319697	0.0425482	0.0168249	0.00871155	FALSE	FALSE	FALSE	finngen_R9_H8_HL_SEN_NAS	16	30950915	0.0464326	364223	0.359488	Sensorineural hearing loss || id:finngen_R9_H8_HL_SEN_NAS	Sensorineural hearing loss	Sensorineural hearing loss || ||	TRUE	MedicineITLab	16	30950915	0.026994	2.33184672315709e-32	Pyrin domain-containing protein 1 | Cardiometabolic_II	TRUE	reported	ukb-ppp-PYDC1-OID30202	2	TRUE	140.262842140454	493.411612474354	140.262842140454
rs1209380	G	C	G	C	-0.112421	-0.00827628	0.17317	0.155366	FALSE	TRUE	FALSE	finngen_R9_H8_HL_SEN_NAS	22	26371174	0.0118482	364223	0.484846	Sensorineural hearing loss || id:finngen_R9_H8_HL_SEN_NAS	Sensorineural hearing loss	Sensorineural hearing loss || ||	TRUE	MedicineITLab	22	26371174	0.00948738	2.164711378703e-32	Seizure 6-like protein | Oncology	TRUE	reported	ukb-ppp-SEZ6L-OID21488	2	TRUE	140.411376379998	493.411612474354	140.411376379998
rs116146477	C	G	C	G	-0.23151	0.0401863	0.0360384	0.0171431	FALSE	TRUE	FALSE	finngen_R9_H8_HL_SEN_NAS	4	54988218	0.0334699	364223	0.229879	Sensorineural hearing loss || id:finngen_R9_H8_HL_SEN_NAS	Sensorineural hearing loss	Sensorineural hearing loss || ||	TRUE	MedicineITLab	4	54988218	0.0195337	2.10523218047523e-32	Vascular endothelial growth factor receptor 2 | Oncology	TRUE	reported	ukb-ppp-KDR-OID21497	2	TRUE	140.465763108439	493.411612474354	140.465763108439
rs79570624	C	G	C	G	0.257331	-0.0739299	0.031604	0.0143087	FALSE	TRUE	FALSE	finngen_R9_H8_HL_SEN_NAS	7	101016832	0.0367745	364223	0.0443936	Sensorineural hearing loss || id:finngen_R9_H8_HL_SEN_NAS	Sensorineural hearing loss	Sensorineural hearing loss || ||	TRUE	MedicineITLab	7	101016832	0.0216965	1.89932812821848e-32	Acetylcholinesterase | Inflammation_II	TRUE	reported	ukb-ppp-ACHE-OID30585	2	TRUE	140.671090438142	493.411612474354	140.671090438142
rs6956175	G	A	G	A	0.10416	0.00943062	0.772386	0.725157	FALSE	FALSE	FALSE	finngen_R9_H8_HL_SEN_NAS	7	28864876	0.00970234	364223	0.331053	Sensorineural hearing loss || id:finngen_R9_H8_HL_SEN_NAS	Sensorineural hearing loss	Sensorineural hearing loss || ||	TRUE	MedicineITLab	7	28864876	0.00877788	1.77337262454256e-32	Probable serine carboxypeptidase CPVL | Oncology	TRUE	reported	ukb-ppp-CPVL-OID21435	2	TRUE	140.806487077369	493.411612474354	140.806487077369
rs75936285	C	T	C	T	-0.227882	-0.0384238	0.0301634	0.0875408	FALSE	FALSE	FALSE	finngen_R9_H8_HL_SEN_NAS	3	167452283	0.0153661	364223	0.0123997	Sensorineural hearing loss || id:finngen_R9_H8_HL_SEN_NAS	Sensorineural hearing loss	Sensorineural hearing loss || ||	TRUE	MedicineITLab	3	167452283	0.0191994	1.71119695990095e-32	Serpin I2 | Oncology_II	TRUE	reported	ukb-ppp-SERPINI2-OID31504	2	TRUE	140.878503998524	493.411612474354	140.878503998524
rs6107227	A	G	A	G	-0.123016	-0.02239	0.184886	0.132733	FALSE	FALSE	FALSE	finngen_R9_H8_HL_SEN_NAS	20	3063187	0.0128309	364223	0.0809841	Sensorineural hearing loss || id:finngen_R9_H8_HL_SEN_NAS	Sensorineural hearing loss	Sensorineural hearing loss || ||	TRUE	MedicineITLab	20	3063187	0.0103642	1.70686824991566e-32	Oxytocin-neurophysin 1 | Neurology	TRUE	reported	ukb-ppp-OXT-OID21047	2	TRUE	140.880742731811	493.411612474354	140.880742731811
rs142049763	C	G	C	G	-1.02518	-0.016119	0.0175111	0.0110032	FALSE	TRUE	FALSE	finngen_R9_H8_HL_SEN_NAS	8	96737610	0.0409136	364223	0.6936	Sensorineural hearing loss || id:finngen_R9_H8_HL_SEN_NAS	Sensorineural hearing loss	Sensorineural hearing loss || ||	TRUE	MedicineITLab	8	96737610	0.0273981	1e-200	Carboxypeptidase Q | Cardiometabolic_II	TRUE	reported	ukb-ppp-CPQ-OID30406	2	TRUE	1400.10097216002	493.411612474354	1400.10097216002
rs2072563	A	G	A	G	-0.296739	0.019247	0.325334	0.225898	FALSE	FALSE	FALSE	finngen_R9_H8_HL_SEN_NAS	19	46023390	0.0103005	364223	0.0616865	Sensorineural hearing loss || id:finngen_R9_H8_HL_SEN_NAS	Sensorineural hearing loss	Sensorineural hearing loss || ||	TRUE	MedicineITLab	19	46023390	0.00792914	1e-200	Peptidoglycan recognition protein 1 | Cardiometabolic	TRUE	reported	ukb-ppp-PGLYRP1-OID20338	2	TRUE	1400.54505866335	493.411612474354	1400.54505866335
rs4794677	T	C	T	C	-0.285282	0.00719088	0.442436	0.474097	FALSE	FALSE	FALSE	finngen_R9_H8_HL_SEN_NAS	17	56983994	0.00858889	364223	0.402463	Sensorineural hearing loss || id:finngen_R9_H8_HL_SEN_NAS	Sensorineural hearing loss	Sensorineural hearing loss || ||	TRUE	MedicineITLab	17	56983994	0.00762223	1e-200	Retinoid-inducible serine carboxypeptidase | Cardiometabolic_II	TRUE	reported	ukb-ppp-SCPEP1-OID30278	2	TRUE	1400.82744602384	493.411612474354	1400.82744602384
rs11911765	C	T	C	T	0.278562	0.00451046	0.502745	0.629696	FALSE	FALSE	FALSE	finngen_R9_H8_HL_SEN_NAS	21	21007727	0.00891196	364223	0.612776	Sensorineural hearing loss || id:finngen_R9_H8_HL_SEN_NAS	Sensorineural hearing loss	Sensorineural hearing loss || ||	TRUE	MedicineITLab	21	21007727	0.00744116	1e-200	Neural cell adhesion molecule 2 | Neurology	TRUE	reported	ukb-ppp-NCAM2-OID21095	2	TRUE	1401.40111309728	493.411612474354	1401.40111309728
rs3803800	G	A	G	A	-0.324686	-0.000870122	0.788658	0.753681	FALSE	FALSE	FALSE	finngen_R9_H8_HL_SEN_NAS	17	7559652	0.00996877	364223	0.930445	Sensorineural hearing loss || id:finngen_R9_H8_HL_SEN_NAS	Sensorineural hearing loss	Sensorineural hearing loss || ||	TRUE	MedicineITLab	17	7559652	0.00866746	1e-200	Tumor necrosis factor ligand superfamily member 13 | Inflammation	TRUE	reported	ukb-ppp-TNFSF13-OID20733	2	TRUE	1403.27708556682	493.411612474354	1403.27708556682
rs212100	C	T	C	T	0.377705	0.0128742	0.835737	0.84975	FALSE	FALSE	FALSE	finngen_R9_H8_HL_SEN_NAS	19	47873738	0.0120268	364223	0.284413	Sensorineural hearing loss || id:finngen_R9_H8_HL_SEN_NAS	Sensorineural hearing loss	Sensorineural hearing loss || ||	TRUE	MedicineITLab	19	47873738	0.0100817	1e-200	Bile salt sulfotransferase | Inflammation	TRUE	reported	ukb-ppp-SULT2A1-OID20508	2	TRUE	1403.58244550613	493.411612474354	1403.58244550613
rs10116688	C	G	C	G	0.405189	0.00878841	0.144289	0.149202	FALSE	TRUE	FALSE	finngen_R9_H8_HL_SEN_NAS	9	130308303	0.0121501	364223	0.469482	Sensorineural hearing loss || id:finngen_R9_H8_HL_SEN_NAS	Sensorineural hearing loss	Sensorineural hearing loss || ||	TRUE	MedicineITLab	9	130308303	0.010791	1e-200	Hemicentin-2 | Inflammation_II	TRUE	reported	ukb-ppp-HMCN2-OID30592	2	TRUE	1409.91167994457	493.411612474354	1409.91167994457
rs12748514	A	G	A	G	0.359223	-0.0318195	0.0162444	0.0292646	FALSE	FALSE	FALSE	finngen_R9_H8_HL_SEN_NAS	1	160727792	0.0256163	364223	0.214178	Sensorineural hearing loss || id:finngen_R9_H8_HL_SEN_NAS	Sensorineural hearing loss	Sensorineural hearing loss || ||	TRUE	MedicineITLab	1	160727792	0.0302457	1.56134903796965e-32	T-lymphocyte surface antigen Ly-9 | Inflammation	TRUE	reported	ukb-ppp-LY9-OID20670	2	TRUE	141.059061687826	493.411612474354	141.059061687826
rs7851652	C	T	C	T	-0.0817824	-0.00161767	0.39945	0.393458	FALSE	FALSE	FALSE	finngen_R9_H8_HL_SEN_NAS	9	135621267	0.00882629	364223	0.85458	Sensorineural hearing loss || id:finngen_R9_H8_HL_SEN_NAS	Sensorineural hearing loss	Sensorineural hearing loss || ||	TRUE	MedicineITLab	9	135621267	0.00688509	1.53638479333159e-32	Glycodelin | Neurology	TRUE	reported	ukb-ppp-PAEP-OID20925	2	TRUE	141.091372877663	493.411612474354	141.091372877663
rs72813607	A	G	A	G	-0.125182	0.0150788	0.140247	0.106139	FALSE	FALSE	FALSE	finngen_R9_H8_HL_SEN_NAS	17	31134507	0.0138813	364223	0.277359	Sensorineural hearing loss || id:finngen_R9_H8_HL_SEN_NAS	Sensorineural hearing loss	Sensorineural hearing loss || ||	TRUE	MedicineITLab	17	31134507	0.0105362	1.48456767505228e-32	Oligodendrocyte-myelin glycoprotein | Oncology	TRUE	reported	ukb-ppp-OMG-OID21352	2	TRUE	141.161335990196	493.411612474354	141.161335990196
rs2243090	C	T	C	T	-0.0903813	-0.0136599	0.670175	0.60616	FALSE	FALSE	FALSE	finngen_R9_H8_HL_SEN_NAS	17	4931922	0.00881333	364223	0.121162	Sensorineural hearing loss || id:finngen_R9_H8_HL_SEN_NAS	Sensorineural hearing loss	Sensorineural hearing loss || ||	TRUE	MedicineITLab	17	4931922	0.00760477	1.41971117232527e-32	Beta-enolase | Cardiometabolic_II	TRUE	reported	ukb-ppp-ENO3-OID30209	2	TRUE	141.248875820221	493.411612474354	141.248875820221
rs4764196	C	G	C	G	-0.112491	-0.00184291	0.258011	0.266314	FALSE	TRUE	FALSE	finngen_R9_H8_HL_SEN_NAS	12	10025376	0.00991336	364223	0.852522	Sensorineural hearing loss || id:finngen_R9_H8_HL_SEN_NAS	Sensorineural hearing loss	Sensorineural hearing loss || ||	TRUE	MedicineITLab	12	10025376	0.00946358	1.38771409679755e-32	C-type lectin domain family 12 member A | Inflammation_II	TRUE	reported	ukb-ppp-CLEC12A-OID30552	2	TRUE	141.294299113853	493.411612474354	141.294299113853
rs55712503	A	G	A	G	-0.0930568	-0.00213277	0.340865	0.427383	FALSE	FALSE	FALSE	finngen_R9_H8_HL_SEN_NAS	19	6995181	0.00871584	364223	0.806688	Sensorineural hearing loss || id:finngen_R9_H8_HL_SEN_NAS	Sensorineural hearing loss	Sensorineural hearing loss || ||	TRUE	MedicineITLab	19	6995181	0.00782806	1.37309314819277e-32	Adhesion G protein-coupled receptor E1 | Oncology_II	TRUE	reported	ukb-ppp-ADGRE1-OID31483	2	TRUE	141.314893879833	493.411612474354	141.314893879833
rs10817277	A	G	A	G	-0.0977362	-0.00590907	0.311453	0.444962	FALSE	FALSE	FALSE	finngen_R9_H8_HL_SEN_NAS	9	112172252	0.00866202	364223	0.495124	Sensorineural hearing loss || id:finngen_R9_H8_HL_SEN_NAS	Sensorineural hearing loss	Sensorineural hearing loss || ||	TRUE	MedicineITLab	9	112172252	0.0082194	1.31947145719512e-32	Sushi domain-containing protein 1 | Cardiometabolic	TRUE	reported	ukb-ppp-SUSD1-OID20072	2	TRUE	141.393897871591	493.411612474354	141.393897871591
rs1148362	G	C	G	C	0.155108	-0.0288262	0.0698653	0.0671491	FALSE	TRUE	FALSE	finngen_R9_H8_HL_SEN_NAS	5	135582880	0.0173445	364223	0.0965184	Sensorineural hearing loss || id:finngen_R9_H8_HL_SEN_NAS	Sensorineural hearing loss	Sensorineural hearing loss || ||	TRUE	MedicineITLab	5	135582880	0.0130434	1.30767553892022e-32	Leukocyte cell-derived chemotaxin-2 | Cardiometabolic_II	TRUE	reported	ukb-ppp-LECT2-OID30320	2	TRUE	141.412164610396	493.411612474354	141.412164610396
rs2229094	C	T	C	T	-0.102519	-0.0281225	0.256677	0.323028	FALSE	FALSE	FALSE	finngen_R9_H8_HL_SEN_NAS	6	31572779	0.0092039	364223	0.00224688	Sensorineural hearing loss || id:finngen_R9_H8_HL_SEN_NAS	Sensorineural hearing loss	Sensorineural hearing loss || ||	TRUE	MedicineITLab	6	31572779	0.00861941	1.27291674619356e-32	Tumor necrosis factor | Neurology	TRUE	reported	ukb-ppp-TNF-OID20848	2	TRUE	141.466511438397	493.411612474354	141.466511438397
rs143258652	C	G	C	G	0.362777	-0.0303958	0.0167603	0.0244715	FALSE	TRUE	FALSE	finngen_R9_H8_HL_SEN_NAS	7	100478874	0.0276686	364223	0.271957	Sensorineural hearing loss || id:finngen_R9_H8_HL_SEN_NAS	Sensorineural hearing loss	Sensorineural hearing loss || ||	TRUE	MedicineITLab	7	100478874	0.0305	1.26677650534463e-32	Paired immunoglobulin-like type 2 receptor alpha | Neurology	TRUE	reported	ukb-ppp-PILRA-OID21129	2	TRUE	141.47503545176	493.411612474354	141.47503545176
rs13413887	G	A	G	A	0.105748	-0.000303289	0.758171	0.74871	FALSE	FALSE	FALSE	finngen_R9_H8_HL_SEN_NAS	2	68769536	0.00991857	364223	0.975606	Sensorineural hearing loss || id:finngen_R9_H8_HL_SEN_NAS	Sensorineural hearing loss	Sensorineural hearing loss || ||	TRUE	MedicineITLab	2	68769536	0.00888962	1.24566138011389e-32	Rho GTPase-activating protein 25 | Oncology	TRUE	reported	ukb-ppp-ARHGAP25-OID21255	2	TRUE	141.507002363307	493.411612474354	141.507002363307
rs74489942	C	T	C	T	0.201472	0.0390291	0.0527759	0.0473911	FALSE	FALSE	FALSE	finngen_R9_H8_HL_SEN_NAS	7	109067465	0.0201364	364223	0.0525945	Sensorineural hearing loss || id:finngen_R9_H8_HL_SEN_NAS	Sensorineural hearing loss	Sensorineural hearing loss || ||	TRUE	MedicineITLab	7	109067465	0.0169298	1.17787715853695e-32	Neuronal cell adhesion molecule | Cardiometabolic	TRUE	reported	ukb-ppp-NRCAM-OID20229	2	TRUE	141.620375032019	493.411612474354	141.620375032019
rs568450351	A	C	A	C	0.356608	0.0031915	0.0187291	0.020716	FALSE	FALSE	FALSE	finngen_R9_H8_HL_SEN_NAS	1	152401267	0.0300953	364223	0.915546	Sensorineural hearing loss || id:finngen_R9_H8_HL_SEN_NAS	Sensorineural hearing loss	Sensorineural hearing loss || ||	TRUE	MedicineITLab	1	152401267	0.029958	1.13370483810541e-32	Cornulin | Oncology	TRUE	reported	ukb-ppp-CRNN-OID21427	2	TRUE	141.695654179331	493.411612474354	141.695654179331
rs72847992	T	C	T	C	0.330099	0.0105962	0.0192321	0.0262962	FALSE	FALSE	FALSE	finngen_R9_H8_HL_SEN_NAS	11	1651341	0.026926	364223	0.693927	Sensorineural hearing loss || id:finngen_R9_H8_HL_SEN_NAS	Sensorineural hearing loss	Sensorineural hearing loss || ||	TRUE	MedicineITLab	11	1651341	0.0277224	1.0839269140212e-32	Serine/threonine-protein kinase BRSK2 | Neurology_II	TRUE	reported	ukb-ppp-BRSK2-OID31042	2	TRUE	141.783850398864	493.411612474354	141.783850398864
rs116794593	T	G	T	G	0.311413	0.00725808	0.0224174	0.0221484	FALSE	FALSE	FALSE	finngen_R9_H8_HL_SEN_NAS	4	7660114	0.029573	364223	0.806124	Sensorineural hearing loss || id:finngen_R9_H8_HL_SEN_NAS	Sensorineural hearing loss	Sensorineural hearing loss || ||	TRUE	MedicineITLab	4	7660114	0.0261381	9.99079389984464e-33	Actin filament-associated protein 1 | Inflammation_II	TRUE	reported	ukb-ppp-AFAP1-OID30569	2	TRUE	141.946747679807	493.411612474354	141.946747679807
rs56152830	T	C	T	C	-0.963	0.0582003	0.0218843	0.00707958	FALSE	FALSE	FALSE	finngen_R9_H8_HL_SEN_NAS	1	203222399	0.0521344	364223	0.264271	Sensorineural hearing loss || id:finngen_R9_H8_HL_SEN_NAS	Sensorineural hearing loss	Sensorineural hearing loss || ||	TRUE	MedicineITLab	1	203222399	0.02558	1e-200	Chitotriosidase-1 | Cardiometabolic	TRUE	reported	ukb-ppp-CHIT1-OID20312	2	TRUE	1417.26640914368	493.411612474354	1417.26640914368
rs190464636	C	A	C	A	-0.391269	0.0304318	0.0136158	0.0195871	FALSE	FALSE	FALSE	finngen_R9_H8_HL_SEN_NAS	20	63594256	0.0317513	364223	0.337839	Sensorineural hearing loss || id:finngen_R9_H8_HL_SEN_NAS	Sensorineural hearing loss	Sensorineural hearing loss || ||	TRUE	MedicineITLab	20	63594256	0.0328186	9.07193646515095e-33	Tumor necrosis factor receptor superfamily member 6B | Neurology	TRUE	reported	ukb-ppp-TNFRSF6B-OID20964	2	TRUE	142.138189557463	493.411612474354	142.138189557463
rs9381472	G	C	G	C	-0.0908175	0.0125989	0.325333	0.310266	FALSE	TRUE	FALSE	finngen_R9_H8_HL_SEN_NAS	6	46691168	0.00926337	364223	0.173806	Sensorineural hearing loss || id:finngen_R9_H8_HL_SEN_NAS	Sensorineural hearing loss	Sensorineural hearing loss || ||	TRUE	MedicineITLab	6	46691168	0.00761615	8.84097169200496e-33	Platelet-activating factor acetylhydrolase | Neurology	TRUE	reported	ukb-ppp-PLA2G7-OID21105	2	TRUE	142.189690008247	493.411612474354	142.189690008247
rs59648931	C	T	C	T	-0.103611	-0.013737	0.230771	0.231455	FALSE	FALSE	FALSE	finngen_R9_H8_HL_SEN_NAS	11	124897171	0.010172	364223	0.176866	Sensorineural hearing loss || id:finngen_R9_H8_HL_SEN_NAS	Sensorineural hearing loss	Sensorineural hearing loss || ||	TRUE	MedicineITLab	11	124897171	0.00868805	8.69560893254601e-33	Roundabout homolog 4 | Cardiometabolic_II	TRUE	reported	ukb-ppp-ROBO4-OID30226	2	TRUE	142.222106671526	493.411612474354	142.222106671526
rs138604474	T	C	T	C	-0.394113	0.0105645	0.0132885	0.0174987	FALSE	FALSE	FALSE	finngen_R9_H8_HL_SEN_NAS	2	68639946	0.032992	364223	0.748807	Sensorineural hearing loss || id:finngen_R9_H8_HL_SEN_NAS	Sensorineural hearing loss	Sensorineural hearing loss || ||	TRUE	MedicineITLab	2	68639946	0.0330424	8.50942078988003e-33	Bone morphogenetic protein 10 | Inflammation_II	TRUE	reported	ukb-ppp-BMP10-OID30575	2	TRUE	142.265093089078	493.411612474354	142.265093089078
rs35045921	G	T	G	T	0.260058	-0.0279546	0.02333	0.0120607	FALSE	FALSE	FALSE	finngen_R9_H8_HL_SEN_NAS	3	58653738	0.0390424	364223	0.473988	Sensorineural hearing loss || id:finngen_R9_H8_HL_SEN_NAS	Sensorineural hearing loss	Sensorineural hearing loss || ||	TRUE	MedicineITLab	3	58653738	0.0218032	8.50550295897089e-33	Protein FAM3D | Oncology_II	TRUE	reported	ukb-ppp-FAM3D-OID31514	2	TRUE	142.265619493242	493.411612474354	142.265619493242
rs73102389	A	C	A	C	0.110051	0.0151467	0.175459	0.0914946	FALSE	FALSE	FALSE	finngen_R9_H8_HL_SEN_NAS	20	23655054	0.0149616	364223	0.311362	Sensorineural hearing loss || id:finngen_R9_H8_HL_SEN_NAS	Sensorineural hearing loss	Sensorineural hearing loss || ||	TRUE	MedicineITLab	20	23655054	0.00922127	7.8234804203146e-33	Cystatin-C | Cardiometabolic	TRUE	reported	ukb-ppp-CST3-OID20400	2	TRUE	142.431651376978	493.411612474354	142.431651376978
rs11204771	A	G	A	G	0.11089	0.00803523	0.780553	0.748492	FALSE	FALSE	FALSE	finngen_R9_H8_HL_SEN_NAS	1	151081704	0.00987465	364223	0.415804	Sensorineural hearing loss || id:finngen_R9_H8_HL_SEN_NAS	Sensorineural hearing loss	Sensorineural hearing loss || ||	TRUE	MedicineITLab	1	151081704	0.00928744	7.34513868157114e-33	Semaphorin-6C | Inflammation_II	TRUE	reported	ukb-ppp-SEMA6C-OID30531	2	TRUE	142.558371226224	493.411612474354	142.558371226224
rs11949303	C	T	C	T	0.128391	-0.00398502	0.148605	0.18734	FALSE	FALSE	FALSE	finngen_R9_H8_HL_SEN_NAS	5	142028140	0.010957	364223	0.716084	Sensorineural hearing loss || id:finngen_R9_H8_HL_SEN_NAS	Sensorineural hearing loss	Sensorineural hearing loss || ||	TRUE	MedicineITLab	5	142028140	0.010751	7.12853030126522e-33	Glucosamine-6-phosphate isomerase 1 | Cardiometabolic_II	TRUE	reported	ukb-ppp-GNPDA1-OID30197	2	TRUE	142.617046809099	493.411612474354	142.617046809099
rs137906039	C	T	C	T	0.284476	-0.0193125	0.021947	0.0128143	FALSE	FALSE	FALSE	finngen_R9_H8_HL_SEN_NAS	5	135696492	0.0385505	364223	0.616395	Sensorineural hearing loss || id:finngen_R9_H8_HL_SEN_NAS	Sensorineural hearing loss	Sensorineural hearing loss || ||	TRUE	MedicineITLab	5	135696492	0.0238086	6.61454537484064e-33	Leukocyte cell-derived chemotaxin-2 | Cardiometabolic_II	TRUE	reported	ukb-ppp-LECT2-OID30320	2	TRUE	142.765591227018	493.411612474354	142.765591227018
rs149384840	C	G	C	G	-0.523443	0.0201915	0.00846409	0.00711969	FALSE	TRUE	FALSE	finngen_R9_H8_HL_SEN_NAS	9	136518433	0.0528567	364223	0.702457	Sensorineural hearing loss || id:finngen_R9_H8_HL_SEN_NAS	Sensorineural hearing loss	Sensorineural hearing loss || ||	TRUE	MedicineITLab	9	136518433	0.0438074	6.59173895244325e-33	Endosome-associated-trafficking regulator 1 | Cardiometabolic_II	TRUE	reported	ukb-ppp-ENTR1-OID30231	2	TRUE	142.772260659985	493.411612474354	142.772260659985
rs139604437	T	C	T	C	-0.303531	0.00428565	0.0225462	0.0178593	FALSE	FALSE	FALSE	finngen_R9_H8_HL_SEN_NAS	9	111317456	0.0320728	364223	0.893701	Sensorineural hearing loss || id:finngen_R9_H8_HL_SEN_NAS	Sensorineural hearing loss	Sensorineural hearing loss || ||	TRUE	MedicineITLab	9	111317456	0.0253886	6.08415122291707e-33	Prostaglandin reductase 1 | Cardiometabolic_II	TRUE	reported	ukb-ppp-PTGR1-OID30297	2	TRUE	142.931713062284	493.411612474354	142.931713062284
rs75788475	T	C	T	C	-0.299906	0.0137964	0.0237639	0.0283567	FALSE	FALSE	FALSE	finngen_R9_H8_HL_SEN_NAS	9	136608751	0.026212	364223	0.598651	Sensorineural hearing loss || id:finngen_R9_H8_HL_SEN_NAS	Sensorineural hearing loss	Sensorineural hearing loss || ||	TRUE	MedicineITLab	9	136608751	0.0250841	6.03809581074432e-33	Ectonucleoside triphosphate diphosphohydrolase 2 | Oncology	TRUE	reported	ukb-ppp-ENTPD2-OID21260	2	TRUE	142.946413018302	493.411612474354	142.946413018302
rs2525992	T	C	T	C	-0.0997392	0.0133274	0.732118	0.730997	FALSE	FALSE	FALSE	finngen_R9_H8_HL_SEN_NAS	17	56910821	0.00967445	364223	0.168329	Sensorineural hearing loss || id:finngen_R9_H8_HL_SEN_NAS	Sensorineural hearing loss	Sensorineural hearing loss || ||	TRUE	MedicineITLab	17	56910821	0.00834171	5.98963006402951e-33	E3 ubiquitin/ISG15 ligase TRIM25 | Oncology_II	TRUE	reported	ukb-ppp-TRIM25-OID31482	2	TRUE	142.962319539421	493.411612474354	142.962319539421
rs56362513	C	T	C	T	0.964492	-0.0121075	0.0203114	0.00652583	FALSE	FALSE	FALSE	finngen_R9_H8_HL_SEN_NAS	15	65509382	0.052797	364223	0.818619	Sensorineural hearing loss || id:finngen_R9_H8_HL_SEN_NAS	Sensorineural hearing loss	Sensorineural hearing loss || ||	TRUE	MedicineITLab	15	65509382	0.0255817	1e-200	Immunoglobulin superfamily DCC subclass member 4 | Cardiometabolic_II	TRUE	reported	ukb-ppp-IGDCC4-OID30402	2	TRUE	1421.47248059463	493.411612474354	1421.47248059463
rs1980532	G	A	G	A	-0.287157	0.00424243	0.445437	0.470748	FALSE	FALSE	FALSE	finngen_R9_H8_HL_SEN_NAS	6	110399006	0.00859534	364223	0.621607	Sensorineural hearing loss || id:finngen_R9_H8_HL_SEN_NAS	Sensorineural hearing loss	Sensorineural hearing loss || ||	TRUE	MedicineITLab	6	110399006	0.00760736	1e-200	Wiskott-Aldrich syndrome protein family member 1 | Cardiometabolic	TRUE	reported	ukb-ppp-WASF1-OID20091	2	TRUE	1424.85567885445	493.411612474354	1424.85567885445
rs8176058	A	G	A	G	0.651823	0.0182234	0.0411427	0.0216813	FALSE	FALSE	FALSE	finngen_R9_H8_HL_SEN_NAS	7	142957921	0.0287573	364223	0.526278	Sensorineural hearing loss || id:finngen_R9_H8_HL_SEN_NAS	Sensorineural hearing loss	Sensorineural hearing loss || ||	TRUE	MedicineITLab	7	142957921	0.0172393	1e-200	Kell blood group glycoprotein | Neurology	TRUE	reported	ukb-ppp-KEL-OID20881	2	TRUE	1429.61832642621	493.411612474354	1429.61832642621
rs12753251	A	G	A	G	-0.284166	0.00364813	0.534054	0.466532	FALSE	FALSE	FALSE	finngen_R9_H8_HL_SEN_NAS	1	178560763	0.00860547	364223	0.671616	Sensorineural hearing loss || id:finngen_R9_H8_HL_SEN_NAS	Sensorineural hearing loss	Sensorineural hearing loss || ||	TRUE	MedicineITLab	1	178560763	0.00751466	1e-200	Angiopoietin-related protein 1 | Cardiometabolic	TRUE	reported	ukb-ppp-ANGPTL1-OID20211	2	TRUE	1429.96549018342	493.411612474354	1429.96549018342
rs12544332	A	C	A	C	-0.0887517	-0.0104951	0.588965	0.662537	FALSE	FALSE	FALSE	finngen_R9_H8_HL_SEN_NAS	8	85343981	0.0091145	364223	0.249537	Sensorineural hearing loss || id:finngen_R9_H8_HL_SEN_NAS	Sensorineural hearing loss	Sensorineural hearing loss || ||	TRUE	MedicineITLab	8	85343981	0.0074213	5.82237267422494e-33	Carbonic anhydrase 1 | Cardiometabolic	TRUE	reported	ukb-ppp-CA1-OID20409	2	TRUE	143.018884105679	493.411612474354	143.018884105679
rs115231584	A	G	A	G	0.340295	0.00791388	0.0183482	0.00500719	FALSE	FALSE	FALSE	finngen_R9_H8_HL_SEN_NAS	1	157969473	0.0617756	364223	0.898064	Sensorineural hearing loss || id:finngen_R9_H8_HL_SEN_NAS	Sensorineural hearing loss	Sensorineural hearing loss || ||	TRUE	MedicineITLab	1	157969473	0.0284067	4.55512186165736e-33	Fc receptor-like protein 2 | Inflammation	TRUE	reported	ukb-ppp-FCRL2-OID20639	2	TRUE	143.505837137525	493.411612474354	143.505837137525
rs34524262	T	C	T	C	-0.391753	0.0570645	0.0152669	0.0036924	FALSE	FALSE	FALSE	finngen_R9_H8_HL_SEN_NAS	1	156704338	0.0708547	364223	0.420604	Sensorineural hearing loss || id:finngen_R9_H8_HL_SEN_NAS	Sensorineural hearing loss	Sensorineural hearing loss || ||	TRUE	MedicineITLab	1	156704338	0.0326998	4.50712912109109e-33	Hepatoma-derived growth factor | Oncology	TRUE	reported	ukb-ppp-HDGF-OID21455	2	TRUE	143.527284777884	493.411612474354	143.527284777884
rs149532888	G	A	G	A	-0.325219	0.0520252	0.0199457	0.00793895	FALSE	FALSE	FALSE	finngen_R9_H8_HL_SEN_NAS	2	28777077	0.0496597	364223	0.294807	Sensorineural hearing loss || id:finngen_R9_H8_HL_SEN_NAS	Sensorineural hearing loss	Sensorineural hearing loss || ||	TRUE	MedicineITLab	2	28777077	0.0271161	3.83883989902771e-33	Phospholipase B1, membrane-associated | Neurology_II	TRUE	reported	ukb-ppp-PLB1-OID31110	2	TRUE	143.845859806553	493.411612474354	143.845859806553
rs11821656	C	G	C	G	-0.407554	0.0119413	0.140092	0.116656	FALSE	TRUE	FALSE	finngen_R9_H8_HL_SEN_NAS	11	5667914	0.0133614	364223	0.371474	Sensorineural hearing loss || id:finngen_R9_H8_HL_SEN_NAS	Sensorineural hearing loss	Sensorineural hearing loss || ||	TRUE	MedicineITLab	11	5667914	0.01076	1e-200	Tripartite motif-containing protein 5 | Inflammation	TRUE	reported	ukb-ppp-TRIM5-OID20526	2	TRUE	1434.64938741173	493.411612474354	1434.64938741173
rs59055395	C	T	C	T	0.443796	0.00626916	0.112525	0.139759	FALSE	FALSE	FALSE	finngen_R9_H8_HL_SEN_NAS	19	6873511	0.0124978	364223	0.615935	Sensorineural hearing loss || id:finngen_R9_H8_HL_SEN_NAS	Sensorineural hearing loss	Sensorineural hearing loss || ||	TRUE	MedicineITLab	19	6873511	0.0117156	1e-200	Adhesion G protein-coupled receptor E1 | Oncology_II	TRUE	reported	ukb-ppp-ADGRE1-OID31483	2	TRUE	1434.95306551819	493.411612474354	1434.95306551819
rs35770435	T	C	T	C	0.352805	-0.0109327	0.180422	0.194592	FALSE	FALSE	FALSE	finngen_R9_H8_HL_SEN_NAS	20	45160163	0.0108008	364223	0.311437	Sensorineural hearing loss || id:finngen_R9_H8_HL_SEN_NAS	Sensorineural hearing loss	Sensorineural hearing loss || ||	TRUE	MedicineITLab	20	45160163	0.00930324	1e-200	Elafin | Cardiometabolic	TRUE	reported	ukb-ppp-PI3-OID20326	2	TRUE	1438.13949461768	493.411612474354	1438.13949461768
rs146691898	G	A	G	A	-0.651476	0.0471646	0.0522648	0.0218197	FALSE	FALSE	FALSE	finngen_R9_H8_HL_SEN_NAS	14	24008733	0.030033	364223	0.116316	Sensorineural hearing loss || id:finngen_R9_H8_HL_SEN_NAS	Sensorineural hearing loss	Sensorineural hearing loss || ||	TRUE	MedicineITLab	14	24008733	0.0171713	1e-200	Dehydrogenase/reductase SDR family member 4-like 2 | Neurology_II	TRUE	reported	ukb-ppp-DHRS4L2-OID31072	2	TRUE	1439.42980391046	493.411612474354	1439.42980391046
rs112925596	A	T	A	T	-0.332292	-0.0317557	0.0191825	0.0443903	FALSE	TRUE	FALSE	finngen_R9_H8_HL_SEN_NAS	8	133185962	0.0209921	364223	0.130344	Sensorineural hearing loss || id:finngen_R9_H8_HL_SEN_NAS	Sensorineural hearing loss	Sensorineural hearing loss || ||	TRUE	MedicineITLab	8	133185962	0.0276886	3.50913438358554e-33	WNT1-inducible-signaling pathway protein 1 | Oncology	TRUE	reported	ukb-ppp-CCN4-OID21444	2	TRUE	144.024964424204	493.411612474354	144.024964424204
rs1716839	A	G	A	G	0.101179	-0.0133851	0.286312	0.30291	FALSE	FALSE	FALSE	finngen_R9_H8_HL_SEN_NAS	3	120387589	0.00934634	364223	0.152109	Sensorineural hearing loss || id:finngen_R9_H8_HL_SEN_NAS	Sensorineural hearing loss	Sensorineural hearing loss || ||	TRUE	MedicineITLab	3	120387589	0.00842665	3.26587832172338e-33	Follistatin-related protein 1 | Cardiometabolic_II	TRUE	reported	ukb-ppp-FSTL1-OID30254	2	TRUE	144.168657283684	493.411612474354	144.168657283684
rs113573045	A	G	A	G	0.156656	0.00699699	0.893382	0.0208955	FALSE	FALSE	FALSE	finngen_R9_H8_HL_SEN_NAS	12	120867660	0.0305405	364223	0.818787	Sensorineural hearing loss || id:finngen_R9_H8_HL_SEN_NAS	Sensorineural hearing loss	Sensorineural hearing loss || ||	TRUE	MedicineITLab	12	120867660	0.0130428	3.1124329187675e-33	Paxillin | Neurology	TRUE	reported	ukb-ppp-PXN-OID20822	2	TRUE	144.262148826104	493.411612474354	144.262148826104
rs61743167	T	C	T	C	-0.296689	-0.0463314	0.0232905	0.0409751	FALSE	FALSE	FALSE	finngen_R9_H8_HL_SEN_NAS	16	66969715	0.021875	364223	0.0341743	Sensorineural hearing loss || id:finngen_R9_H8_HL_SEN_NAS	Sensorineural hearing loss	Sensorineural hearing loss || ||	TRUE	MedicineITLab	16	66969715	0.0246964	3.02134277984332e-33	Carboxylesterase 3 | Oncology	TRUE	reported	ukb-ppp-CES3-OID21340	2	TRUE	144.323013416512	493.411612474354	144.323013416512
rs73038875	C	T	C	T	-0.134946	0.00490772	0.132865	0.142368	FALSE	FALSE	FALSE	finngen_R9_H8_HL_SEN_NAS	19	43638730	0.0123469	364223	0.691009	Sensorineural hearing loss || id:finngen_R9_H8_HL_SEN_NAS	Sensorineural hearing loss	Sensorineural hearing loss || ||	TRUE	MedicineITLab	19	43638730	0.0112174	2.47229334606232e-33	CD177 antigen | Neurology	TRUE	reported	ukb-ppp-CD177-OID21119	2	TRUE	144.722354233689	493.411612474354	144.722354233689
rs34393565	T	G	T	G	-0.123434	0.020881	0.156924	0.161161	FALSE	FALSE	FALSE	finngen_R9_H8_HL_SEN_NAS	11	1652977	0.0116116	364223	0.0721323	Sensorineural hearing loss || id:finngen_R9_H8_HL_SEN_NAS	Sensorineural hearing loss	Sensorineural hearing loss || ||	TRUE	MedicineITLab	11	1652977	0.0102593	2.43108419560132e-33	Cathepsin D | Cardiometabolic	TRUE	reported	ukb-ppp-CTSD-OID20358	2	TRUE	144.755191042962	493.411612474354	144.755191042962
rs116534051	A	G	A	G	-0.328324	0.0322847	0.0218858	0.0165326	FALSE	FALSE	FALSE	finngen_R9_H8_HL_SEN_NAS	4	71761808	0.0342091	364223	0.3453	Sensorineural hearing loss || id:finngen_R9_H8_HL_SEN_NAS	Sensorineural hearing loss	Sensorineural hearing loss || ||	TRUE	MedicineITLab	4	71761808	0.0272781	2.29297859182481e-33	Vitamin D-binding protein | Inflammation_II	TRUE	reported	ukb-ppp-GC-OID30780	2	TRUE	144.869521631747	493.411612474354	144.869521631747
rs435442	A	G	A	G	0.303837	0.0261546	0.978647	0.976231	FALSE	FALSE	FALSE	finngen_R9_H8_HL_SEN_NAS	19	58296461	0.028263	364223	0.354759	Sensorineural hearing loss || id:finngen_R9_H8_HL_SEN_NAS	Sensorineural hearing loss	Sensorineural hearing loss || ||	TRUE	MedicineITLab	19	58296461	0.0252287	2.10377843976648e-33	Alpha-1B-glycoprotein | Inflammation_II	TRUE	reported	ukb-ppp-A1BG-OID30771	2	TRUE	145.041263248768	493.411612474354	145.041263248768
rs11248891	T	C	T	C	-0.154165	-0.0260937	0.0840871	0.054541	FALSE	FALSE	FALSE	finngen_R9_H8_HL_SEN_NAS	16	1810127	0.0189383	364223	0.168257	Sensorineural hearing loss || id:finngen_R9_H8_HL_SEN_NAS	Sensorineural hearing loss	Sensorineural hearing loss || ||	TRUE	MedicineITLab	16	1810127	0.0127804	1.663795709387e-33	Hydroxyacylglutathione hydrolase, mitochondrial | Oncology	TRUE	reported	ukb-ppp-HAGH-OID21459	2	TRUE	145.506596172372	493.411612474354	145.506596172372
rs111850229	T	C	T	C	0.202613	0.0240903	0.0457635	0.0611329	FALSE	FALSE	FALSE	finngen_R9_H8_HL_SEN_NAS	11	102919134	0.0179183	364223	0.178803	Sensorineural hearing loss || id:finngen_R9_H8_HL_SEN_NAS	Sensorineural hearing loss	Sensorineural hearing loss || ||	TRUE	MedicineITLab	11	102919134	0.0167869	1.52651121735888e-33	Macrophage metalloelastase | Oncology	TRUE	reported	ukb-ppp-MMP12-OID21439	2	TRUE	145.677878203264	493.411612474354	145.677878203264
rs28497692	T	G	T	G	-0.224364	-0.0638027	0.0384186	0.0309882	FALSE	FALSE	FALSE	finngen_R9_H8_HL_SEN_NAS	8	81500456	0.0250254	364223	0.0107872	Sensorineural hearing loss || id:finngen_R9_H8_HL_SEN_NAS	Sensorineural hearing loss	Sensorineural hearing loss || ||	TRUE	MedicineITLab	8	81500456	0.0185867	1.49899436411221e-33	Fatty acid-binding protein 9 | Inflammation	TRUE	reported	ukb-ppp-FABP9-OID20501	2	TRUE	145.714164240146	493.411612474354	145.714164240146
rs113450727	A	G	A	G	-0.174637	0.0267017	0.0746856	0.057023	FALSE	FALSE	FALSE	finngen_R9_H8_HL_SEN_NAS	1	205471194	0.0185653	364223	0.15036	Sensorineural hearing loss || id:finngen_R9_H8_HL_SEN_NAS	Sensorineural hearing loss	Sensorineural hearing loss || ||	TRUE	MedicineITLab	1	205471194	0.0144656	1.47434798306136e-33	N-fatty-acyl-amino acid synthase/hydrolase PM20D1 | Cardiometabolic	TRUE	reported	ukb-ppp-PM20D1-OID20149	2	TRUE	145.746998829316	493.411612474354	145.746998829316
rs6839	C	T	C	T	-0.0964715	-0.00293429	0.354455	0.441897	FALSE	FALSE	FALSE	finngen_R9_H8_HL_SEN_NAS	16	28605807	0.00869186	364223	0.735672	Sensorineural hearing loss || id:finngen_R9_H8_HL_SEN_NAS	Sensorineural hearing loss	Sensorineural hearing loss || ||	TRUE	MedicineITLab	16	28605807	0.00799064	1.4655478409559e-33	Sulfotransferase 1A1 | Neurology	TRUE	reported	ukb-ppp-SULT1A1-OID21031	2	TRUE	145.758849808168	493.411612474354	145.758849808168
rs77321231	T	C	T	C	-0.46033	0.0333398	0.104258	0.0844502	FALSE	FALSE	FALSE	finngen_R9_H8_HL_SEN_NAS	6	43232465	0.0153044	364223	0.0293724	Sensorineural hearing loss || id:finngen_R9_H8_HL_SEN_NAS	Sensorineural hearing loss	Sensorineural hearing loss || ||	TRUE	MedicineITLab	6	43232465	0.0120757	1e-200	2'-deoxynucleoside 5'-phosphate N-hydrolase 1 | Inflammation	TRUE	reported	ukb-ppp-DNPH1-OID20744	2	TRUE	1453.16164921807	493.411612474354	1453.16164921807
rs1056286	T	C	T	C	-0.286858	-0.00775567	0.49203	0.528339	FALSE	FALSE	FALSE	finngen_R9_H8_HL_SEN_NAS	3	9915771	0.00861952	364223	0.368237	Sensorineural hearing loss || id:finngen_R9_H8_HL_SEN_NAS	Sensorineural hearing loss	Sensorineural hearing loss || ||	TRUE	MedicineITLab	3	9915771	0.00751817	1e-200	Protein disulfide isomerase CRELD1 | Inflammation_II	TRUE	reported	ukb-ppp-CRELD1-OID30619	2	TRUE	1455.8265953049	493.411612474354	1455.8265953049
rs36042335	G	T	G	T	-0.700353	-0.0151327	0.0460653	0.0339387	FALSE	FALSE	FALSE	finngen_R9_H8_HL_SEN_NAS	19	43125814	0.0244667	364223	0.536243	Sensorineural hearing loss || id:finngen_R9_H8_HL_SEN_NAS	Sensorineural hearing loss	Sensorineural hearing loss || ||	TRUE	MedicineITLab	19	43125814	0.018349	1e-200	Pregnancy-specific beta-1-glycoprotein 1 | Neurology	TRUE	reported	ukb-ppp-PSG1-OID20916	2	TRUE	1456.83103698513	493.411612474354	1456.83103698513
rs117470978	C	T	C	T	0.166128	-0.0128327	0.0501127	0.0344277	FALSE	FALSE	FALSE	finngen_R9_H8_HL_SEN_NAS	11	103051261	0.0234395	364223	0.584047	Sensorineural hearing loss || id:finngen_R9_H8_HL_SEN_NAS	Sensorineural hearing loss	Sensorineural hearing loss || ||	TRUE	MedicineITLab	11	103051261	0.0137484	1.29092199361535e-33	Stromelysin-1 | Neurology	TRUE	reported	ukb-ppp-MMP3-OID21083	2	TRUE	146.009581126797	493.411612474354	146.009581126797
rs13322016	G	A	G	A	-0.104592	-0.0124404	0.720376	0.816063	FALSE	FALSE	FALSE	finngen_R9_H8_HL_SEN_NAS	3	191125026	0.0110537	364223	0.260398	Sensorineural hearing loss || id:finngen_R9_H8_HL_SEN_NAS	Sensorineural hearing loss	Sensorineural hearing loss || ||	TRUE	MedicineITLab	3	191125026	0.00865512	1.27702676597775e-33	Osteocrin | Neurology_II	TRUE	reported	ukb-ppp-OSTN-OID30909	2	TRUE	146.032912887739	493.411612474354	146.032912887739
rs531330176	C	T	C	T	0.3124	-0.0497282	0.0221194	0.0223916	FALSE	FALSE	FALSE	finngen_R9_H8_HL_SEN_NAS	1	116976760	0.0288759	364223	0.0850452	Sensorineural hearing loss || id:finngen_R9_H8_HL_SEN_NAS	Sensorineural hearing loss	Sensorineural hearing loss || ||	TRUE	MedicineITLab	1	116976760	0.0258475	1.24795808787029e-33	Immunoglobulin superfamily member 2 | Oncology_II	TRUE	reported	ukb-ppp-CD101-OID31480	2	TRUE	146.078049863567	493.411612474354	146.078049863567
rs72844426	T	G	T	G	0.239454	0.0124016	0.0374312	0.02032	FALSE	FALSE	FALSE	finngen_R9_H8_HL_SEN_NAS	2	85505408	0.0304943	364223	0.684239	Sensorineural hearing loss || id:finngen_R9_H8_HL_SEN_NAS	Sensorineural hearing loss	Sensorineural hearing loss || ||	TRUE	MedicineITLab	2	85505408	0.0198108	1.23737118993536e-33	Macrophage-capping protein | Oncology	TRUE	reported	ukb-ppp-CAPG-OID21431	2	TRUE	146.096618899397	493.411612474354	146.096618899397
rs2240486	T	A	T	A	-0.0926214	-0.0061678	0.709031	0.765494	FALSE	TRUE	FALSE	finngen_R9_H8_HL_SEN_NAS	11	17517860	0.0101423	364223	0.543104	Sensorineural hearing loss || id:finngen_R9_H8_HL_SEN_NAS	Sensorineural hearing loss	Sensorineural hearing loss || ||	TRUE	MedicineITLab	11	17517860	0.00765895	1.14683252142248e-33	Natural cytotoxicity triggering receptor 3 ligand 1 | Oncology_II	TRUE	reported	ukb-ppp-NCR3LG1-OID31490	2	TRUE	146.24607317278	493.411612474354	146.24607317278
rs190587447	T	C	T	C	0.345804	0.000616166	0.0182092	0.0466972	FALSE	FALSE	FALSE	finngen_R9_H8_HL_SEN_NAS	1	147836502	0.0205854	364223	0.976121	Sensorineural hearing loss || id:finngen_R9_H8_HL_SEN_NAS	Sensorineural hearing loss	Sensorineural hearing loss || ||	TRUE	MedicineITLab	1	147836502	0.0285866	1.09925892401514e-33	Lysophosphatidic acid phosphatase type 6 | Oncology	TRUE	reported	ukb-ppp-ACP6-OID21432	2	TRUE	146.330553552218	493.411612474354	146.330553552218
rs189423538	A	G	A	G	-0.331871	-0.0261551	0.0198587	0.0393313	FALSE	FALSE	FALSE	finngen_R9_H8_HL_SEN_NAS	20	63808608	0.0221662	364223	0.238019	Sensorineural hearing loss || id:finngen_R9_H8_HL_SEN_NAS	Sensorineural hearing loss	Sensorineural hearing loss || ||	TRUE	MedicineITLab	20	63808608	0.0274262	1.04905920777645e-33	Tumor necrosis factor receptor superfamily member 6B | Neurology	TRUE	reported	ukb-ppp-TNFRSF6B-OID20964	2	TRUE	146.422335763833	493.411612474354	146.422335763833
rs6923031	T	C	T	C	-0.08913	0.00623503	0.37795	0.349023	FALSE	FALSE	FALSE	finngen_R9_H8_HL_SEN_NAS	6	46725673	0.00900623	364223	0.488748	Sensorineural hearing loss || id:finngen_R9_H8_HL_SEN_NAS	Sensorineural hearing loss	Sensorineural hearing loss || ||	TRUE	MedicineITLab	6	46725673	0.00736522	1.03728954357387e-33	Ectonucleotide pyrophosphatase/phosphodiesterase family member 5 | Inflammation	TRUE	reported	ukb-ppp-ENPP5-OID20736	2	TRUE	146.445612724159	493.411612474354	146.445612724159
rs2532088	A	C	A	C	-0.241177	-0.00649517	0.966028	0.983282	FALSE	FALSE	FALSE	finngen_R9_H8_HL_SEN_NAS	4	15934644	0.0332062	364223	0.844922	Sensorineural hearing loss || id:finngen_R9_H8_HL_SEN_NAS	Sensorineural hearing loss	Sensorineural hearing loss || ||	TRUE	MedicineITLab	4	15934644	0.0199247	1.00115195553817e-33	Fibroblast growth factor-binding protein 1 | Oncology	TRUE	reported	ukb-ppp-FGFBP1-OID21507	2	TRUE	146.517059871039	493.411612474354	146.517059871039
rs144229051	G	A	G	A	0.14617	-0.00746624	0.0916625	0.0615511	FALSE	FALSE	FALSE	finngen_R9_H8_HL_SEN_NAS	4	24944042	0.0177767	364223	0.674485	Sensorineural hearing loss || id:finngen_R9_H8_HL_SEN_NAS	Sensorineural hearing loss	Sensorineural hearing loss || ||	TRUE	MedicineITLab	4	24944042	0.0120701	9.33684179260762e-34	Extracellular superoxide dismutase | Inflammation_II	TRUE	reported	ukb-ppp-SOD3-OID30683	2	TRUE	146.654285207931	493.411612474354	146.654285207931
rs113165350	A	G	A	G	-0.3369	-0.0114558	0.0243888	0.0119279	FALSE	FALSE	FALSE	finngen_R9_H8_HL_SEN_NAS	9	130259865	0.0401601	364223	0.77545	Sensorineural hearing loss || id:finngen_R9_H8_HL_SEN_NAS	Sensorineural hearing loss	Sensorineural hearing loss || ||	TRUE	MedicineITLab	9	130259865	0.0277989	8.35795445089703e-34	Hemicentin-2 | Inflammation_II	TRUE	reported	ukb-ppp-HMCN2-OID30592	2	TRUE	146.874634691449	493.411612474354	146.874634691449
rs7033407	A	G	A	G	0.310407	0.00342659	0.272826	0.262171	FALSE	FALSE	FALSE	finngen_R9_H8_HL_SEN_NAS	9	38443280	0.00974613	364223	0.72515	Sensorineural hearing loss || id:finngen_R9_H8_HL_SEN_NAS	Sensorineural hearing loss	Sensorineural hearing loss || ||	TRUE	MedicineITLab	9	38443280	0.00810421	1e-200	Insulin-like growth factor-binding protein-like 1 | Cardiometabolic	TRUE	reported	ukb-ppp-IGFBPL1-OID20155	2	TRUE	1467.03893701376	493.411612474354	1467.03893701376
rs2569441	T	C	T	C	-0.0919628	-0.00271881	0.392712	0.333034	FALSE	FALSE	FALSE	finngen_R9_H8_HL_SEN_NAS	19	51011366	0.00908761	364223	0.764804	Sensorineural hearing loss || id:finngen_R9_H8_HL_SEN_NAS	Sensorineural hearing loss	Sensorineural hearing loss || ||	TRUE	MedicineITLab	19	51011366	0.00758483	7.8270840959061e-34	Kallikrein-14 | Oncology	TRUE	reported	ukb-ppp-KLK14-OID21407	2	TRUE	147.005190417668	493.411612474354	147.005190417668
rs10148235	C	T	C	T	-0.0917601	-0.00921978	0.331861	0.269478	FALSE	FALSE	FALSE	finngen_R9_H8_HL_SEN_NAS	14	55728847	0.00965419	364223	0.339576	Sensorineural hearing loss || id:finngen_R9_H8_HL_SEN_NAS	Sensorineural hearing loss	Sensorineural hearing loss || ||	TRUE	MedicineITLab	14	55728847	0.00756646	7.57879220916055e-34	Galectin-3 | Cardiometabolic	TRUE	reported	ukb-ppp-LGALS3-OID20284	2	TRUE	147.06938465834	493.411612474354	147.06938465834
rs45437096	T	C	T	C	-0.135419	-0.00449395	0.14542	0.115043	FALSE	FALSE	FALSE	finngen_R9_H8_HL_SEN_NAS	20	3864282	0.0135712	364223	0.740539	Sensorineural hearing loss || id:finngen_R9_H8_HL_SEN_NAS	Sensorineural hearing loss	Sensorineural hearing loss || ||	TRUE	MedicineITLab	20	3864282	0.011166	7.51795981512009e-34	Mitochondrial antiviral-signaling protein | Oncology	TRUE	reported	ukb-ppp-MAVS-OID21204	2	TRUE	147.083500690362	493.411612474354	147.083500690362
rs146601214	T	C	T	C	-0.37552	0.00594494	0.0173801	0.020163	FALSE	FALSE	FALSE	finngen_R9_H8_HL_SEN_NAS	1	153300430	0.030563	364223	0.845773	Sensorineural hearing loss || id:finngen_R9_H8_HL_SEN_NAS	Sensorineural hearing loss	Sensorineural hearing loss || ||	TRUE	MedicineITLab	1	153300430	0.0309587	7.34852202192108e-34	Peptidoglycan recognition protein 4 | Cardiometabolic_II	TRUE	reported	ukb-ppp-PGLYRP4-OID30101	2	TRUE	147.129823171013	493.411612474354	147.129823171013
rs148092638	T	C	T	C	0.22328	0.00708799	0.045787	0.0366891	FALSE	FALSE	FALSE	finngen_R9_H8_HL_SEN_NAS	7	100873714	0.0231811	364223	0.759784	Sensorineural hearing loss || id:finngen_R9_H8_HL_SEN_NAS	Sensorineural hearing loss	Sensorineural hearing loss || ||	TRUE	MedicineITLab	7	100873714	0.0184037	7.11868867262285e-34	Paired immunoglobulin-like type 2 receptor alpha | Neurology	TRUE	reported	ukb-ppp-PILRA-OID21129	2	TRUE	147.193745523769	493.411612474354	147.193745523769
rs10038285	A	G	A	G	0.103295	0.00879021	0.732715	0.708847	FALSE	FALSE	FALSE	finngen_R9_H8_HL_SEN_NAS	5	42689438	0.00944889	364223	0.352221	Sensorineural hearing loss || id:finngen_R9_H8_HL_SEN_NAS	Sensorineural hearing loss	Sensorineural hearing loss || ||	TRUE	MedicineITLab	5	42689438	0.00851265	6.95024317588795e-34	Selenoprotein P | Inflammation_II	TRUE	reported	ukb-ppp-SELENOP-OID30745	2	TRUE	147.241097095932	493.411612474354	147.241097095932
rs2284860	C	T	C	T	0.109766	-0.0122226	0.216555	0.172233	FALSE	FALSE	FALSE	finngen_R9_H8_HL_SEN_NAS	1	116580265	0.0113487	364223	0.281478	Sensorineural hearing loss || id:finngen_R9_H8_HL_SEN_NAS	Sensorineural hearing loss	Sensorineural hearing loss || ||	TRUE	MedicineITLab	1	116580265	0.00904368	6.69884609416527e-34	Immunoglobulin superfamily member 3 | Oncology	TRUE	reported	ukb-ppp-IGSF3-OID21312	2	TRUE	147.314434415183	493.411612474354	147.314434415183
rs111814558	T	C	T	C	0.380992	0.0466208	0.0167187	0.0135097	FALSE	FALSE	FALSE	finngen_R9_H8_HL_SEN_NAS	19	55053103	0.0369971	364223	0.207626	Sensorineural hearing loss || id:finngen_R9_H8_HL_SEN_NAS	Sensorineural hearing loss	Sensorineural hearing loss || ||	TRUE	MedicineITLab	19	55053103	0.031384	6.50578939170321e-34	Receptor-type tyrosine-protein phosphatase H | Oncology_II	TRUE	reported	ukb-ppp-PTPRH-OID31433	2	TRUE	147.372049344737	493.411612474354	147.372049344737
rs117435589	A	G	A	G	-0.278411	-0.106538	0.0293593	0.00826064	FALSE	FALSE	FALSE	finngen_R9_H8_HL_SEN_NAS	3	46558724	0.047419	364223	0.0246576	Sensorineural hearing loss || id:finngen_R9_H8_HL_SEN_NAS	Sensorineural hearing loss	Sensorineural hearing loss || ||	TRUE	MedicineITLab	3	46558724	0.0229159	5.78895268565659e-34	Teratocarcinoma-derived growth factor 1 | Neurology	TRUE	reported	ukb-ppp-TDGF1-OID20816	2	TRUE	147.604277603642	493.411612474354	147.604277603642
rs7256136	A	G	A	G	-0.184583	-0.00758529	0.0685798	0.0519652	FALSE	FALSE	FALSE	finngen_R9_H8_HL_SEN_NAS	19	50848470	0.0193309	364223	0.69477	Sensorineural hearing loss || id:finngen_R9_H8_HL_SEN_NAS	Sensorineural hearing loss	Sensorineural hearing loss || ||	TRUE	MedicineITLab	19	50848470	0.0151812	5.15940951190334e-34	Kallikrein-15 | Oncology_II	TRUE	reported	ukb-ppp-KLK15-OID31427	2	TRUE	147.832934199626	493.411612474354	147.832934199626
rs6556417	G	A	G	A	0.379378	-0.022278	0.843261	0.848907	FALSE	FALSE	FALSE	finngen_R9_H8_HL_SEN_NAS	5	159396778	0.0119792	364223	0.062926	Sensorineural hearing loss || id:finngen_R9_H8_HL_SEN_NAS	Sensorineural hearing loss	Sensorineural hearing loss || ||	TRUE	MedicineITLab	5	159396778	0.00988029	1e-200	Interleukin-12 subunit beta | Inflammation	TRUE	reported	ukb-ppp-IL12B-OID20666	2	TRUE	1474.36462305736	493.411612474354	1474.36462305736
rs35434391	T	G	T	G	-0.447125	0.0103378	0.117067	0.13516	FALSE	FALSE	FALSE	finngen_R9_H8_HL_SEN_NAS	1	161079719	0.0126407	364223	0.413458	Sensorineural hearing loss || id:finngen_R9_H8_HL_SEN_NAS	Sensorineural hearing loss	Sensorineural hearing loss || ||	TRUE	MedicineITLab	1	161079719	0.011624	1e-200	Nectin-4 | Oncology	TRUE	reported	ukb-ppp-NECTIN4-OID21490	2	TRUE	1479.60811217204	493.411612474354	1479.60811217204
rs57802244	C	T	C	T	0.264696	-0.0219744	0.0317078	0.0068835	FALSE	FALSE	FALSE	finngen_R9_H8_HL_SEN_NAS	19	43360355	0.0528765	364223	0.677718	Sensorineural hearing loss || id:finngen_R9_H8_HL_SEN_NAS	Sensorineural hearing loss	Sensorineural hearing loss || ||	TRUE	MedicineITLab	19	43360355	0.0217472	4.40859293159133e-34	Pregnancy-specific beta-1-glycoprotein 1 | Neurology	TRUE	reported	ukb-ppp-PSG1-OID20916	2	TRUE	148.145362102565	493.411612474354	148.145362102565
rs2342545	C	A	C	A	0.234115	0.0148804	0.034656	0.053197	FALSE	FALSE	FALSE	finngen_R9_H8_HL_SEN_NAS	6	168507871	0.0191139	364223	0.436267	Sensorineural hearing loss || id:finngen_R9_H8_HL_SEN_NAS	Sensorineural hearing loss	Sensorineural hearing loss || ||	TRUE	MedicineITLab	6	168507871	0.0192156	3.80276948243612e-34	SPARC-related modular calcium-binding protein 2 | Inflammation	TRUE	reported	ukb-ppp-SMOC2-OID20730	2	TRUE	148.439875427777	493.411612474354	148.439875427777
rs67773101	A	C	A	C	-0.109151	-0.00595675	0.22475	0.193775	FALSE	FALSE	FALSE	finngen_R9_H8_HL_SEN_NAS	4	86955236	0.0109275	364223	0.585673	Sensorineural hearing loss || id:finngen_R9_H8_HL_SEN_NAS	Sensorineural hearing loss	Sensorineural hearing loss || ||	TRUE	MedicineITLab	4	86955236	0.00895836	3.771377450114e-34	SPARC-like protein 1 | Cardiometabolic	TRUE	reported	ukb-ppp-SPARCL1-OID20361	2	TRUE	148.456225985112	493.411612474354	148.456225985112
rs477537	C	A	C	A	0.092093	0.0095769	0.575467	0.675558	FALSE	FALSE	FALSE	finngen_R9_H8_HL_SEN_NAS	11	61092152	0.00919414	364223	0.297583	Sensorineural hearing loss || id:finngen_R9_H8_HL_SEN_NAS	Sensorineural hearing loss	Sensorineural hearing loss || ||	TRUE	MedicineITLab	11	61092152	0.00755774	3.72477462486399e-34	T-cell surface glycoprotein CD5 | Oncology	TRUE	reported	ukb-ppp-CD5-OID21449	2	TRUE	148.480474486487	493.411612474354	148.480474486487
rs10992081	T	C	T	C	-0.115396	-0.022275	0.164929	0.131465	FALSE	FALSE	FALSE	finngen_R9_H8_HL_SEN_NAS	9	91749677	0.0127045	364223	0.0795481	Sensorineural hearing loss || id:finngen_R9_H8_HL_SEN_NAS	Sensorineural hearing loss	Sensorineural hearing loss || ||	TRUE	MedicineITLab	9	91749677	0.00946862	3.63580012300144e-34	Mimecan | Neurology	TRUE	reported	ukb-ppp-OGN-OID21123	2	TRUE	148.527932228754	493.411612474354	148.527932228754
rs1045997	T	C	T	C	-0.100142	0.0103679	0.170835	0.157751	FALSE	FALSE	FALSE	finngen_R9_H8_HL_SEN_NAS	19	7769096	0.0116987	364223	0.375488	Sensorineural hearing loss || id:finngen_R9_H8_HL_SEN_NAS	Sensorineural hearing loss	Sensorineural hearing loss || ||	TRUE	MedicineITLab	19	7769096	0.00821675	3.62242998416696e-34	CD209 antigen | Cardiometabolic	TRUE	reported	ukb-ppp-CD209-OID20262	2	TRUE	148.536222338337	493.411612474354	148.536222338337
rs660442	A	G	A	G	0.115121	-0.000456413	0.199604	0.270902	FALSE	FALSE	FALSE	finngen_R9_H8_HL_SEN_NAS	11	64275525	0.00965778	364223	0.962307	Sensorineural hearing loss || id:finngen_R9_H8_HL_SEN_NAS	Sensorineural hearing loss	Sensorineural hearing loss || ||	TRUE	MedicineITLab	11	64275525	0.0094454	3.59832180038881e-34	Vascular endothelial growth factor B | Inflammation_II	TRUE	reported	ukb-ppp-VEGFB-OID30554	2	TRUE	148.54854352439	493.411612474354	148.54854352439
rs4847148	A	C	A	C	-0.393303	0.0188078	0.0152934	0.00491875	FALSE	FALSE	FALSE	finngen_R9_H8_HL_SEN_NAS	1	103907224	0.0620558	364223	0.76183	Sensorineural hearing loss || id:finngen_R9_H8_HL_SEN_NAS	Sensorineural hearing loss	Sensorineural hearing loss || ||	TRUE	MedicineITLab	1	103907224	0.0322468	3.23891834996875e-34	Alpha-amylase 1A_Alpha-amylase 1B_Alpha-amylase 1C | Inflammation_II	TRUE	reported	ukb-ppp-AMY1A_AMY1B_AMY1C-OID30707	2	TRUE	148.758321738666	493.411612474354	148.758321738666
rs11264868	G	C	G	C	0.107034	-0.0261665	0.26204	0.303596	FALSE	TRUE	FALSE	finngen_R9_H8_HL_SEN_NAS	1	157969369	0.00938466	364223	0.00529981	Sensorineural hearing loss || id:finngen_R9_H8_HL_SEN_NAS	Sensorineural hearing loss	Sensorineural hearing loss || ||	TRUE	MedicineITLab	1	157969369	0.00877235	3.05984903465501e-34	Fc receptor-like protein 3 | Inflammation	TRUE	reported	ukb-ppp-FCRL3-OID20443	2	TRUE	148.871515686601	493.411612474354	148.871515686601
rs117396825	C	T	C	T	-0.394232	-0.06231	0.0138191	0.00782408	FALSE	FALSE	FALSE	finngen_R9_H8_HL_SEN_NAS	21	42389187	0.0493733	364223	0.206943	Sensorineural hearing loss || id:finngen_R9_H8_HL_SEN_NAS	Sensorineural hearing loss	Sensorineural hearing loss || ||	TRUE	MedicineITLab	21	42389187	0.0323029	2.94985045748424e-34	Trefoil factor 1 | Neurology	TRUE	reported	ukb-ppp-TFF1-OID21154	2	TRUE	148.943213823299	493.411612474354	148.943213823299
rs2054365	A	G	A	G	0.0926275	-0.00208957	0.410256	0.381666	FALSE	FALSE	FALSE	finngen_R9_H8_HL_SEN_NAS	6	106629627	0.00883897	364223	0.813119	Sensorineural hearing loss || id:finngen_R9_H8_HL_SEN_NAS	Sensorineural hearing loss	Sensorineural hearing loss || ||	TRUE	MedicineITLab	6	106629627	0.00758907	2.90937699189654e-34	Reticulon-4-interacting protein 1, mitochondrial | Neurology_II	TRUE	reported	ukb-ppp-RTN4IP1-OID31030	2	TRUE	148.971354993684	493.411612474354	148.971354993684
rs145261698	C	T	C	T	-0.300814	-0.00360508	0.0253976	0.0294029	FALSE	FALSE	FALSE	finngen_R9_H8_HL_SEN_NAS	6	73876859	0.0257337	364223	0.888588	Sensorineural hearing loss || id:finngen_R9_H8_HL_SEN_NAS	Sensorineural hearing loss	Sensorineural hearing loss || ||	TRUE	MedicineITLab	6	73876859	0.0246453	2.8966765264871e-34	CD109 antigen | Neurology	TRUE	reported	ukb-ppp-CD109-OID21108	2	TRUE	148.979966102273	493.411612474354	148.979966102273
rs74176259	T	C	T	C	-0.357504	0.0277646	0.0166157	0.0311312	FALSE	FALSE	FALSE	finngen_R9_H8_HL_SEN_NAS	19	7946257	0.0252461	364223	0.271437	Sensorineural hearing loss || id:finngen_R9_H8_HL_SEN_NAS	Sensorineural hearing loss	Sensorineural hearing loss || ||	TRUE	MedicineITLab	19	7946257	0.0292897	2.89534286475981e-34	C-C motif chemokine 25 | Inflammation	TRUE	reported	ukb-ppp-CCL25-OID20674	2	TRUE	148.981370063611	493.411612474354	148.981370063611
rs73562146	T	G	T	G	-0.636427	-0.0226987	0.0548489	0.0660013	FALSE	FALSE	FALSE	finngen_R9_H8_HL_SEN_NAS	19	51410090	0.0172602	364223	0.18848	Sensorineural hearing loss || id:finngen_R9_H8_HL_SEN_NAS	Sensorineural hearing loss	Sensorineural hearing loss || ||	TRUE	MedicineITLab	19	51410090	0.0165412	1e-200	Sialic acid-binding Ig-like lectin 10 | Inflammation	TRUE	reported	ukb-ppp-SIGLEC10-OID20537	2	TRUE	1480.3457683169	493.411612474354	1480.3457683169
rs45521631	T	C	T	C	-0.90863	0.00603401	0.0267123	0.0175478	FALSE	FALSE	FALSE	finngen_R9_H8_HL_SEN_NAS	20	57620293	0.0330232	364223	0.855017	Sensorineural hearing loss || id:finngen_R9_H8_HL_SEN_NAS	Sensorineural hearing loss	Sensorineural hearing loss || ||	TRUE	MedicineITLab	20	57620293	0.0236007	1e-200	Z-DNA-binding protein 1 | Inflammation_II	TRUE	reported	ukb-ppp-ZBP1-OID30526	2	TRUE	1482.25995099273	493.411612474354	1482.25995099273
rs72656549	G	A	G	A	-0.51124	0.0182638	0.0792866	0.0318635	FALSE	FALSE	FALSE	finngen_R9_H8_HL_SEN_NAS	4	80214208	0.0243081	364223	0.452444	Sensorineural hearing loss || id:finngen_R9_H8_HL_SEN_NAS	Sensorineural hearing loss	Sensorineural hearing loss || ||	TRUE	MedicineITLab	4	80214208	0.0132767	1e-200	Fibroblast growth factor 5 | Inflammation	TRUE	reported	ukb-ppp-FGF5-OID20490	2	TRUE	1482.75490112392	493.411612474354	1482.75490112392
rs12121923	C	T	C	T	0.30233	0.00799845	0.410159	0.423325	FALSE	FALSE	FALSE	finngen_R9_H8_HL_SEN_NAS	1	150241879	0.00869157	364223	0.35744	Sensorineural hearing loss || id:finngen_R9_H8_HL_SEN_NAS	Sensorineural hearing loss	Sensorineural hearing loss || ||	TRUE	MedicineITLab	1	150241879	0.00785139	1e-200	Extracellular matrix protein 1 | Inflammation_II	TRUE	reported	ukb-ppp-ECM1-OID30736	2	TRUE	1482.7549656952	493.411612474354	1482.7549656952
rs17165120	C	A	C	A	-0.567159	0.0322345	0.0689293	0.0402353	FALSE	FALSE	FALSE	finngen_R9_H8_HL_SEN_NAS	7	93147778	0.0216854	364223	0.137157	Sensorineural hearing loss || id:finngen_R9_H8_HL_SEN_NAS	Sensorineural hearing loss	Sensorineural hearing loss || ||	TRUE	MedicineITLab	7	93147778	0.0147284	1e-200	Sterile alpha motif domain-containing protein 9-like | Inflammation	TRUE	reported	ukb-ppp-SAMD9L-OID20536	2	TRUE	1482.85441781315	493.411612474354	1482.85441781315
rs2138992	C	A	C	A	0.354966	-0.00436792	0.807059	0.753406	FALSE	FALSE	FALSE	finngen_R9_H8_HL_SEN_NAS	1	206821059	0.00997866	364223	0.661586	Sensorineural hearing loss || id:finngen_R9_H8_HL_SEN_NAS	Sensorineural hearing loss	Sensorineural hearing loss || ||	TRUE	MedicineITLab	1	206821059	0.00921692	1e-200	Interleukin-19 | Cardiometabolic	TRUE	reported	ukb-ppp-IL19-OID20158	2	TRUE	1483.20737886404	493.411612474354	1483.20737886404
rs2618513	G	A	G	A	-0.275874	-0.00691618	0.508966	0.611324	FALSE	FALSE	FALSE	finngen_R9_H8_HL_SEN_NAS	11	13990788	0.00881144	364223	0.432507	Sensorineural hearing loss || id:finngen_R9_H8_HL_SEN_NAS	Sensorineural hearing loss	Sensorineural hearing loss || ||	TRUE	MedicineITLab	11	13990788	0.00716232	1e-200	Spondin-1 | Inflammation	TRUE	reported	ukb-ppp-SPON1-OID20759	2	TRUE	1483.59070111367	493.411612474354	1483.59070111367
rs7019479	A	T	A	T	-0.331435	-0.0156224	0.250883	0.227397	FALSE	TRUE	FALSE	finngen_R9_H8_HL_SEN_NAS	9	76483243	0.0102162	364223	0.126218	Sensorineural hearing loss || id:finngen_R9_H8_HL_SEN_NAS	Sensorineural hearing loss	Sensorineural hearing loss || ||	TRUE	MedicineITLab	9	76483243	0.00860401	1e-200	Beta-1,3-galactosyl-O-glycosyl-glycoprotein beta-1,6-N-acetylglucosaminyltransferase | Oncology	TRUE	reported	ukb-ppp-GCNT1-OID21379	2	TRUE	1483.86682128009	493.411612474354	1483.86682128009
rs2296329	G	A	G	A	-0.347243	0.0268591	0.189548	0.266726	FALSE	FALSE	FALSE	finngen_R9_H8_HL_SEN_NAS	6	33682966	0.00969622	364223	0.00560454	Sensorineural hearing loss || id:finngen_R9_H8_HL_SEN_NAS	Sensorineural hearing loss	Sensorineural hearing loss || ||	TRUE	MedicineITLab	6	33682966	0.00901438	1e-200	Promotilin [Cleaved into: Motilin; Motilin-associated peptide | Inflammation	TRUE	reported	ukb-ppp-MLN-OID20541	2	TRUE	1483.86802233752	493.411612474354	1483.86802233752
rs7289261	G	T	G	T	-0.284763	0.0036531	0.278654	0.252205	FALSE	FALSE	FALSE	finngen_R9_H8_HL_SEN_NAS	22	20399505	0.00985673	364223	0.71092	Sensorineural hearing loss || id:finngen_R9_H8_HL_SEN_NAS	Sensorineural hearing loss	Sensorineural hearing loss || ||	TRUE	MedicineITLab	22	20399505	0.00739221	1e-200	Scavenger receptor class F member 2 | Neurology	TRUE	reported	ukb-ppp-SCARF2-OID21048	2	TRUE	1483.94746874635	493.411612474354	1483.94746874635
rs58286202	A	G	A	G	-0.305774	0.00824571	0.621173	0.760389	FALSE	FALSE	FALSE	finngen_R9_H8_HL_SEN_NAS	1	26013412	0.0100893	364223	0.413771	Sensorineural hearing loss || id:finngen_R9_H8_HL_SEN_NAS	Sensorineural hearing loss	Sensorineural hearing loss || ||	TRUE	MedicineITLab	1	26013412	0.00793588	1e-200	Exostosin-like 1 | Cardiometabolic_II	TRUE	reported	ukb-ppp-EXTL1-OID30114	2	TRUE	1484.60502017538	493.411612474354	1484.60502017538
rs4321737	A	G	A	G	-0.451695	0.0139261	0.106398	0.075822	FALSE	FALSE	FALSE	finngen_R9_H8_HL_SEN_NAS	5	159267588	0.0162145	364223	0.390414	Sensorineural hearing loss || id:finngen_R9_H8_HL_SEN_NAS	Sensorineural hearing loss	Sensorineural hearing loss || ||	TRUE	MedicineITLab	5	159267588	0.0117222	1e-200	Interleukin-12 subunit beta | Inflammation	TRUE	reported	ukb-ppp-IL12B-OID20666	2	TRUE	1484.81488503437	493.411612474354	1484.81488503437
rs76316866	A	T	A	T	0.346761	0.00427026	0.209092	0.276434	FALSE	TRUE	FALSE	finngen_R9_H8_HL_SEN_NAS	18	62359485	0.00960392	364223	0.656582	Sensorineural hearing loss || id:finngen_R9_H8_HL_SEN_NAS	Sensorineural hearing loss	Sensorineural hearing loss || ||	TRUE	MedicineITLab	18	62359485	0.00899871	1e-200	Tumor necrosis factor receptor superfamily member 11A | Inflammation	TRUE	reported	ukb-ppp-TNFRSF11A-OID20646	2	TRUE	1484.9094845456	493.411612474354	1484.9094845456
rs781648	T	C	T	C	0.562556	-0.0062575	0.92901	0.947152	FALSE	FALSE	FALSE	finngen_R9_H8_HL_SEN_NAS	9	94572423	0.0192732	364223	0.745429	Sensorineural hearing loss || id:finngen_R9_H8_HL_SEN_NAS	Sensorineural hearing loss	Sensorineural hearing loss || ||	TRUE	MedicineITLab	9	94572423	0.0145966	1e-200	Fructose-1,6-bisphosphatase 1 | Cardiometabolic	TRUE	reported	ukb-ppp-FBP1-OID20227	2	TRUE	1485.34763219321	493.411612474354	1485.34763219321
rs72746169	T	C	T	C	-0.970627	0.0450537	0.022909	0.00526691	FALSE	FALSE	FALSE	finngen_R9_H8_HL_SEN_NAS	15	81282015	0.0595472	364223	0.449286	Sensorineural hearing loss || id:finngen_R9_H8_HL_SEN_NAS	Sensorineural hearing loss	Sensorineural hearing loss || ||	TRUE	MedicineITLab	15	81282015	0.0251829	1e-200	Pro-interleukin-16 [Cleaved into: Interleukin-16 | Inflammation	TRUE	reported	ukb-ppp-IL16-OID20633	2	TRUE	1485.57045662585	493.411612474354	1485.57045662585
rs486055	T	C	T	C	-0.396107	-0.00444091	0.16223	0.153196	FALSE	FALSE	FALSE	finngen_R9_H8_HL_SEN_NAS	11	102779693	0.0119856	364223	0.710996	Sensorineural hearing loss || id:finngen_R9_H8_HL_SEN_NAS	Sensorineural hearing loss	Sensorineural hearing loss || ||	TRUE	MedicineITLab	11	102779693	0.0102752	1e-200	Stromelysin-2 | Inflammation	TRUE	reported	ukb-ppp-MMP10-OID20687	2	TRUE	1486.08779316937	493.411612474354	1486.08779316937
rs72942709	T	C	T	C	-0.631286	0.0263011	0.058691	0.0601476	FALSE	FALSE	FALSE	finngen_R9_H8_HL_SEN_NAS	18	32154297	0.0179758	364223	0.143429	Sensorineural hearing loss || id:finngen_R9_H8_HL_SEN_NAS	Sensorineural hearing loss	Sensorineural hearing loss || ||	TRUE	MedicineITLab	18	32154297	0.0163746	1e-200	Meprin A subunit beta | Cardiometabolic	TRUE	reported	ukb-ppp-MEP1B-OID20168	2	TRUE	1486.31519109495	493.411612474354	1486.31519109495
rs74492597	C	A	C	A	0.561081	-0.00668983	0.0673233	0.0818976	FALSE	FALSE	FALSE	finngen_R9_H8_HL_SEN_NAS	12	51891659	0.0156735	364223	0.669507	Sensorineural hearing loss || id:finngen_R9_H8_HL_SEN_NAS	Sensorineural hearing loss	Sensorineural hearing loss || ||	TRUE	MedicineITLab	12	51891659	0.0145497	1e-200	Serine/threonine-protein kinase receptor R3 | Neurology	TRUE	reported	ukb-ppp-ACVRL1-OID20999	2	TRUE	1487.10983996912	493.411612474354	1487.10983996912
rs1617607	G	A	G	A	-0.36616	0.00236099	0.796557	0.744689	FALSE	FALSE	FALSE	finngen_R9_H8_HL_SEN_NAS	19	35160628	0.00986329	364223	0.810818	Sensorineural hearing loss || id:finngen_R9_H8_HL_SEN_NAS	Sensorineural hearing loss	Sensorineural hearing loss || ||	TRUE	MedicineITLab	19	35160628	0.00949412	1e-200	FXYD domain-containing ion transport regulator 5 | Inflammation	TRUE	reported	ukb-ppp-FXYD5-OID20463	2	TRUE	1487.41571476063	493.411612474354	1487.41571476063
rs862820	C	G	C	G	-0.88058	0.0237268	0.0276407	0.0504149	FALSE	TRUE	FALSE	finngen_R9_H8_HL_SEN_NAS	17	35991891	0.0196049	364223	0.226182	Sensorineural hearing loss || id:finngen_R9_H8_HL_SEN_NAS	Sensorineural hearing loss	Sensorineural hearing loss || ||	TRUE	MedicineITLab	17	35991891	0.0228306	1e-200	C-C motif chemokine 23 | Inflammation	TRUE	reported	ukb-ppp-CCL23-OID20693	2	TRUE	1487.65759755235	493.411612474354	1487.65759755235
rs11743362	A	G	A	G	-0.293751	-0.00651431	0.43959	0.560502	FALSE	FALSE	FALSE	finngen_R9_H8_HL_SEN_NAS	5	78880898	0.00867608	364223	0.452752	Sensorineural hearing loss || id:finngen_R9_H8_HL_SEN_NAS	Sensorineural hearing loss	Sensorineural hearing loss || ||	TRUE	MedicineITLab	5	78880898	0.00761574	1e-200	Arylsulfatase B | Oncology	TRUE	reported	ukb-ppp-ARSB-OID21331	2	TRUE	1487.76552086784	493.411612474354	1487.76552086784
rs77719589	T	C	T	C	1.03587	0.0137748	0.0205131	0.0550211	FALSE	FALSE	FALSE	finngen_R9_H8_HL_SEN_NAS	15	78946314	0.018947	364223	0.467214	Sensorineural hearing loss || id:finngen_R9_H8_HL_SEN_NAS	Sensorineural hearing loss	Sensorineural hearing loss || ||	TRUE	MedicineITLab	15	78946314	0.0268556	1e-200	Pro-cathepsin H [Cleaved into: Cathepsin H mini chain; Cathepsin H | Cardiometabolic	TRUE	reported	ukb-ppp-CTSH-OID20113	2	TRUE	1487.78711013075	493.411612474354	1487.78711013075
rs2073708	A	G	A	G	-0.290781	-0.00297494	0.632479	0.580055	FALSE	FALSE	FALSE	finngen_R9_H8_HL_SEN_NAS	15	65201514	0.00870961	364223	0.732674	Sensorineural hearing loss || id:finngen_R9_H8_HL_SEN_NAS	Sensorineural hearing loss	Sensorineural hearing loss || ||	TRUE	MedicineITLab	15	65201514	0.00753838	1e-200	Cartilage intermediate layer protein 1 | Cardiometabolic_II	TRUE	reported	ukb-ppp-CILP-OID30399	2	TRUE	1487.90772901364	493.411612474354	1487.90772901364
rs2284659	G	T	G	T	-0.283727	-0.000858145	0.668926	0.687928	FALSE	FALSE	FALSE	finngen_R9_H8_HL_SEN_NAS	4	24793175	0.00931306	364223	0.926583	Sensorineural hearing loss || id:finngen_R9_H8_HL_SEN_NAS	Sensorineural hearing loss	Sensorineural hearing loss || ||	TRUE	MedicineITLab	4	24793175	0.00735507	1e-200	Extracellular superoxide dismutase | Inflammation_II	TRUE	reported	ukb-ppp-SOD3-OID30683	2	TRUE	1488.0849053268	493.411612474354	1488.0849053268
rs4766957	C	T	C	T	0.312741	0.00403151	0.685135	0.698416	FALSE	FALSE	FALSE	finngen_R9_H8_HL_SEN_NAS	12	119949856	0.00933553	364223	0.665854	Sensorineural hearing loss || id:finngen_R9_H8_HL_SEN_NAS	Sensorineural hearing loss	Sensorineural hearing loss || ||	TRUE	MedicineITLab	12	119949856	0.00810704	1e-200	Paxillin | Neurology	TRUE	reported	ukb-ppp-PXN-OID20822	2	TRUE	1488.14417709319	493.411612474354	1488.14417709319
[truncated: 4,592 more rows]
