# Supplementary material for: Identification of Potential Therapeutic Targets for Sensorineural Hearing Loss and Evaluation of Drug Development Potential Using Mendelian Randomization Analysis
Source: Bioengineering (Basel). 2025 Jan 29;12(2):126. doi: 10.3390/bioengineering12020126 (PMC11852220; doi:10.3390/bioengineering12020126)
Supplement: Supplementary file 1 [file bioengineering-12-00126-s001.zip › bioengineering-3419918-supplementary/Supplementary materials/Supplementary Material 2.csv]

id.exposure	id.outcome	outcome	exposure	method	nsnp	b	se	pval	lo_ci	up_ci	or	or_lci95	or_uci95	p_fdr
ukb-ppp-LATS1-OID30523	finngen_R9_H8_HL_SEN_NAS	Sensorineural hearing loss || id:finngen_R9_H8_HL_SEN_NAS	Serine/threonine-protein kinase LATS1 | Inflammation_II	Wald ratio	1	0.595593112	0.137534919	1.49E-05	0.32602467	0.865161553	1.814106594	1.385449548	2.375389807	0.006158446
ukb-ppp-TEF-OID30103	finngen_R9_H8_HL_SEN_NAS	Sensorineural hearing loss || id:finngen_R9_H8_HL_SEN_NAS	Thyrotroph embryonic factor | Cardiometabolic_II	Wald ratio	1	-0.513169065	0.119995075	1.90E-05	-0.748359411	-0.277978719	0.598595582	0.473142148	0.757312938	0.006158446
ukb-ppp-LMNB2-OID31109	finngen_R9_H8_HL_SEN_NAS	Sensorineural hearing loss || id:finngen_R9_H8_HL_SEN_NAS	Lamin-B2 | Neurology_II	Wald ratio	1	0.846710409	0.208910038	5.06E-05	0.437246735	1.256174083	2.331963017	1.548438085	3.511959288	0.010939337
ukb-ppp-OGFR-OID21360	finngen_R9_H8_HL_SEN_NAS	Sensorineural hearing loss || id:finngen_R9_H8_HL_SEN_NAS	Opioid growth factor receptor | Oncology	Wald ratio	1	-0.423763052	0.112488497	0.00016511	-0.644240505	-0.203285598	0.654578965	0.525061172	0.816045147	0.026789093
ukb-ppp-EIF2AK3-OID30060	finngen_R9_H8_HL_SEN_NAS	Sensorineural hearing loss || id:finngen_R9_H8_HL_SEN_NAS	Eukaryotic translation initiation factor 2-alpha kinase 3 | Cardiometabolic_II	Wald ratio	1	-0.257937284	0.072466745	0.00037172	-0.399972104	-0.115902463	0.772643688	0.670338746	0.890562082	0.048249205
ukb-ppp-AIF1-OID21234	finngen_R9_H8_HL_SEN_NAS	Sensorineural hearing loss || id:finngen_R9_H8_HL_SEN_NAS	Allograft inflammatory factor 1 | Oncology	Wald ratio	1	-0.257492105	0.078131773	0.000982071	-0.410630381	-0.104353829	0.772987729	0.663232029	0.900906474	0.07967053
ukb-ppp-CD79B-OID20635	finngen_R9_H8_HL_SEN_NAS	Sensorineural hearing loss || id:finngen_R9_H8_HL_SEN_NAS	B-cell antigen receptor complex-associated protein beta chain | Inflammation	Wald ratio	1	0.180662202	0.054416273	0.000900164	0.074006307	0.287318097	1.198010426	1.076813597	1.332848121	0.07967053
ukb-ppp-GRN-OID21159	finngen_R9_H8_HL_SEN_NAS	Sensorineural hearing loss || id:finngen_R9_H8_HL_SEN_NAS	Progranulin | Neurology	Wald ratio	1	-0.121826586	0.036102655	0.000739635	-0.19258779	-0.051065382	0.885301879	0.824821904	0.950216542	0.07967053
ukb-ppp-TNF-OID20473	finngen_R9_H8_HL_SEN_NAS	Sensorineural hearing loss || id:finngen_R9_H8_HL_SEN_NAS	Tumor necrosis factor | Inflammation	Wald ratio	1	0.281574998	0.092153547	0.002246869	0.100954046	0.46219595	1.325215381	1.106225805	1.587556354	0.145821825
ukb-ppp-TNF-OID20848	finngen_R9_H8_HL_SEN_NAS	Sensorineural hearing loss || id:finngen_R9_H8_HL_SEN_NAS	Tumor necrosis factor | Neurology	Wald ratio	1	0.274315005	0.089777505	0.002246869	0.098351096	0.450278914	1.315629167	1.103350099	1.568749671	0.145821825
ukb-ppp-APOL1-OID30708	finngen_R9_H8_HL_SEN_NAS	Sensorineural hearing loss || id:finngen_R9_H8_HL_SEN_NAS	Apolipoprotein L1 | Inflammation_II	Wald ratio	1	0.109248997	0.036841476	0.003023087	0.037039704	0.18145829	1.115440057	1.037734222	1.198964526	0.17836213
ukb-ppp-ABL1-OID21280	finngen_R9_H8_HL_SEN_NAS	Sensorineural hearing loss || id:finngen_R9_H8_HL_SEN_NAS	Tyrosine-protein kinase ABL1 | Oncology	Wald ratio	1	0.380735449	0.132807315	0.00414611	0.120433112	0.641037787	1.463360421	1.127985289	1.898450043	0.179388378
ukb-ppp-EFNA4-OID20935	finngen_R9_H8_HL_SEN_NAS	Sensorineural hearing loss || id:finngen_R9_H8_HL_SEN_NAS	Ephrin-A4 | Neurology	Wald ratio	1	-0.303349002	0.10533842	0.003979824	-0.509812306	-0.096885698	0.738341369	0.600608299	0.907659748	0.179388378
ukb-ppp-ERI1-OID31317	finngen_R9_H8_HL_SEN_NAS	Sensorineural hearing loss || id:finngen_R9_H8_HL_SEN_NAS	3'-5' exoribonuclease 1 | Oncology_II	Wald ratio	1	-0.357371224	0.124181253	0.004004343	-0.600766479	-0.113975969	0.699512774	0.548391144	0.892279398	0.179388378
ukb-ppp-FXN-OID21442	finngen_R9_H8_HL_SEN_NAS	Sensorineural hearing loss || id:finngen_R9_H8_HL_SEN_NAS	Frataxin, mitochondrial | Oncology	Wald ratio	1	-0.323134619	0.110863451	0.003560212	-0.540426984	-0.105842254	0.7238764	0.582499481	0.899566539	0.179388378
ukb-ppp-HCLS1-OID20648	finngen_R9_H8_HL_SEN_NAS	Sensorineural hearing loss || id:finngen_R9_H8_HL_SEN_NAS	Hematopoietic lineage cell-specific protein | Inflammation	Wald ratio	1	0.3088198	0.110964466	0.005385029	0.091329448	0.526310152	1.361816949	1.095629898	1.692675058	0.185101633
ukb-ppp-MET-OID20269	finngen_R9_H8_HL_SEN_NAS	Sensorineural hearing loss || id:finngen_R9_H8_HL_SEN_NAS	Hepatocyte growth factor receptor | Cardiometabolic	Wald ratio	1	0.208988986	0.074584301	0.00507789	0.062803757	0.355174215	1.232431424	1.064817856	1.426429138	0.185101633
ukb-ppp-PLEKHO1-OID31088	finngen_R9_H8_HL_SEN_NAS	Sensorineural hearing loss || id:finngen_R9_H8_HL_SEN_NAS	Pleckstrin homology domain-containing family O member 1 | Neurology_II	Wald ratio	1	0.431889268	0.155299408	0.005419	0.127502429	0.736276107	1.540164561	1.135987628	2.08814499	0.185101633
ukb-ppp-TNFRSF17-OID30589	finngen_R9_H8_HL_SEN_NAS	Sensorineural hearing loss || id:finngen_R9_H8_HL_SEN_NAS	Tumor necrosis factor receptor superfamily member 17 | Inflammation_II	Wald ratio	1	0.176337691	0.062687991	0.004909049	0.053469228	0.299206154	1.192840802	1.054924529	1.348787652	0.185101633
ukb-ppp-PRKAR2A-OID31119	finngen_R9_H8_HL_SEN_NAS	Sensorineural hearing loss || id:finngen_R9_H8_HL_SEN_NAS	cAMP-dependent protein kinase type II-alpha regulatory subunit | Neurology_II	Wald ratio	1	-0.484923263	0.182544872	0.007896567	-0.842711211	-0.127135315	0.615744445	0.43054165	0.880614505	0.256243609
ukb-ppp-MSRA-OID21513	finngen_R9_H8_HL_SEN_NAS	Sensorineural hearing loss || id:finngen_R9_H8_HL_SEN_NAS	Mitochondrial peptide methionine sulfoxide reductase | Oncology	Wald ratio	1	0.413083051	0.158013556	0.008943002	0.103376481	0.72278962	1.511470549	1.108908814	2.0601723	0.263818551
ukb-ppp-ST13-OID30624	finngen_R9_H8_HL_SEN_NAS	Sensorineural hearing loss || id:finngen_R9_H8_HL_SEN_NAS	Hsc70-interacting protein | Inflammation_II	Wald ratio	1	-0.423295892	0.161445095	0.008743632	-0.739728278	-0.106863506	0.654884829	0.477243576	0.898648324	0.263818551
ukb-ppp-HSPA2-OID31424	finngen_R9_H8_HL_SEN_NAS	Sensorineural hearing loss || id:finngen_R9_H8_HL_SEN_NAS	Heat shock-related 70 kDa protein 2 | Oncology_II	Wald ratio	1	-0.275707914	0.106964279	0.009949773	-0.4853579	-0.066057928	0.759034602	0.615476878	0.936076638	0.280756642
ukb-ppp-ANXA5-OID20810	finngen_R9_H8_HL_SEN_NAS	Sensorineural hearing loss || id:finngen_R9_H8_HL_SEN_NAS	Annexin A5 | Neurology	Wald ratio	1	-0.210619014	0.082227543	0.010424619	-0.371784998	-0.04945303	0.810082638	0.689502471	0.951749861	0.281899077
ukb-ppp-TMEM106A-OID31411	finngen_R9_H8_HL_SEN_NAS	Sensorineural hearing loss || id:finngen_R9_H8_HL_SEN_NAS	Transmembrane protein 106A | Oncology_II	Wald ratio	1	-0.215305808	0.084950701	0.011261452	-0.381809182	-0.048802434	0.806294831	0.682625298	0.952369267	0.282687156
ukb-ppp-VAT1-OID21382	finngen_R9_H8_HL_SEN_NAS	Sensorineural hearing loss || id:finngen_R9_H8_HL_SEN_NAS	Synaptic vesicle membrane protein VAT-1 homolog | Oncology	Wald ratio	1	-0.15888414	0.06273781	0.011324909	-0.281850248	-0.035918033	0.853095193	0.754386647	0.964719366	0.282687156
ukb-ppp-PROC-OID20402	finngen_R9_H8_HL_SEN_NAS	Sensorineural hearing loss || id:finngen_R9_H8_HL_SEN_NAS	Vitamin K-dependent protein C | Cardiometabolic	Wald ratio	1	0.510949782	0.204435789	0.012443305	0.110255635	0.911643929	1.66687361	1.116563467	2.488409943	0.299100191
ukb-ppp-FLT3LG-OID20661	finngen_R9_H8_HL_SEN_NAS	Sensorineural hearing loss || id:finngen_R9_H8_HL_SEN_NAS	Fms-related tyrosine kinase 3 ligand | Inflammation	Wald ratio	1	-0.263296964	0.109540831	0.016232652	-0.477996993	-0.048596936	0.768513642	0.620024062	0.952564997	0.376249685
ukb-ppp-LAMP1-OID30416	finngen_R9_H8_HL_SEN_NAS	Sensorineural hearing loss || id:finngen_R9_H8_HL_SEN_NAS	Lysosome-associated membrane glycoprotein 1 | Cardiometabolic_II	Wald ratio	1	-0.325914407	0.137663623	0.017910204	-0.595735108	-0.056093706	0.721866972	0.551157257	0.945450538	0.39808172
ukb-ppp-PHLDB1-OID31467	finngen_R9_H8_HL_SEN_NAS	Sensorineural hearing loss || id:finngen_R9_H8_HL_SEN_NAS	Pleckstrin homology-like domain family B member 1 | Oncology_II	Wald ratio	1	0.472368976	0.2003735	0.018401312	0.079636915	0.865101036	1.603789033	1.082893814	2.375246059	0.39808172
ukb-ppp-IL36G-OID30551	finngen_R9_H8_HL_SEN_NAS	Sensorineural hearing loss || id:finngen_R9_H8_HL_SEN_NAS	Interleukin-36 gamma | Inflammation_II	Wald ratio	1	-0.348262472	0.150633576	0.020778545	-0.643504282	-0.053020663	0.705913569	0.525447877	0.948360417	0.400708165
ukb-ppp-LYSMD3-OID30950	finngen_R9_H8_HL_SEN_NAS	Sensorineural hearing loss || id:finngen_R9_H8_HL_SEN_NAS	LysM and putative peptidoglycan-binding domain-containing protein 3 | Neurology_II	Wald ratio	1	0.363492528	0.157817743	0.021265204	0.054169753	0.672815304	1.43834411	1.055663789	1.959746845	0.400708165
ukb-ppp-PARP1-OID20500	finngen_R9_H8_HL_SEN_NAS	Sensorineural hearing loss || id:finngen_R9_H8_HL_SEN_NAS	Poly [ADP-ribose] polymerase 1 | Inflammation	Wald ratio	1	-0.139091115	0.060602202	0.021724557	-0.257871432	-0.020310799	0.870148741	0.77269457	0.979894076	0.400708165
ukb-ppp-PDIA4-OID30375	finngen_R9_H8_HL_SEN_NAS	Sensorineural hearing loss || id:finngen_R9_H8_HL_SEN_NAS	Protein disulfide-isomerase A4 | Cardiometabolic_II	Wald ratio	1	-0.263577424	0.114135834	0.020925219	-0.487283659	-0.039871189	0.768298136	0.614292759	0.960913208	0.400708165
ukb-ppp-PRSS8-OID20763	finngen_R9_H8_HL_SEN_NAS	Sensorineural hearing loss || id:finngen_R9_H8_HL_SEN_NAS	Prostasin | Inflammation	Wald ratio	1	-0.181685692	0.079461508	0.022227263	-0.337430247	-0.025941137	0.833863389	0.713601749	0.974392443	0.400708165
ukb-ppp-SERPINH1-OID31322	finngen_R9_H8_HL_SEN_NAS	Sensorineural hearing loss || id:finngen_R9_H8_HL_SEN_NAS	Serpin H1 | Oncology_II	Wald ratio	1	-0.238554239	0.10409626	0.021924714	-0.442582909	-0.034525569	0.787765959	0.64237508	0.966063638	0.400708165
ukb-ppp-DNAJC21-OID31104	finngen_R9_H8_HL_SEN_NAS	Sensorineural hearing loss || id:finngen_R9_H8_HL_SEN_NAS	DnaJ homolog subfamily C member 21 | Neurology_II	Wald ratio	1	-0.182891158	0.080828241	0.023653352	-0.34131451	-0.024467806	0.832858801	0.710835308	0.975829105	0.414892572
ukb-ppp-BPIFB1-OID20308	finngen_R9_H8_HL_SEN_NAS	Sensorineural hearing loss || id:finngen_R9_H8_HL_SEN_NAS	BPI fold-containing family B member 1 | Cardiometabolic	Inverse variance weighted	5	0.084630385	0.023651152	0.000345866	0.038274127	0.130986643	1.088314735	1.039016016	1.139952555	0.435445488
ukb-ppp-ACAA1-OID21269	finngen_R9_H8_HL_SEN_NAS	Sensorineural hearing loss || id:finngen_R9_H8_HL_SEN_NAS	3-ketoacyl-CoA thiolase, peroxisomal | Oncology	Wald ratio	1	0.188258679	0.088281032	0.032966342	0.015227857	0.361289502	1.207145739	1.015344392	1.435178887	0.455216082
ukb-ppp-CEP43-OID20084	finngen_R9_H8_HL_SEN_NAS	Sensorineural hearing loss || id:finngen_R9_H8_HL_SEN_NAS	FGFR1 oncogene partner | Cardiometabolic	Wald ratio	1	0.290217085	0.132695242	0.028735598	0.030134411	0.550299759	1.336717638	1.030593048	1.733772653	0.455216082
ukb-ppp-CETN3-OID31525	finngen_R9_H8_HL_SEN_NAS	Sensorineural hearing loss || id:finngen_R9_H8_HL_SEN_NAS	Centrin-3 | Oncology_II	Wald ratio	1	0.134839294	0.06294505	0.032179426	0.011466996	0.258211593	1.144352866	1.011532994	1.29461272	0.455216082
ukb-ppp-CST6-OID20293	finngen_R9_H8_HL_SEN_NAS	Sensorineural hearing loss || id:finngen_R9_H8_HL_SEN_NAS	Cystatin-M | Cardiometabolic	Wald ratio	1	-0.100463731	0.046172466	0.029567498	-0.190961765	-0.009965697	0.904417914	0.826164176	0.990083796	0.455216082
ukb-ppp-DCN-OID20106	finngen_R9_H8_HL_SEN_NAS	Sensorineural hearing loss || id:finngen_R9_H8_HL_SEN_NAS	Decorin | Cardiometabolic	Wald ratio	1	0.47463395	0.214886065	0.027190624	0.053457263	0.895810637	1.607425691	1.054911907	2.449320494	0.455216082
ukb-ppp-IL22-OID31407	finngen_R9_H8_HL_SEN_NAS	Sensorineural hearing loss || id:finngen_R9_H8_HL_SEN_NAS	Interleukin-22 | Oncology_II	Wald ratio	1	-0.532601564	0.244215101	0.02919298	-1.011263162	-0.053939966	0.587075666	0.363759202	0.947488986	0.455216082
ukb-ppp-MVK-OID20459	finngen_R9_H8_HL_SEN_NAS	Sensorineural hearing loss || id:finngen_R9_H8_HL_SEN_NAS	Mevalonate kinase | Inflammation	Wald ratio	1	-0.218355394	0.10160997	0.031637857	-0.417510935	-0.019199854	0.803839711	0.658684289	0.980983289	0.455216082
ukb-ppp-PDE5A-OID30584	finngen_R9_H8_HL_SEN_NAS	Sensorineural hearing loss || id:finngen_R9_H8_HL_SEN_NAS	cGMP-specific 3',5'-cyclic phosphodiesterase | Inflammation_II	Wald ratio	1	-0.121678455	0.056839126	0.032294068	-0.233083141	-0.010273768	0.88543303	0.792087716	0.989778827	0.455216082
ukb-ppp-PF4-OID30764	finngen_R9_H8_HL_SEN_NAS	Sensorineural hearing loss || id:finngen_R9_H8_HL_SEN_NAS	Platelet factor 4 | Inflammation_II	Wald ratio	1	-0.24931804	0.115674371	0.031134939	-0.476039808	-0.022596273	0.779332075	0.621238752	0.977657111	0.455216082
ukb-ppp-TIGIT-OID31320	finngen_R9_H8_HL_SEN_NAS	Sensorineural hearing loss || id:finngen_R9_H8_HL_SEN_NAS	T-cell immunoreceptor with Ig and ITIM domains | Oncology_II	Wald ratio	1	-0.231949972	0.105592679	0.028045579	-0.438911623	-0.02498832	0.792985794	0.644737757	0.975321304	0.455216082
ukb-ppp-GGCT-OID30304	finngen_R9_H8_HL_SEN_NAS	Sensorineural hearing loss || id:finngen_R9_H8_HL_SEN_NAS	Gamma-glutamylcyclotransferase | Cardiometabolic_II	Wald ratio	1	0.164497369	0.078114851	0.035218263	0.011392261	0.317602477	1.178800468	1.0114574	1.373830024	0.466462297
ukb-ppp-PAFAH2-OID31286	finngen_R9_H8_HL_SEN_NAS	Sensorineural hearing loss || id:finngen_R9_H8_HL_SEN_NAS	Platelet-activating factor acetylhydrolase 2, cytoplasmic | Oncology_II	Wald ratio	1	0.582843083	0.276322349	0.034919833	0.041251279	1.124434886	1.791123511	1.042113934	3.078476666	0.466462297
ukb-ppp-LAMP3-OID20638	finngen_R9_H8_HL_SEN_NAS	Sensorineural hearing loss || id:finngen_R9_H8_HL_SEN_NAS	Lysosome-associated membrane glycoprotein 3 | Inflammation	Wald ratio	1	-0.081863305	0.039117768	0.036372401	-0.158534132	-0.005192479	0.9213979	0.853393836	0.994820978	0.472113759
ukb-ppp-AGXT-OID20139	finngen_R9_H8_HL_SEN_NAS	Sensorineural hearing loss || id:finngen_R9_H8_HL_SEN_NAS	Serine--pyruvate aminotransferase | Cardiometabolic	Wald ratio	1	0.066066574	0.032157725	0.039931748	0.003037434	0.129095715	1.068297836	1.003042051	1.137799024	0.498182519
ukb-ppp-BCL2-OID31454	finngen_R9_H8_HL_SEN_NAS	Sensorineural hearing loss || id:finngen_R9_H8_HL_SEN_NAS	Apoptosis regulator Bcl-2 | Oncology_II	Wald ratio	1	0.48309084	0.236835844	0.041373159	0.018892586	0.947289094	1.621077157	1.01907218	2.578709537	0.498182519
ukb-ppp-CCL19-OID21030	finngen_R9_H8_HL_SEN_NAS	Sensorineural hearing loss || id:finngen_R9_H8_HL_SEN_NAS	C-C motif chemokine 19 | Neurology	Wald ratio	1	-0.230140476	0.11286996	0.041451242	-0.451365598	-0.008915353	0.794421998	0.636758002	0.99112427	0.498182519
ukb-ppp-SORBS1-OID30978	finngen_R9_H8_HL_SEN_NAS	Sensorineural hearing loss || id:finngen_R9_H8_HL_SEN_NAS	Sorbin and SH3 domain-containing protein 1 | Neurology_II	Wald ratio	1	-0.370905201	0.181119645	0.040575059	-0.725899705	-0.015910697	0.69010936	0.483889016	0.98421521	0.498182519
ukb-ppp-CSF3-OID20491	finngen_R9_H8_HL_SEN_NAS	Sensorineural hearing loss || id:finngen_R9_H8_HL_SEN_NAS	Granulocyte colony-stimulating factor | Inflammation	Wald ratio	1	0.235571561	0.116554863	0.043267171	0.007124029	0.464019093	1.265631948	1.007149465	1.590453337	0.510552616
ukb-ppp-AP3B1-OID31478	finngen_R9_H8_HL_SEN_NAS	Sensorineural hearing loss || id:finngen_R9_H8_HL_SEN_NAS	AP-3 complex subunit beta-1 | Oncology_II	Wald ratio	1	0.382920006	0.19170039	0.045771757	0.007187241	0.758652771	1.466560709	1.007213131	2.135397412	0.53046197
ukb-ppp-ERP44-OID21338	finngen_R9_H8_HL_SEN_NAS	Sensorineural hearing loss || id:finngen_R9_H8_HL_SEN_NAS	Endoplasmic reticulum resident protein 44 | Oncology	Wald ratio	1	-0.363194063	0.183355274	0.047611299	-0.7225704	-0.003817726	0.695451459	0.485502715	0.996189553	0.542100576
ukb-ppp-CXCL14-OID20458	finngen_R9_H8_HL_SEN_NAS	Sensorineural hearing loss || id:finngen_R9_H8_HL_SEN_NAS	C-X-C motif chemokine 14 | Inflammation	Wald ratio	1	-0.366368368	0.186229279	0.049148939	-0.731377754	-0.001358982	0.693247384	0.481245495	0.998641941	0.549959684
ukb-ppp-ADA2-OID20394	finngen_R9_H8_HL_SEN_NAS	Sensorineural hearing loss || id:finngen_R9_H8_HL_SEN_NAS	Adenosine deaminase 2 | Cardiometabolic	Wald ratio	1	0.083696646	0.043029915	0.051765296	-0.000641987	0.168035278	1.087299007	0.999358219	1.182978344	0.569418259
ukb-ppp-ALDH3A1-OID20512	finngen_R9_H8_HL_SEN_NAS	Sensorineural hearing loss || id:finngen_R9_H8_HL_SEN_NAS	Aldehyde dehydrogenase, dimeric NADP-preferring | Inflammation	Inverse variance weighted	2	-0.068264261	0.025853296	0.00827967	-0.118936721	-0.017591802	0.934013617	0.887863982	0.982562031	0.581841011
ukb-ppp-ART3-OID20346	finngen_R9_H8_HL_SEN_NAS	Sensorineural hearing loss || id:finngen_R9_H8_HL_SEN_NAS	Ecto-ADP-ribosyltransferase 3 | Cardiometabolic	Inverse variance weighted	5	-0.100284662	0.03323329	0.002547878	-0.16542191	-0.035147414	0.904579882	0.847536044	0.965463083	0.581841011
ukb-ppp-C8B-OID30719	finngen_R9_H8_HL_SEN_NAS	Sensorineural hearing loss || id:finngen_R9_H8_HL_SEN_NAS	Complement component C8 beta chain | Inflammation_II	Inverse variance weighted	6	0.068587654	0.024911742	0.005901115	0.01976064	0.117414668	1.070994498	1.019957174	1.124585663	0.581841011
ukb-ppp-CCL27-OID20121	finngen_R9_H8_HL_SEN_NAS	Sensorineural hearing loss || id:finngen_R9_H8_HL_SEN_NAS	C-C motif chemokine 27 | Cardiometabolic	Inverse variance weighted	2	-0.102962588	0.039101006	0.008457294	-0.17960056	-0.026324616	0.902160725	0.835603919	0.974018856	0.581841011
ukb-ppp-CD86-OID31500	finngen_R9_H8_HL_SEN_NAS	Sensorineural hearing loss || id:finngen_R9_H8_HL_SEN_NAS	T-lymphocyte activation antigen CD86 | Oncology_II	Inverse variance weighted	3	-0.1844891	0.061883632	0.002870967	-0.305781018	-0.063197182	0.831529004	0.736547893	0.93875835	0.581841011
ukb-ppp-CRTAM-OID20914	finngen_R9_H8_HL_SEN_NAS	Sensorineural hearing loss || id:finngen_R9_H8_HL_SEN_NAS	Cytotoxic and regulatory T-cell molecule | Neurology	Inverse variance weighted	4	-0.074374081	0.025869231	0.004040255	-0.125077775	-0.023670387	0.92832436	0.882428269	0.976607559	0.581841011
ukb-ppp-CRYM-OID30815	finngen_R9_H8_HL_SEN_NAS	Sensorineural hearing loss || id:finngen_R9_H8_HL_SEN_NAS	Ketimine reductase mu-crystallin | Neurology_II	Inverse variance weighted	4	-0.091212105	0.034740599	0.008651697	-0.15930368	-0.02312053	0.912824076	0.85273736	0.977144701	0.581841011
ukb-ppp-FSHB-OID30233	finngen_R9_H8_HL_SEN_NAS	Sensorineural hearing loss || id:finngen_R9_H8_HL_SEN_NAS	Follitropin subunit beta | Cardiometabolic_II	Inverse variance weighted	2	0.22112819	0.075801446	0.003531861	0.072557356	0.369699024	1.247483335	1.075254476	1.447298947	0.581841011
ukb-ppp-GALNT3-OID20471	finngen_R9_H8_HL_SEN_NAS	Sensorineural hearing loss || id:finngen_R9_H8_HL_SEN_NAS	Polypeptide N-acetylgalactosaminyltransferase 3 | Inflammation	Inverse variance weighted	4	-0.066065734	0.024735547	0.007565217	-0.114547405	-0.017584063	0.936069331	0.891769663	0.982569635	0.581841011
ukb-ppp-LRP11-OID20185	finngen_R9_H8_HL_SEN_NAS	Sensorineural hearing loss || id:finngen_R9_H8_HL_SEN_NAS	Low-density lipoprotein receptor-related protein 11 | Cardiometabolic	Inverse variance weighted	5	-0.068424122	0.022044981	0.001910258	-0.111632285	-0.025215959	0.933864317	0.894373072	0.975099307	0.581841011
ukb-ppp-MASP1-OID20954	finngen_R9_H8_HL_SEN_NAS	Sensorineural hearing loss || id:finngen_R9_H8_HL_SEN_NAS	Mannan-binding lectin serine protease 1 | Neurology	Inverse variance weighted	4	-0.102310315	0.039042675	0.008780762	-0.178833958	-0.025786673	0.902749371	0.836244739	0.974542964	0.581841011
ukb-ppp-NID2-OID21085	finngen_R9_H8_HL_SEN_NAS	Sensorineural hearing loss || id:finngen_R9_H8_HL_SEN_NAS	Nidogen-2 | Neurology	Inverse variance weighted	4	-0.063961113	0.021664643	0.003153886	-0.106423814	-0.021498413	0.938041476	0.899043541	0.978731031	0.581841011
ukb-ppp-ROBO2-OID21007	finngen_R9_H8_HL_SEN_NAS	Sensorineural hearing loss || id:finngen_R9_H8_HL_SEN_NAS	Roundabout homolog 2 | Neurology	Inverse variance weighted	5	-0.185755106	0.070240419	0.008179685	-0.323426327	-0.048083885	0.830476949	0.72366527	0.953053837	0.581841011
ukb-ppp-SDCCAG8-OID31423	finngen_R9_H8_HL_SEN_NAS	Sensorineural hearing loss || id:finngen_R9_H8_HL_SEN_NAS	Serologically defined colon cancer antigen 8 | Oncology_II	Inverse variance weighted	2	0.103251848	0.038937705	0.008008319	0.026933946	0.179569751	1.108770616	1.027299943	1.196702372	0.581841011
ukb-ppp-SERPINA1-OID30750	finngen_R9_H8_HL_SEN_NAS	Sensorineural hearing loss || id:finngen_R9_H8_HL_SEN_NAS	Alpha-1-antitrypsin | Inflammation_II	Inverse variance weighted	2	-0.150065913	0.054977782	0.006341625	-0.257822366	-0.042309461	0.860651246	0.772732484	0.958573094	0.581841011
ukb-ppp-SPARCL1-OID20361	finngen_R9_H8_HL_SEN_NAS	Sensorineural hearing loss || id:finngen_R9_H8_HL_SEN_NAS	SPARC-like protein 1 | Cardiometabolic	Inverse variance weighted	8	0.063652351	0.019306328	0.000977345	0.025811949	0.101492753	1.065721837	1.026147962	1.106821897	0.581841011
ukb-ppp-STAB2-OID30401	finngen_R9_H8_HL_SEN_NAS	Sensorineural hearing loss || id:finngen_R9_H8_HL_SEN_NAS	Stabilin-2 | Cardiometabolic_II	Inverse variance weighted	6	-0.091669584	0.033243954	0.005824853	-0.156827734	-0.026511434	0.912406574	0.854851308	0.973836909	0.581841011
ukb-ppp-TBCC-OID20942	finngen_R9_H8_HL_SEN_NAS	Sensorineural hearing loss || id:finngen_R9_H8_HL_SEN_NAS	Tubulin-specific chaperone C | Neurology	Inverse variance weighted	2	-0.131357803	0.046481815	0.004713265	-0.222462161	-0.040253446	0.876903959	0.800545298	0.960545962	0.581841011
ukb-ppp-FKBPL-OID31499	finngen_R9_H8_HL_SEN_NAS	Sensorineural hearing loss || id:finngen_R9_H8_HL_SEN_NAS	FK506-binding protein-like | Oncology_II	Wald ratio	1	-0.351428543	0.183438558	0.055392672	-0.710968117	0.008111031	0.703682131	0.491168459	1.008144014	0.590077601
ukb-ppp-TYRP1-OID30517	finngen_R9_H8_HL_SEN_NAS	Sensorineural hearing loss || id:finngen_R9_H8_HL_SEN_NAS	5,6-dihydroxyindole-2-carboxylic acid oxidase | Inflammation_II	Wald ratio	1	0.215626096	0.112584344	0.055461839	-0.005039219	0.436291411	1.240638413	0.994973457	1.546959531	0.590077601
ukb-ppp-C2orf69-OID30883	finngen_R9_H8_HL_SEN_NAS	Sensorineural hearing loss || id:finngen_R9_H8_HL_SEN_NAS	UPF0565 protein C2orf69 | Neurology_II	Wald ratio	1	0.24248728	0.127360712	0.056917869	-0.007139715	0.492114275	1.274415038	0.992885712	1.635771036	0.595801569
ukb-ppp-BAG3-OID20972	finngen_R9_H8_HL_SEN_NAS	Sensorineural hearing loss || id:finngen_R9_H8_HL_SEN_NAS	BAG family molecular chaperone regulator 3 | Neurology	Wald ratio	1	0.229696694	0.131009503	0.079553496	-0.027081933	0.48647532	1.258218327	0.973281495	1.626572955	0.646135483
ukb-ppp-BCR-OID20558	finngen_R9_H8_HL_SEN_NAS	Sensorineural hearing loss || id:finngen_R9_H8_HL_SEN_NAS	Breakpoint cluster region protein | Inflammation	Wald ratio	1	0.436077866	0.239592131	0.068746175	-0.033522711	0.905678443	1.54662922	0.967032949	2.473609556	0.646135483
ukb-ppp-CD300LG-OID21130	finngen_R9_H8_HL_SEN_NAS	Sensorineural hearing loss || id:finngen_R9_H8_HL_SEN_NAS	CMRF35-like molecule 9 | Neurology	Wald ratio	1	-0.051562792	0.030284033	0.088635552	-0.110919497	0.007793914	0.949744012	0.895010797	1.007824365	0.646135483
ukb-ppp-CEACAM6-OID30362	finngen_R9_H8_HL_SEN_NAS	Sensorineural hearing loss || id:finngen_R9_H8_HL_SEN_NAS	Carcinoembryonic antigen-related cell adhesion molecule 6 | Cardiometabolic_II	Wald ratio	1	0.136243888	0.078173253	0.081360638	-0.016975688	0.289463463	1.145961346	0.983167587	1.335710638	0.646135483
ukb-ppp-CEACAM8-OID20102	finngen_R9_H8_HL_SEN_NAS	Sensorineural hearing loss || id:finngen_R9_H8_HL_SEN_NAS	Carcinoembryonic antigen-related cell adhesion molecule 8 | Cardiometabolic	Wald ratio	1	0.1254756	0.071994685	0.081360638	-0.015633983	0.266585182	1.133687506	0.984487594	1.30549879	0.646135483
ukb-ppp-CNP-OID30285	finngen_R9_H8_HL_SEN_NAS	Sensorineural hearing loss || id:finngen_R9_H8_HL_SEN_NAS	2',3'-cyclic-nucleotide 3'-phosphodiesterase | Cardiometabolic_II	Wald ratio	1	0.180011321	0.105796103	0.088850464	-0.02734904	0.387371683	1.197230917	0.973021559	1.473103917	0.646135483
ukb-ppp-EBAG9-OID20918	finngen_R9_H8_HL_SEN_NAS	Sensorineural hearing loss || id:finngen_R9_H8_HL_SEN_NAS	Receptor-binding cancer antigen expressed on SiSo cells | Neurology	Wald ratio	1	0.227120805	0.129089705	0.078509094	-0.025895016	0.480136627	1.254981467	0.974437384	1.616295216	0.646135483
ukb-ppp-ERC2-OID30880	finngen_R9_H8_HL_SEN_NAS	Sensorineural hearing loss || id:finngen_R9_H8_HL_SEN_NAS	ERC protein 2 | Neurology_II	Wald ratio	1	-0.501862177	0.282223073	0.075363387	-1.055019399	0.051295046	0.605402244	0.348185673	1.052633423	0.646135483
ukb-ppp-EREG-OID20905	finngen_R9_H8_HL_SEN_NAS	Sensorineural hearing loss || id:finngen_R9_H8_HL_SEN_NAS	Proepiregulin [Cleaved into: Epiregulin | Neurology	Wald ratio	1	-0.537560099	0.293564835	0.067078741	-1.112947175	0.037826976	0.584171836	0.328589123	1.038551523	0.646135483
ukb-ppp-GOT1-OID30417	finngen_R9_H8_HL_SEN_NAS	Sensorineural hearing loss || id:finngen_R9_H8_HL_SEN_NAS	Aspartate aminotransferase, cytoplasmic | Cardiometabolic_II	Wald ratio	1	-0.364582471	0.213940061	0.08835611	-0.783904991	0.05474005	0.694486559	0.456619431	1.056266002	0.646135483
ukb-ppp-GRPEL1-OID21309	finngen_R9_H8_HL_SEN_NAS	Sensorineural hearing loss || id:finngen_R9_H8_HL_SEN_NAS	GrpE protein homolog 1, mitochondrial | Oncology	Wald ratio	1	-0.279507871	0.161241267	0.083011095	-0.595540755	0.036525013	0.756155776	0.551264386	1.037200247	0.646135483
ukb-ppp-ICAM4-OID20578	finngen_R9_H8_HL_SEN_NAS	Sensorineural hearing loss || id:finngen_R9_H8_HL_SEN_NAS	Intercellular adhesion molecule 4 | Inflammation	Wald ratio	1	0.139276281	0.076614682	0.06908251	-0.010888496	0.289441057	1.149441625	0.989170569	1.33568071	0.646135483
ukb-ppp-IGFBP1-OID20246	finngen_R9_H8_HL_SEN_NAS	Sensorineural hearing loss || id:finngen_R9_H8_HL_SEN_NAS	Insulin-like growth factor-binding protein 1 | Cardiometabolic	Wald ratio	1	-0.33895156	0.192980402	0.079019442	-0.717193149	0.039290029	0.712516962	0.488120416	1.04007209	0.646135483
ukb-ppp-LACRT-OID31367	finngen_R9_H8_HL_SEN_NAS	Sensorineural hearing loss || id:finngen_R9_H8_HL_SEN_NAS	Extracellular glycoprotein lacritin | Oncology_II	Wald ratio	1	-0.241643353	0.136470983	0.076617695	-0.50912648	0.025839774	0.785336215	0.601020353	1.026176516	0.646135483
ukb-ppp-LMNB1-OID31501	finngen_R9_H8_HL_SEN_NAS	Sensorineural hearing loss || id:finngen_R9_H8_HL_SEN_NAS	Lamin-B1 | Oncology_II	Wald ratio	1	-0.392411645	0.219498736	0.073814308	-0.822629168	0.037805878	0.675426021	0.439275207	1.038529612	0.646135483
ukb-ppp-METAP1D-OID20519	finngen_R9_H8_HL_SEN_NAS	Sensorineural hearing loss || id:finngen_R9_H8_HL_SEN_NAS	Methionine aminopeptidase 1D, mitochondrial | Inflammation	Wald ratio	1	0.293134199	0.171606926	0.087604375	-0.043215375	0.629483773	1.340622689	0.957705102	1.876641557	0.646135483
ukb-ppp-MMP13-OID20807	finngen_R9_H8_HL_SEN_NAS	Sensorineural hearing loss || id:finngen_R9_H8_HL_SEN_NAS	Collagenase 3 | Neurology	Wald ratio	1	0.404869801	0.21901601	0.064517701	-0.024401578	0.834141181	1.499107305	0.975893733	2.302835479	0.646135483
ukb-ppp-MMP9-OID21103	finngen_R9_H8_HL_SEN_NAS	Sensorineural hearing loss || id:finngen_R9_H8_HL_SEN_NAS	Matrix metalloproteinase-9 | Neurology	Wald ratio	1	-0.107406387	0.060292452	0.074843302	-0.225579592	0.010766819	0.898160598	0.798053539	1.01082499	0.646135483
ukb-ppp-MMUT-OID30159	finngen_R9_H8_HL_SEN_NAS	Sensorineural hearing loss || id:finngen_R9_H8_HL_SEN_NAS	Methylmalonyl-CoA mutase, mitochondrial | Cardiometabolic_II	Wald ratio	1	0.147528607	0.086133066	0.086749572	-0.021292202	0.316349416	1.158966439	0.978932876	1.372109609	0.646135483
ukb-ppp-NPPB-OID20049	finngen_R9_H8_HL_SEN_NAS	Sensorineural hearing loss || id:finngen_R9_H8_HL_SEN_NAS	Natriuretic peptides B | Cardiometabolic	Wald ratio	1	-0.082717826	0.048729295	0.089602763	-0.178227245	0.012791593	0.920610883	0.836752254	1.012873755	0.646135483
ukb-ppp-NUMB-OID30568	finngen_R9_H8_HL_SEN_NAS	Sensorineural hearing loss || id:finngen_R9_H8_HL_SEN_NAS	Protein numb homolog | Inflammation_II	Wald ratio	1	0.330307528	0.180169184	0.066755195	-0.022824072	0.683439128	1.391395956	0.977434427	1.980677838	0.646135483
ukb-ppp-PTK7-OID20880	finngen_R9_H8_HL_SEN_NAS	Sensorineural hearing loss || id:finngen_R9_H8_HL_SEN_NAS	Inactive tyrosine-protein kinase 7 | Neurology	Wald ratio	1	0.273343436	0.15895819	0.085506398	-0.038214616	0.584901489	1.314351563	0.962506349	1.794814168	0.646135483
ukb-ppp-RARRES2-OID20373	finngen_R9_H8_HL_SEN_NAS	Sensorineural hearing loss || id:finngen_R9_H8_HL_SEN_NAS	Retinoic acid receptor responder protein 2 | Cardiometabolic	Wald ratio	1	-0.08193532	0.044793388	0.067372148	-0.169730361	0.005859722	0.921331549	0.843892332	1.005876923	0.646135483
ukb-ppp-SH2B3-OID21222	finngen_R9_H8_HL_SEN_NAS	Sensorineural hearing loss || id:finngen_R9_H8_HL_SEN_NAS	SH2B adapter protein 3 | Oncology	Wald ratio	1	0.225683669	0.132638463	0.088850095	-0.034287719	0.485655057	1.253179183	0.966293444	1.625239285	0.646135483
ukb-ppp-SLC9A3R2-OID31445	finngen_R9_H8_HL_SEN_NAS	Sensorineural hearing loss || id:finngen_R9_H8_HL_SEN_NAS	Na(+)/H(+) exchange regulatory cofactor NHE-RF2 | Oncology_II	Wald ratio	1	0.128408127	0.074352587	0.084164742	-0.017322943	0.274139196	1.137016955	0.982826236	1.315397888	0.646135483
ukb-ppp-TAB2-OID31319	finngen_R9_H8_HL_SEN_NAS	Sensorineural hearing loss || id:finngen_R9_H8_HL_SEN_NAS	TGF-beta-activated kinase 1 and MAP3K7-binding protein 2 | Oncology_II	Wald ratio	1	-0.31514344	0.176891335	0.07482017	-0.661850458	0.031563577	0.729684201	0.515895807	1.032066989	0.646135483
ukb-ppp-TIGAR-OID20894	finngen_R9_H8_HL_SEN_NAS	Sensorineural hearing loss || id:finngen_R9_H8_HL_SEN_NAS	Fructose-2,6-bisphosphatase TIGAR | Neurology	Wald ratio	1	-0.244704401	0.14175324	0.084298806	-0.522540752	0.033131951	0.782935939	0.593011936	1.033686926	0.646135483
ukb-ppp-TXNRD1-OID21135	finngen_R9_H8_HL_SEN_NAS	Sensorineural hearing loss || id:finngen_R9_H8_HL_SEN_NAS	Thioredoxin reductase 1, cytoplasmic | Neurology	Wald ratio	1	0.302851737	0.17614787	0.085559033	-0.042398089	0.648101563	1.353713744	0.958488141	1.911907744	0.646135483
ukb-ppp-AMFR-OID20806	finngen_R9_H8_HL_SEN_NAS	Sensorineural hearing loss || id:finngen_R9_H8_HL_SEN_NAS	E3 ubiquitin-protein ligase AMFR | Neurology	Wald ratio	1	0.364688812	0.219482505	0.096596037	-0.065496898	0.794874522	1.440065807	0.936601952	2.21416315	0.647375528
ukb-ppp-BID-OID20517	finngen_R9_H8_HL_SEN_NAS	Sensorineural hearing loss || id:finngen_R9_H8_HL_SEN_NAS	BH3-interacting domain death agonist | Inflammation	Wald ratio	1	0.269307104	0.162973552	0.098441027	-0.050121057	0.588735265	1.309057096	0.951114278	1.80170829	0.647375528
ukb-ppp-C1QTNF6-OID31049	finngen_R9_H8_HL_SEN_NAS	Sensorineural hearing loss || id:finngen_R9_H8_HL_SEN_NAS	Complement C1q tumor necrosis factor-related protein 6 | Neurology_II	Wald ratio	1	0.254670411	0.150816924	0.0912949	-0.040930761	0.550271583	1.290036369	0.95989559	1.733723803	0.647375528
ukb-ppp-INPP1-OID21345	finngen_R9_H8_HL_SEN_NAS	Sensorineural hearing loss || id:finngen_R9_H8_HL_SEN_NAS	Inositol polyphosphate 1-phosphatase | Oncology	Wald ratio	1	0.141189348	0.085520929	0.098752199	-0.026431673	0.308810368	1.151642688	0.973914586	1.361804105	0.647375528
ukb-ppp-IQGAP2-OID21361	finngen_R9_H8_HL_SEN_NAS	Sensorineural hearing loss || id:finngen_R9_H8_HL_SEN_NAS	Ras GTPase-activating-like protein IQGAP2 | Oncology	Wald ratio	1	0.099982709	0.059976416	0.095507693	-0.017571065	0.217536484	1.105151809	0.982582406	1.243010779	0.647375528
ukb-ppp-KIFBP-OID21320	finngen_R9_H8_HL_SEN_NAS	Sensorineural hearing loss || id:finngen_R9_H8_HL_SEN_NAS	KIF-binding protein | Oncology	Wald ratio	1	-0.318409735	0.190180571	0.094081566	-0.691163655	0.054344185	0.727304725	0.500992747	1.055847946	0.647375528
ukb-ppp-PPME1-OID21347	finngen_R9_H8_HL_SEN_NAS	Sensorineural hearing loss || id:finngen_R9_H8_HL_SEN_NAS	Protein phosphatase methylesterase 1 | Oncology	Wald ratio	1	0.378596774	0.228498872	0.097542356	-0.069261015	0.826454563	1.460234112	0.933083099	2.285202319	0.647375528
ukb-ppp-TMED8-OID31462	finngen_R9_H8_HL_SEN_NAS	Sensorineural hearing loss || id:finngen_R9_H8_HL_SEN_NAS	Protein TMED8 | Oncology_II	Wald ratio	1	0.218676307	0.13098613	0.095025946	-0.038056509	0.475409122	1.244428399	0.962658541	1.608672207	0.647375528
ukb-ppp-TSPAN1-OID20078	finngen_R9_H8_HL_SEN_NAS	Sensorineural hearing loss || id:finngen_R9_H8_HL_SEN_NAS	Tetraspanin-1 | Cardiometabolic	Wald ratio	1	-0.291669252	0.173336529	0.092437792	-0.631408849	0.048070346	0.747015569	0.531841988	1.049244462	0.647375528
ukb-ppp-BGLAP-OID30389	finngen_R9_H8_HL_SEN_NAS	Sensorineural hearing loss || id:finngen_R9_H8_HL_SEN_NAS	Osteocalcin | Cardiometabolic_II	Inverse variance weighted	2	-0.226991538	0.088509523	0.010329476	-0.400470204	-0.053512872	0.796927526	0.670004933	0.947893739	0.648529238
ukb-ppp-CLEC7A-OID20636	finngen_R9_H8_HL_SEN_NAS	Sensorineural hearing loss || id:finngen_R9_H8_HL_SEN_NAS	C-type lectin domain family 7 member A | Inflammation	Inverse variance weighted	4	-0.038650168	0.015326979	0.011678657	-0.068691047	-0.008609289	0.96208722	0.933615079	0.991427665	0.648529238
ukb-ppp-NT5C-OID30294	finngen_R9_H8_HL_SEN_NAS	Sensorineural hearing loss || id:finngen_R9_H8_HL_SEN_NAS	5'(3')-deoxyribonucleotidase, cytosolic type | Cardiometabolic_II	Inverse variance weighted	3	0.07738935	0.030750935	0.011847635	0.017117518	0.137661183	1.080462673	1.017264862	1.147586663	0.648529238
ukb-ppp-SERPINA11-OID20281	finngen_R9_H8_HL_SEN_NAS	Sensorineural hearing loss || id:finngen_R9_H8_HL_SEN_NAS	Serpin A11 | Cardiometabolic	Inverse variance weighted	5	-0.043314341	0.017047058	0.011057733	-0.076726575	-0.009902108	0.957610326	0.92614305	0.990146756	0.648529238
ukb-ppp-ITGAM-OID21071	finngen_R9_H8_HL_SEN_NAS	Sensorineural hearing loss || id:finngen_R9_H8_HL_SEN_NAS	Integrin alpha-M | Neurology	Wald ratio	1	-0.087393582	0.053413945	0.101806808	-0.192084915	0.017297752	0.916316379	0.825236791	1.017448224	0.657631687
ukb-ppp-REEP4-OID31028	finngen_R9_H8_HL_SEN_NAS	Sensorineural hearing loss || id:finngen_R9_H8_HL_SEN_NAS	Receptor expression-enhancing protein 4 | Neurology_II	Wald ratio	1	0.06800071	0.041626344	0.102343298	-0.013586924	0.149588344	1.070366069	0.986504962	1.161356065	0.657631687
ukb-ppp-NOMO1-OID21106	finngen_R9_H8_HL_SEN_NAS	Sensorineural hearing loss || id:finngen_R9_H8_HL_SEN_NAS	Nodal modulator 1 | Neurology	Wald ratio	1	-0.128815252	0.079306063	0.104316063	-0.284255134	0.026624631	0.87913637	0.752574613	1.026982233	0.663005641
ukb-ppp-WFDC2-OID21505	finngen_R9_H8_HL_SEN_NAS	Sensorineural hearing loss || id:finngen_R9_H8_HL_SEN_NAS	WAP four-disulfide core domain protein 2 | Oncology	Wald ratio	1	-0.155299463	0.095861248	0.105222775	-0.343187509	0.032588584	0.856158751	0.70950516	1.033125407	0.663005641
ukb-ppp-ASPSCR1-OID31055	finngen_R9_H8_HL_SEN_NAS	Sensorineural hearing loss || id:finngen_R9_H8_HL_SEN_NAS	Tether containing UBX domain for GLUT4 | Neurology_II	Wald ratio	1	-0.067646576	0.041971118	0.107018292	-0.149909968	0.014616816	0.934590722	0.860785471	1.014724164	0.666271076
ukb-ppp-DNAJC6-OID30247	finngen_R9_H8_HL_SEN_NAS	Sensorineural hearing loss || id:finngen_R9_H8_HL_SEN_NAS	Putative tyrosine-protein phosphatase auxilin | Cardiometabolic_II	Wald ratio	1	0.173528686	0.111080029	0.118242014	-0.04418817	0.391245543	1.189494809	0.956773904	1.478821583	0.666271076
ukb-ppp-F11R-OID21151	finngen_R9_H8_HL_SEN_NAS	Sensorineural hearing loss || id:finngen_R9_H8_HL_SEN_NAS	Junctional adhesion molecule A | Neurology	Wald ratio	1	0.225068672	0.142624906	0.114555026	-0.054476143	0.504613488	1.252408719	0.946981101	1.656345199	0.666271076
ukb-ppp-FDX1-OID30078	finngen_R9_H8_HL_SEN_NAS	Sensorineural hearing loss || id:finngen_R9_H8_HL_SEN_NAS	Adrenodoxin, mitochondrial | Cardiometabolic_II	Wald ratio	1	0.255914431	0.164193238	0.119086972	-0.065904316	0.577733177	1.291642198	0.936220442	1.781994383	0.666271076
ukb-ppp-MENT-OID30595	finngen_R9_H8_HL_SEN_NAS	Sensorineural hearing loss || id:finngen_R9_H8_HL_SEN_NAS	Protein MENT | Inflammation_II	Wald ratio	1	-0.554663119	0.351508625	0.114577042	-1.243620025	0.134293786	0.574265688	0.288338534	1.143728782	0.666271076
ukb-ppp-MITD1-OID20959	finngen_R9_H8_HL_SEN_NAS	Sensorineural hearing loss || id:finngen_R9_H8_HL_SEN_NAS	MIT domain-containing protein 1 | Neurology	Wald ratio	1	0.183548751	0.115540399	0.11214824	-0.042910431	0.410007933	1.201473537	0.957997193	1.506829738	0.666271076
ukb-ppp-NCAN-OID21055	finngen_R9_H8_HL_SEN_NAS	Sensorineural hearing loss || id:finngen_R9_H8_HL_SEN_NAS	Neurocan core protein | Neurology	Wald ratio	1	-0.101269457	0.064890673	0.118614254	-0.228455176	0.025916262	0.903689494	0.795761965	1.026255008	0.666271076
ukb-ppp-NOS3-OID20834	finngen_R9_H8_HL_SEN_NAS	Sensorineural hearing loss || id:finngen_R9_H8_HL_SEN_NAS	Nitric oxide synthase, endothelial | Neurology	Wald ratio	1	-0.292905635	0.18766472	0.118572783	-0.660728487	0.074917216	0.746092542	0.516474952	1.077794923	0.666271076
ukb-ppp-NTproBNP-OID20125	finngen_R9_H8_HL_SEN_NAS	Sensorineural hearing loss || id:finngen_R9_H8_HL_SEN_NAS	NT-proBNP | Cardiometabolic	Wald ratio	1	-0.053322257	0.034129499	0.118205316	-0.120216074	0.01357156	0.948074439	0.886728817	1.013664072	0.666271076
ukb-ppp-PDZK1-OID30550	finngen_R9_H8_HL_SEN_NAS	Sensorineural hearing loss || id:finngen_R9_H8_HL_SEN_NAS	Na(+)/H(+) exchange regulatory cofactor NHE-RF3 | Inflammation_II	Wald ratio	1	-0.124972843	0.07840065	0.11092973	-0.278638117	0.028692431	0.882520869	0.756813732	1.029108024	0.666271076
ukb-ppp-RILPL2-OID30342	finngen_R9_H8_HL_SEN_NAS	Sensorineural hearing loss || id:finngen_R9_H8_HL_SEN_NAS	RILP-like protein 2 | Cardiometabolic_II	Wald ratio	1	0.257298899	0.161323254	0.110728442	-0.058894678	0.573492476	1.293431675	0.942806062	1.774453479	0.666271076
ukb-ppp-SEMA4D-OID21020	finngen_R9_H8_HL_SEN_NAS	Sensorineural hearing loss || id:finngen_R9_H8_HL_SEN_NAS	Semaphorin-4D | Neurology	Wald ratio	1	0.153857311	0.097182347	0.113380062	-0.036620089	0.344334712	1.166324454	0.964042316	1.411050852	0.666271076
ukb-ppp-TNFRSF14-OID20783	finngen_R9_H8_HL_SEN_NAS	Sensorineural hearing loss || id:finngen_R9_H8_HL_SEN_NAS	Tumor necrosis factor receptor superfamily member 14 | Inflammation	Wald ratio	1	0.118925205	0.074848337	0.112086946	-0.027777535	0.265627946	1.126285675	0.972604713	1.304249717	0.666271076
ukb-ppp-CASP1-OID20854	finngen_R9_H8_HL_SEN_NAS	Sensorineural hearing loss || id:finngen_R9_H8_HL_SEN_NAS	Caspase-1 | Neurology	Wald ratio	1	-0.243930482	0.159200796	0.125468406	-0.555964043	0.068103079	0.783542103	0.573519098	1.070475646	0.671140663
ukb-ppp-ENO3-OID30209	finngen_R9_H8_HL_SEN_NAS	Sensorineural hearing loss || id:finngen_R9_H8_HL_SEN_NAS	Beta-enolase | Cardiometabolic_II	Wald ratio	1	0.151136352	0.09751276	0.121162256	-0.039988657	0.342261362	1.163155246	0.960800338	1.40812828	0.671140663
ukb-ppp-ERN1-OID31391	finngen_R9_H8_HL_SEN_NAS	Sensorineural hearing loss || id:finngen_R9_H8_HL_SEN_NAS	Serine/threonine-protein kinase/endoribonuclease IRE1 | Oncology_II	Wald ratio	1	0.113452005	0.073808986	0.124268117	-0.031213607	0.258117617	1.120138126	0.969268508	1.294491064	0.671140663
ukb-ppp-IL17C-OID20477	finngen_R9_H8_HL_SEN_NAS	Sensorineural hearing loss || id:finngen_R9_H8_HL_SEN_NAS	Interleukin-17C | Inflammation	Wald ratio	1	-0.108930742	0.071612296	0.128230265	-0.249290843	0.031429358	0.896792525	0.779353271	1.031928476	0.671140663
ukb-ppp-ITIH1-OID30722	finngen_R9_H8_HL_SEN_NAS	Sensorineural hearing loss || id:finngen_R9_H8_HL_SEN_NAS	Inter-alpha-trypsin inhibitor heavy chain H1 | Inflammation_II	Wald ratio	1	-0.09622285	0.063004678	0.126702978	-0.219712018	0.027266319	0.908261588	0.802749942	1.027641446	0.671140663
ukb-ppp-NRTN-OID20465	finngen_R9_H8_HL_SEN_NAS	Sensorineural hearing loss || id:finngen_R9_H8_HL_SEN_NAS	Neurturin | Inflammation	Wald ratio	1	-0.230488516	0.151001519	0.12691061	-0.526451493	0.06547446	0.794145555	0.590697349	1.067665469	0.671140663
ukb-ppp-SEZ6-OID30968	finngen_R9_H8_HL_SEN_NAS	Sensorineural hearing loss || id:finngen_R9_H8_HL_SEN_NAS	Seizure protein 6 homolog | Neurology_II	Wald ratio	1	-0.213487786	0.13867941	0.123698403	-0.48529943	0.058323859	0.807762026	0.615512866	1.060058249	0.671140663
ukb-ppp-SPARC-OID21511	finngen_R9_H8_HL_SEN_NAS	Sensorineural hearing loss || id:finngen_R9_H8_HL_SEN_NAS	SPARC | Oncology	Wald ratio	1	-0.217651161	0.14294185	0.127844974	-0.497817186	0.062514865	0.804406001	0.607856049	1.064510282	0.671140663
ukb-ppp-KIR3DL2-OID31191	finngen_R9_H8_HL_SEN_NAS	Sensorineural hearing loss || id:finngen_R9_H8_HL_SEN_NAS	Killer cell immunoglobulin-like receptor 3DL2 | Oncology_II	Wald ratio	1	0.275242402	0.181624169	0.129658407	-0.080740969	0.631225773	1.316849843	0.922432599	1.879913515	0.673186447
ukb-ppp-BST2-OID21029	finngen_R9_H8_HL_SEN_NAS	Sensorineural hearing loss || id:finngen_R9_H8_HL_SEN_NAS	Bone marrow stromal antigen 2 | Neurology	Inverse variance weighted	2	0.100751938	0.040507433	0.012873645	0.021357371	0.180146506	1.106002251	1.021587072	1.197392776	0.675329942
ukb-ppp-IGHMBP2-OID30123	finngen_R9_H8_HL_SEN_NAS	Sensorineural hearing loss || id:finngen_R9_H8_HL_SEN_NAS	DNA-binding protein SMUBP-2 | Cardiometabolic_II	Wald ratio	1	0.164062599	0.109845221	0.135285494	-0.051234035	0.379359233	1.178288072	0.950056298	1.461347905	0.687403492
ukb-ppp-OSM-OID20574	finngen_R9_H8_HL_SEN_NAS	Sensorineural hearing loss || id:finngen_R9_H8_HL_SEN_NAS	Oncostatin-M | Inflammation	Wald ratio	1	-0.186813858	0.125170357	0.135574186	-0.432147758	0.058520042	0.829598145	0.649113458	1.060266235	0.687403492
ukb-ppp-PACS2-OID30186	finngen_R9_H8_HL_SEN_NAS	Sensorineural hearing loss || id:finngen_R9_H8_HL_SEN_NAS	Phosphofurin acidic cluster sorting protein 2 | Cardiometabolic_II	Wald ratio	1	0.075435149	0.050476193	0.135052857	-0.02349819	0.174368487	1.078353293	0.976775743	1.190494167	0.687403492
ukb-ppp-ACYP1-OID30642	finngen_R9_H8_HL_SEN_NAS	Sensorineural hearing loss || id:finngen_R9_H8_HL_SEN_NAS	Acylphosphatase-1 | Inflammation_II	Inverse variance weighted	2	0.071793669	0.034350353	0.036614059	0.004466976	0.139120361	1.074433632	1.004476968	1.149262418	0.68780595
ukb-ppp-ADGRG1-OID21294	finngen_R9_H8_HL_SEN_NAS	Sensorineural hearing loss || id:finngen_R9_H8_HL_SEN_NAS	Adhesion G-protein coupled receptor G1 | Oncology	Inverse variance weighted	2	0.247349701	0.107767553	0.021720807	0.036125298	0.458574104	1.280626871	1.036785745	1.58181687	0.68780595
ukb-ppp-AGT-OID30709	finngen_R9_H8_HL_SEN_NAS	Sensorineural hearing loss || id:finngen_R9_H8_HL_SEN_NAS	Angiotensinogen | Inflammation_II	Inverse variance weighted	4	0.047350762	0.021564226	0.028106148	0.005084879	0.089616646	1.048489715	1.005097829	1.093754908	0.68780595
ukb-ppp-ATRAID-OID31451	finngen_R9_H8_HL_SEN_NAS	Sensorineural hearing loss || id:finngen_R9_H8_HL_SEN_NAS	All-trans retinoic acid-induced differentiation factor | Oncology_II	Inverse variance weighted	4	-0.077533018	0.032575947	0.017309371	-0.141381874	-0.013684163	0.925396469	0.868157722	0.986409039	0.68780595
ukb-ppp-ATRN-OID30735	finngen_R9_H8_HL_SEN_NAS	Sensorineural hearing loss || id:finngen_R9_H8_HL_SEN_NAS	Attractin, Isoform 2 | Inflammation_II	Inverse variance weighted	4	0.069725424	0.030942881	0.024236514	0.009077377	0.130373471	1.072213737	1.009118701	1.139253783	0.68780595
ukb-ppp-BTN1A1-OID31363	finngen_R9_H8_HL_SEN_NAS	Sensorineural hearing loss || id:finngen_R9_H8_HL_SEN_NAS	Butyrophilin subfamily 1 member A1 | Oncology_II	Inverse variance weighted	2	-0.097778417	0.044323439	0.027382563	-0.184652359	-0.010904476	0.906849824	0.83139326	0.989154762	0.68780595
ukb-ppp-CD14-OID20378	finngen_R9_H8_HL_SEN_NAS	Sensorineural hearing loss || id:finngen_R9_H8_HL_SEN_NAS	Monocyte differentiation antigen CD14 | Cardiometabolic	Inverse variance weighted	3	0.062694209	0.028713997	0.029006191	0.006414775	0.118973644	1.064701214	1.006435394	1.126340232	0.68780595
ukb-ppp-CD177-OID21119	finngen_R9_H8_HL_SEN_NAS	Sensorineural hearing loss || id:finngen_R9_H8_HL_SEN_NAS	CD177 antigen | Neurology	Inverse variance weighted	7	-0.030369748	0.014608738	0.037628792	-0.059002874	-0.001736621	0.97008678	0.94270406	0.998264886	0.68780595
ukb-ppp-CD300LF-OID21469	finngen_R9_H8_HL_SEN_NAS	Sensorineural hearing loss || id:finngen_R9_H8_HL_SEN_NAS	CMRF35-like molecule 1 | Oncology	Inverse variance weighted	6	0.04565938	0.019846756	0.021414439	0.006759739	0.084559021	1.046717817	1.006782638	1.088237071	0.68780595
ukb-ppp-CD7-OID30543	finngen_R9_H8_HL_SEN_NAS	Sensorineural hearing loss || id:finngen_R9_H8_HL_SEN_NAS	T-cell antigen CD7 | Inflammation_II	Inverse variance weighted	2	0.043684994	0.020165927	0.030289988	0.004159777	0.083210211	1.044653231	1.004168441	1.086770235	0.68780595
ukb-ppp-CES3-OID21340	finngen_R9_H8_HL_SEN_NAS	Sensorineural hearing loss || id:finngen_R9_H8_HL_SEN_NAS	Carboxylesterase 3 | Oncology	Inverse variance weighted	3	0.118829387	0.05205896	0.022454389	0.016793825	0.22086495	1.126177762	1.016935634	1.247154991	0.68780595
ukb-ppp-CLPS-OID21156	finngen_R9_H8_HL_SEN_NAS	Sensorineural hearing loss || id:finngen_R9_H8_HL_SEN_NAS	Colipase | Neurology	Inverse variance weighted	5	-0.052098782	0.022325011	0.01961401	-0.095855803	-0.00834176	0.949235095	0.908595023	0.991692936	0.68780595
ukb-ppp-CRACR2A-OID21249	finngen_R9_H8_HL_SEN_NAS	Sensorineural hearing loss || id:finngen_R9_H8_HL_SEN_NAS	EF-hand calcium-binding domain-containing protein 4B | Oncology	Inverse variance weighted	3	0.132307951	0.054841811	0.015841888	0.024818001	0.239797901	1.141459779	1.025128531	1.270992258	0.68780595
ukb-ppp-CRISP2-OID21456	finngen_R9_H8_HL_SEN_NAS	Sensorineural hearing loss || id:finngen_R9_H8_HL_SEN_NAS	Cysteine-rich secretory protein 2 | Oncology	Inverse variance weighted	8	0.050335698	0.024344429	0.03867318	0.002620617	0.098050778	1.051624065	1.002624054	1.103018792	0.68780595
ukb-ppp-CTSF-OID21500	finngen_R9_H8_HL_SEN_NAS	Sensorineural hearing loss || id:finngen_R9_H8_HL_SEN_NAS	Cathepsin F | Oncology	Inverse variance weighted	2	0.100169498	0.046563665	0.031457466	0.008904715	0.191434282	1.105358259	1.00894448	1.210985247	0.68780595
ukb-ppp-DEFB4A_DEFB4B-OID21373	finngen_R9_H8_HL_SEN_NAS	Sensorineural hearing loss || id:finngen_R9_H8_HL_SEN_NAS	Beta-defensin 4A | Oncology	Inverse variance weighted	3	0.187472902	0.086037445	0.029333991	0.01883951	0.356106294	1.206197563	1.019018093	1.427759302	0.68780595
ukb-ppp-DKK1-OID21066	finngen_R9_H8_HL_SEN_NAS	Sensorineural hearing loss || id:finngen_R9_H8_HL_SEN_NAS	Dickkopf-related protein 1 | Neurology	Inverse variance weighted	2	-0.136635923	0.064107257	0.033059138	-0.262286148	-0.010985698	0.872287748	0.769290862	0.989074424	0.68780595
ukb-ppp-DPP4-OID20406	finngen_R9_H8_HL_SEN_NAS	Sensorineural hearing loss || id:finngen_R9_H8_HL_SEN_NAS	Dipeptidyl peptidase 4 | Cardiometabolic	Inverse variance weighted	2	0.087251727	0.036789931	0.017710307	0.015143462	0.159359993	1.091171323	1.015258705	1.172760056	0.68780595
ukb-ppp-EDAR-OID20525	finngen_R9_H8_HL_SEN_NAS	Sensorineural hearing loss || id:finngen_R9_H8_HL_SEN_NAS	Tumor necrosis factor receptor superfamily member EDAR | Inflammation	Inverse variance weighted	3	-0.048086474	0.021374733	0.024468772	-0.08998095	-0.006191999	0.953051369	0.913948596	0.993827132	0.68780595
ukb-ppp-F2-OID30723	finngen_R9_H8_HL_SEN_NAS	Sensorineural hearing loss || id:finngen_R9_H8_HL_SEN_NAS	Prothrombin | Inflammation_II	Inverse variance weighted	2	-0.170504218	0.078790323	0.03046244	-0.324933251	-0.016075186	0.843239533	0.722575583	0.98405333	0.68780595
ukb-ppp-FAM20A-OID30348	finngen_R9_H8_HL_SEN_NAS	Sensorineural hearing loss || id:finngen_R9_H8_HL_SEN_NAS	Pseudokinase FAM20A | Cardiometabolic_II	Inverse variance weighted	4	0.087628186	0.037590916	0.019748085	0.013949991	0.161306382	1.091582181	1.014047746	1.175044926	0.68780595
ukb-ppp-GAL-OID20727	finngen_R9_H8_HL_SEN_NAS	Sensorineural hearing loss || id:finngen_R9_H8_HL_SEN_NAS	Galanin peptides [Cleaved into: Galanin; Galanin message-associated peptide | Inflammation	Inverse variance weighted	2	-0.326009371	0.146819093	0.026385966	-0.613774793	-0.038243949	0.721798423	0.541303698	0.962478117	0.68780595
ukb-ppp-GALNT10-OID21371	finngen_R9_H8_HL_SEN_NAS	Sensorineural hearing loss || id:finngen_R9_H8_HL_SEN_NAS	Polypeptide N-acetylgalactosaminyltransferase 10 | Oncology	Inverse variance weighted	3	0.063500686	0.026515725	0.016628017	0.011529865	0.115471507	1.065560217	1.01159659	1.122402533	0.68780595
ukb-ppp-GFAP-OID21247	finngen_R9_H8_HL_SEN_NAS	Sensorineural hearing loss || id:finngen_R9_H8_HL_SEN_NAS	Glial fibrillary acidic protein | Oncology	Inverse variance weighted	4	0.218126294	0.105053289	0.037862562	0.012221848	0.42403074	1.243744135	1.01229684	1.528108567	0.68780595
ukb-ppp-GUSB-OID20296	finngen_R9_H8_HL_SEN_NAS	Sensorineural hearing loss || id:finngen_R9_H8_HL_SEN_NAS	Beta-glucuronidase | Cardiometabolic	Inverse variance weighted	4	-0.12534318	0.057265306	0.028610264	-0.237583179	-0.013103181	0.882194099	0.788531299	0.986982292	0.68780595
ukb-ppp-HRC-OID30211	finngen_R9_H8_HL_SEN_NAS	Sensorineural hearing loss || id:finngen_R9_H8_HL_SEN_NAS	Sarcoplasmic reticulum histidine-rich calcium-binding protein | Cardiometabolic_II	Inverse variance weighted	2	0.177953011	0.080562946	0.027183739	0.020049637	0.335856384	1.194769179	1.020251981	1.399138072	0.68780595
ukb-ppp-HS1BP3-OID30243	finngen_R9_H8_HL_SEN_NAS	Sensorineural hearing loss || id:finngen_R9_H8_HL_SEN_NAS	HCLS1-binding protein 3 | Cardiometabolic_II	Inverse variance weighted	2	-0.198455785	0.08761092	0.023500739	-0.370173189	-0.026738381	0.819996026	0.690614714	0.973615924	0.68780595
ukb-ppp-ICAM1-OID20411	finngen_R9_H8_HL_SEN_NAS	Sensorineural hearing loss || id:finngen_R9_H8_HL_SEN_NAS	Intercellular adhesion molecule 1 | Cardiometabolic	Inverse variance weighted	4	-0.044166589	0.020717764	0.033021467	-0.084773406	-0.003559772	0.956794553	0.918720438	0.996446557	0.68780595
ukb-ppp-IGFBP6-OID20413	finngen_R9_H8_HL_SEN_NAS	Sensorineural hearing loss || id:finngen_R9_H8_HL_SEN_NAS	Insulin-like growth factor-binding protein 6 | Cardiometabolic	Inverse variance weighted	2	0.20624275	0.087354166	0.018225976	0.035028585	0.377456914	1.22905152	1.035649312	1.458570599	0.68780595
ukb-ppp-KLK13-OID21291	finngen_R9_H8_HL_SEN_NAS	Sensorineural hearing loss || id:finngen_R9_H8_HL_SEN_NAS	Kallikrein-13 | Oncology	Inverse variance weighted	4	-0.044090801	0.019819978	0.026110549	-0.082937957	-0.005243645	0.956867069	0.92040825	0.994770079	0.68780595
ukb-ppp-KLRD1-OID20632	finngen_R9_H8_HL_SEN_NAS	Sensorineural hearing loss || id:finngen_R9_H8_HL_SEN_NAS	Natural killer cells antigen CD94 | Inflammation	Inverse variance weighted	5	0.04957338	0.021916713	0.023703676	0.006616623	0.092530138	1.050822699	1.006638561	1.096946201	0.68780595
ukb-ppp-LACTB2-OID20150	finngen_R9_H8_HL_SEN_NAS	Sensorineural hearing loss || id:finngen_R9_H8_HL_SEN_NAS	Endoribonuclease LACTB2 | Cardiometabolic	Inverse variance weighted	2	-0.177232689	0.079415715	0.025634267	-0.332887491	-0.021577887	0.837584865	0.716850842	0.97865325	0.68780595
ukb-ppp-LCAT-OID30677	finngen_R9_H8_HL_SEN_NAS	Sensorineural hearing loss || id:finngen_R9_H8_HL_SEN_NAS	Phosphatidylcholine-sterol acyltransferase | Inflammation_II	Inverse variance weighted	3	-0.162416684	0.074851965	0.030019075	-0.309126536	-0.015706832	0.850086913	0.734087875	0.984415877	0.68780595
ukb-ppp-MEPE-OID20753	finngen_R9_H8_HL_SEN_NAS	Sensorineural hearing loss || id:finngen_R9_H8_HL_SEN_NAS	Matrix extracellular phosphoglycoprotein | Inflammation	Inverse variance weighted	3	-0.10864422	0.050454866	0.031295486	-0.207535756	-0.009752683	0.897049513	0.812584186	0.99029472	0.68780595
ukb-ppp-MFGE8-OID21134	finngen_R9_H8_HL_SEN_NAS	Sensorineural hearing loss || id:finngen_R9_H8_HL_SEN_NAS	Lactadherin | Neurology	Inverse variance weighted	4	0.05669574	0.027386327	0.038431687	0.003018539	0.110372942	1.058333753	1.003023099	1.116694455	0.68780595
ukb-ppp-NAAA-OID20931	finngen_R9_H8_HL_SEN_NAS	Sensorineural hearing loss || id:finngen_R9_H8_HL_SEN_NAS	N-acylethanolamine-hydrolyzing acid amidase | Neurology	Inverse variance weighted	6	0.054723497	0.026482173	0.038788104	0.002818439	0.106628556	1.056248519	1.002822415	1.112520938	0.68780595
ukb-ppp-NFASC-OID20634	finngen_R9_H8_HL_SEN_NAS	Sensorineural hearing loss || id:finngen_R9_H8_HL_SEN_NAS	Neurofascin | Inflammation	Inverse variance weighted	4	0.042222545	0.019598617	0.031211677	0.003809256	0.080635834	1.043126595	1.00381652	1.083976077	0.68780595
ukb-ppp-NPC2-OID30418	finngen_R9_H8_HL_SEN_NAS	Sensorineural hearing loss || id:finngen_R9_H8_HL_SEN_NAS	NPC intracellular cholesterol transporter 2 | Cardiometabolic_II	Inverse variance weighted	3	0.134236751	0.059947525	0.025140462	0.016739602	0.251733901	1.143663552	1.016880494	1.286253721	0.68780595
ukb-ppp-PLAUR-OID20764	finngen_R9_H8_HL_SEN_NAS	Sensorineural hearing loss || id:finngen_R9_H8_HL_SEN_NAS	Urokinase plasminogen activator surface receptor | Inflammation	Inverse variance weighted	3	-0.123472663	0.056447563	0.028714288	-0.234109887	-0.012835439	0.883845803	0.79127486	0.987246584	0.68780595
ukb-ppp-PTPRB-OID30324	finngen_R9_H8_HL_SEN_NAS	Sensorineural hearing loss || id:finngen_R9_H8_HL_SEN_NAS	Receptor-type tyrosine-protein phosphatase beta | Cardiometabolic_II	Inverse variance weighted	4	-0.066267745	0.03193123	0.037956237	-0.128852957	-0.003682534	0.935880253	0.879103222	0.996324239	0.68780595
ukb-ppp-RNASET2-OID20321	finngen_R9_H8_HL_SEN_NAS	Sensorineural hearing loss || id:finngen_R9_H8_HL_SEN_NAS	Ribonuclease T2 | Cardiometabolic	Inverse variance weighted	4	-0.051256089	0.023930953	0.032206978	-0.098160757	-0.004351421	0.950035346	0.906503165	0.995658033	0.68780595
ukb-ppp-SFTPD-OID20214	finngen_R9_H8_HL_SEN_NAS	Sensorineural hearing loss || id:finngen_R9_H8_HL_SEN_NAS	Pulmonary surfactant-associated protein D | Cardiometabolic	Inverse variance weighted	5	0.038609498	0.016770893	0.021325415	0.005738548	0.071480449	1.039364531	1.005755045	1.074097151	0.68780595
ukb-ppp-SPRY2-OID20475	finngen_R9_H8_HL_SEN_NAS	Sensorineural hearing loss || id:finngen_R9_H8_HL_SEN_NAS	Protein sprouty homolog 2 | Inflammation	Inverse variance weighted	2	0.211721371	0.095058091	0.025928294	0.025407514	0.398035229	1.235803507	1.025733036	1.488896481	0.68780595
ukb-ppp-STC2-OID21157	finngen_R9_H8_HL_SEN_NAS	Sensorineural hearing loss || id:finngen_R9_H8_HL_SEN_NAS	Stanniocalcin-2 | Neurology	Inverse variance weighted	2	-0.213727364	0.102818677	0.037646562	-0.415251971	-0.012202756	0.807568528	0.660173915	0.987871396	0.68780595
ukb-ppp-TNFRSF8-OID21049	finngen_R9_H8_HL_SEN_NAS	Sensorineural hearing loss || id:finngen_R9_H8_HL_SEN_NAS	Tumor necrosis factor receptor superfamily member 8 | Neurology	Inverse variance weighted	2	0.106394298	0.050790172	0.036190447	0.00684556	0.205943035	1.112260352	1.006869045	1.228683211	0.68780595
ukb-ppp-TPSD1-OID30982	finngen_R9_H8_HL_SEN_NAS	Sensorineural hearing loss || id:finngen_R9_H8_HL_SEN_NAS	Tryptase delta | Neurology_II	Inverse variance weighted	3	-0.050622423	0.023962686	0.03463912	-0.097589287	-0.003655559	0.950637542	0.907021353	0.996351115	0.68780595
ukb-ppp-TRIM40-OID30885	finngen_R9_H8_HL_SEN_NAS	Sensorineural hearing loss || id:finngen_R9_H8_HL_SEN_NAS	E3 ubiquitin ligase TRIM40 | Neurology_II	Inverse variance weighted	3	-0.103217296	0.048997033	0.035152009	-0.199251481	-0.00718311	0.901930966	0.819343818	0.992842626	0.68780595
ukb-ppp-PKN3-OID31311	finngen_R9_H8_HL_SEN_NAS	Sensorineural hearing loss || id:finngen_R9_H8_HL_SEN_NAS	Serine/threonine-protein kinase N3 | Oncology_II	Wald ratio	1	-0.095757044	0.064528945	0.137824995	-0.222233776	0.030719687	0.90868476	0.800728152	1.031196406	0.693398619
ukb-ppp-TBCB-OID20993	finngen_R9_H8_HL_SEN_NAS	Sensorineural hearing loss || id:finngen_R9_H8_HL_SEN_NAS	Tubulin-folding cofactor B | Neurology	Wald ratio	1	-0.281029349	0.190513824	0.140182263	-0.654436444	0.092377746	0.755006176	0.51973488	1.096779047	0.694490756
ukb-ppp-TNFSF8-OID30384	finngen_R9_H8_HL_SEN_NAS	Sensorineural hearing loss || id:finngen_R9_H8_HL_SEN_NAS	Tumor necrosis factor ligand superfamily member 8 | Cardiometabolic_II	Wald ratio	1	0.349063395	0.236060513	0.139219703	-0.113615211	0.811742	1.417739065	0.892601353	2.251827256	0.694490756
ukb-ppp-CCER2-OID30221	finngen_R9_H8_HL_SEN_NAS	Sensorineural hearing loss || id:finngen_R9_H8_HL_SEN_NAS	Coiled-coil domain-containing glutamate-rich protein 2 | Cardiometabolic_II	Wald ratio	1	0.075992291	0.052094427	0.144636328	-0.026112785	0.178097368	1.078954257	0.974225205	1.194941664	0.704978235
ukb-ppp-SEC31A-OID30269	finngen_R9_H8_HL_SEN_NAS	Sensorineural hearing loss || id:finngen_R9_H8_HL_SEN_NAS	Protein transport protein Sec31A | Cardiometabolic_II	Wald ratio	1	0.121979645	0.083811632	0.14555791	-0.042291153	0.286250443	1.129731105	0.958590643	1.331425859	0.704978235
ukb-ppp-VPS4B-OID31386	finngen_R9_H8_HL_SEN_NAS	Sensorineural hearing loss || id:finngen_R9_H8_HL_SEN_NAS	Vacuolar protein sorting-associated protein 4B | Oncology_II	Wald ratio	1	0.312245265	0.213701654	0.14398058	-0.106609976	0.731100507	1.366489805	0.898876188	2.077365505	0.704978235
ukb-ppp-CASP8-OID21414	finngen_R9_H8_HL_SEN_NAS	Sensorineural hearing loss || id:finngen_R9_H8_HL_SEN_NAS	Caspase-8 | Oncology	Wald ratio	1	0.065046847	0.044948799	0.147859954	-0.0230528	0.153146493	1.067209018	0.977210885	1.165495704	0.707449845
ukb-ppp-HBEGF-OID21465	finngen_R9_H8_HL_SEN_NAS	Sensorineural hearing loss || id:finngen_R9_H8_HL_SEN_NAS	Proheparin-binding EGF-like growth factor [Cleaved into: Heparin-binding EGF-like growth factor | Oncology	Wald ratio	1	0.250931604	0.173954403	0.149157518	-0.090019025	0.591882234	1.285222178	0.913913798	1.807387142	0.707449845
ukb-ppp-PYY-OID30150	finngen_R9_H8_HL_SEN_NAS	Sensorineural hearing loss || id:finngen_R9_H8_HL_SEN_NAS	Peptide YY | Cardiometabolic_II	Wald ratio	1	-0.054369925	0.037707865	0.149338411	-0.12827734	0.01953749	0.947081693	0.879609395	1.019729596	0.707449845
ukb-ppp-AGR2-OID20896	finngen_R9_H8_HL_SEN_NAS	Sensorineural hearing loss || id:finngen_R9_H8_HL_SEN_NAS	Anterior gradient protein 2 homolog | Neurology	Wald ratio	1	0.112905601	0.080038591	0.158350926	-0.043970037	0.26978124	1.119526246	0.956982631	1.309677914	0.709495439
ukb-ppp-ATXN2L-OID30980	finngen_R9_H8_HL_SEN_NAS	Sensorineural hearing loss || id:finngen_R9_H8_HL_SEN_NAS	Ataxin-2-like protein | Neurology_II	Wald ratio	1	-0.249789383	0.177610662	0.159609144	-0.597906281	0.098327515	0.778964829	0.549961897	1.103324081	0.709495439
ukb-ppp-DTNB-OID31395	finngen_R9_H8_HL_SEN_NAS	Sensorineural hearing loss || id:finngen_R9_H8_HL_SEN_NAS	Dystrobrevin beta | Oncology_II	Wald ratio	1	0.287307796	0.202198729	0.155340625	-0.109001713	0.683617305	1.332834392	0.896728882	1.98103078	0.709495439
ukb-ppp-FABP6-OID20076	finngen_R9_H8_HL_SEN_NAS	Sensorineural hearing loss || id:finngen_R9_H8_HL_SEN_NAS	Gastrotropin | Cardiometabolic	Wald ratio	1	-0.092521224	0.065257965	0.156255958	-0.220426836	0.035384387	0.911629862	0.802176327	1.036017864	0.709495439
ukb-ppp-GSTP1-OID20876	finngen_R9_H8_HL_SEN_NAS	Sensorineural hearing loss || id:finngen_R9_H8_HL_SEN_NAS	Glutathione S-transferase P | Neurology	Wald ratio	1	-0.061678505	0.043834975	0.159409159	-0.147595056	0.024238046	0.940185103	0.862780422	1.024534175	0.709495439
ukb-ppp-MZB1-OID20732	finngen_R9_H8_HL_SEN_NAS	Sensorineural hearing loss || id:finngen_R9_H8_HL_SEN_NAS	Marginal zone B- and B1-cell-specific protein | Inflammation	Wald ratio	1	0.12852769	0.090962125	0.157661519	-0.049758075	0.306813456	1.137152909	0.951459578	1.359087415	0.709495439
ukb-ppp-PPP1R14D-OID30997	finngen_R9_H8_HL_SEN_NAS	Sensorineural hearing loss || id:finngen_R9_H8_HL_SEN_NAS	Protein phosphatase 1 regulatory subunit 14D | Neurology_II	Wald ratio	1	0.201121765	0.141807924	0.156112282	-0.076821767	0.479065297	1.222773653	0.926054892	1.614564558	0.709495439
ukb-ppp-SCG2-OID21400	finngen_R9_H8_HL_SEN_NAS	Sensorineural hearing loss || id:finngen_R9_H8_HL_SEN_NAS	Secretogranin-2 | Oncology	Wald ratio	1	-0.262484624	0.18359226	0.152798808	-0.622325453	0.097356205	0.769138191	0.536694927	1.102252932	0.709495439
ukb-ppp-SLMAP-OID31441	finngen_R9_H8_HL_SEN_NAS	Sensorineural hearing loss || id:finngen_R9_H8_HL_SEN_NAS	Sarcolemmal membrane-associated protein | Oncology_II	Wald ratio	1	-0.189752694	0.132864425	0.153243565	-0.450166967	0.070661579	0.827163671	0.637521698	1.073217965	0.709495439
ukb-ppp-CTSV-OID21405	finngen_R9_H8_HL_SEN_NAS	Sensorineural hearing loss || id:finngen_R9_H8_HL_SEN_NAS	Cathepsin L2 | Oncology	Inverse variance weighted	3	0.074896298	0.036629587	0.040885033	0.003102307	0.14669029	1.077772378	1.003107124	1.157995264	0.714920235
ukb-ppp-ACRV1-OID30513	finngen_R9_H8_HL_SEN_NAS	Sensorineural hearing loss || id:finngen_R9_H8_HL_SEN_NAS	Acrosomal protein SP-10 | Inflammation_II	Wald ratio	1	0.251785258	0.18102882	0.164268699	-0.103031228	0.606601745	1.286319781	0.902098802	1.834187757	0.719819071
ukb-ppp-IMPA1-OID20907	finngen_R9_H8_HL_SEN_NAS	Sensorineural hearing loss || id:finngen_R9_H8_HL_SEN_NAS	Inositol monophosphatase 1 | Neurology	Wald ratio	1	0.057505093	0.041442129	0.165258924	-0.02372148	0.138731666	1.059190665	0.976557662	1.148815792	0.719819071
ukb-ppp-PRDX6-OID21404	finngen_R9_H8_HL_SEN_NAS	Sensorineural hearing loss || id:finngen_R9_H8_HL_SEN_NAS	Peroxiredoxin-6 | Oncology	Wald ratio	1	0.097945961	0.070420811	0.164265848	-0.040078827	0.23597075	1.102903184	0.960713706	1.266137275	0.719819071
ukb-ppp-IL1R2-OID20757	finngen_R9_H8_HL_SEN_NAS	Sensorineural hearing loss || id:finngen_R9_H8_HL_SEN_NAS	Interleukin-1 receptor type 2 | Inflammation	Inverse variance weighted	6	0.047318097	0.023268193	0.041992377	0.001712439	0.092923756	1.048455467	1.001713906	1.097378064	0.724224701
ukb-ppp-AIF1L-OID30204	finngen_R9_H8_HL_SEN_NAS	Sensorineural hearing loss || id:finngen_R9_H8_HL_SEN_NAS	Allograft inflammatory factor 1-like | Cardiometabolic_II	Wald ratio	1	0.075880591	0.055396466	0.170757727	-0.032696481	0.184457663	1.078833744	0.96783227	1.202566068	0.726431254
ukb-ppp-APOF-OID30701	finngen_R9_H8_HL_SEN_NAS	Sensorineural hearing loss || id:finngen_R9_H8_HL_SEN_NAS	Apolipoprotein F | Inflammation_II	Wald ratio	1	0.071764532	0.053552763	0.180222098	-0.033198884	0.176727947	1.074402327	0.967346151	1.193306407	0.726431254
ukb-ppp-CEBPB-OID20052	finngen_R9_H8_HL_SEN_NAS	Sensorineural hearing loss || id:finngen_R9_H8_HL_SEN_NAS	CCAAT/enhancer-binding protein beta | Cardiometabolic	Wald ratio	1	0.236469163	0.173811087	0.173673247	-0.104200568	0.577138895	1.266768492	0.901044559	1.78093569	0.726431254
ukb-ppp-CXCL17-OID20622	finngen_R9_H8_HL_SEN_NAS	Sensorineural hearing loss || id:finngen_R9_H8_HL_SEN_NAS	C-X-C motif chemokine 17 | Inflammation	Wald ratio	1	0.187777825	0.137784185	0.172932881	-0.082279177	0.457834827	1.206565417	0.921014796	1.580647901	0.726431254
ukb-ppp-FCGR2B-OID21215	finngen_R9_H8_HL_SEN_NAS	Sensorineural hearing loss || id:finngen_R9_H8_HL_SEN_NAS	Low affinity immunoglobulin gamma Fc region receptor II-b | Oncology	Wald ratio	1	0.033349632	0.025175768	0.185280006	-0.015994874	0.082694138	1.033911965	0.984132365	1.086209527	0.726431254
ukb-ppp-ICAM2-OID20248	finngen_R9_H8_HL_SEN_NAS	Sensorineural hearing loss || id:finngen_R9_H8_HL_SEN_NAS	Intercellular adhesion molecule 2 | Cardiometabolic	Wald ratio	1	0.205552176	0.1551445	0.185201697	-0.098531045	0.509635396	1.228203062	0.90616756	1.664684134	0.726431254
ukb-ppp-NIT1-OID30252	finngen_R9_H8_HL_SEN_NAS	Sensorineural hearing loss || id:finngen_R9_H8_HL_SEN_NAS	Deaminated glutathione amidase | Cardiometabolic_II	Wald ratio	1	-0.090059775	0.066844666	0.177883839	-0.22107532	0.04095577	0.913876556	0.801656297	1.041806025	0.726431254
ukb-ppp-OXCT1-OID30227	finngen_R9_H8_HL_SEN_NAS	Sensorineural hearing loss || id:finngen_R9_H8_HL_SEN_NAS	Succinyl-CoA:3-ketoacid coenzyme A transferase 1, mitochondrial | Cardiometabolic_II	Wald ratio	1	-0.265968797	0.200160037	0.183920327	-0.65828247	0.126344876	0.766463043	0.517739805	1.134673423	0.726431254
ukb-ppp-PLA2G7-OID21105	finngen_R9_H8_HL_SEN_NAS	Sensorineural hearing loss || id:finngen_R9_H8_HL_SEN_NAS	Platelet-activating factor acetylhydrolase | Neurology	Wald ratio	1	-0.138727668	0.101999835	0.173805438	-0.338647344	0.061192008	0.870465052	0.712733754	1.063103019	0.726431254
ukb-ppp-ROBO4-OID30226	finngen_R9_H8_HL_SEN_NAS	Sensorineural hearing loss || id:finngen_R9_H8_HL_SEN_NAS	Roundabout homolog 4 | Cardiometabolic_II	Wald ratio	1	0.132582448	0.098174904	0.176864667	-0.059840364	0.32500526	1.141773149	0.941914885	1.384037926	0.726431254
ukb-ppp-SLA2-OID31017	finngen_R9_H8_HL_SEN_NAS	Sensorineural hearing loss || id:finngen_R9_H8_HL_SEN_NAS	Src-like-adapter 2 | Neurology_II	Wald ratio	1	0.182088125	0.132419524	0.169105036	-0.077454141	0.441630392	1.199719915	0.925469465	1.555240804	0.726431254
ukb-ppp-SNAP25-OID30811	finngen_R9_H8_HL_SEN_NAS	Sensorineural hearing loss || id:finngen_R9_H8_HL_SEN_NAS	Synaptosomal-associated protein 25 | Neurology_II	Wald ratio	1	0.11701889	0.086498601	0.176106294	-0.052518367	0.286556147	1.124140665	0.948836894	1.331832945	0.726431254
ukb-ppp-TGFBR1-OID30502	finngen_R9_H8_HL_SEN_NAS	Sensorineural hearing loss || id:finngen_R9_H8_HL_SEN_NAS	TGF-beta receptor type-1 | Inflammation_II	Wald ratio	1	-0.222684749	0.168306489	0.185805221	-0.552565468	0.10719597	0.800367126	0.575471561	1.113152378	0.726431254
ukb-ppp-TRIM25-OID31482	finngen_R9_H8_HL_SEN_NAS	Sensorineural hearing loss || id:finngen_R9_H8_HL_SEN_NAS	E3 ubiquitin/ISG15 ligase TRIM25 | Oncology_II	Wald ratio	1	-0.133622487	0.096997469	0.168330727	-0.323737527	0.056492553	0.874920296	0.723440101	1.058118735	0.726431254
ukb-ppp-UROS-OID30964	finngen_R9_H8_HL_SEN_NAS	Sensorineural hearing loss || id:finngen_R9_H8_HL_SEN_NAS	Uroporphyrinogen-III synthase | Neurology_II	Wald ratio	1	-0.116270215	0.086512429	0.178957695	-0.285834576	0.053294147	0.890234636	0.751386903	1.054739848	0.726431254
ukb-ppp-VAMP8-OID30555	finngen_R9_H8_HL_SEN_NAS	Sensorineural hearing loss || id:finngen_R9_H8_HL_SEN_NAS	Vesicle-associated membrane protein 8 | Inflammation_II	Wald ratio	1	-0.073032112	0.054638407	0.181338794	-0.180123391	0.034059167	0.929570979	0.835167153	1.034645821	0.726431254
ukb-ppp-VCPKMT-OID31179	finngen_R9_H8_HL_SEN_NAS	Sensorineural hearing loss || id:finngen_R9_H8_HL_SEN_NAS	Protein-lysine methyltransferase METTL21D | Oncology_II	Wald ratio	1	0.137361947	0.102248103	0.179136644	-0.063044334	0.337768228	1.147243315	0.938901848	1.401815564	0.726431254
ukb-ppp-FAM3C-OID20233	finngen_R9_H8_HL_SEN_NAS	Sensorineural hearing loss || id:finngen_R9_H8_HL_SEN_NAS	Protein FAM3C | Cardiometabolic	Wald ratio	1	-0.114804992	0.087355495	0.188769661	-0.286021762	0.056411777	0.891539984	0.751246267	1.058033268	0.733601857
ukb-ppp-VAV3-OID30795	finngen_R9_H8_HL_SEN_NAS	Sensorineural hearing loss || id:finngen_R9_H8_HL_SEN_NAS	Guanine nucleotide exchange factor VAV3 | Neurology_II	Wald ratio	1	0.206144193	0.157545593	0.190712842	-0.102645168	0.514933555	1.228930395	0.902447134	1.6735273	0.736741873
ukb-ppp-CIAPIN1-OID21501	finngen_R9_H8_HL_SEN_NAS	Sensorineural hearing loss || id:finngen_R9_H8_HL_SEN_NAS	Anamorsin | Oncology	Wald ratio	1	-0.199668393	0.153871731	0.194414912	-0.501256986	0.101920199	0.819002295	0.605768738	1.107295105	0.738247622
ukb-ppp-IFNL1-OID20795	finngen_R9_H8_HL_SEN_NAS	Sensorineural hearing loss || id:finngen_R9_H8_HL_SEN_NAS	Interferon lambda-1 | Neurology	Wald ratio	1	0.259324283	0.199215755	0.193010146	-0.131138597	0.649787162	1.296054025	0.877096203	1.915133173	0.738247622
ukb-ppp-TGFA-OID20600	finngen_R9_H8_HL_SEN_NAS	Sensorineural hearing loss || id:finngen_R9_H8_HL_SEN_NAS	Protransforming growth factor alpha [Cleaved into: Transforming growth factor alpha | Inflammation	Wald ratio	1	0.103457949	0.079746379	0.194515167	-0.052844953	0.259760852	1.108999158	0.948527067	1.296619965	0.738247622
ukb-ppp-ANKMY2-OID30518	finngen_R9_H8_HL_SEN_NAS	Sensorineural hearing loss || id:finngen_R9_H8_HL_SEN_NAS	Ankyrin repeat and MYND domain-containing protein 2 | Inflammation_II	Wald ratio	1	-0.14123588	0.109766135	0.19819953	-0.356377505	0.073905746	0.868284477	0.700208238	1.076705317	0.739261466
ukb-ppp-LONP1-OID30219	finngen_R9_H8_HL_SEN_NAS	Sensorineural hearing loss || id:finngen_R9_H8_HL_SEN_NAS	Lon protease homolog, mitochondrial | Cardiometabolic_II	Wald ratio	1	-0.063994586	0.049641716	0.197353165	-0.161292349	0.033303176	0.938010077	0.851043233	1.033863935	0.739261466
ukb-ppp-UNC5D-OID30447	finngen_R9_H8_HL_SEN_NAS	Sensorineural hearing loss || id:finngen_R9_H8_HL_SEN_NAS	Netrin receptor UNC5D | Inflammation_II	Wald ratio	1	0.643619289	0.498109859	0.196314494	-0.332676035	1.619914612	1.903357227	0.71700244	5.05265886	0.739261466
ukb-ppp-ALDH5A1-OID31047	finngen_R9_H8_HL_SEN_NAS	Sensorineural hearing loss || id:finngen_R9_H8_HL_SEN_NAS	Succinate-semialdehyde dehydrogenase, mitochondrial | Neurology_II	Inverse variance weighted	2	0.115688016	0.058492497	0.047948274	0.001042721	0.23033331	1.12264557	1.001043265	1.259019584	0.742705593
ukb-ppp-CD276-OID20680	finngen_R9_H8_HL_SEN_NAS	Sensorineural hearing loss || id:finngen_R9_H8_HL_SEN_NAS	CD276 antigen | Inflammation	Inverse variance weighted	5	-0.075785971	0.038327759	0.048006274	-0.150908378	-0.000663564	0.927014593	0.859926483	0.999336656	0.742705593
ukb-ppp-CDH3-OID21008	finngen_R9_H8_HL_SEN_NAS	Sensorineural hearing loss || id:finngen_R9_H8_HL_SEN_NAS	Cadherin-3 | Neurology	Inverse variance weighted	2	-0.184082462	0.091324001	0.043830583	-0.363077504	-0.005087421	0.831867203	0.695532525	0.994925498	0.742705593
ukb-ppp-CRNN-OID21427	finngen_R9_H8_HL_SEN_NAS	Sensorineural hearing loss || id:finngen_R9_H8_HL_SEN_NAS	Cornulin | Oncology	Inverse variance weighted	11	-0.036478681	0.018313713	0.046384454	-0.072373559	-0.000583803	0.964178649	0.930183353	0.999416367	0.742705593
ukb-ppp-CTSH-OID20113	finngen_R9_H8_HL_SEN_NAS	Sensorineural hearing loss || id:finngen_R9_H8_HL_SEN_NAS	Pro-cathepsin H [Cleaved into: Cathepsin H mini chain; Cathepsin H | Cardiometabolic	Inverse variance weighted	11	0.018089326	0.009076927	0.046273391	0.000298549	0.035880103	1.018253929	1.000298593	1.036531562	0.742705593
ukb-ppp-ITIH4-OID30762	finngen_R9_H8_HL_SEN_NAS	Sensorineural hearing loss || id:finngen_R9_H8_HL_SEN_NAS	Inter-alpha-trypsin inhibitor heavy chain H4 | Inflammation_II	Inverse variance weighted	3	0.0646212	0.032664799	0.047893395	0.000598194	0.128644205	1.066754861	1.000598373	1.137285412	0.742705593
ukb-ppp-RBKS-OID20986	finngen_R9_H8_HL_SEN_NAS	Sensorineural hearing loss || id:finngen_R9_H8_HL_SEN_NAS	Ribokinase | Neurology	Inverse variance weighted	3	0.047069948	0.02366468	0.046697003	0.000687176	0.09345272	1.048195326	1.000687412	1.097958691	0.742705593
ukb-ppp-VSTM1-OID20851	finngen_R9_H8_HL_SEN_NAS	Sensorineural hearing loss || id:finngen_R9_H8_HL_SEN_NAS	V-set and transmembrane domain-containing protein 1 | Neurology	Inverse variance weighted	4	-0.028601091	0.01436685	0.046506201	-0.056760117	-0.000442065	0.971804048	0.944820688	0.999558033	0.742705593
ukb-ppp-ZFYVE19-OID31452	finngen_R9_H8_HL_SEN_NAS	Sensorineural hearing loss || id:finngen_R9_H8_HL_SEN_NAS	Abscission/NoCut checkpoint regulator | Oncology_II	Inverse variance weighted	3	-0.054089741	0.027400042	0.0483732	-0.107793823	-0.000385659	0.947347087	0.897812686	0.999614415	0.742705593
ukb-ppp-AARSD1-OID21311	finngen_R9_H8_HL_SEN_NAS	Sensorineural hearing loss || id:finngen_R9_H8_HL_SEN_NAS	Alanyl-tRNA editing protein Aarsd1 | Oncology	Wald ratio	1	0.087701749	0.068526975	0.200610725	-0.046611121	0.222014619	1.091662484	0.954458494	1.248589631	0.743979201
ukb-ppp-SIAE-OID21503	finngen_R9_H8_HL_SEN_NAS	Sensorineural hearing loss || id:finngen_R9_H8_HL_SEN_NAS	Sialate O-acetylesterase | Oncology	Inverse variance weighted	2	-0.078044156	0.039661075	0.049093688	-0.155779864	-0.000308449	0.924923584	0.85574755	0.999691599	0.744686189
ukb-ppp-C1QTNF5-OID30618	finngen_R9_H8_HL_SEN_NAS	Sensorineural hearing loss || id:finngen_R9_H8_HL_SEN_NAS	Complement C1q tumor necrosis factor-related protein 5 | Inflammation_II	Wald ratio	1	-0.084677913	0.066860351	0.205337995	-0.215724201	0.046368376	0.918808173	0.805957553	1.047460199	0.752905981
ukb-ppp-STXBP1-OID31054	finngen_R9_H8_HL_SEN_NAS	Sensorineural hearing loss || id:finngen_R9_H8_HL_SEN_NAS	Syntaxin-binding protein 1 | Neurology_II	Wald ratio	1	-0.21370386	0.168606604	0.204987183	-0.544172804	0.116765084	0.807587509	0.580321625	1.123855387	0.752905981
ukb-ppp-AREG-OID21357	finngen_R9_H8_HL_SEN_NAS	Sensorineural hearing loss || id:finngen_R9_H8_HL_SEN_NAS	Amphiregulin | Oncology	Wald ratio	1	0.074784536	0.0602836	0.214773772	-0.04337132	0.192940392	1.077651931	0.957555765	1.212810498	0.753225628
ukb-ppp-CCL7-OID20523	finngen_R9_H8_HL_SEN_NAS	Sensorineural hearing loss || id:finngen_R9_H8_HL_SEN_NAS	C-C motif chemokine 7 | Inflammation	Wald ratio	1	0.217653152	0.175209078	0.214145021	-0.125756641	0.561062944	1.243155806	0.881829422	1.752534356	0.753225628
ukb-ppp-CTF1-OID20061	finngen_R9_H8_HL_SEN_NAS	Sensorineural hearing loss || id:finngen_R9_H8_HL_SEN_NAS	Cardiotrophin-1 | Cardiometabolic	Wald ratio	1	0.205878569	0.166571699	0.216467603	-0.12060196	0.532359098	1.228604004	0.886386706	1.702944988	0.753225628
ukb-ppp-GART-OID31004	finngen_R9_H8_HL_SEN_NAS	Sensorineural hearing loss || id:finngen_R9_H8_HL_SEN_NAS	Trifunctional purine biosynthetic protein adenosine-3 | Neurology_II	Wald ratio	1	-0.106558563	0.085766838	0.214081089	-0.274661565	0.061544439	0.898922403	0.759829233	1.063477756	0.753225628
ukb-ppp-GAS2-OID31285	finngen_R9_H8_HL_SEN_NAS	Sensorineural hearing loss || id:finngen_R9_H8_HL_SEN_NAS	Growth arrest-specific protein 2 | Oncology_II	Wald ratio	1	-0.100020983	0.081299878	0.218595175	-0.259368743	0.059326777	0.904818432	0.771538471	1.061121935	0.753225628
ukb-ppp-KLK3-OID30364	finngen_R9_H8_HL_SEN_NAS	Sensorineural hearing loss || id:finngen_R9_H8_HL_SEN_NAS	Prostate-specific antigen | Cardiometabolic_II	Wald ratio	1	-0.198600533	0.162494288	0.22163197	-0.517089337	0.119888271	0.819877342	0.596253518	1.127370885	0.753225628
ukb-ppp-LAP3-OID20436	finngen_R9_H8_HL_SEN_NAS	Sensorineural hearing loss || id:finngen_R9_H8_HL_SEN_NAS	Cytosol aminopeptidase | Inflammation	Wald ratio	1	0.354556444	0.281705749	0.20817281	-0.197586825	0.906699712	1.425548203	0.82070888	2.476137068	0.753225628
ukb-ppp-NFU1-OID31510	finngen_R9_H8_HL_SEN_NAS	Sensorineural hearing loss || id:finngen_R9_H8_HL_SEN_NAS	NFU1 iron-sulfur cluster scaffold homolog, mitochondrial | Oncology_II	Wald ratio	1	-0.115451403	0.094046436	0.21959717	-0.299782417	0.068879612	0.89096387	0.740979428	1.071307229	0.753225628
ukb-ppp-NPDC1-OID20205	finngen_R9_H8_HL_SEN_NAS	Sensorineural hearing loss || id:finngen_R9_H8_HL_SEN_NAS	Neural proliferation differentiation and control protein 1 | Cardiometabolic	Wald ratio	1	0.237548179	0.194378586	0.22167349	-0.143433849	0.618530208	1.268136093	0.86637811	1.85619781	0.753225628
ukb-ppp-NSFL1C-OID21022	finngen_R9_H8_HL_SEN_NAS	Sensorineural hearing loss || id:finngen_R9_H8_HL_SEN_NAS	NSFL1 cofactor p47 | Neurology	Wald ratio	1	0.141671381	0.114999299	0.217974278	-0.083727245	0.367070007	1.152197952	0.919682069	1.443498971	0.753225628
ukb-ppp-OMP-OID30835	finngen_R9_H8_HL_SEN_NAS	Sensorineural hearing loss || id:finngen_R9_H8_HL_SEN_NAS	Olfactory marker protein | Neurology_II	Wald ratio	1	0.04356755	0.035373371	0.218080512	-0.025764257	0.112899357	1.04453055	0.97456481	1.119519255	0.753225628
ukb-ppp-SEPTIN8-OID31079	finngen_R9_H8_HL_SEN_NAS	Sensorineural hearing loss || id:finngen_R9_H8_HL_SEN_NAS	Septin-8 | Neurology_II	Wald ratio	1	-0.082476832	0.066691549	0.216201856	-0.213192269	0.048238604	0.920832771	0.808000769	1.049421022	0.753225628
ukb-ppp-THPO-OID20098	finngen_R9_H8_HL_SEN_NAS	Sensorineural hearing loss || id:finngen_R9_H8_HL_SEN_NAS	Thrombopoietin | Cardiometabolic	Wald ratio	1	0.174503343	0.142687412	0.221338594	-0.105163984	0.45417067	1.190654723	0.900176896	1.574866757	0.753225628
ukb-ppp-TSPYL1-OID30512	finngen_R9_H8_HL_SEN_NAS	Sensorineural hearing loss || id:finngen_R9_H8_HL_SEN_NAS	Testis-specific Y-encoded-like protein 1 | Inflammation_II	Wald ratio	1	0.07832235	0.062227886	0.208161295	-0.043644305	0.200289006	1.081471215	0.957294401	1.221755802	0.753225628
ukb-ppp-SEZ6L2-OID21289	finngen_R9_H8_HL_SEN_NAS	Sensorineural hearing loss || id:finngen_R9_H8_HL_SEN_NAS	Seizure 6-like protein 2 | Oncology	Inverse variance weighted	3	0.10522011	0.053895786	0.05090399	-0.00041563	0.21085585	1.110955116	0.999584456	1.234734356	0.762953851
ukb-ppp-OMD-OID20725	finngen_R9_H8_HL_SEN_NAS	Sensorineural hearing loss || id:finngen_R9_H8_HL_SEN_NAS	Osteomodulin | Inflammation	Wald ratio	1	-0.167901687	0.1387436	0.226218243	-0.439839143	0.104035768	0.845436948	0.644140027	1.109640144	0.764664791
ukb-ppp-CD5L-OID30775	finngen_R9_H8_HL_SEN_NAS	Sensorineural hearing loss || id:finngen_R9_H8_HL_SEN_NAS	CD5 antigen-like | Inflammation_II	Inverse variance weighted	4	-0.075937218	0.039288018	0.053256645	-0.152941733	0.001067297	0.926874395	0.858179724	1.001067866	0.76475158
ukb-ppp-CRH-OID21257	finngen_R9_H8_HL_SEN_NAS	Sensorineural hearing loss || id:finngen_R9_H8_HL_SEN_NAS	Corticoliberin | Oncology	Inverse variance weighted	3	0.056865608	0.029461129	0.053583173	-0.000878206	0.114609421	1.058513545	0.99912218	1.121435343	0.76475158
ukb-ppp-FGL1-OID30702	finngen_R9_H8_HL_SEN_NAS	Sensorineural hearing loss || id:finngen_R9_H8_HL_SEN_NAS	Fibrinogen-like protein 1 | Inflammation_II	Inverse variance weighted	4	-0.030996531	0.016004598	0.052778766	-0.062365543	0.000372481	0.969478936	0.939539382	1.00037255	0.76475158
ukb-ppp-FOLR1-OID21529	finngen_R9_H8_HL_SEN_NAS	Sensorineural hearing loss || id:finngen_R9_H8_HL_SEN_NAS	Folate receptor alpha | Oncology	Inverse variance weighted	4	-0.143835311	0.07502406	0.055213909	-0.290882468	0.003211846	0.866030362	0.74760354	1.003217009	0.76475158
ukb-ppp-PIK3IP1-OID21094	finngen_R9_H8_HL_SEN_NAS	Sensorineural hearing loss || id:finngen_R9_H8_HL_SEN_NAS	Phosphoinositide-3-kinase-interacting protein 1 | Neurology	Inverse variance weighted	2	0.05734543	0.02951037	0.0519884	-0.000494895	0.115185756	1.059021565	0.999505227	1.122081851	0.76475158
ukb-ppp-RELT-OID21142	finngen_R9_H8_HL_SEN_NAS	Sensorineural hearing loss || id:finngen_R9_H8_HL_SEN_NAS	Tumor necrosis factor receptor superfamily member 19L | Neurology	Inverse variance weighted	4	0.04361709	0.022660615	0.054254727	-0.000797716	0.088031896	1.044582298	0.999202602	1.092022953	0.76475158
ukb-ppp-SPP1-OID20322	finngen_R9_H8_HL_SEN_NAS	Sensorineural hearing loss || id:finngen_R9_H8_HL_SEN_NAS	Osteopontin | Cardiometabolic	Inverse variance weighted	2	-0.162671339	0.084870483	0.055275928	-0.329017485	0.003674807	0.849870462	0.719630434	1.003681568	0.76475158
ukb-ppp-COL5A1-OID30587	finngen_R9_H8_HL_SEN_NAS	Sensorineural hearing loss || id:finngen_R9_H8_HL_SEN_NAS	Collagen alpha-1(V) chain | Inflammation_II	Inverse variance weighted	4	0.058965522	0.030886767	0.056250883	-0.001572541	0.119503585	1.060738668	0.998428695	1.126937284	0.769781106
ukb-ppp-CEP170-OID30240	finngen_R9_H8_HL_SEN_NAS	Sensorineural hearing loss || id:finngen_R9_H8_HL_SEN_NAS	Centrosomal protein of 170 kDa | Cardiometabolic_II	Wald ratio	1	-0.156637017	0.130817194	0.231161081	-0.413038718	0.099764684	0.855014358	0.661636665	1.104910884	0.77732405
ukb-ppp-NUDT5-OID21115	finngen_R9_H8_HL_SEN_NAS	Sensorineural hearing loss || id:finngen_R9_H8_HL_SEN_NAS	ADP-sugar pyrophosphatase | Neurology	Wald ratio	1	0.179406293	0.150566844	0.233441986	-0.115704721	0.474517308	1.196506778	0.890738201	1.607238209	0.780947675
ukb-ppp-PTPRF-OID20310	finngen_R9_H8_HL_SEN_NAS	Sensorineural hearing loss || id:finngen_R9_H8_HL_SEN_NAS	Receptor-type tyrosine-protein phosphatase F | Cardiometabolic	Wald ratio	1	0.146346233	0.123169764	0.234767672	-0.095066504	0.387758971	1.157596917	0.909312459	1.473674543	0.781354971
ukb-ppp-FASLG-OID20665	finngen_R9_H8_HL_SEN_NAS	Sensorineural hearing loss || id:finngen_R9_H8_HL_SEN_NAS	Tumor necrosis factor ligand superfamily member 6 | Inflammation	Wald ratio	1	-0.150793483	0.127498529	0.236925038	-0.400690599	0.099103633	0.86002529	0.669857283	1.104180723	0.784511988
ukb-ppp-ADAM9-OID31488	finngen_R9_H8_HL_SEN_NAS	Sensorineural hearing loss || id:finngen_R9_H8_HL_SEN_NAS	Disintegrin and metalloproteinase domain-containing protein 9 | Oncology_II	Inverse variance weighted	6	0.116452985	0.063024106	0.064638071	-0.007074261	0.239980232	1.123504688	0.992950702	1.271224021	0.793899739
ukb-ppp-AGER-OID20756	finngen_R9_H8_HL_SEN_NAS	Sensorineural hearing loss || id:finngen_R9_H8_HL_SEN_NAS	Advanced glycosylation end product-specific receptor | Inflammation	Inverse variance weighted	2	0.109577649	0.058687727	0.061883358	-0.005450297	0.224605594	1.115806708	0.994564529	1.25182889	0.793899739
ukb-ppp-CCN1-OID21368	finngen_R9_H8_HL_SEN_NAS	Sensorineural hearing loss || id:finngen_R9_H8_HL_SEN_NAS	CCN family member 1 | Oncology	Inverse variance weighted	3	-0.123583313	0.06705355	0.065321129	-0.255008271	0.007841646	0.883748011	0.774910089	1.007872472	0.793899739
ukb-ppp-CTHRC1-OID30393	finngen_R9_H8_HL_SEN_NAS	Sensorineural hearing loss || id:finngen_R9_H8_HL_SEN_NAS	Collagen triple helix repeat-containing protein 1 | Cardiometabolic_II	Inverse variance weighted	2	-0.267715253	0.146411149	0.067472019	-0.554681105	0.019250599	0.765125617	0.574255359	1.019437087	0.793899739
ukb-ppp-CTRC-OID20752	finngen_R9_H8_HL_SEN_NAS	Sensorineural hearing loss || id:finngen_R9_H8_HL_SEN_NAS	Chymotrypsin-C | Inflammation	Inverse variance weighted	5	-0.04712765	0.025076406	0.060195054	-0.096277407	0.002022106	0.953965616	0.908212037	1.002024152	0.793899739
ukb-ppp-ECHDC3-OID30293	finngen_R9_H8_HL_SEN_NAS	Sensorineural hearing loss || id:finngen_R9_H8_HL_SEN_NAS	Enoyl-CoA hydratase domain-containing protein 3, mitochondrial | Cardiometabolic_II	Inverse variance weighted	3	0.07634982	0.041412456	0.065235059	-0.004818593	0.157518232	1.079340082	0.995192998	1.170602101	0.793899739
ukb-ppp-FAM171B-OID31338	finngen_R9_H8_HL_SEN_NAS	Sensorineural hearing loss || id:finngen_R9_H8_HL_SEN_NAS	Protein FAM171B | Oncology_II	Inverse variance weighted	2	-0.049281825	0.026395354	0.061892598	-0.101016718	0.002453069	0.95191282	0.903917921	1.00245608	0.793899739
ukb-ppp-FGFR4-OID30646	finngen_R9_H8_HL_SEN_NAS	Sensorineural hearing loss || id:finngen_R9_H8_HL_SEN_NAS	Fibroblast growth factor receptor 4 | Inflammation_II	Inverse variance weighted	5	0.06083824	0.03315688	0.066526401	-0.004149244	0.125825725	1.062726994	0.995859352	1.134084508	0.793899739
ukb-ppp-IL5RA-OID20601	finngen_R9_H8_HL_SEN_NAS	Sensorineural hearing loss || id:finngen_R9_H8_HL_SEN_NAS	Interleukin-5 receptor subunit alpha | Inflammation	Inverse variance weighted	3	0.044929646	0.024561709	0.067361311	-0.003211303	0.093070596	1.04595427	0.996793847	1.097539214	0.793899739
ukb-ppp-KLRF1-OID30464	finngen_R9_H8_HL_SEN_NAS	Sensorineural hearing loss || id:finngen_R9_H8_HL_SEN_NAS	Killer cell lectin-like receptor subfamily F member 1 | Inflammation_II	Inverse variance weighted	2	0.105682215	0.057326615	0.065254514	-0.00667795	0.218042381	1.111468613	0.993344298	1.243639773	0.793899739
ukb-ppp-LILRB2-OID20301	finngen_R9_H8_HL_SEN_NAS	Sensorineural hearing loss || id:finngen_R9_H8_HL_SEN_NAS	Leukocyte immunoglobulin-like receptor subfamily B member 2 | Cardiometabolic	Inverse variance weighted	5	0.01808594	0.009773585	0.064242676	-0.001070286	0.037242166	1.018250481	0.998930286	1.037944345	0.793899739
ukb-ppp-MLN-OID20541	finngen_R9_H8_HL_SEN_NAS	Sensorineural hearing loss || id:finngen_R9_H8_HL_SEN_NAS	Promotilin [Cleaved into: Motilin; Motilin-associated peptide | Inflammation	Inverse variance weighted (multiplicative random effects)	6	-0.06437563	0.03489558	0.065065537	-0.132770967	0.004019707	0.937652723	0.875665625	1.004027797	0.793899739
ukb-ppp-NPHS1-OID30540	finngen_R9_H8_HL_SEN_NAS	Sensorineural hearing loss || id:finngen_R9_H8_HL_SEN_NAS	Nephrin | Inflammation_II	Inverse variance weighted	9	-0.032712228	0.017882804	0.06736125	-0.067762523	0.002338067	0.96781703	0.934482366	1.002340803	0.793899739
ukb-ppp-SERPINC1-OID30789	finngen_R9_H8_HL_SEN_NAS	Sensorineural hearing loss || id:finngen_R9_H8_HL_SEN_NAS	Antithrombin-III | Inflammation_II	Inverse variance weighted	2	0.229073092	0.123181712	0.062937105	-0.012363064	0.470509249	1.257433944	0.987713045	1.600809196	0.793899739
ukb-ppp-SPINK4-OID20509	finngen_R9_H8_HL_SEN_NAS	Sensorineural hearing loss || id:finngen_R9_H8_HL_SEN_NAS	Serine protease inhibitor Kazal-type 4 | Inflammation	Inverse variance weighted	9	0.029133935	0.015578832	0.061470288	-0.001400577	0.059668446	1.029562479	0.998600403	1.061484549	0.793899739
ukb-ppp-PKD1-OID30328	finngen_R9_H8_HL_SEN_NAS	Sensorineural hearing loss || id:finngen_R9_H8_HL_SEN_NAS	Polycystin-1 | Cardiometabolic_II	Inverse variance weighted	2	-0.054467058	0.029860323	0.068142818	-0.112993292	0.004059176	0.946989704	0.893156652	1.004067426	0.794368589
ukb-ppp-COMMD1-OID30222	finngen_R9_H8_HL_SEN_NAS	Sensorineural hearing loss || id:finngen_R9_H8_HL_SEN_NAS	COMM domain-containing protein 1 | Cardiometabolic_II	Wald ratio	1	0.039681789	0.033906885	0.241873597	-0.026775705	0.106139284	1.04047963	0.973579586	1.111976747	0.796832306
ukb-ppp-CMC1-OID30360	finngen_R9_H8_HL_SEN_NAS	Sensorineural hearing loss || id:finngen_R9_H8_HL_SEN_NAS	COX assembly mitochondrial protein homolog | Cardiometabolic_II	Wald ratio	1	0.168805823	0.144651844	0.243218409	-0.114711792	0.452323438	1.183890232	0.89162308	1.571960297	0.797215895
ukb-ppp-CA1-OID20409	finngen_R9_H8_HL_SEN_NAS	Sensorineural hearing loss || id:finngen_R9_H8_HL_SEN_NAS	Carbonic anhydrase 1 | Cardiometabolic	Wald ratio	1	0.118252383	0.102696624	0.249537727	-0.083033001	0.319537767	1.125528139	0.920320775	1.376491357	0.797524444
ukb-ppp-CLIC5-OID30890	finngen_R9_H8_HL_SEN_NAS	Sensorineural hearing loss || id:finngen_R9_H8_HL_SEN_NAS	Chloride intracellular channel protein 5 | Neurology_II	Wald ratio	1	-0.085539793	0.074036511	0.247937677	-0.230651354	0.059571769	0.918016612	0.794016248	1.061381933	0.797524444
ukb-ppp-GMFG-OID30340	finngen_R9_H8_HL_SEN_NAS	Sensorineural hearing loss || id:finngen_R9_H8_HL_SEN_NAS	Glia maturation factor gamma | Cardiometabolic_II	Wald ratio	1	0.151162612	0.131937751	0.251914501	-0.10743538	0.409760604	1.163185791	0.898134558	1.506457102	0.797524444
ukb-ppp-GORASP2-OID31438	finngen_R9_H8_HL_SEN_NAS	Sensorineural hearing loss || id:finngen_R9_H8_HL_SEN_NAS	Golgi reassembly-stacking protein 2 | Oncology_II	Wald ratio	1	0.19918887	0.171742701	0.246126247	-0.137426824	0.535804563	1.220412443	0.871598128	1.708822545	0.797524444
ukb-ppp-LDLR-OID20240	finngen_R9_H8_HL_SEN_NAS	Sensorineural hearing loss || id:finngen_R9_H8_HL_SEN_NAS	Low-density lipoprotein receptor | Cardiometabolic	Wald ratio	1	-0.408204712	0.355538654	0.250914764	-1.105060473	0.288651049	0.664842763	0.331190853	1.334625928	0.797524444
ukb-ppp-NPY-OID21388	finngen_R9_H8_HL_SEN_NAS	Sensorineural hearing loss || id:finngen_R9_H8_HL_SEN_NAS	Pro-neuropeptide Y [Cleaved into: Neuropeptide Y | Oncology	Wald ratio	1	0.09632957	0.083094716	0.246344391	-0.066536074	0.259195213	1.101121901	0.935629163	1.295886755	0.797524444
ukb-ppp-PTS-OID20847	finngen_R9_H8_HL_SEN_NAS	Sensorineural hearing loss || id:finngen_R9_H8_HL_SEN_NAS	6-pyruvoyl tetrahydrobiopterin synthase | Neurology	Wald ratio	1	0.04747157	0.041367046	0.251146224	-0.033607839	0.12855098	1.048616389	0.96695063	1.137179393	0.797524444
ukb-ppp-CEP152-OID31249	finngen_R9_H8_HL_SEN_NAS	Sensorineural hearing loss || id:finngen_R9_H8_HL_SEN_NAS	Centrosomal protein of 152 kDa | Oncology_II	Wald ratio	1	0.146534893	0.128651807	0.254701582	-0.105622649	0.398692435	1.15781533	0.899764111	1.489875315	0.802433625
ukb-ppp-ACE-OID30696	finngen_R9_H8_HL_SEN_NAS	Sensorineural hearing loss || id:finngen_R9_H8_HL_SEN_NAS	Angiotensin-converting enzyme | Inflammation_II	Inverse variance weighted	5	-0.040509018	0.02256793	0.072656634	-0.08474216	0.003724124	0.960300504	0.918749144	1.003731067	0.802871639
ukb-ppp-CSF1R-OID30681	finngen_R9_H8_HL_SEN_NAS	Sensorineural hearing loss || id:finngen_R9_H8_HL_SEN_NAS	Macrophage colony-stimulating factor 1 receptor | Inflammation_II	Inverse variance weighted	3	0.094569853	0.05257185	0.072039461	-0.008470973	0.19761068	1.099185942	0.991564804	1.218487919	0.802871639
ukb-ppp-GRIK2-OID30977	finngen_R9_H8_HL_SEN_NAS	Sensorineural hearing loss || id:finngen_R9_H8_HL_SEN_NAS	Glutamate receptor ionotropic, kainate 2 | Neurology_II	Inverse variance weighted	3	-0.049984368	0.027754592	0.071712262	-0.104383368	0.004414632	0.951244294	0.900879863	1.004424391	0.802871639
ukb-ppp-IL1RAP-OID21126	finngen_R9_H8_HL_SEN_NAS	Sensorineural hearing loss || id:finngen_R9_H8_HL_SEN_NAS	Interleukin-1 receptor accessory protein | Neurology	Inverse variance weighted	6	0.023806717	0.013363614	0.074837654	-0.002385966	0.049999399	1.024092359	0.997616878	1.051270465	0.802871639
ukb-ppp-PILRA-OID21129	finngen_R9_H8_HL_SEN_NAS	Sensorineural hearing loss || id:finngen_R9_H8_HL_SEN_NAS	Paired immunoglobulin-like type 2 receptor alpha | Neurology	Inverse variance weighted	7	-0.03501052	0.019598946	0.074043086	-0.073424454	0.003403415	0.965595259	0.929206341	1.003409213	0.802871639
ukb-ppp-ROBO1-OID20734	finngen_R9_H8_HL_SEN_NAS	Sensorineural hearing loss || id:finngen_R9_H8_HL_SEN_NAS	Roundabout homolog 1 | Inflammation	Inverse variance weighted	4	0.065277086	0.036742481	0.075632309	-0.006738177	0.13729235	1.067454761	0.993284474	1.147163472	0.802871639
ukb-ppp-SELP-OID20379	finngen_R9_H8_HL_SEN_NAS	Sensorineural hearing loss || id:finngen_R9_H8_HL_SEN_NAS	P-selectin | Cardiometabolic	Inverse variance weighted	5	-0.069660168	0.038589236	0.071047936	-0.14529507	0.005974735	0.932710731	0.864767089	1.005992619	0.802871639
ukb-ppp-TNFSF13B-OID20272	finngen_R9_H8_HL_SEN_NAS	Sensorineural hearing loss || id:finngen_R9_H8_HL_SEN_NAS	Tumor necrosis factor ligand superfamily member 13B | Cardiometabolic	Inverse variance weighted	5	0.086773339	0.047998064	0.070629724	-0.007302867	0.180849545	1.090649444	0.992723734	1.198234886	0.802871639
ukb-ppp-UXS1-OID21189	finngen_R9_H8_HL_SEN_NAS	Sensorineural hearing loss || id:finngen_R9_H8_HL_SEN_NAS	UDP-glucuronic acid decarboxylase 1 | Oncology	Inverse variance weighted	2	0.107214788	0.060206153	0.074946021	-0.010789271	0.225218848	1.113173326	0.989268724	1.252596814	0.802871639
ukb-ppp-VGF-OID31067	finngen_R9_H8_HL_SEN_NAS	Sensorineural hearing loss || id:finngen_R9_H8_HL_SEN_NAS	Neurosecretory protein VGF | Neurology_II	Inverse variance weighted	2	0.197129779	0.110535429	0.074519896	-0.019519661	0.413779219	1.217902088	0.980669614	1.512523153	0.802871639
ukb-ppp-VSIR-OID20131	finngen_R9_H8_HL_SEN_NAS	Sensorineural hearing loss || id:finngen_R9_H8_HL_SEN_NAS	V-type immunoglobulin domain-containing suppressor of T-cell activation | Cardiometabolic	Inverse variance weighted	2	0.049337955	0.027794998	0.075886994	-0.005140241	0.10381615	1.050575338	0.994872948	1.109396474	0.802871639
ukb-ppp-OSTN-OID30909	finngen_R9_H8_HL_SEN_NAS	Sensorineural hearing loss || id:finngen_R9_H8_HL_SEN_NAS	Osteocrin | Neurology_II	Wald ratio	1	0.118942175	0.105683991	0.260397883	-0.088198447	0.326082798	1.126304788	0.915579164	1.385530083	0.81641655
ukb-ppp-C1R-OID30753	finngen_R9_H8_HL_SEN_NAS	Sensorineural hearing loss || id:finngen_R9_H8_HL_SEN_NAS	Complement C1r subcomponent | Inflammation_II	Wald ratio	1	-0.166255802	0.148321127	0.262322824	-0.456965211	0.124453607	0.846829586	0.633202368	1.132529478	0.818497657
ukb-ppp-GIPC2-OID31153	finngen_R9_H8_HL_SEN_NAS	Sensorineural hearing loss || id:finngen_R9_H8_HL_SEN_NAS	PDZ domain-containing protein GIPC2 | Neurology_II	Inverse variance weighted	3	-0.055867215	0.031708089	0.078082287	-0.118015068	0.006280639	0.945664698	0.888682661	1.006300404	0.819213333
ukb-ppp-CRYBB1-OID30319	finngen_R9_H8_HL_SEN_NAS	Sensorineural hearing loss || id:finngen_R9_H8_HL_SEN_NAS	Beta-crystallin B1 | Cardiometabolic_II	Wald ratio	1	-0.061853862	0.055628552	0.266177473	-0.170885823	0.047178099	0.940020249	0.84291781	1.048308695	0.82344922
ukb-ppp-RRM2B-OID21174	finngen_R9_H8_HL_SEN_NAS	Sensorineural hearing loss || id:finngen_R9_H8_HL_SEN_NAS	Ribonucleoside-diphosphate reductase subunit M2 B | Oncology	Wald ratio	1	-0.100914299	0.090808974	0.266447359	-0.278899887	0.077071289	0.904010504	0.756615647	1.080119075	0.82344922
ukb-ppp-TGFB1-OID20621	finngen_R9_H8_HL_SEN_NAS	Sensorineural hearing loss || id:finngen_R9_H8_HL_SEN_NAS	Transforming growth factor beta-1 proprotein [Cleaved into: Latency-associated peptide | Inflammation	Inverse variance weighted	2	-0.05743777	0.032779852	0.079734639	-0.121686281	0.006810741	0.944180645	0.8854261	1.006833987	0.829635621
ukb-ppp-EFNA1-OID21125	finngen_R9_H8_HL_SEN_NAS	Sensorineural hearing loss || id:finngen_R9_H8_HL_SEN_NAS	Ephrin-A1 | Neurology	Inverse variance weighted	2	-0.04870051	0.027894915	0.08083594	-0.103374543	0.005973523	0.952466341	0.901789151	1.0059914	0.834200397
ukb-ppp-PHACTR2-OID31009	finngen_R9_H8_HL_SEN_NAS	Sensorineural hearing loss || id:finngen_R9_H8_HL_SEN_NAS	Phosphatase and actin regulator 2 | Neurology_II	Inverse variance weighted	2	-0.074049744	0.042526099	0.081634933	-0.157400898	0.009301411	0.9286255	0.854361478	1.009344804	0.835596592
ukb-ppp-HEPACAM2-OID31151	finngen_R9_H8_HL_SEN_NAS	Sensorineural hearing loss || id:finngen_R9_H8_HL_SEN_NAS	HEPACAM family member 2 | Neurology_II	Wald ratio	1	-0.49599446	0.45206473	0.272564571	-1.382041331	0.390052411	0.608965015	0.251065522	1.477058206	0.838362116
ukb-ppp-ASGR1-OID20990	finngen_R9_H8_HL_SEN_NAS	Sensorineural hearing loss || id:finngen_R9_H8_HL_SEN_NAS	Asialoglycoprotein receptor 1 | Neurology	Wald ratio	1	0.054860917	0.051130329	0.283288018	-0.045354528	0.155076362	1.056393678	0.955658614	1.167747129	0.838380853
ukb-ppp-CASP9-OID30530	finngen_R9_H8_HL_SEN_NAS	Sensorineural hearing loss || id:finngen_R9_H8_HL_SEN_NAS	Caspase-9 | Inflammation_II	Wald ratio	1	-0.117776855	0.108539089	0.27787292	-0.33051347	0.094959759	0.888894382	0.718554682	1.099614605	0.838380853
ukb-ppp-GFER-OID21259	finngen_R9_H8_HL_SEN_NAS	Sensorineural hearing loss || id:finngen_R9_H8_HL_SEN_NAS	FAD-linked sulfhydryl oxidase ALR | Oncology	Wald ratio	1	0.12053399	0.112401506	0.28356192	-0.099772963	0.340840942	1.128099084	0.905042873	1.406129568	0.838380853
ukb-ppp-LMOD1-OID30212	finngen_R9_H8_HL_SEN_NAS	Sensorineural hearing loss || id:finngen_R9_H8_HL_SEN_NAS	Leiomodin-1 | Cardiometabolic_II	Wald ratio	1	-0.052218893	0.048890867	0.285488703	-0.148044992	0.043607205	0.949121088	0.862392314	1.044571972	0.838380853
ukb-ppp-LMOD1-OID30547	finngen_R9_H8_HL_SEN_NAS	Sensorineural hearing loss || id:finngen_R9_H8_HL_SEN_NAS	Leiomodin-1 | Inflammation_II	Wald ratio	1	-0.055787472	0.052232012	0.285488703	-0.158162215	0.046587271	0.945740111	0.853711286	1.047689508	0.838380853
ukb-ppp-LMOD1-OID31014	finngen_R9_H8_HL_SEN_NAS	Sensorineural hearing loss || id:finngen_R9_H8_HL_SEN_NAS	Leiomodin-1 | Neurology_II	Wald ratio	1	-0.05197473	0.048662265	0.285488703	-0.147352769	0.043403308	0.949352857	0.862989488	1.044359009	0.838380853
ukb-ppp-LMOD1-OID31416	finngen_R9_H8_HL_SEN_NAS	Sensorineural hearing loss || id:finngen_R9_H8_HL_SEN_NAS	Leiomodin-1 | Oncology_II	Wald ratio	1	-0.05497085	0.051467435	0.285488703	-0.155847023	0.045905323	0.946512738	0.855690081	1.046975282	0.838380853
ukb-ppp-OMG-OID21352	finngen_R9_H8_HL_SEN_NAS	Sensorineural hearing loss || id:finngen_R9_H8_HL_SEN_NAS	Oligodendrocyte-myelin glycoprotein | Oncology	Wald ratio	1	-0.120455017	0.110888946	0.277360822	-0.337797351	0.096887316	0.886516964	0.713339831	1.101736219	0.838380853
ukb-ppp-PTN-OID20083	finngen_R9_H8_HL_SEN_NAS	Sensorineural hearing loss || id:finngen_R9_H8_HL_SEN_NAS	Pleiotrophin | Cardiometabolic	Wald ratio	1	0.135231053	0.124130993	0.275967768	-0.108065693	0.3785278	1.144801264	0.897568631	1.460133397	0.838380853
ukb-ppp-SULT2A1-OID20508	finngen_R9_H8_HL_SEN_NAS	Sensorineural hearing loss || id:finngen_R9_H8_HL_SEN_NAS	Bile salt sulfotransferase | Inflammation	Wald ratio	1	0.034085331	0.031841781	0.284412616	-0.02832456	0.096495222	1.034672893	0.972072819	1.10130432	0.838380853
ukb-ppp-DAG1-OID20774	finngen_R9_H8_HL_SEN_NAS	Sensorineural hearing loss || id:finngen_R9_H8_HL_SEN_NAS	Dystroglycan | Inflammation	Wald ratio	1	0.155338961	0.145840362	0.286817056	-0.130508149	0.441186071	1.168053819	0.877649341	1.554549931	0.838487699
ukb-ppp-NAA80-OID30893	finngen_R9_H8_HL_SEN_NAS	Sensorineural hearing loss || id:finngen_R9_H8_HL_SEN_NAS	N-alpha-acetyltransferase 80 | Neurology_II	Wald ratio	1	0.110390552	0.103920554	0.288118082	-0.093293733	0.314074837	1.116714121	0.910925892	1.368992184	0.83851406
ukb-ppp-ACOT13-OID31522	finngen_R9_H8_HL_SEN_NAS	Sensorineural hearing loss || id:finngen_R9_H8_HL_SEN_NAS	Acyl-coenzyme A thioesterase 13 | Oncology_II	Wald ratio	1	-0.148170349	0.141822073	0.296132863	-0.426141612	0.129800914	0.862284213	0.653023859	1.138601681	0.842839614
ukb-ppp-BIN2-OID21067	finngen_R9_H8_HL_SEN_NAS	Sensorineural hearing loss || id:finngen_R9_H8_HL_SEN_NAS	Bridging integrator 2 | Neurology	Wald ratio	1	0.096256222	0.091824149	0.294515623	-0.083719109	0.276231554	1.101041139	0.919689552	1.318153052	0.842839614
ukb-ppp-HPSE-OID30409	finngen_R9_H8_HL_SEN_NAS	Sensorineural hearing loss || id:finngen_R9_H8_HL_SEN_NAS	Heparanase | Cardiometabolic_II	Wald ratio	1	0.032983098	0.031800155	0.299642982	-0.029345205	0.095311402	1.033533071	0.971081184	1.100001344	0.842839614
ukb-ppp-IFNG-OID20495	finngen_R9_H8_HL_SEN_NAS	Sensorineural hearing loss || id:finngen_R9_H8_HL_SEN_NAS	Interferon gamma | Inflammation	Wald ratio	1	0.217080323	0.209823977	0.300863688	-0.194174671	0.628335318	1.242443895	0.823514048	1.874487554	0.842839614
ukb-ppp-INPP5D-OID30259	finngen_R9_H8_HL_SEN_NAS	Sensorineural hearing loss || id:finngen_R9_H8_HL_SEN_NAS	Phosphatidylinositol 3,4,5-trisphosphate 5-phosphatase 1 | Cardiometabolic_II	Wald ratio	1	-0.059817895	0.057541343	0.298542625	-0.172598928	0.052963138	0.941936049	0.841475039	1.054390778	0.842839614
ukb-ppp-NT5C3A-OID20553	finngen_R9_H8_HL_SEN_NAS	Sensorineural hearing loss || id:finngen_R9_H8_HL_SEN_NAS	Cytosolic 5'-nucleotidase 3A | Inflammation	Wald ratio	1	0.087999558	0.085133473	0.301292435	-0.078862049	0.254861166	1.09198764	0.924167405	1.290282473	0.842839614
ukb-ppp-PDIA3-OID30573	finngen_R9_H8_HL_SEN_NAS	Sensorineural hearing loss || id:finngen_R9_H8_HL_SEN_NAS	Protein disulfide-isomerase A3 | Inflammation_II	Wald ratio	1	0.206403655	0.196382359	0.293245035	-0.178505769	0.59131308	1.229249297	0.836519231	1.806358752	0.842839614
ukb-ppp-PTPRR-OID31099	finngen_R9_H8_HL_SEN_NAS	Sensorineural hearing loss || id:finngen_R9_H8_HL_SEN_NAS	Receptor-type tyrosine-protein phosphatase R | Neurology_II	Wald ratio	1	-0.238744032	0.226284901	0.291398119	-0.682262439	0.204774374	0.787616461	0.505472098	1.227248135	0.842839614
ukb-ppp-SERPIND1-OID30767	finngen_R9_H8_HL_SEN_NAS	Sensorineural hearing loss || id:finngen_R9_H8_HL_SEN_NAS	Heparin cofactor 2 | Inflammation_II	Wald ratio	1	-0.175758753	0.169460183	0.299657365	-0.507900712	0.156383206	0.838820322	0.601757516	1.16927419	0.842839614
ukb-ppp-PCDH1-OID20614	finngen_R9_H8_HL_SEN_NAS	Sensorineural hearing loss || id:finngen_R9_H8_HL_SEN_NAS	Protocadherin-1 | Inflammation	Wald ratio	1	-0.109747776	0.10649992	0.302777073	-0.318487619	0.098992066	0.896060114	0.727248082	1.10405754	0.843357599
ukb-ppp-FAM3B-OID21372	finngen_R9_H8_HL_SEN_NAS	Sensorineural hearing loss || id:finngen_R9_H8_HL_SEN_NAS	Protein FAM3B | Oncology	Inverse variance weighted	6	0.029260961	0.016937705	0.084066509	-0.003936941	0.062458863	1.02969327	0.996070799	1.06445067	0.845050624
ukb-ppp-FCER1A-OID30992	finngen_R9_H8_HL_SEN_NAS	Sensorineural hearing loss || id:finngen_R9_H8_HL_SEN_NAS	High affinity immunoglobulin epsilon receptor subunit alpha | Neurology_II	Inverse variance weighted	2	0.141975938	0.082316728	0.084572183	-0.019364849	0.303316726	1.152548916	0.980821445	1.354343352	0.845050624
ukb-ppp-PLXDC1-OID21258	finngen_R9_H8_HL_SEN_NAS	Sensorineural hearing loss || id:finngen_R9_H8_HL_SEN_NAS	Plexin domain-containing protein 1 | Oncology	Inverse variance weighted	3	0.038589034	0.022291617	0.083433797	-0.005102534	0.082280603	1.039343262	0.994910461	1.085760435	0.845050624
ukb-ppp-ANGPTL2-OID20726	finngen_R9_H8_HL_SEN_NAS	Sensorineural hearing loss || id:finngen_R9_H8_HL_SEN_NAS	Angiopoietin-related protein 2 | Inflammation	Wald ratio	1	-0.212079071	0.208309943	0.308633359	-0.62036656	0.196208417	0.808900734	0.537747285	1.216780477	0.848741738
ukb-ppp-CASP3-OID20305	finngen_R9_H8_HL_SEN_NAS	Sensorineural hearing loss || id:finngen_R9_H8_HL_SEN_NAS	Caspase-3 | Cardiometabolic	Wald ratio	1	-0.076130809	0.074649108	0.307800136	-0.22244306	0.070181442	0.926694978	0.800560589	1.072702797	0.848741738
ukb-ppp-SERPINB5-OID20064	finngen_R9_H8_HL_SEN_NAS	Sensorineural hearing loss || id:finngen_R9_H8_HL_SEN_NAS	Serpin B5 | Cardiometabolic	Wald ratio	1	-0.16710085	0.163779229	0.307595172	-0.488108139	0.15390644	0.846114277	0.613786495	1.166381755	0.848741738
ukb-ppp-SMPD1-OID21028	finngen_R9_H8_HL_SEN_NAS	Sensorineural hearing loss || id:finngen_R9_H8_HL_SEN_NAS	Sphingomyelin phosphodiesterase | Neurology	Inverse variance weighted	2	0.306435786	0.178408824	0.085868792	-0.043245508	0.65611708	1.358574225	0.957676244	1.927294257	0.851250463
ukb-ppp-PRDX3-OID20483	finngen_R9_H8_HL_SEN_NAS	Sensorineural hearing loss || id:finngen_R9_H8_HL_SEN_NAS	Thioredoxin-dependent peroxide reductase, mitochondrial | Inflammation	Wald ratio	1	0.144630115	0.143453311	0.313356829	-0.136538375	0.425798605	1.155612048	0.872372843	1.530812446	0.858095282
ukb-ppp-MDH1-OID30669	finngen_R9_H8_HL_SEN_NAS	Sensorineural hearing loss || id:finngen_R9_H8_HL_SEN_NAS	Malate dehydrogenase, cytoplasmic | Inflammation_II	Wald ratio	1	0.121266779	0.121191397	0.317009583	-0.116268358	0.358801917	1.128926047	0.890236289	1.431613195	0.863219132
ukb-ppp-VTI1A-OID30640	finngen_R9_H8_HL_SEN_NAS	Sensorineural hearing loss || id:finngen_R9_H8_HL_SEN_NAS	Vesicle transport through interaction with t-SNAREs homolog 1A | Inflammation_II	Wald ratio	1	-0.186422224	0.186644852	0.317888093	-0.552246134	0.179401686	0.829923108	0.575655358	1.196501266	0.863219132
ukb-ppp-CPA1-OID20280	finngen_R9_H8_HL_SEN_NAS	Sensorineural hearing loss || id:finngen_R9_H8_HL_SEN_NAS	Carboxypeptidase A1 | Cardiometabolic	Wald ratio	1	-0.05424775	0.054601174	0.320453121	-0.161266051	0.052770552	0.94719741	0.851065614	1.054187736	0.864074036
ukb-ppp-GP1BA-OID20381	finngen_R9_H8_HL_SEN_NAS	Sensorineural hearing loss || id:finngen_R9_H8_HL_SEN_NAS	Platelet glycoprotein Ib alpha chain | Cardiometabolic	Wald ratio	1	0.106489655	0.107274859	0.320865705	-0.103769068	0.316748379	1.112366419	0.901433443	1.37265714	0.864074036
ukb-ppp-RILP-OID21436	finngen_R9_H8_HL_SEN_NAS	Sensorineural hearing loss || id:finngen_R9_H8_HL_SEN_NAS	Rab-interacting lysosomal protein | Oncology	Wald ratio	1	0.163791753	0.165496188	0.322320257	-0.160580776	0.488164282	1.177968981	0.851649028	1.629322497	0.864404324
ukb-ppp-AKR1C4-OID20062	finngen_R9_H8_HL_SEN_NAS	Sensorineural hearing loss || id:finngen_R9_H8_HL_SEN_NAS	Aldo-keto reductase family 1 member C4 | Cardiometabolic	Wald ratio	1	0.170592552	0.173123046	0.324435847	-0.168728618	0.509913722	1.186007415	0.844738119	1.665147524	0.864863616
ukb-ppp-EPHB4-OID20242	finngen_R9_H8_HL_SEN_NAS	Sensorineural hearing loss || id:finngen_R9_H8_HL_SEN_NAS	Ephrin type-B receptor 4 | Cardiometabolic	Wald ratio	1	0.054911607	0.055987096	0.326696106	-0.054823101	0.164646314	1.056447228	0.946652595	1.178976058	0.864863616
ukb-ppp-IL6ST-OID20147	finngen_R9_H8_HL_SEN_NAS	Sensorineural hearing loss || id:finngen_R9_H8_HL_SEN_NAS	Interleukin-6 receptor subunit beta | Cardiometabolic	Wald ratio	1	0.049345903	0.050429616	0.327821956	-0.049496144	0.148187951	1.050583688	0.951708828	1.159730848	0.864863616
ukb-ppp-LRCH4-OID30191	finngen_R9_H8_HL_SEN_NAS	Sensorineural hearing loss || id:finngen_R9_H8_HL_SEN_NAS	Leucine-rich repeat and calponin homology domain-containing protein 4 | Cardiometabolic_II	Wald ratio	1	0.123408329	0.125955959	0.327197864	-0.12346535	0.370282008	1.131346288	0.883852266	1.448142945	0.864863616
ukb-ppp-BNIP3L-OID30525	finngen_R9_H8_HL_SEN_NAS	Sensorineural hearing loss || id:finngen_R9_H8_HL_SEN_NAS	BCL2/adenovirus E1B 19 kDa protein-interacting protein 3-like | Inflammation_II	Wald ratio	1	-0.170521323	0.174834776	0.329397387	-0.513197484	0.172154838	0.84322511	0.59857857	1.187861746	0.865501635
ukb-ppp-AMBN-OID20437	finngen_R9_H8_HL_SEN_NAS	Sensorineural hearing loss || id:finngen_R9_H8_HL_SEN_NAS	Ameloblastin | Inflammation	Wald ratio	1	0.114250307	0.117618741	0.331368334	-0.116282425	0.344783038	1.121032692	0.890223766	1.411683605	0.866121791
ukb-ppp-NEXN-OID30678	finngen_R9_H8_HL_SEN_NAS	Sensorineural hearing loss || id:finngen_R9_H8_HL_SEN_NAS	Nexilin | Inflammation_II	Wald ratio	1	-0.079792181	0.082663149	0.334410059	-0.241811954	0.082227591	0.923308207	0.785203818	1.085702878	0.866121791
ukb-ppp-SOST-OID20204	finngen_R9_H8_HL_SEN_NAS	Sensorineural hearing loss || id:finngen_R9_H8_HL_SEN_NAS	Sclerostin | Cardiometabolic	Wald ratio	1	0.154550153	0.159531173	0.332656397	-0.158130946	0.467231252	1.167132812	0.853737981	1.59557034	0.866121791
ukb-ppp-TANK-OID20474	finngen_R9_H8_HL_SEN_NAS	Sensorineural hearing loss || id:finngen_R9_H8_HL_SEN_NAS	TRAF family member-associated NF-kappa-B activator | Inflammation	Wald ratio	1	0.183935528	0.19077515	0.334971602	-0.189983765	0.557854822	1.201938329	0.826972559	1.746921021	0.866121791
ukb-ppp-ARFIP1-OID31024	finngen_R9_H8_HL_SEN_NAS	Sensorineural hearing loss || id:finngen_R9_H8_HL_SEN_NAS	Arfaptin-1 | Neurology_II	Wald ratio	1	-0.049476347	0.054116174	0.360579332	-0.155544048	0.056591354	0.951727669	0.855949373	1.058223283	0.867468618
ukb-ppp-BLNK-OID30541	finngen_R9_H8_HL_SEN_NAS	Sensorineural hearing loss || id:finngen_R9_H8_HL_SEN_NAS	B-cell linker protein | Inflammation_II	Wald ratio	1	0.126507057	0.133152567	0.342066011	-0.134471975	0.387486088	1.134857459	0.874177378	1.473272457	0.867468618
ukb-ppp-C5-OID30744	finngen_R9_H8_HL_SEN_NAS	Sensorineural hearing loss || id:finngen_R9_H8_HL_SEN_NAS	Complement C5 | Inflammation_II	Wald ratio	1	0.056842838	0.060126726	0.344462924	-0.061005545	0.17469122	1.058489443	0.940818023	1.190878441	0.867468618
ukb-ppp-CDC27-OID21238	finngen_R9_H8_HL_SEN_NAS	Sensorineural hearing loss || id:finngen_R9_H8_HL_SEN_NAS	Cell division cycle protein 27 homolog | Oncology	Wald ratio	1	0.108942552	0.117975521	0.355781326	-0.12228947	0.340174573	1.115098288	0.884892182	1.405192877	0.867468618
ukb-ppp-COL3A1-OID30379	finngen_R9_H8_HL_SEN_NAS	Sensorineural hearing loss || id:finngen_R9_H8_HL_SEN_NAS	Collagen alpha-1(III) chain | Cardiometabolic_II	Wald ratio	1	-0.245252455	0.266114021	0.35673378	-0.766835935	0.276331025	0.782506965	0.464480392	1.318284177	0.867468618
ukb-ppp-CPB1-OID20289	finngen_R9_H8_HL_SEN_NAS	Sensorineural hearing loss || id:finngen_R9_H8_HL_SEN_NAS	Carboxypeptidase B | Cardiometabolic	Wald ratio	1	-0.076369497	0.07981274	0.338638688	-0.232802467	0.080063473	0.926473814	0.792310066	1.083355829	0.867468618
ukb-ppp-DTX3-OID21349	finngen_R9_H8_HL_SEN_NAS	Sensorineural hearing loss || id:finngen_R9_H8_HL_SEN_NAS	Probable E3 ubiquitin-protein ligase DTX3 | Oncology	Wald ratio	1	-0.085260557	0.092865444	0.358562042	-0.267276827	0.096755712	0.918272991	0.765461142	1.101591235	0.867468618
ukb-ppp-ERMAP-OID30539	finngen_R9_H8_HL_SEN_NAS	Sensorineural hearing loss || id:finngen_R9_H8_HL_SEN_NAS	Erythroid membrane-associated protein | Inflammation_II	Wald ratio	1	-0.089078798	0.094679881	0.346785893	-0.274651366	0.096493769	0.914773488	0.759836982	1.101302719	0.867468618
ukb-ppp-FOLH1-OID30430	finngen_R9_H8_HL_SEN_NAS	Sensorineural hearing loss || id:finngen_R9_H8_HL_SEN_NAS	Glutamate carboxypeptidase 2 | Inflammation_II	Wald ratio	1	0.107631139	0.114413092	0.346846329	-0.116618522	0.331880799	1.113636892	0.889924615	1.393586722	0.867468618
ukb-ppp-GFRA3-OID20933	finngen_R9_H8_HL_SEN_NAS	Sensorineural hearing loss || id:finngen_R9_H8_HL_SEN_NAS	GDNF family receptor alpha-3 | Neurology	Wald ratio	1	-0.182617056	0.200611971	0.362664376	-0.57581652	0.210582408	0.833087121	0.562245597	1.234396773	0.867468618
ukb-ppp-IGSF8-OID20167	finngen_R9_H8_HL_SEN_NAS	Sensorineural hearing loss || id:finngen_R9_H8_HL_SEN_NAS	Immunoglobulin superfamily member 8 | Cardiometabolic	Wald ratio	1	-0.058189808	0.062452551	0.351468691	-0.180596808	0.064217192	0.943470852	0.834771864	1.066323971	0.867468618
ukb-ppp-IL10RA-OID20420	finngen_R9_H8_HL_SEN_NAS	Sensorineural hearing loss || id:finngen_R9_H8_HL_SEN_NAS	Interleukin-10 receptor subunit alpha | Inflammation	Wald ratio	1	-0.05205396	0.056629906	0.357993271	-0.163048576	0.058940655	0.949277642	0.84954992	1.060712291	0.867468618
ukb-ppp-LRRFIP1-OID31344	finngen_R9_H8_HL_SEN_NAS	Sensorineural hearing loss || id:finngen_R9_H8_HL_SEN_NAS	Leucine-rich repeat flightless-interacting protein 1 | Oncology_II	Wald ratio	1	-0.155846154	0.170793438	0.361514376	-0.490601293	0.178908985	0.855690825	0.612258137	1.195911893	0.867468618
ukb-ppp-PCBD1-OID30610	finngen_R9_H8_HL_SEN_NAS	Sensorineural hearing loss || id:finngen_R9_H8_HL_SEN_NAS	Pterin-4-alpha-carbinolamine dehydratase | Inflammation_II	Wald ratio	1	0.045323524	0.049608175	0.360911219	-0.051908499	0.142555548	1.04636633	0.949415736	1.153217138	0.867468618
ukb-ppp-SARG-OID30331	finngen_R9_H8_HL_SEN_NAS	Sensorineural hearing loss || id:finngen_R9_H8_HL_SEN_NAS	Specifically androgen-regulated gene protein | Cardiometabolic_II	Wald ratio	1	0.116659643	0.122225639	0.339850189	-0.12290261	0.356221896	1.123736893	0.884349785	1.427924363	0.867468618
ukb-ppp-SELENOP-OID30745	finngen_R9_H8_HL_SEN_NAS	Sensorineural hearing loss || id:finngen_R9_H8_HL_SEN_NAS	Selenoprotein P | Inflammation_II	Wald ratio	1	0.085098117	0.091474805	0.352220838	-0.094192501	0.264388735	1.088823894	0.910107549	1.302634478	0.867468618
ukb-ppp-SMPD3-OID30477	finngen_R9_H8_HL_SEN_NAS	Sensorineural hearing loss || id:finngen_R9_H8_HL_SEN_NAS	Sphingomyelin phosphodiesterase 3 | Inflammation_II	Wald ratio	1	0.176590687	0.18901044	0.350153987	-0.193869776	0.547051149	1.193142624	0.823765171	1.728149442	0.867468618
ukb-ppp-SNCA-OID30645	finngen_R9_H8_HL_SEN_NAS	Sensorineural hearing loss || id:finngen_R9_H8_HL_SEN_NAS	Alpha-synuclein | Inflammation_II	Wald ratio	1	-0.181726188	0.196188116	0.354297681	-0.566254895	0.20280252	0.833829622	0.567647362	1.224830564	0.867468618
ukb-ppp-STX4-OID21326	finngen_R9_H8_HL_SEN_NAS	Sensorineural hearing loss || id:finngen_R9_H8_HL_SEN_NAS	Syntaxin-4 | Oncology	Wald ratio	1	-0.193838335	0.207565311	0.350372652	-0.600666345	0.212989675	0.823791072	0.54844606	1.237371876	0.867468618
ukb-ppp-TIE1-OID20303	finngen_R9_H8_HL_SEN_NAS	Sensorineural hearing loss || id:finngen_R9_H8_HL_SEN_NAS	Tyrosine-protein kinase receptor Tie-1 | Cardiometabolic	Wald ratio	1	-0.042944609	0.047264619	0.363561578	-0.135583262	0.049694045	0.957964452	0.873206455	1.050949504	0.867468618
ukb-ppp-VWC2L-OID31002	finngen_R9_H8_HL_SEN_NAS	Sensorineural hearing loss || id:finngen_R9_H8_HL_SEN_NAS	von Willebrand factor C domain-containing protein 2-like | Neurology_II	Wald ratio	1	0.08905765	0.097960397	0.363287358	-0.102944728	0.281060028	1.093143674	0.902176837	1.324533111	0.867468618
ukb-ppp-ANXA11-OID20583	finngen_R9_H8_HL_SEN_NAS	Sensorineural hearing loss || id:finngen_R9_H8_HL_SEN_NAS	Annexin A11 | Inflammation	Wald ratio	1	-0.127298861	0.140676137	0.365514509	-0.40302409	0.148426368	0.880470495	0.668296	1.160007381	0.86893376
ukb-ppp-ADH4-OID20117	finngen_R9_H8_HL_SEN_NAS	Sensorineural hearing loss || id:finngen_R9_H8_HL_SEN_NAS	All-trans-retinol dehydrogenase [NAD | Cardiometabolic	Wald ratio	1	-0.056934499	0.066777091	0.393878243	-0.187817597	0.073948599	0.944655943	0.828765863	1.076751458	0.870066789
ukb-ppp-AMIGO1-OID30881	finngen_R9_H8_HL_SEN_NAS	Sensorineural hearing loss || id:finngen_R9_H8_HL_SEN_NAS	Amphoterin-induced protein 1 | Neurology_II	Wald ratio	1	0.159538803	0.187346306	0.39445188	-0.207659957	0.526737562	1.172969776	0.812483269	1.693398679	0.870066789
ukb-ppp-ANXA4-OID20123	finngen_R9_H8_HL_SEN_NAS	Sensorineural hearing loss || id:finngen_R9_H8_HL_SEN_NAS	Annexin A4 | Cardiometabolic	Wald ratio	1	0.140891837	0.170232554	0.407872525	-0.192763969	0.474547643	1.151300113	0.8246766	1.607286965	0.870066789
ukb-ppp-APP-OID21070	finngen_R9_H8_HL_SEN_NAS	Sensorineural hearing loss || id:finngen_R9_H8_HL_SEN_NAS	Amyloid-beta precursor protein | Neurology	Wald ratio	1	0.106897893	0.125497145	0.394327649	-0.139076511	0.352872297	1.112820622	0.870161449	1.423149391	0.870066789
ukb-ppp-ARG2-OID31339	finngen_R9_H8_HL_SEN_NAS	Sensorineural hearing loss || id:finngen_R9_H8_HL_SEN_NAS	Arginase-2, mitochondrial | Oncology_II	Wald ratio	1	-0.124945201	0.141749175	0.378072817	-0.402773584	0.152883183	0.882545264	0.668463433	1.165188857	0.870066789
ukb-ppp-BAIAP2-OID21250	finngen_R9_H8_HL_SEN_NAS	Sensorineural hearing loss || id:finngen_R9_H8_HL_SEN_NAS	Brain-specific angiogenesis inhibitor 1-associated protein 2 | Oncology	Wald ratio	1	-0.094552137	0.105605524	0.370608973	-0.301538964	0.11243469	0.9097803	0.739679005	1.118999173	0.870066789
ukb-ppp-CD74-OID21040	finngen_R9_H8_HL_SEN_NAS	Sensorineural hearing loss || id:finngen_R9_H8_HL_SEN_NAS	HLA class II histocompatibility antigen gamma chain | Neurology	Wald ratio	1	0.173247942	0.199054861	0.384107669	-0.216899585	0.563395469	1.189160912	0.8050108	1.756626959	0.870066789
ukb-ppp-CENPF-OID31329	finngen_R9_H8_HL_SEN_NAS	Sensorineural hearing loss || id:finngen_R9_H8_HL_SEN_NAS	Centromere protein F | Oncology_II	Wald ratio	1	-0.175852947	0.198371555	0.375357485	-0.564661196	0.212955301	0.838741313	0.568552742	1.237329343	0.870066789
ukb-ppp-CERT-OID20857	finngen_R9_H8_HL_SEN_NAS	Sensorineural hearing loss || id:finngen_R9_H8_HL_SEN_NAS	Ceramide transfer protein | Neurology	Wald ratio	1	0.136193229	0.167777248	0.416934933	-0.192650177	0.465036635	1.145903294	0.824770448	1.592072514	0.870066789
ukb-ppp-CNTNAP4-OID30911	finngen_R9_H8_HL_SEN_NAS	Sensorineural hearing loss || id:finngen_R9_H8_HL_SEN_NAS	Contactin-associated protein-like 4 | Neurology_II	Wald ratio	1	0.150123119	0.178152436	0.399414896	-0.199055655	0.499301893	1.161977295	0.819504282	1.647570688	0.870066789
ukb-ppp-DCXR-OID21480	finngen_R9_H8_HL_SEN_NAS	Sensorineural hearing loss || id:finngen_R9_H8_HL_SEN_NAS	L-xylulose reductase | Oncology	Wald ratio	1	0.087552179	0.105518424	0.406689435	-0.119263932	0.294368291	1.091499217	0.88757351	1.342278162	0.870066789
ukb-ppp-DMP1-OID30213	finngen_R9_H8_HL_SEN_NAS	Sensorineural hearing loss || id:finngen_R9_H8_HL_SEN_NAS	Dentin matrix acidic phosphoprotein 1 | Cardiometabolic_II	Wald ratio	1	0.145968063	0.172364256	0.39707423	-0.191865879	0.483802005	1.157159232	0.825417567	1.62223042	0.870066789
ukb-ppp-EDDM3B-OID31365	finngen_R9_H8_HL_SEN_NAS	Sensorineural hearing loss || id:finngen_R9_H8_HL_SEN_NAS	Epididymal secretory protein E3-beta | Oncology_II	Wald ratio	1	0.053481989	0.063659265	0.400836115	-0.071290171	0.178254148	1.054937991	0.931191648	1.195129023	0.870066789
ukb-ppp-EIF5-OID30156	finngen_R9_H8_HL_SEN_NAS	Sensorineural hearing loss || id:finngen_R9_H8_HL_SEN_NAS	Eukaryotic translation initiation factor 5 | Cardiometabolic_II	Wald ratio	1	0.107443798	0.123496452	0.384292063	-0.134609248	0.349496844	1.113428282	0.874057385	1.418353716	0.870066789
ukb-ppp-GIP-OID30288	finngen_R9_H8_HL_SEN_NAS	Sensorineural hearing loss || id:finngen_R9_H8_HL_SEN_NAS	Gastric inhibitory polypeptide | Cardiometabolic_II	Wald ratio	1	-0.158078846	0.191661779	0.409496374	-0.533735934	0.217578242	0.853782462	0.586410083	1.243062685	0.870066789
ukb-ppp-HAVCR2-OID21137	finngen_R9_H8_HL_SEN_NAS	Sensorineural hearing loss || id:finngen_R9_H8_HL_SEN_NAS	Hepatitis A virus cellular receptor 2 | Neurology	Wald ratio	1	0.055302484	0.065032531	0.395112826	-0.072161277	0.182766246	1.05686025	0.930380834	1.200533745	0.870066789
ukb-ppp-HMOX1-OID20217	finngen_R9_H8_HL_SEN_NAS	Sensorineural hearing loss || id:finngen_R9_H8_HL_SEN_NAS	Heme oxygenase 1 | Cardiometabolic	Wald ratio	1	0.107221579	0.13153074	0.414967756	-0.15057867	0.365021829	1.113180885	0.860210055	1.440545453	0.870066789
ukb-ppp-IRAK4-OID20577	finngen_R9_H8_HL_SEN_NAS	Sensorineural hearing loss || id:finngen_R9_H8_HL_SEN_NAS	Interleukin-1 receptor-associated kinase 4 | Inflammation	Wald ratio	1	0.171750539	0.209516724	0.412360805	-0.23890224	0.582403317	1.18738159	0.787491864	1.79033601	0.870066789
ukb-ppp-JPT2-OID31520	finngen_R9_H8_HL_SEN_NAS	Sensorineural hearing loss || id:finngen_R9_H8_HL_SEN_NAS	Jupiter microtubule associated homolog 2 | Oncology_II	Wald ratio	1	-0.173290362	0.193265844	0.369909732	-0.552091415	0.205510692	0.840893416	0.57574443	1.228152112	0.870066789
ukb-ppp-KYAT1-OID20232	finngen_R9_H8_HL_SEN_NAS	Sensorineural hearing loss || id:finngen_R9_H8_HL_SEN_NAS	Kynurenine--oxoglutarate transaminase 1 | Cardiometabolic	Wald ratio	1	-0.065306426	0.074545813	0.380998718	-0.211416219	0.080803367	0.936780365	0.809437094	1.084157694	0.870066789
ukb-ppp-LRG1-OID30751	finngen_R9_H8_HL_SEN_NAS	Sensorineural hearing loss || id:finngen_R9_H8_HL_SEN_NAS	Leucine-rich alpha-2-glycoprotein | Inflammation_II	Wald ratio	1	0.026191847	0.031648948	0.407911788	-0.035840091	0.088223786	1.026537868	0.96479456	1.092232521	0.870066789
ukb-ppp-LRIG3-OID30450	finngen_R9_H8_HL_SEN_NAS	Sensorineural hearing loss || id:finngen_R9_H8_HL_SEN_NAS	Leucine-rich repeats and immunoglobulin-like domains protein 3 | Inflammation_II	Wald ratio	1	-0.102145482	0.122155847	0.403048096	-0.341570941	0.137279978	0.902898187	0.710653051	1.14714928	0.870066789
ukb-ppp-MAPK13-OID31205	finngen_R9_H8_HL_SEN_NAS	Sensorineural hearing loss || id:finngen_R9_H8_HL_SEN_NAS	Mitogen-activated protein kinase 13 | Oncology_II	Wald ratio	1	-0.134980474	0.158515841	0.394476828	-0.445671522	0.175710574	0.873732972	0.640394093	1.192092986	0.870066789
ukb-ppp-NUDT16-OID31484	finngen_R9_H8_HL_SEN_NAS	Sensorineural hearing loss || id:finngen_R9_H8_HL_SEN_NAS	U8 snoRNA-decapping enzyme | Oncology_II	Wald ratio	1	0.048082345	0.058638938	0.412231506	-0.066849973	0.163014663	1.049257053	0.935335516	1.177053948	0.870066789
ukb-ppp-PGA4-OID30699	finngen_R9_H8_HL_SEN_NAS	Sensorineural hearing loss || id:finngen_R9_H8_HL_SEN_NAS	Pepsin A-4 | Inflammation_II	Wald ratio	1	-0.148188736	0.178197516	0.405635771	-0.497455868	0.201078396	0.862268358	0.608075718	1.222720624	0.870066789
ukb-ppp-PRG2-OID30381	finngen_R9_H8_HL_SEN_NAS	Sensorineural hearing loss || id:finngen_R9_H8_HL_SEN_NAS	Bone marrow proteoglycan | Cardiometabolic_II	Wald ratio	1	0.094367857	0.11178913	0.398580279	-0.124738838	0.313474553	1.098963933	0.882727407	1.368170646	0.870066789
ukb-ppp-PSME1-OID20969	finngen_R9_H8_HL_SEN_NAS	Sensorineural hearing loss || id:finngen_R9_H8_HL_SEN_NAS	Proteasome activator complex subunit 1 | Neurology	Wald ratio	1	-0.088001727	0.099032004	0.374207839	-0.282104454	0.106101	0.915759295	0.754194901	1.111934177	0.870066789
ukb-ppp-PSME2-OID20989	finngen_R9_H8_HL_SEN_NAS	Sensorineural hearing loss || id:finngen_R9_H8_HL_SEN_NAS	Proteasome activator complex subunit 2 | Neurology	Wald ratio	1	-0.07968771	0.089675895	0.374207839	-0.255452464	0.096077044	0.923404671	0.774565956	1.100843874	0.870066789
ukb-ppp-PTPRK-OID31461	finngen_R9_H8_HL_SEN_NAS	Sensorineural hearing loss || id:finngen_R9_H8_HL_SEN_NAS	Receptor-type tyrosine-protein phosphatase kappa | Oncology_II	Wald ratio	1	-0.08372574	0.100773079	0.406067186	-0.281240975	0.113789494	0.919683453	0.754846415	1.120516224	0.870066789
ukb-ppp-RAB6A-OID20608	finngen_R9_H8_HL_SEN_NAS	Sensorineural hearing loss || id:finngen_R9_H8_HL_SEN_NAS	Ras-related protein Rab-6A | Inflammation	Wald ratio	1	0.128570881	0.151798386	0.397003758	-0.168953955	0.426095717	1.137202024	0.844547789	1.531267336	0.870066789
ukb-ppp-RBP7-OID31526	finngen_R9_H8_HL_SEN_NAS	Sensorineural hearing loss || id:finngen_R9_H8_HL_SEN_NAS	Retinoid-binding protein 7 | Oncology_II	Wald ratio	1	-0.027481441	0.03161235	0.384668795	-0.089441646	0.034478765	0.972892739	0.914441625	1.035080048	0.870066789
ukb-ppp-SCAMP3-OID21332	finngen_R9_H8_HL_SEN_NAS	Sensorineural hearing loss || id:finngen_R9_H8_HL_SEN_NAS	Secretory carrier-associated membrane protein 3 | Oncology	Wald ratio	1	-0.097897731	0.113452848	0.388195993	-0.320265313	0.12446985	0.90674163	0.725956406	1.132547874	0.870066789
ukb-ppp-SEMA6C-OID30531	finngen_R9_H8_HL_SEN_NAS	Sensorineural hearing loss || id:finngen_R9_H8_HL_SEN_NAS	Semaphorin-6C | Inflammation_II	Wald ratio	1	0.072461268	0.089049058	0.415803645	-0.102074885	0.246997421	1.075151162	0.902961931	1.280175811	0.870066789
ukb-ppp-SIRT2-OID21375	finngen_R9_H8_HL_SEN_NAS	Sensorineural hearing loss || id:finngen_R9_H8_HL_SEN_NAS	NAD-dependent protein deacetylase sirtuin-2 | Oncology	Wald ratio	1	-0.052422336	0.063230023	0.407062824	-0.17635318	0.071508509	0.948928016	0.838321852	1.07412729	0.870066789
ukb-ppp-SPRED2-OID30423	finngen_R9_H8_HL_SEN_NAS	Sensorineural hearing loss || id:finngen_R9_H8_HL_SEN_NAS	Sprouty-related, EVH1 domain-containing protein 2 | Inflammation_II	Wald ratio	1	-0.109265518	0.123823665	0.377545184	-0.351959901	0.133428865	0.896492351	0.703308323	1.142739974	0.870066789
ukb-ppp-STX8-OID20531	finngen_R9_H8_HL_SEN_NAS	Sensorineural hearing loss || id:finngen_R9_H8_HL_SEN_NAS	Syntaxin-8 | Inflammation	Wald ratio	1	0.090186593	0.101758184	0.375464812	-0.109259447	0.289632633	1.094378468	0.896497794	1.335936618	0.870066789
ukb-ppp-VTCN1-OID21164	finngen_R9_H8_HL_SEN_NAS	Sensorineural hearing loss || id:finngen_R9_H8_HL_SEN_NAS	V-set domain-containing T-cell activation inhibitor 1 | Oncology	Wald ratio	1	-0.112739196	0.138572846	0.415889322	-0.384341975	0.158863583	0.893383628	0.680898537	1.172178031	0.870066789
ukb-ppp-YJU2-OID31404	finngen_R9_H8_HL_SEN_NAS	Sensorineural hearing loss || id:finngen_R9_H8_HL_SEN_NAS	Splicing factor YJU2 | Oncology_II	Wald ratio	1	-0.137235011	0.161490584	0.395435213	-0.453756555	0.179286533	0.871765328	0.63523736	1.196363493	0.870066789
ukb-ppp-RALB-OID30567	finngen_R9_H8_HL_SEN_NAS	Sensorineural hearing loss || id:finngen_R9_H8_HL_SEN_NAS	Ras-related protein Ral-B | Inflammation_II	Wald ratio	1	-0.061099375	0.075495841	0.418338109	-0.209071223	0.086872474	0.94072975	0.811337448	1.090757571	0.870196899
ukb-ppp-TGFB2-OID31417	finngen_R9_H8_HL_SEN_NAS	Sensorineural hearing loss || id:finngen_R9_H8_HL_SEN_NAS	Transforming growth factor beta-2 proprotein | Oncology_II	Wald ratio	1	0.049619076	0.061628362	0.42074249	-0.071172514	0.170410666	1.050870718	0.931301215	1.185791716	0.87240216
ukb-ppp-PGLYRP2-OID30742	finngen_R9_H8_HL_SEN_NAS	Sensorineural hearing loss || id:finngen_R9_H8_HL_SEN_NAS	N-acetylmuramoyl-L-alanine amidase | Inflammation_II	Inverse variance weighted	4	0.072443444	0.042814434	0.090639641	-0.011472846	0.156359733	1.075131999	0.988592716	1.169246744	0.873324701
ukb-ppp-PLA2G2A-OID20274	finngen_R9_H8_HL_SEN_NAS	Sensorineural hearing loss || id:finngen_R9_H8_HL_SEN_NAS	Phospholipase A2, membrane associated | Cardiometabolic	Inverse variance weighted	8	-0.028215718	0.016623386	0.089630346	-0.060797554	0.004366118	0.972178628	0.941013725	1.004375663	0.873324701
ukb-ppp-SLAMF8-OID21214	finngen_R9_H8_HL_SEN_NAS	Sensorineural hearing loss || id:finngen_R9_H8_HL_SEN_NAS	SLAM family member 8 | Oncology	Inverse variance weighted	6	-0.016645512	0.009787097	0.088987876	-0.035828222	0.002537197	0.983492259	0.964806012	1.002540419	0.873324701
ukb-ppp-THY1-OID21050	finngen_R9_H8_HL_SEN_NAS	Sensorineural hearing loss || id:finngen_R9_H8_HL_SEN_NAS	Thy-1 membrane glycoprotein | Neurology	Inverse variance weighted	3	-0.037818173	0.022366694	0.090870163	-0.081656893	0.006020547	0.962888004	0.921588107	1.006038707	0.873324701
ukb-ppp-PCDHB15-OID31377	finngen_R9_H8_HL_SEN_NAS	Sensorineural hearing loss || id:finngen_R9_H8_HL_SEN_NAS	Protocadherin beta-15 | Oncology_II	Inverse variance weighted	9	-0.036843051	0.021839413	0.091603687	-0.0796483	0.005962198	0.963827395	0.923441064	1.005980007	0.873704861
ukb-ppp-ADM-OID21467	finngen_R9_H8_HL_SEN_NAS	Sensorineural hearing loss || id:finngen_R9_H8_HL_SEN_NAS	ADM | Oncology	Wald ratio	1	-0.042274363	0.053895185	0.432816545	-0.147908925	0.0633602	0.958606739	0.862509664	1.065410531	0.873999035
ukb-ppp-ANXA10-OID20886	finngen_R9_H8_HL_SEN_NAS	Sensorineural hearing loss || id:finngen_R9_H8_HL_SEN_NAS	Annexin A10 | Neurology	Wald ratio	1	0.130205911	0.169901252	0.443460771	-0.202800543	0.463212364	1.139062904	0.81644107	1.58917079	0.873999035
ukb-ppp-ATOX1-OID21476	finngen_R9_H8_HL_SEN_NAS	Sensorineural hearing loss || id:finngen_R9_H8_HL_SEN_NAS	Copper transport protein ATOX1 | Oncology	Wald ratio	1	-0.092318806	0.12154053	0.447510349	-0.330538245	0.145900633	0.911814411	0.71853688	1.157081206	0.873999035
ukb-ppp-CCL5-OID20412	finngen_R9_H8_HL_SEN_NAS	Sensorineural hearing loss || id:finngen_R9_H8_HL_SEN_NAS	C-C motif chemokine 5 | Cardiometabolic	Wald ratio	1	-0.038898414	0.051422762	0.449383336	-0.139687029	0.0618902	0.961848414	0.869630362	1.063845528	0.873999035
ukb-ppp-CDHR2-OID21282	finngen_R9_H8_HL_SEN_NAS	Sensorineural hearing loss || id:finngen_R9_H8_HL_SEN_NAS	Cadherin-related family member 2 | Oncology	Wald ratio	1	-0.064236874	0.084135497	0.445169354	-0.229142448	0.100668699	0.937782837	0.795215248	1.105910192	0.873999035
ukb-ppp-ELN-OID30301	finngen_R9_H8_HL_SEN_NAS	Sensorineural hearing loss || id:finngen_R9_H8_HL_SEN_NAS	Elastin | Cardiometabolic_II	Wald ratio	1	0.10058973	0.131348999	0.443783232	-0.156854308	0.358033768	1.105822863	0.854828591	1.430513926	0.873999035
ukb-ppp-FADD-OID20151	finngen_R9_H8_HL_SEN_NAS	Sensorineural hearing loss || id:finngen_R9_H8_HL_SEN_NAS	FAS-associated death domain protein | Cardiometabolic	Wald ratio	1	0.083763725	0.108081731	0.438337566	-0.128076469	0.295603918	1.087371944	0.879786101	1.343937742	0.873999035
ukb-ppp-GIMAP8-OID31194	finngen_R9_H8_HL_SEN_NAS	Sensorineural hearing loss || id:finngen_R9_H8_HL_SEN_NAS	GTPase IMAP family member 8 | Oncology_II	Wald ratio	1	0.063759385	0.084053296	0.4481164	-0.100985076	0.228503847	1.065835912	0.903946524	1.256718359	0.873999035
ukb-ppp-HSPA1A-OID20718	finngen_R9_H8_HL_SEN_NAS	Sensorineural hearing loss || id:finngen_R9_H8_HL_SEN_NAS	Heat shock 70 kDa protein 1A | Inflammation	Wald ratio	1	0.350847734	0.462660797	0.448255817	-0.555967428	1.257662897	1.420271051	0.573517156	3.517191836	0.873999035
ukb-ppp-IST1-OID31497	finngen_R9_H8_HL_SEN_NAS	Sensorineural hearing loss || id:finngen_R9_H8_HL_SEN_NAS	IST1 homolog | Oncology_II	Wald ratio	1	-0.065100143	0.081980166	0.427139401	-0.225781269	0.095580983	0.936973628	0.797892607	1.100297924	0.873999035
ukb-ppp-LYZL2-OID31180	finngen_R9_H8_HL_SEN_NAS	Sensorineural hearing loss || id:finngen_R9_H8_HL_SEN_NAS	Lysozyme-like protein 2 | Oncology_II	Wald ratio	1	0.030352335	0.039305026	0.439981013	-0.046685517	0.107390186	1.030817663	0.954387489	1.113368591	0.873999035
ukb-ppp-MICALL2-OID30889	finngen_R9_H8_HL_SEN_NAS	Sensorineural hearing loss || id:finngen_R9_H8_HL_SEN_NAS	MICAL-like protein 2 | Neurology_II	Wald ratio	1	-0.149434641	0.193883125	0.440857506	-0.529445566	0.230576284	0.861194723	0.588931403	1.25932553	0.873999035
ukb-ppp-MYDGF-OID30313	finngen_R9_H8_HL_SEN_NAS	Sensorineural hearing loss || id:finngen_R9_H8_HL_SEN_NAS	Myeloid-derived growth factor | Cardiometabolic_II	Wald ratio	1	-0.098246077	0.126616974	0.43778953	-0.346415346	0.149923191	0.906425825	0.707218686	1.161745007	0.873999035
ukb-ppp-NCF2-OID20567	finngen_R9_H8_HL_SEN_NAS	Sensorineural hearing loss || id:finngen_R9_H8_HL_SEN_NAS	Neutrophil cytosol factor 2 | Inflammation	Wald ratio	1	0.048077801	0.06094775	0.430207653	-0.071379788	0.167535391	1.049252285	0.931108201	1.182387136	0.873999035
ukb-ppp-PAG1-OID20108	finngen_R9_H8_HL_SEN_NAS	Sensorineural hearing loss || id:finngen_R9_H8_HL_SEN_NAS	Phosphoprotein associated with glycosphingolipid-enriched microdomains 1 | Cardiometabolic	Wald ratio	1	0.095806041	0.122834164	0.435412953	-0.144948921	0.336561002	1.100545582	0.865066479	1.400124278	0.873999035
ukb-ppp-PKD2-OID30184	finngen_R9_H8_HL_SEN_NAS	Sensorineural hearing loss || id:finngen_R9_H8_HL_SEN_NAS	Polycystin-2 | Cardiometabolic_II	Wald ratio	1	0.091444681	0.120996966	0.449793032	-0.145709372	0.328598734	1.095756159	0.864408889	1.389020377	0.873999035
ukb-ppp-PRKD2-OID30140	finngen_R9_H8_HL_SEN_NAS	Sensorineural hearing loss || id:finngen_R9_H8_HL_SEN_NAS	Serine/threonine-protein kinase D2 | Cardiometabolic_II	Wald ratio	1	0.168677187	0.22142712	0.446195536	-0.265319968	0.602674342	1.183737951	0.766960508	1.82699829	0.873999035
ukb-ppp-PSTPIP2-OID30596	finngen_R9_H8_HL_SEN_NAS	Sensorineural hearing loss || id:finngen_R9_H8_HL_SEN_NAS	Proline-serine-threonine phosphatase-interacting protein 2 | Inflammation_II	Wald ratio	1	-0.045877551	0.057679791	0.426390478	-0.158929941	0.067174838	0.955158913	0.853056121	1.069482448	0.873999035
ukb-ppp-RBM17-OID31034	finngen_R9_H8_HL_SEN_NAS	Sensorineural hearing loss || id:finngen_R9_H8_HL_SEN_NAS	Splicing factor 45 | Neurology_II	Wald ratio	1	0.036382497	0.047070779	0.439562804	-0.055876229	0.128641223	1.03705244	0.945656173	1.13728202	0.873999035
ukb-ppp-RPA2-OID30453	finngen_R9_H8_HL_SEN_NAS	Sensorineural hearing loss || id:finngen_R9_H8_HL_SEN_NAS	Replication protein A 32 kDa subunit | Inflammation_II	Wald ratio	1	-0.084195128	0.107565106	0.433781897	-0.295022735	0.126632479	0.919251867	0.744514661	1.134999804	0.873999035
ukb-ppp-SIL1-OID30207	finngen_R9_H8_HL_SEN_NAS	Sensorineural hearing loss || id:finngen_R9_H8_HL_SEN_NAS	Nucleotide exchange factor SIL1 | Cardiometabolic_II	Wald ratio	1	0.11432692	0.145275228	0.431300743	-0.170412527	0.399066366	1.121118581	0.843316854	1.49043253	0.873999035
ukb-ppp-PDLIM7-OID20729	finngen_R9_H8_HL_SEN_NAS	Sensorineural hearing loss || id:finngen_R9_H8_HL_SEN_NAS	PDZ and LIM domain protein 7 | Inflammation	Wald ratio	1	-0.1541255	0.205251243	0.452705974	-0.556417936	0.248166936	0.85716444	0.573258841	1.281673872	0.877033364
ukb-ppp-ADAMTS4-OID30471	finngen_R9_H8_HL_SEN_NAS	Sensorineural hearing loss || id:finngen_R9_H8_HL_SEN_NAS	A disintegrin and metalloproteinase with thrombospondin motifs 4 | Inflammation_II	Wald ratio	1	0.053091745	0.072942599	0.466701429	-0.089875748	0.196059239	1.054526389	0.91404475	1.216598974	0.877981136
ukb-ppp-CAPN3-OID31384	finngen_R9_H8_HL_SEN_NAS	Sensorineural hearing loss || id:finngen_R9_H8_HL_SEN_NAS	Calpain-3 | Oncology_II	Wald ratio	1	-0.273930489	0.374652854	0.464682558	-1.008250084	0.460389106	0.760384929	0.36485689	1.584690477	0.877981136
ukb-ppp-DDHD2-OID31043	finngen_R9_H8_HL_SEN_NAS	Sensorineural hearing loss || id:finngen_R9_H8_HL_SEN_NAS	Phospholipase DDHD2 | Neurology_II	Wald ratio	1	-0.073956864	0.100374614	0.461238842	-0.270691108	0.12277738	0.928711754	0.762852099	1.130632691	0.877981136
ukb-ppp-GP1BB-OID30174	finngen_R9_H8_HL_SEN_NAS	Sensorineural hearing loss || id:finngen_R9_H8_HL_SEN_NAS	Platelet glycoprotein Ib beta chain | Cardiometabolic_II	Wald ratio	1	-0.127887975	0.174012758	0.4623794	-0.46895298	0.21317703	0.87995195	0.625657001	1.237603725	0.877981136
ukb-ppp-LZTFL1-OID30637	finngen_R9_H8_HL_SEN_NAS	Sensorineural hearing loss || id:finngen_R9_H8_HL_SEN_NAS	Leucine zipper transcription factor-like protein 1 | Inflammation_II	Wald ratio	1	-0.035142327	0.047795824	0.462181547	-0.128822142	0.058537487	0.965467994	0.879130312	1.060284732	0.877981136
ukb-ppp-MTSS1-OID31492	finngen_R9_H8_HL_SEN_NAS	Sensorineural hearing loss || id:finngen_R9_H8_HL_SEN_NAS	Protein MTSS 1 | Oncology_II	Wald ratio	1	0.129970173	0.176832906	0.462346427	-0.216622323	0.476562668	1.138794416	0.805234031	1.610528954	0.877981136
ukb-ppp-PCBP2-OID31003	finngen_R9_H8_HL_SEN_NAS	Sensorineural hearing loss || id:finngen_R9_H8_HL_SEN_NAS	Poly(rC)-binding protein 2 | Neurology_II	Wald ratio	1	-0.127247554	0.170734101	0.456092404	-0.461886392	0.207391284	0.88051567	0.630093919	1.230463939	0.877981136
ukb-ppp-SLC27A4-OID20814	finngen_R9_H8_HL_SEN_NAS	Sensorineural hearing loss || id:finngen_R9_H8_HL_SEN_NAS	Long-chain fatty acid transport protein 4 | Neurology	Wald ratio	1	0.114240638	0.152958657	0.455140435	-0.18555833	0.414039607	1.121021853	0.830640383	1.512917048	0.877981136
ukb-ppp-SOD1-OID20386	finngen_R9_H8_HL_SEN_NAS	Sensorineural hearing loss || id:finngen_R9_H8_HL_SEN_NAS	Superoxide dismutase [Cu-Zn] | Cardiometabolic	Wald ratio	1	-0.084440827	0.115867941	0.466143697	-0.311541992	0.142660337	0.919026035	0.732316858	1.153337989	0.877981136
ukb-ppp-SUSD4-OID31398	finngen_R9_H8_HL_SEN_NAS	Sensorineural hearing loss || id:finngen_R9_H8_HL_SEN_NAS	Sushi domain-containing protein 4 | Oncology_II	Wald ratio	1	0.09388243	0.128991168	0.466723408	-0.158940259	0.346705119	1.098430596	0.85304732	1.414399584	0.877981136
ukb-ppp-INSR-OID30566	finngen_R9_H8_HL_SEN_NAS	Sensorineural hearing loss || id:finngen_R9_H8_HL_SEN_NAS	Insulin receptor | Inflammation_II	Wald ratio	1	-0.123426124	0.170813207	0.469938256	-0.458220009	0.211367761	0.883886937	0.632408325	1.235366591	0.881473781
ukb-ppp-CEP20-OID21209	finngen_R9_H8_HL_SEN_NAS	Sensorineural hearing loss || id:finngen_R9_H8_HL_SEN_NAS	LisH domain-containing protein FOPNL | Oncology	Wald ratio	1	0.082543565	0.115380027	0.474358201	-0.143601289	0.308688419	1.086045986	0.866233056	1.361638043	0.883182547
ukb-ppp-CHCHD6-OID31426	finngen_R9_H8_HL_SEN_NAS	Sensorineural hearing loss || id:finngen_R9_H8_HL_SEN_NAS	MICOS complex subunit MIC25 | Oncology_II	Wald ratio	1	-0.025862643	0.036577761	0.479529675	-0.097555055	0.045829768	0.97446893	0.907052403	1.046896181	0.883182547
ukb-ppp-ENAH-OID20497	finngen_R9_H8_HL_SEN_NAS	Sensorineural hearing loss || id:finngen_R9_H8_HL_SEN_NAS	Protein enabled homolog | Inflammation	Wald ratio	1	0.059396399	0.084166714	0.480375099	-0.10557036	0.224363157	1.061195814	0.89981116	1.251525437	0.883182547
ukb-ppp-ENPEP-OID30135	finngen_R9_H8_HL_SEN_NAS	Sensorineural hearing loss || id:finngen_R9_H8_HL_SEN_NAS	Glutamyl aminopeptidase | Cardiometabolic_II	Wald ratio	1	-0.133661234	0.187228336	0.475292568	-0.500628771	0.233306304	0.874886396	0.60614941	1.262768211	0.883182547
ukb-ppp-GRAP2-OID20192	finngen_R9_H8_HL_SEN_NAS	Sensorineural hearing loss || id:finngen_R9_H8_HL_SEN_NAS	GRB2-related adapter protein 2 | Cardiometabolic	Wald ratio	1	-0.070306942	0.098766708	0.476558543	-0.26388969	0.123275807	0.932107673	0.76805826	1.131196369	0.883182547
ukb-ppp-HPCAL1-OID20615	finngen_R9_H8_HL_SEN_NAS	Sensorineural hearing loss || id:finngen_R9_H8_HL_SEN_NAS	Hippocalcin-like protein 1 | Inflammation	Wald ratio	1	-0.082622696	0.115250513	0.473437928	-0.308513702	0.14326831	0.920698465	0.734537887	1.154039401	0.883182547
ukb-ppp-RAB44-OID31346	finngen_R9_H8_HL_SEN_NAS	Sensorineural hearing loss || id:finngen_R9_H8_HL_SEN_NAS	Ras-related protein Rab-44 | Oncology_II	Wald ratio	1	-0.055394055	0.078308991	0.47933163	-0.208879678	0.098091569	0.946112255	0.81149287	1.103063787	0.883182547
ukb-ppp-TNFAIP8-OID20433	finngen_R9_H8_HL_SEN_NAS	Sensorineural hearing loss || id:finngen_R9_H8_HL_SEN_NAS	Tumor necrosis factor alpha-induced protein 8 | Inflammation	Wald ratio	1	0.073509704	0.104597439	0.482188595	-0.131501276	0.278520684	1.076278981	0.876778157	1.321173933	0.884012423
ukb-ppp-SCRG1-OID30333	finngen_R9_H8_HL_SEN_NAS	Sensorineural hearing loss || id:finngen_R9_H8_HL_SEN_NAS	Scrapie-responsive protein 1 | Cardiometabolic_II	Wald ratio	1	0.098437627	0.140660223	0.484036216	-0.17725641	0.374131665	1.103445577	0.837564997	1.453728543	0.884900012
ukb-ppp-IFIT3-OID31283	finngen_R9_H8_HL_SEN_NAS	Sensorineural hearing loss || id:finngen_R9_H8_HL_SEN_NAS	Interferon-induced protein with tetratricopeptide repeats 3 | Oncology_II	Wald ratio	1	-0.067060457	0.096481439	0.487017261	-0.256164077	0.122043163	0.935138664	0.774014961	1.129802867	0.887848884
ukb-ppp-PNMA1-OID30194	finngen_R9_H8_HL_SEN_NAS	Sensorineural hearing loss || id:finngen_R9_H8_HL_SEN_NAS	Paraneoplastic antigen Ma1 | Cardiometabolic_II	Inverse variance weighted	2	0.149728424	0.089362158	0.093831503	-0.025421406	0.324878253	1.161518759	0.974898997	1.383862155	0.888224529
ukb-ppp-CSF2-OID30072	finngen_R9_H8_HL_SEN_NAS	Sensorineural hearing loss || id:finngen_R9_H8_HL_SEN_NAS	Granulocyte-macrophage colony-stimulating factor | Cardiometabolic_II	Wald ratio	1	0.025757669	0.037589077	0.493190302	-0.047916921	0.099432259	1.026092264	0.953212976	1.104543645	0.890682295
ukb-ppp-FABP5-OID21043	finngen_R9_H8_HL_SEN_NAS	Sensorineural hearing loss || id:finngen_R9_H8_HL_SEN_NAS	Fatty acid-binding protein 5 | Neurology	Wald ratio	1	0.042271229	0.061812333	0.494061057	-0.078880945	0.163423402	1.04317738	0.924149943	1.177535155	0.890682295
ukb-ppp-OCLN-OID31069	finngen_R9_H8_HL_SEN_NAS	Sensorineural hearing loss || id:finngen_R9_H8_HL_SEN_NAS	Occludin | Neurology_II	Wald ratio	1	0.050314453	0.073517863	0.493732682	-0.093780559	0.194409466	1.051601724	0.910482538	1.214593516	0.890682295
ukb-ppp-TK1-OID31294	finngen_R9_H8_HL_SEN_NAS	Sensorineural hearing loss || id:finngen_R9_H8_HL_SEN_NAS	Thymidine kinase, cytosolic | Oncology_II	Wald ratio	1	0.044614281	0.064976615	0.492321853	-0.082739884	0.171968447	1.045624465	0.920590577	1.187640358	0.890682295
ukb-ppp-AKT3-OID21197	finngen_R9_H8_HL_SEN_NAS	Sensorineural hearing loss || id:finngen_R9_H8_HL_SEN_NAS	RAC-gamma serine/threonine-protein kinase | Oncology	Wald ratio	1	-0.106548918	0.157203068	0.497911911	-0.41466693	0.201569095	0.898931074	0.660560257	1.22332076	0.891375249
ukb-ppp-APPL2-OID30590	finngen_R9_H8_HL_SEN_NAS	Sensorineural hearing loss || id:finngen_R9_H8_HL_SEN_NAS	DCC-interacting protein 13-beta | Inflammation_II	Wald ratio	1	-0.045509446	0.066875441	0.496181222	-0.176585311	0.085566419	0.955510577	0.838127275	1.089333912	0.891375249
ukb-ppp-PPM1F-OID30350	finngen_R9_H8_HL_SEN_NAS	Sensorineural hearing loss || id:finngen_R9_H8_HL_SEN_NAS	Protein phosphatase 1F | Cardiometabolic_II	Wald ratio	1	0.101165982	0.149488396	0.498565817	-0.191831274	0.394163237	1.106460279	0.825446131	1.483142633	0.891375249
ukb-ppp-AMOTL2-OID31351	finngen_R9_H8_HL_SEN_NAS	Sensorineural hearing loss || id:finngen_R9_H8_HL_SEN_NAS	Angiomotin-like protein 2 | Oncology_II	Wald ratio	1	-0.094742432	0.143482123	0.509056028	-0.375967393	0.186482529	0.90960719	0.686624722	1.20500357	0.894097733
ukb-ppp-B4GALT1-OID20780	finngen_R9_H8_HL_SEN_NAS	Sensorineural hearing loss || id:finngen_R9_H8_HL_SEN_NAS	Beta-1,4-galactosyltransferase 1 | Inflammation	Wald ratio	1	0.026021539	0.039697456	0.512148214	-0.051785475	0.103828552	1.026363055	0.949532544	1.109410233	0.894097733
ukb-ppp-BACH1-OID20505	finngen_R9_H8_HL_SEN_NAS	Sensorineural hearing loss || id:finngen_R9_H8_HL_SEN_NAS	Transcription regulator protein BACH1 | Inflammation	Wald ratio	1	-0.134918525	0.209209515	0.518994133	-0.544969174	0.275132125	0.873787101	0.579859658	1.316704632	0.894097733
ukb-ppp-CD46-OID20380	finngen_R9_H8_HL_SEN_NAS	Sensorineural hearing loss || id:finngen_R9_H8_HL_SEN_NAS	Membrane cofactor protein | Cardiometabolic	Wald ratio	1	0.063238375	0.097493058	0.516567922	-0.127848018	0.254324769	1.065280746	0.879987111	1.289590555	0.894097733
ukb-ppp-COL1A1-OID20335	finngen_R9_H8_HL_SEN_NAS	Sensorineural hearing loss || id:finngen_R9_H8_HL_SEN_NAS	Collagen alpha-1 | Cardiometabolic	Wald ratio	1	0.13272071	0.198665669	0.504094896	-0.256664	0.522105421	1.141931024	0.773628109	1.685572757	0.894097733
ukb-ppp-IGFBP4-OID21158	finngen_R9_H8_HL_SEN_NAS	Sensorineural hearing loss || id:finngen_R9_H8_HL_SEN_NAS	Insulin-like growth factor-binding protein 4 | Neurology	Wald ratio	1	0.13126155	0.204400353	0.520757172	-0.269363143	0.531886243	1.140265979	0.763865813	1.702139931	0.894097733
ukb-ppp-IMMT-OID31397	finngen_R9_H8_HL_SEN_NAS	Sensorineural hearing loss || id:finngen_R9_H8_HL_SEN_NAS	MICOS complex subunit MIC60 | Oncology_II	Wald ratio	1	0.047981831	0.074964122	0.522131034	-0.098947849	0.194911511	1.049151593	0.905789945	1.21520345	0.894097733
ukb-ppp-KRT18-OID21296	finngen_R9_H8_HL_SEN_NAS	Sensorineural hearing loss || id:finngen_R9_H8_HL_SEN_NAS	Keratin, type I cytoskeletal 18 | Oncology	Wald ratio	1	0.119870195	0.185404368	0.517933699	-0.243522366	0.483262756	1.127350506	0.783861944	1.62135587	0.894097733
ukb-ppp-LTA4H-OID21452	finngen_R9_H8_HL_SEN_NAS	Sensorineural hearing loss || id:finngen_R9_H8_HL_SEN_NAS	Leukotriene A-4 hydrolase | Oncology	Wald ratio	1	-0.055897571	0.085458354	0.513052945	-0.223395946	0.111600803	0.945635991	0.79979811	1.118066442	0.894097733
ukb-ppp-MCFD2-OID20171	finngen_R9_H8_HL_SEN_NAS	Sensorineural hearing loss || id:finngen_R9_H8_HL_SEN_NAS	Multiple coagulation factor deficiency protein 2 | Cardiometabolic	Wald ratio	1	0.042311054	0.064473286	0.511658698	-0.084056588	0.168678695	1.043218925	0.919379229	1.183739736	0.894097733
ukb-ppp-PSMD9-OID21304	finngen_R9_H8_HL_SEN_NAS	Sensorineural hearing loss || id:finngen_R9_H8_HL_SEN_NAS	26S proteasome non-ATPase regulatory subunit 9 | Oncology	Wald ratio	1	-0.029626461	0.045995735	0.519502021	-0.119778101	0.06052518	0.970808101	0.887117265	1.062394348	0.894097733
ukb-ppp-S100A11-OID20130	finngen_R9_H8_HL_SEN_NAS	Sensorineural hearing loss || id:finngen_R9_H8_HL_SEN_NAS	Protein S100-A11 | Cardiometabolic	Wald ratio	1	0.039307519	0.060637007	0.516827755	-0.079541014	0.158156052	1.040090282	0.923540141	1.171348972	0.894097733
ukb-ppp-SERPINF2-OID30779	finngen_R9_H8_HL_SEN_NAS	Sensorineural hearing loss || id:finngen_R9_H8_HL_SEN_NAS	Alpha-2-antiplasmin | Inflammation_II	Wald ratio	1	-0.034611619	0.052897878	0.512912009	-0.13829146	0.069068223	0.965980512	0.870844838	1.071509308	0.894097733
ukb-ppp-SNAP29-OID21506	finngen_R9_H8_HL_SEN_NAS	Sensorineural hearing loss || id:finngen_R9_H8_HL_SEN_NAS	Synaptosomal-associated protein 29 | Oncology	Wald ratio	1	0.090104343	0.136394532	0.508858919	-0.177228939	0.357437625	1.094288459	0.837588006	1.429661389	0.894097733
ukb-ppp-TBCA-OID30616	finngen_R9_H8_HL_SEN_NAS	Sensorineural hearing loss || id:finngen_R9_H8_HL_SEN_NAS	Tubulin-specific chaperone A | Inflammation_II	Wald ratio	1	-0.044130449	0.06753561	0.513472854	-0.176500245	0.088239348	0.956829132	0.838198574	1.092249518	0.894097733
ukb-ppp-TPR-OID30143	finngen_R9_H8_HL_SEN_NAS	Sensorineural hearing loss || id:finngen_R9_H8_HL_SEN_NAS	Nucleoprotein TPR | Cardiometabolic_II	Wald ratio	1	-0.095022266	0.145036116	0.51236295	-0.379293053	0.189248521	0.909352687	0.684345034	1.208341213	0.894097733
ukb-ppp-BST1-OID21051	finngen_R9_H8_HL_SEN_NAS	Sensorineural hearing loss || id:finngen_R9_H8_HL_SEN_NAS	ADP-ribosyl cyclase/cyclic ADP-ribose hydrolase 2 | Neurology	Inverse variance weighted	18	0.020066749	0.012060158	0.096134873	-0.003571161	0.043704659	1.02026944	0.996435208	1.044673775	0.898948878
ukb-ppp-CD48-OID20692	finngen_R9_H8_HL_SEN_NAS	Sensorineural hearing loss || id:finngen_R9_H8_HL_SEN_NAS	CD48 antigen | Inflammation	Inverse variance weighted	4	0.027742507	0.016765702	0.097981733	-0.005118269	0.060603283	1.028130914	0.994894807	1.062477327	0.898948878
ukb-ppp-FCRLB-OID21193	finngen_R9_H8_HL_SEN_NAS	Sensorineural hearing loss || id:finngen_R9_H8_HL_SEN_NAS	Fc receptor-like B | Oncology	Inverse variance weighted	4	0.028700713	0.017347292	0.098030434	-0.00529998	0.062701405	1.029116547	0.99471404	1.064708875	0.898948878
ukb-ppp-IL12B-OID20666	finngen_R9_H8_HL_SEN_NAS	Sensorineural hearing loss || id:finngen_R9_H8_HL_SEN_NAS	Interleukin-12 subunit beta | Inflammation	Inverse variance weighted	7	-0.040340609	0.024419251	0.098534508	-0.088202342	0.007521124	0.960462242	0.915575599	1.007549479	0.898948878
ukb-ppp-KLK6-OID21526	finngen_R9_H8_HL_SEN_NAS	Sensorineural hearing loss || id:finngen_R9_H8_HL_SEN_NAS	Kallikrein-6 | Oncology	Inverse variance weighted	2	0.074542516	0.045034796	0.097879784	-0.013725684	0.162810716	1.077391149	0.986368084	1.176813916	0.898948878
ukb-ppp-APRT-OID20927	finngen_R9_H8_HL_SEN_NAS	Sensorineural hearing loss || id:finngen_R9_H8_HL_SEN_NAS	Adenine phosphoribosyltransferase | Neurology	Wald ratio	1	0.084360387	0.133672192	0.527975794	-0.17763711	0.346357883	1.088020932	0.837246197	1.41390854	0.899830721
ukb-ppp-TPPP3-OID20842	finngen_R9_H8_HL_SEN_NAS	Sensorineural hearing loss || id:finngen_R9_H8_HL_SEN_NAS	Tubulin polymerization-promoting protein family member 3 | Neurology	Wald ratio	1	-0.068854875	0.109176182	0.528251933	-0.282840191	0.145130441	0.933462139	0.753640217	1.156190376	0.899830721
ukb-ppp-TRIM21-OID20533	finngen_R9_H8_HL_SEN_NAS	Sensorineural hearing loss || id:finngen_R9_H8_HL_SEN_NAS	E3 ubiquitin-protein ligase TRIM21 | Inflammation	Inverse variance weighted	2	0.234977795	0.142657805	0.09952867	-0.044631502	0.514587092	1.264880682	0.95634983	1.672947586	0.901486295
ukb-ppp-APOC1-OID30749	finngen_R9_H8_HL_SEN_NAS	Sensorineural hearing loss || id:finngen_R9_H8_HL_SEN_NAS	Apolipoprotein C-I | Inflammation_II	Inverse variance weighted	2	-0.155617228	0.095100815	0.101768537	-0.342014826	0.03078037	0.855886737	0.710337673	1.031258984	0.905914236
ukb-ppp-FAS-OID20316	finngen_R9_H8_HL_SEN_NAS	Sensorineural hearing loss || id:finngen_R9_H8_HL_SEN_NAS	Tumor necrosis factor receptor superfamily member 6 | Cardiometabolic	Inverse variance weighted	4	-0.048590875	0.029608262	0.100771357	-0.106623068	0.009441318	0.952570771	0.89886442	1.009486028	0.905914236
ukb-ppp-SPINT1-OID21109	finngen_R9_H8_HL_SEN_NAS	Sensorineural hearing loss || id:finngen_R9_H8_HL_SEN_NAS	Kunitz-type protease inhibitor 1 | Neurology	Inverse variance weighted	4	-0.059975496	0.036695866	0.102176189	-0.131899394	0.011948401	0.94178761	0.876429164	1.012020069	0.905914236
ukb-ppp-A1BG-OID30771	finngen_R9_H8_HL_SEN_NAS	Sensorineural hearing loss || id:finngen_R9_H8_HL_SEN_NAS	Alpha-1B-glycoprotein | Inflammation_II	Inverse variance weighted	2	0.109942061	0.067538861	0.103560069	-0.022434107	0.242318228	1.116213396	0.977815666	1.274199614	0.911763128
ukb-ppp-DNAJB1-OID21363	finngen_R9_H8_HL_SEN_NAS	Sensorineural hearing loss || id:finngen_R9_H8_HL_SEN_NAS	DnaJ homolog subfamily B member 1 | Oncology	Wald ratio	1	0.106049913	0.172629477	0.539003228	-0.232303862	0.444403687	1.111877372	0.792705214	1.559559933	0.913350118
ukb-ppp-SHH-OID30516	finngen_R9_H8_HL_SEN_NAS	Sensorineural hearing loss || id:finngen_R9_H8_HL_SEN_NAS	Sonic hedgehog protein | Inflammation_II	Wald ratio	1	0.093438852	0.151689776	0.537903441	-0.20387311	0.390750814	1.097943464	0.815565852	1.478090147	0.913350118
ukb-ppp-ACTA2-OID20079	finngen_R9_H8_HL_SEN_NAS	Sensorineural hearing loss || id:finngen_R9_H8_HL_SEN_NAS	Actin, aortic smooth muscle | Cardiometabolic	Wald ratio	1	-0.085638839	0.142787865	0.548664377	-0.365503055	0.194225376	0.91792569	0.69384752	1.214369942	0.915970327
ukb-ppp-CALB2-OID20801	finngen_R9_H8_HL_SEN_NAS	Sensorineural hearing loss || id:finngen_R9_H8_HL_SEN_NAS	Calretinin | Neurology	Wald ratio	1	0.083953306	0.140865877	0.551188299	-0.192143812	0.360050424	1.087578109	0.825188188	1.433401691	0.915970327
ukb-ppp-LPCAT2-OID21290	finngen_R9_H8_HL_SEN_NAS	Sensorineural hearing loss || id:finngen_R9_H8_HL_SEN_NAS	Lysophosphatidylcholine acyltransferase 2 | Oncology	Wald ratio	1	-0.062846341	0.105199361	0.550238816	-0.269037088	0.143344407	0.939087762	0.764114916	1.154127222	0.915970327
ukb-ppp-PLXNA4-OID20597	finngen_R9_H8_HL_SEN_NAS	Sensorineural hearing loss || id:finngen_R9_H8_HL_SEN_NAS	Plexin-A4 | Inflammation	Wald ratio	1	-0.057041997	0.095616895	0.550795722	-0.24445111	0.130367117	0.9445544	0.783134275	1.139246543	0.915970327
ukb-ppp-RANBP1-OID30258	finngen_R9_H8_HL_SEN_NAS	Sensorineural hearing loss || id:finngen_R9_H8_HL_SEN_NAS	Ran-specific GTPase-activating protein | Cardiometabolic_II	Wald ratio	1	-0.08967463	0.15064732	0.551668332	-0.384943378	0.205594118	0.9142286	0.680489166	1.228254576	0.915970327
ukb-ppp-RBP1-OID30913	finngen_R9_H8_HL_SEN_NAS	Sensorineural hearing loss || id:finngen_R9_H8_HL_SEN_NAS	Retinol-binding protein 1 | Neurology_II	Wald ratio	1	-0.047489958	0.079661377	0.551076467	-0.203626256	0.10864634	0.95362005	0.815767203	1.114768032	0.915970327
ukb-ppp-RPL14-OID30284	finngen_R9_H8_HL_SEN_NAS	Sensorineural hearing loss || id:finngen_R9_H8_HL_SEN_NAS	60S ribosomal protein L14 | Cardiometabolic_II	Wald ratio	1	0.096176809	0.157992254	0.542694254	-0.213488009	0.405841626	1.100953705	0.807761846	1.500564884	0.915970327
ukb-ppp-TYMP-OID20234	finngen_R9_H8_HL_SEN_NAS	Sensorineural hearing loss || id:finngen_R9_H8_HL_SEN_NAS	Thymidine phosphorylase | Cardiometabolic	Wald ratio	1	-0.029368176	0.049357893	0.551840366	-0.126109646	0.067373295	0.971058879	0.881518187	1.069694715	0.915970327
ukb-ppp-CTSC-OID20679	finngen_R9_H8_HL_SEN_NAS	Sensorineural hearing loss || id:finngen_R9_H8_HL_SEN_NAS	Dipeptidyl peptidase 1 | Inflammation	Inverse variance weighted	6	-0.028318721	0.017495455	0.105526263	-0.062609813	0.005972372	0.972078496	0.939309908	1.005990242	0.916259072
ukb-ppp-DPP10-OID20527	finngen_R9_H8_HL_SEN_NAS	Sensorineural hearing loss || id:finngen_R9_H8_HL_SEN_NAS	Inactive dipeptidyl peptidase 10 | Inflammation	Inverse variance weighted	4	-0.062039034	0.038267862	0.104979369	-0.137044045	0.012965976	0.9398462	0.871931821	1.013050399	0.916259072
ukb-ppp-CD63-OID20988	finngen_R9_H8_HL_SEN_NAS	Sensorineural hearing loss || id:finngen_R9_H8_HL_SEN_NAS	CD63 antigen | Neurology	Wald ratio	1	-0.173801635	0.296253069	0.557427974	-0.754457649	0.40685438	0.8404636	0.470265594	1.502085356	0.918998557
ukb-ppp-MDM1-OID30945	finngen_R9_H8_HL_SEN_NAS	Sensorineural hearing loss || id:finngen_R9_H8_HL_SEN_NAS	Nuclear protein MDM1 | Neurology_II	Wald ratio	1	0.027644452	0.047276034	0.558718792	-0.065016574	0.120305478	1.028030106	0.937051933	1.12784133	0.918998557
ukb-ppp-PLA2G4A-OID20685	finngen_R9_H8_HL_SEN_NAS	Sensorineural hearing loss || id:finngen_R9_H8_HL_SEN_NAS	Cytosolic phospholipase A2 | Inflammation	Wald ratio	1	0.084075188	0.144004144	0.55932886	-0.198172935	0.36632331	1.087710673	0.820227995	1.442421517	0.918998557
ukb-ppp-SV2A-OID30965	finngen_R9_H8_HL_SEN_NAS	Sensorineural hearing loss || id:finngen_R9_H8_HL_SEN_NAS	Synaptic vesicle glycoprotein 2A | Neurology_II	Wald ratio	1	0.036781528	0.06268385	0.557352563	-0.086078819	0.159641874	1.037466338	0.91752191	1.173090682	0.918998557
ukb-ppp-SLIT2-OID20862	finngen_R9_H8_HL_SEN_NAS	Sensorineural hearing loss || id:finngen_R9_H8_HL_SEN_NAS	Slit homolog 2 protein | Neurology	Wald ratio	1	0.087260322	0.150372521	0.561716149	-0.20746982	0.381990463	1.091180701	0.812637767	1.465198111	0.920590356
ukb-ppp-ACADM-OID31277	finngen_R9_H8_HL_SEN_NAS	Sensorineural hearing loss || id:finngen_R9_H8_HL_SEN_NAS	Medium-chain specific acyl-CoA dehydrogenase, mitochondrial | Oncology_II	Wald ratio	1	-0.039505637	0.068615996	0.564784393	-0.173992989	0.094981714	0.961264535	0.840302789	1.099638747	0.920595876
ukb-ppp-DECR1-OID20579	finngen_R9_H8_HL_SEN_NAS	Sensorineural hearing loss || id:finngen_R9_H8_HL_SEN_NAS	2,4-dienoyl-CoA reductase, mitochondrial | Inflammation	Wald ratio	1	-0.074567643	0.129007321	0.563256732	-0.327421992	0.178286706	0.928144689	0.720779515	1.195167934	0.920595876
ukb-ppp-FARSA-OID30887	finngen_R9_H8_HL_SEN_NAS	Sensorineural hearing loss || id:finngen_R9_H8_HL_SEN_NAS	Phenylalanine--tRNA ligase alpha subunit | Neurology_II	Wald ratio	1	0.087991925	0.153860415	0.567393452	-0.213574489	0.389558339	1.091979304	0.807691994	1.476328613	0.920595876
ukb-ppp-STK4-OID20140	finngen_R9_H8_HL_SEN_NAS	Sensorineural hearing loss || id:finngen_R9_H8_HL_SEN_NAS	Serine/threonine-protein kinase 4 | Cardiometabolic	Wald ratio	1	0.093217552	0.162633133	0.566524935	-0.225543388	0.411978492	1.097700516	0.798082433	1.509801963	0.920595876
ukb-ppp-SUGP1-OID31524	finngen_R9_H8_HL_SEN_NAS	Sensorineural hearing loss || id:finngen_R9_H8_HL_SEN_NAS	SURP and G-patch domain-containing protein 1 | Oncology_II	Wald ratio	1	-0.02482837	0.043740734	0.570289072	-0.110560209	0.060903469	0.975477319	0.895332422	1.062796316	0.922986553
ukb-ppp-CALCA-OID20983	finngen_R9_H8_HL_SEN_NAS	Sensorineural hearing loss || id:finngen_R9_H8_HL_SEN_NAS	Calcitonin [Cleaved into: Calcitonin; Katacalcin | Neurology	Wald ratio	1	-0.047601848	0.085904003	0.579490973	-0.215973695	0.120769998	0.953513355	0.805756497	1.128365357	0.922996109
ukb-ppp-CWC15-OID31479	finngen_R9_H8_HL_SEN_NAS	Sensorineural hearing loss || id:finngen_R9_H8_HL_SEN_NAS	Spliceosome-associated protein CWC15 homolog | Oncology_II	Wald ratio	1	-0.086613955	0.156683498	0.580403353	-0.393713612	0.220485702	0.917031042	0.674547211	1.246682099	0.922996109
ukb-ppp-ENO2-OID21046	finngen_R9_H8_HL_SEN_NAS	Sensorineural hearing loss || id:finngen_R9_H8_HL_SEN_NAS	Gamma-enolase | Neurology	Wald ratio	1	-0.039259963	0.069900669	0.574352052	-0.176265275	0.097745349	0.961500722	0.838395548	1.102681951	0.922996109
ukb-ppp-MEGF11-OID30099	finngen_R9_H8_HL_SEN_NAS	Sensorineural hearing loss || id:finngen_R9_H8_HL_SEN_NAS	Multiple epidermal growth factor-like domains protein 11 | Cardiometabolic_II	Wald ratio	1	0.036878486	0.067189829	0.583094615	-0.094813578	0.168570551	1.037566935	0.909542478	1.183611729	0.922996109
ukb-ppp-MGLL-OID20711	finngen_R9_H8_HL_SEN_NAS	Sensorineural hearing loss || id:finngen_R9_H8_HL_SEN_NAS	Monoglyceride lipase | Inflammation	Wald ratio	1	0.079924764	0.143373776	0.577215	-0.201087838	0.360937365	1.083205568	0.817840591	1.434673597	0.922996109
ukb-ppp-PSMG4-OID30514	finngen_R9_H8_HL_SEN_NAS	Sensorineural hearing loss || id:finngen_R9_H8_HL_SEN_NAS	Proteasome assembly chaperone 4 | Inflammation_II	Wald ratio	1	0.081499419	0.146457766	0.577889291	-0.205557802	0.368556639	1.084912587	0.814193031	1.445646519	0.922996109
ukb-ppp-RBP2-OID21365	finngen_R9_H8_HL_SEN_NAS	Sensorineural hearing loss || id:finngen_R9_H8_HL_SEN_NAS	Retinol-binding protein 2 | Oncology	Wald ratio	1	0.079938868	0.142463309	0.574716424	-0.199289218	0.359166953	1.083220846	0.819312899	1.432135881	0.922996109
ukb-ppp-TGFBR3-OID20255	finngen_R9_H8_HL_SEN_NAS	Sensorineural hearing loss || id:finngen_R9_H8_HL_SEN_NAS	Transforming growth factor beta receptor type 3 | Cardiometabolic	Wald ratio	1	0.095352405	0.171179315	0.57750537	-0.240159053	0.430863864	1.100046449	0.786502756	1.538586078	0.922996109
ukb-ppp-USP8-OID20110	finngen_R9_H8_HL_SEN_NAS	Sensorineural hearing loss || id:finngen_R9_H8_HL_SEN_NAS	Ubiquitin carboxyl-terminal hydrolase 8 | Cardiometabolic	Wald ratio	1	0.08584236	0.156357245	0.582995652	-0.22061784	0.39230256	1.089634544	0.802023123	1.480385549	0.922996109
ukb-ppp-ACRBP-OID31385	finngen_R9_H8_HL_SEN_NAS	Sensorineural hearing loss || id:finngen_R9_H8_HL_SEN_NAS	Acrosin-binding protein | Oncology_II	Wald ratio	1	-0.031833151	0.05998382	0.595629721	-0.149401439	0.085735137	0.96866819	0.861223317	1.089517717	0.929365301
ukb-ppp-GPR158-OID31013	finngen_R9_H8_HL_SEN_NAS	Sensorineural hearing loss || id:finngen_R9_H8_HL_SEN_NAS	Probable G-protein coupled receptor 158 | Neurology_II	Wald ratio	1	0.073980313	0.136897761	0.588917365	-0.194339298	0.342299924	1.076785607	0.823378486	1.408182582	0.929365301
ukb-ppp-MCEE-OID31033	finngen_R9_H8_HL_SEN_NAS	Sensorineural hearing loss || id:finngen_R9_H8_HL_SEN_NAS	Methylmalonyl-CoA epimerase, mitochondrial | Neurology_II	Wald ratio	1	0.024277222	0.045735094	0.595541714	-0.065363563	0.113918006	1.024574313	0.936726842	1.120660234	0.929365301
ukb-ppp-NFE2-OID30268	finngen_R9_H8_HL_SEN_NAS	Sensorineural hearing loss || id:finngen_R9_H8_HL_SEN_NAS	Transcription factor NF-E2 45 kDa subunit | Cardiometabolic_II	Wald ratio	1	-0.074435294	0.140290583	0.59571027	-0.349404837	0.200534248	0.928267537	0.705107619	1.222055465	0.929365301
ukb-ppp-SMARCA2-OID20796	finngen_R9_H8_HL_SEN_NAS	Sensorineural hearing loss || id:finngen_R9_H8_HL_SEN_NAS	Probable global transcription activator SNF2L2 | Neurology	Wald ratio	1	-0.103403281	0.193616016	0.593297481	-0.482890671	0.27608411	0.901763236	0.616997275	1.317958713	0.929365301
ukb-ppp-TARBP2-OID20870	finngen_R9_H8_HL_SEN_NAS	Sensorineural hearing loss || id:finngen_R9_H8_HL_SEN_NAS	RISC-loading complex subunit TARBP2 | Neurology	Wald ratio	1	-0.098352824	0.185368718	0.59571027	-0.461675511	0.264969863	0.906329073	0.630226809	1.303391694	0.929365301
ukb-ppp-APOA1-OID30769	finngen_R9_H8_HL_SEN_NAS	Sensorineural hearing loss || id:finngen_R9_H8_HL_SEN_NAS	Apolipoprotein A-I | Inflammation_II	Wald ratio	1	-0.070503103	0.136123002	0.604502412	-0.337304186	0.19629798	0.931924848	0.713691712	1.216889461	0.931911332
ukb-ppp-DTD1-OID30580	finngen_R9_H8_HL_SEN_NAS	Sensorineural hearing loss || id:finngen_R9_H8_HL_SEN_NAS	D-aminoacyl-tRNA deacylase 1 | Inflammation_II	Wald ratio	1	0.028631695	0.054823772	0.601496533	-0.078822898	0.136086287	1.029045522	0.924203589	1.145780755	0.931911332
ukb-ppp-EHD3-OID30229	finngen_R9_H8_HL_SEN_NAS	Sensorineural hearing loss || id:finngen_R9_H8_HL_SEN_NAS	EH domain-containing protein 3 | Cardiometabolic_II	Wald ratio	1	0.025522538	0.04986086	0.608738352	-0.072204748	0.123249825	1.025851027	0.930340391	1.131166979	0.931911332
ukb-ppp-FST-OID20770	finngen_R9_H8_HL_SEN_NAS	Sensorineural hearing loss || id:finngen_R9_H8_HL_SEN_NAS	Follistatin | Inflammation	Wald ratio	1	-0.031583642	0.061717558	0.608829592	-0.152550056	0.089382771	0.968909911	0.858515919	1.093499136	0.931911332
ukb-ppp-GSR-OID30700	finngen_R9_H8_HL_SEN_NAS	Sensorineural hearing loss || id:finngen_R9_H8_HL_SEN_NAS	Glutathione reductase, mitochondrial | Inflammation_II	Wald ratio	1	-0.045340467	0.087497624	0.60432513	-0.216835811	0.126154877	0.955672052	0.805062141	1.134457856	0.931911332
ukb-ppp-GZMA-OID20663	finngen_R9_H8_HL_SEN_NAS	Sensorineural hearing loss || id:finngen_R9_H8_HL_SEN_NAS	Granzyme A | Inflammation	Wald ratio	1	0.079770358	0.153020614	0.60215456	-0.220150045	0.379690761	1.083038328	0.802398393	1.461832463	0.931911332
ukb-ppp-THOP1-OID20194	finngen_R9_H8_HL_SEN_NAS	Sensorineural hearing loss || id:finngen_R9_H8_HL_SEN_NAS	Thimet oligopeptidase | Cardiometabolic	Wald ratio	1	-0.016985417	0.03313404	0.608211983	-0.081928135	0.047957302	0.983158022	0.921338168	1.049125858	0.931911332
ukb-ppp-XRCC4-OID20869	finngen_R9_H8_HL_SEN_NAS	Sensorineural hearing loss || id:finngen_R9_H8_HL_SEN_NAS	DNA repair protein XRCC4 | Neurology	Wald ratio	1	0.054016218	0.105550378	0.608820604	-0.152862523	0.260894959	1.05550172	0.858247703	1.298091305	0.931911332
ukb-ppp-DKK4-OID20934	finngen_R9_H8_HL_SEN_NAS	Sensorineural hearing loss || id:finngen_R9_H8_HL_SEN_NAS	Dickkopf-related protein 4 | Neurology	Wald ratio	1	0.036692918	0.07242734	0.612423616	-0.105264668	0.178650504	1.037374413	0.900086267	1.195602813	0.935206887
ukb-ppp-PLSCR3-OID31146	finngen_R9_H8_HL_SEN_NAS	Sensorineural hearing loss || id:finngen_R9_H8_HL_SEN_NAS	Phospholipid scramblase 3 | Neurology_II	Wald ratio	1	0.04249592	0.084717553	0.615935667	-0.123550484	0.208542325	1.0434118	0.883777024	1.231881068	0.938362084
ukb-ppp-GPRC5C-OID31340	finngen_R9_H8_HL_SEN_NAS	Sensorineural hearing loss || id:finngen_R9_H8_HL_SEN_NAS	G-protein coupled receptor family C group 5 member C | Oncology_II	Wald ratio	1	-0.037496885	0.075695414	0.620342253	-0.185859896	0.110866126	0.963197418	0.830389928	1.117245327	0.942862112
ukb-ppp-CPOX-OID30495	finngen_R9_H8_HL_SEN_NAS	Sensorineural hearing loss || id:finngen_R9_H8_HL_SEN_NAS	Oxygen-dependent coproporphyrinogen-III oxidase, mitochondrial | Inflammation_II	Inverse variance weighted	3	-0.094141889	0.05901554	0.110666381	-0.209812347	0.021528568	0.910153612	0.810736369	1.02176198	0.943704357
ukb-ppp-ENG-OID20287	finngen_R9_H8_HL_SEN_NAS	Sensorineural hearing loss || id:finngen_R9_H8_HL_SEN_NAS	Endoglin | Cardiometabolic	Inverse variance weighted	4	0.049580869	0.0314139	0.114494437	-0.011990375	0.111152114	1.050830569	0.988081223	1.117564891	0.943704357
ukb-ppp-FOLR3-OID21485	finngen_R9_H8_HL_SEN_NAS	Sensorineural hearing loss || id:finngen_R9_H8_HL_SEN_NAS	Folate receptor gamma | Oncology	Inverse variance weighted	6	0.021707594	0.013815834	0.116133598	-0.005371442	0.048786629	1.021944918	0.994642959	1.049996289	0.943704357
ukb-ppp-HAGH-OID21459	finngen_R9_H8_HL_SEN_NAS	Sensorineural hearing loss || id:finngen_R9_H8_HL_SEN_NAS	Hydroxyacylglutathione hydrolase, mitochondrial | Oncology	Inverse variance weighted	2	0.151334853	0.095052571	0.111358328	-0.034968187	0.337637893	1.163386156	0.965636136	1.401632871	0.943704357
ukb-ppp-HS6ST1-OID21441	finngen_R9_H8_HL_SEN_NAS	Sensorineural hearing loss || id:finngen_R9_H8_HL_SEN_NAS	Heparan-sulfate 6-O-sulfotransferase 1 | Oncology	Inverse variance weighted	3	0.059602582	0.037821156	0.1150475	-0.014526884	0.133732049	1.061414638	0.985578122	1.143086487	0.943704357
ukb-ppp-KIAA0319-OID31094	finngen_R9_H8_HL_SEN_NAS	Sensorineural hearing loss || id:finngen_R9_H8_HL_SEN_NAS	Dyslexia-associated protein KIAA0319 | Neurology_II	Inverse variance weighted	5	0.04279023	0.026866355	0.111225941	-0.009867825	0.095448285	1.043718931	0.990180703	1.100151927	0.943704357
ukb-ppp-LAIR2-OID20965	finngen_R9_H8_HL_SEN_NAS	Sensorineural hearing loss || id:finngen_R9_H8_HL_SEN_NAS	Leukocyte-associated immunoglobulin-like receptor 2 | Neurology	Inverse variance weighted	5	-0.037784086	0.023916781	0.114149273	-0.084660977	0.009092805	0.962920827	0.918823734	1.00913427	0.943704357
ukb-ppp-OPTC-OID21362	finngen_R9_H8_HL_SEN_NAS	Sensorineural hearing loss || id:finngen_R9_H8_HL_SEN_NAS	Opticin | Oncology	Inverse variance weighted	4	-0.040050991	0.02527153	0.113005755	-0.08958319	0.009481208	0.960740449	0.9143122	1.009526297	0.943704357
ukb-ppp-REG1A-OID20415	finngen_R9_H8_HL_SEN_NAS	Sensorineural hearing loss || id:finngen_R9_H8_HL_SEN_NAS	Lithostathine-1-alpha | Cardiometabolic	Inverse variance weighted	2	-0.05897511	0.037349693	0.114336395	-0.132180507	0.014230288	0.942730234	0.876182824	1.014332021	0.943704357
ukb-ppp-SAT2-OID31306	finngen_R9_H8_HL_SEN_NAS	Sensorineural hearing loss || id:finngen_R9_H8_HL_SEN_NAS	Thialysine N-epsilon-acetyltransferase | Oncology_II	Inverse variance weighted	11	-0.028961098	0.018434826	0.116182824	-0.065093357	0.007171161	0.971454255	0.936979986	1.007196936	0.943704357
ukb-ppp-FGFR2-OID21478	finngen_R9_H8_HL_SEN_NAS	Sensorineural hearing loss || id:finngen_R9_H8_HL_SEN_NAS	Fibroblast growth factor receptor 2 | Oncology	Wald ratio	1	0.037727333	0.077130719	0.624746135	-0.113448877	0.188903543	1.038448044	0.892749836	1.207924434	0.944367712
ukb-ppp-IL36A-OID30472	finngen_R9_H8_HL_SEN_NAS	Sensorineural hearing loss || id:finngen_R9_H8_HL_SEN_NAS	Interleukin-36 alpha | Inflammation_II	Wald ratio	1	-0.081519881	0.16712065	0.625698176	-0.409076354	0.246036593	0.921714385	0.664263511	1.278946373	0.944367712
ukb-ppp-TP53-OID21232	finngen_R9_H8_HL_SEN_NAS	Sensorineural hearing loss || id:finngen_R9_H8_HL_SEN_NAS	Cellular tumor antigen p53 | Oncology	Wald ratio	1	0.072786375	0.148635452	0.624348133	-0.218539111	0.364111861	1.075500759	0.803692046	1.439235199	0.944367712
ukb-ppp-DBNL-OID20681	finngen_R9_H8_HL_SEN_NAS	Sensorineural hearing loss || id:finngen_R9_H8_HL_SEN_NAS	Drebrin-like protein | Inflammation	Wald ratio	1	0.077512653	0.160943805	0.630080781	-0.237937204	0.392962511	1.080595906	0.788252188	1.481362854	0.944387825
ukb-ppp-DDI2-OID30602	finngen_R9_H8_HL_SEN_NAS	Sensorineural hearing loss || id:finngen_R9_H8_HL_SEN_NAS	Protein DDI1 homolog 2 | Inflammation_II	Wald ratio	1	0.131971849	0.271974045	0.627508292	-0.401097279	0.665040977	1.141076197	0.669584921	1.944570202	0.944387825
ukb-ppp-GP2-OID20090	finngen_R9_H8_HL_SEN_NAS	Sensorineural hearing loss || id:finngen_R9_H8_HL_SEN_NAS	Pancreatic secretory granule membrane major glycoprotein GP2 | Cardiometabolic	Wald ratio	1	-0.017833967	0.037187292	0.631532074	-0.090721059	0.055053124	0.982324117	0.913272424	1.056596744	0.944387825
ukb-ppp-TXNDC9-OID31121	finngen_R9_H8_HL_SEN_NAS	Sensorineural hearing loss || id:finngen_R9_H8_HL_SEN_NAS	Thioredoxin domain-containing protein 9 | Neurology_II	Wald ratio	1	-0.089243487	0.185792576	0.630986105	-0.453396936	0.274909962	0.914622848	0.635465844	1.316412142	0.944387825
ukb-ppp-FOXJ3-OID30445	finngen_R9_H8_HL_SEN_NAS	Sensorineural hearing loss || id:finngen_R9_H8_HL_SEN_NAS	Forkhead box protein J3 | Inflammation_II	Wald ratio	1	-0.058237741	0.123048374	0.636005276	-0.299412554	0.182937073	0.94342563	0.741253539	1.200738846	0.946714276
ukb-ppp-OTUD7B-OID31064	finngen_R9_H8_HL_SEN_NAS	Sensorineural hearing loss || id:finngen_R9_H8_HL_SEN_NAS	OTU domain-containing protein 7B | Neurology_II	Wald ratio	1	0.136129838	0.287081321	0.635367538	-0.426549551	0.698809227	1.145830656	0.65275752	2.011356211	0.946714276
ukb-ppp-TBC1D23-OID21286	finngen_R9_H8_HL_SEN_NAS	Sensorineural hearing loss || id:finngen_R9_H8_HL_SEN_NAS	TBC1 domain family member 23 | Oncology	Wald ratio	1	0.026283063	0.055809666	0.637682831	-0.083103882	0.135670007	1.026631508	0.920255544	1.145303889	0.947039261
ukb-ppp-ATP5IF1-OID20760	finngen_R9_H8_HL_SEN_NAS	Sensorineural hearing loss || id:finngen_R9_H8_HL_SEN_NAS	ATPase inhibitor, mitochondrial | Inflammation	Wald ratio	1	0.033421001	0.081712159	0.682533127	-0.126734831	0.193576833	1.033985756	0.880967246	1.213582626	0.95680799
ukb-ppp-B4GAT1-OID21127	finngen_R9_H8_HL_SEN_NAS	Sensorineural hearing loss || id:finngen_R9_H8_HL_SEN_NAS	Beta-1,4-glucuronyltransferase 1 | Neurology	Wald ratio	1	-0.013169806	0.032086911	0.681481971	-0.07606015	0.049720539	0.986916537	0.92676046	1.050977348	0.95680799
ukb-ppp-BOLA1-OID30837	finngen_R9_H8_HL_SEN_NAS	Sensorineural hearing loss || id:finngen_R9_H8_HL_SEN_NAS	BolA-like protein 1 | Neurology_II	Wald ratio	1	0.041349702	0.096081092	0.666931951	-0.146969239	0.229668642	1.042216507	0.863320533	1.258183032	0.95680799
ukb-ppp-CFI-OID30772	finngen_R9_H8_HL_SEN_NAS	Sensorineural hearing loss || id:finngen_R9_H8_HL_SEN_NAS	Complement factor I | Inflammation_II	Wald ratio	1	-0.016986338	0.039746478	0.669111947	-0.094889435	0.060916759	0.983157116	0.909473485	1.062810441	0.95680799
ukb-ppp-COQ7-OID30217	finngen_R9_H8_HL_SEN_NAS	Sensorineural hearing loss || id:finngen_R9_H8_HL_SEN_NAS	5-demethoxyubiquinone hydroxylase, mitochondrial | Cardiometabolic_II	Wald ratio	1	0.032924103	0.075385187	0.662296299	-0.114830865	0.18067907	1.033472099	0.891516918	1.198030634	0.95680799
ukb-ppp-DBN1-OID30549	finngen_R9_H8_HL_SEN_NAS	Sensorineural hearing loss || id:finngen_R9_H8_HL_SEN_NAS	Drebrin | Inflammation_II	Wald ratio	1	-0.080001918	0.182912253	0.66183675	-0.438509934	0.278506098	0.923114576	0.644996793	1.321154661	0.95680799
ukb-ppp-DOK2-OID20138	finngen_R9_H8_HL_SEN_NAS	Sensorineural hearing loss || id:finngen_R9_H8_HL_SEN_NAS	Docking protein 2 | Cardiometabolic	Wald ratio	1	-0.058413871	0.138734013	0.673719017	-0.330332536	0.213504794	0.943259479	0.718684705	1.238009433	0.95680799
ukb-ppp-DUSP13-OID31394	finngen_R9_H8_HL_SEN_NAS	Sensorineural hearing loss || id:finngen_R9_H8_HL_SEN_NAS	Dual specificity protein phosphatase 13 isoform A | Oncology_II	Wald ratio	1	0.01444736	0.032342196	0.655089431	-0.048943344	0.077838063	1.014552227	0.952235078	1.080947599	0.95680799
ukb-ppp-ELOA-OID21337	finngen_R9_H8_HL_SEN_NAS	Sensorineural hearing loss || id:finngen_R9_H8_HL_SEN_NAS	Elongin-A | Oncology	Wald ratio	1	-0.043654635	0.101611499	0.667469919	-0.242813173	0.155503903	0.957284513	0.78441805	1.168246496	0.95680799
ukb-ppp-ENO1-OID21037	finngen_R9_H8_HL_SEN_NAS	Sensorineural hearing loss || id:finngen_R9_H8_HL_SEN_NAS	Alpha-enolase | Neurology	Wald ratio	1	0.068375238	0.155488234	0.660121504	-0.2363817	0.373132176	1.070767026	0.789479272	1.452276283	0.95680799
ukb-ppp-GLB1-OID20949	finngen_R9_H8_HL_SEN_NAS	Sensorineural hearing loss || id:finngen_R9_H8_HL_SEN_NAS	Beta-galactosidase | Neurology	Wald ratio	1	0.015817024	0.038526983	0.681406884	-0.059695863	0.091329911	1.015942776	0.942051003	1.095630406	0.95680799
ukb-ppp-GNAS-OID31008	finngen_R9_H8_HL_SEN_NAS	Sensorineural hearing loss || id:finngen_R9_H8_HL_SEN_NAS	Neuroendocrine secretory protein 55 | Neurology_II	Wald ratio	1	0.048457078	0.115843209	0.675728652	-0.178595612	0.275509767	1.049650317	0.836444079	1.317201969	0.95680799
ukb-ppp-HYOU1-OID20300	finngen_R9_H8_HL_SEN_NAS	Sensorineural hearing loss || id:finngen_R9_H8_HL_SEN_NAS	Hypoxia up-regulated protein 1 | Cardiometabolic	Wald ratio	1	0.023393467	0.051370035	0.648827758	-0.077291802	0.124078735	1.02366924	0.925619717	1.132105003	0.95680799
ukb-ppp-ITIH5-OID31430	finngen_R9_H8_HL_SEN_NAS	Sensorineural hearing loss || id:finngen_R9_H8_HL_SEN_NAS	Inter-alpha-trypsin inhibitor heavy chain H5 | Oncology_II	Wald ratio	1	0.034121941	0.075039403	0.649310461	-0.112955288	0.18119917	1.034710773	0.893190595	1.198653892	0.95680799
ukb-ppp-KRT19-OID20596	finngen_R9_H8_HL_SEN_NAS	Sensorineural hearing loss || id:finngen_R9_H8_HL_SEN_NAS	Keratin, type I cytoskeletal 19 | Inflammation	Wald ratio	1	-0.024563159	0.06095532	0.686970371	-0.144035586	0.094909268	0.975736061	0.865856935	1.099559086	0.95680799
ukb-ppp-LDLRAP1-OID31068	finngen_R9_H8_HL_SEN_NAS	Sensorineural hearing loss || id:finngen_R9_H8_HL_SEN_NAS	Low density lipoprotein receptor adapter protein 1 | Neurology_II	Wald ratio	1	0.056916488	0.140756396	0.685946802	-0.218966049	0.332799025	1.058567403	0.803348992	1.394866937	0.95680799
ukb-ppp-LYAR-OID21264	finngen_R9_H8_HL_SEN_NAS	Sensorineural hearing loss || id:finngen_R9_H8_HL_SEN_NAS	Cell growth-regulating nucleolar protein | Oncology	Wald ratio	1	-0.074487605	0.165316939	0.652296216	-0.398508805	0.249533596	0.92821898	0.671320369	1.283426682	0.95680799
ukb-ppp-MYO9B-OID20451	finngen_R9_H8_HL_SEN_NAS	Sensorineural hearing loss || id:finngen_R9_H8_HL_SEN_NAS	Unconventional myosin-IXb | Inflammation	Wald ratio	1	-0.06889934	0.169148816	0.683765838	-0.400431019	0.262632339	0.933420634	0.670031188	1.300348544	0.95680799
ukb-ppp-PARD3-OID31301	finngen_R9_H8_HL_SEN_NAS	Sensorineural hearing loss || id:finngen_R9_H8_HL_SEN_NAS	Partitioning defective 3 homolog | Oncology_II	Wald ratio	1	-0.063935789	0.14431165	0.657737024	-0.346786623	0.218915045	0.938065232	0.70695616	1.244725526	0.95680799
ukb-ppp-PLAT-OID20247	finngen_R9_H8_HL_SEN_NAS	Sensorineural hearing loss || id:finngen_R9_H8_HL_SEN_NAS	Tissue-type plasminogen activator | Cardiometabolic	Wald ratio	1	0.067391816	0.16916398	0.690348924	-0.264169586	0.398953218	1.069714527	0.767843313	1.490263899	0.95680799
ukb-ppp-PMS1-OID30943	finngen_R9_H8_HL_SEN_NAS	Sensorineural hearing loss || id:finngen_R9_H8_HL_SEN_NAS	PMS1 protein homolog 1 | Neurology_II	Wald ratio	1	0.083055819	0.194402618	0.669207361	-0.297973313	0.46408495	1.08660246	0.74232115	1.590558083	0.95680799
ukb-ppp-RBP5-OID21369	finngen_R9_H8_HL_SEN_NAS	Sensorineural hearing loss || id:finngen_R9_H8_HL_SEN_NAS	Retinol-binding protein 5 | Oncology	Wald ratio	1	0.061911949	0.147169668	0.673985724	-0.226540601	0.350364499	1.063868666	0.797286971	1.419584892	0.95680799
ukb-ppp-RPE-OID31324	finngen_R9_H8_HL_SEN_NAS	Sensorineural hearing loss || id:finngen_R9_H8_HL_SEN_NAS	Ribulose-phosphate 3-epimerase | Oncology_II	Wald ratio	1	-0.067319868	0.151199185	0.656146597	-0.363670269	0.229030534	0.934896111	0.695120359	1.257380432	0.95680799
ukb-ppp-SEL1L-OID30196	finngen_R9_H8_HL_SEN_NAS	Sensorineural hearing loss || id:finngen_R9_H8_HL_SEN_NAS	Protein sel-1 homolog 1 | Cardiometabolic_II	Wald ratio	1	-0.011994898	0.029046552	0.679640105	-0.068926141	0.044936344	0.988076754	0.933395617	1.045961276	0.95680799
ukb-ppp-SF3B4-OID21278	finngen_R9_H8_HL_SEN_NAS	Sensorineural hearing loss || id:finngen_R9_H8_HL_SEN_NAS	Splicing factor 3B subunit 4 | Oncology	Wald ratio	1	0.083363317	0.191574464	0.663454734	-0.292122634	0.458849267	1.086936639	0.746676962	1.582252187	0.95680799
ukb-ppp-SLC16A1-OID20799	finngen_R9_H8_HL_SEN_NAS	Sensorineural hearing loss || id:finngen_R9_H8_HL_SEN_NAS	Monocarboxylate transporter 1 | Neurology	Wald ratio	1	0.055549163	0.139955814	0.691437515	-0.218764233	0.329862559	1.057120987	0.803511137	1.390776965	0.95680799
ukb-ppp-TJAP1-OID21477	finngen_R9_H8_HL_SEN_NAS	Sensorineural hearing loss || id:finngen_R9_H8_HL_SEN_NAS	Tight junction-associated protein 1 | Oncology	Wald ratio	1	-0.052432247	0.126171569	0.677729742	-0.299728522	0.194864028	0.948918611	0.741019364	1.21514575	0.95680799
ukb-ppp-TNF-OID21237	finngen_R9_H8_HL_SEN_NAS	Sensorineural hearing loss || id:finngen_R9_H8_HL_SEN_NAS	Tumor necrosis factor | Oncology	Wald ratio	1	-0.043915238	0.107021103	0.681555192	-0.253676599	0.165846124	0.957035074	0.775942702	1.180391453	0.95680799
ukb-ppp-TNFAIP8L2-OID30629	finngen_R9_H8_HL_SEN_NAS	Sensorineural hearing loss || id:finngen_R9_H8_HL_SEN_NAS	Tumor necrosis factor alpha-induced protein 8-like protein 2 | Inflammation_II	Wald ratio	1	0.059831153	0.150299082	0.690570755	-0.234755048	0.354417353	1.061657273	0.790764525	1.425349937	0.95680799
ukb-ppp-TSC22D1-OID31016	finngen_R9_H8_HL_SEN_NAS	Sensorineural hearing loss || id:finngen_R9_H8_HL_SEN_NAS	TSC22 domain family protein 1 | Neurology_II	Wald ratio	1	-0.081184902	0.192438426	0.673116483	-0.458364217	0.295994414	0.922023192	0.632317133	1.344462646	0.95680799
ukb-ppp-WASF3-OID20882	finngen_R9_H8_HL_SEN_NAS	Sensorineural hearing loss || id:finngen_R9_H8_HL_SEN_NAS	Wiskott-Aldrich syndrome protein family member 3 | Neurology	Wald ratio	1	0.059361546	0.132289127	0.65362946	-0.199925143	0.318648236	1.061158829	0.818792043	1.37526747	0.95680799
ukb-ppp-YAP1-OID31113	finngen_R9_H8_HL_SEN_NAS	Sensorineural hearing loss || id:finngen_R9_H8_HL_SEN_NAS	Transcriptional coactivator YAP1 | Neurology_II	Wald ratio	1	0.055203818	0.138110496	0.689371877	-0.215492754	0.32590039	1.056755979	0.806144112	1.385277374	0.95680799
ukb-ppp-DCTD-OID30657	finngen_R9_H8_HL_SEN_NAS	Sensorineural hearing loss || id:finngen_R9_H8_HL_SEN_NAS	Deoxycytidylate deaminase | Inflammation_II	Wald ratio	1	0.064867911	0.166044917	0.696044989	-0.260580126	0.390315948	1.067018074	0.770604409	1.477447517	0.959093839
ukb-ppp-PPIE-OID31279	finngen_R9_H8_HL_SEN_NAS	Sensorineural hearing loss || id:finngen_R9_H8_HL_SEN_NAS	Peptidyl-prolyl cis-trans isomerase E | Oncology_II	Wald ratio	1	-0.077911796	0.199251934	0.695781322	-0.468445587	0.312621995	0.925046016	0.625974535	1.367004699	0.959093839
ukb-ppp-C3-OID30776	finngen_R9_H8_HL_SEN_NAS	Sensorineural hearing loss || id:finngen_R9_H8_HL_SEN_NAS	Complement C3 | Inflammation_II	Wald ratio	1	0.025809612	0.066860483	0.699480434	-0.105236934	0.156856158	1.026145564	0.90011123	1.169827331	0.961564542
ukb-ppp-TDP1-OID31403	finngen_R9_H8_HL_SEN_NAS	Sensorineural hearing loss || id:finngen_R9_H8_HL_SEN_NAS	Tyrosyl-DNA phosphodiesterase 1 | Oncology_II	Wald ratio	1	0.033732614	0.087790696	0.700801277	-0.13833715	0.205802377	1.03430801	0.87080505	1.228510399	0.961564542
ukb-ppp-ADAMTS13-OID20249	finngen_R9_H8_HL_SEN_NAS	Sensorineural hearing loss || id:finngen_R9_H8_HL_SEN_NAS	A disintegrin and metalloproteinase with thrombospondin motifs 13 | Cardiometabolic	Inverse variance weighted	6	0.034135712	0.024686199	0.166730735	-0.014249239	0.082520662	1.034725021	0.985851801	1.086021113	0.964563763
ukb-ppp-ADD1-OID30655	finngen_R9_H8_HL_SEN_NAS	Sensorineural hearing loss || id:finngen_R9_H8_HL_SEN_NAS	Alpha-adducin | Inflammation_II	Inverse variance weighted	2	0.089375744	0.060130507	0.137183203	-0.028480049	0.207231537	1.093491452	0.971921685	1.230267391	0.964563763
ukb-ppp-ADGRE5-OID20260	finngen_R9_H8_HL_SEN_NAS	Sensorineural hearing loss || id:finngen_R9_H8_HL_SEN_NAS	CD97 antigen | Cardiometabolic	Inverse variance weighted	3	0.048765837	0.034134239	0.153105223	-0.018137272	0.115668947	1.049974457	0.982026219	1.122624162	0.964563763
ukb-ppp-AHSG-OID30706	finngen_R9_H8_HL_SEN_NAS	Sensorineural hearing loss || id:finngen_R9_H8_HL_SEN_NAS	Alpha-2-HS-glycoprotein | Inflammation_II	Inverse variance weighted	4	-0.029379042	0.019160138	0.125191641	-0.066932912	0.008174828	0.971048327	0.935257944	1.008208334	0.964563763
ukb-ppp-AP1G2-OID31348	finngen_R9_H8_HL_SEN_NAS	Sensorineural hearing loss || id:finngen_R9_H8_HL_SEN_NAS	AP-1 complex subunit gamma-like 2 | Oncology_II	Inverse variance weighted	2	-0.058762516	0.042755304	0.16932025	-0.142562911	0.02503788	0.942930674	0.867133	1.02535396	0.964563763
ukb-ppp-BCAN-OID20998	finngen_R9_H8_HL_SEN_NAS	Sensorineural hearing loss || id:finngen_R9_H8_HL_SEN_NAS	Brevican core protein | Neurology	Inverse variance weighted	2	-0.061364755	0.039694431	0.122121816	-0.13916584	0.016436329	0.940480132	0.870083722	1.016572149	0.964563763
ukb-ppp-BRSK2-OID31042	finngen_R9_H8_HL_SEN_NAS	Sensorineural hearing loss || id:finngen_R9_H8_HL_SEN_NAS	Serine/threonine-protein kinase BRSK2 | Neurology_II	Inverse variance weighted	2	-0.031989097	0.024146126	0.185233245	-0.079315504	0.01533731	0.968517142	0.923748433	1.01545553	0.964563763
ukb-ppp-BTD-OID30754	finngen_R9_H8_HL_SEN_NAS	Sensorineural hearing loss || id:finngen_R9_H8_HL_SEN_NAS	Biotinidase | Inflammation_II	Inverse variance weighted	5	0.042965844	0.029870124	0.150314346	-0.015579599	0.101511286	1.043902239	0.984541136	1.10684241	0.964563763
ukb-ppp-BTN3A2-OID20540	finngen_R9_H8_HL_SEN_NAS	Sensorineural hearing loss || id:finngen_R9_H8_HL_SEN_NAS	Butyrophilin subfamily 3 member A2 | Inflammation	Inverse variance weighted (multiplicative random effects)	4	-0.049477515	0.034637219	0.153162549	-0.117366464	0.018411434	0.951726558	0.889259252	1.01858197	0.964563763
ukb-ppp-C1RL-OID30721	finngen_R9_H8_HL_SEN_NAS	Sensorineural hearing loss || id:finngen_R9_H8_HL_SEN_NAS	Complement C1r subcomponent-like protein | Inflammation_II	Inverse variance weighted	2	-0.125899321	0.087713794	0.15118957	-0.297818357	0.046019714	0.881703611	0.742436186	1.047095054	0.964563763
ukb-ppp-C4BPB-OID21481	finngen_R9_H8_HL_SEN_NAS	Sensorineural hearing loss || id:finngen_R9_H8_HL_SEN_NAS	C4b-binding protein beta chain | Oncology	Inverse variance weighted	3	-0.061300001	0.043593294	0.159670799	-0.146742858	0.024142856	0.940541034	0.863515995	1.024436654	0.964563763
ukb-ppp-CARHSP1-OID20859	finngen_R9_H8_HL_SEN_NAS	Sensorineural hearing loss || id:finngen_R9_H8_HL_SEN_NAS	Calcium-regulated heat-stable protein 1 | Neurology	Inverse variance weighted	2	-0.126095643	0.086919538	0.146858706	-0.296457937	0.044266651	0.88153053	0.743446898	1.045261038	0.964563763
ukb-ppp-CCL22-OID20765	finngen_R9_H8_HL_SEN_NAS	Sensorineural hearing loss || id:finngen_R9_H8_HL_SEN_NAS	C-C motif chemokine 22 | Inflammation	Inverse variance weighted	2	0.0722481	0.052968391	0.172572228	-0.031569945	0.176066146	1.074921999	0.968923182	1.192516936	0.964563763
ukb-ppp-CCN4-OID21444	finngen_R9_H8_HL_SEN_NAS	Sensorineural hearing loss || id:finngen_R9_H8_HL_SEN_NAS	WNT1-inducible-signaling pathway protein 1 | Oncology	Inverse variance weighted	7	-0.03713573	0.02425916	0.125820794	-0.084683684	0.010412224	0.963545345	0.918802871	1.01046662	0.964563763
ukb-ppp-CCN5-OID21068	finngen_R9_H8_HL_SEN_NAS	Sensorineural hearing loss || id:finngen_R9_H8_HL_SEN_NAS	WNT1-inducible-signaling pathway protein 2 | Neurology	Inverse variance weighted	3	-0.048055041	0.035531903	0.176232132	-0.117697572	0.021587489	0.953081327	0.88896486	1.021822184	0.964563763
ukb-ppp-CD40-OID20724	finngen_R9_H8_HL_SEN_NAS	Sensorineural hearing loss || id:finngen_R9_H8_HL_SEN_NAS	Tumor necrosis factor receptor superfamily member 5 | Inflammation	Inverse variance weighted	3	-0.03886956	0.025796064	0.131861424	-0.089429844	0.011690725	0.961876169	0.914452417	1.011759329	0.964563763
ukb-ppp-CEACAM1-OID21528	finngen_R9_H8_HL_SEN_NAS	Sensorineural hearing loss || id:finngen_R9_H8_HL_SEN_NAS	Carcinoembryonic antigen-related cell adhesion molecule 1 | Oncology	Inverse variance weighted	3	-0.045211936	0.03248829	0.164032071	-0.108888984	0.018465112	0.955794893	0.896829974	1.018636647	0.964563763
ukb-ppp-CEACAM16-OID31495	finngen_R9_H8_HL_SEN_NAS	Sensorineural hearing loss || id:finngen_R9_H8_HL_SEN_NAS	Carcinoembryonic antigen-related cell adhesion molecule 16 | Oncology_II	Inverse variance weighted	4	-0.034531605	0.02319287	0.136516656	-0.079989631	0.010926421	0.966057807	0.923125918	1.010986333	0.964563763
ukb-ppp-CELA3A-OID20298	finngen_R9_H8_HL_SEN_NAS	Sensorineural hearing loss || id:finngen_R9_H8_HL_SEN_NAS	Chymotrypsin-like elastase family member 3A | Cardiometabolic	Inverse variance weighted	2	-0.051249438	0.038643689	0.18477194	-0.126991068	0.024492193	0.950041665	0.880741539	1.02479459	0.964563763
ukb-ppp-CFHR2-OID30720	finngen_R9_H8_HL_SEN_NAS	Sensorineural hearing loss || id:finngen_R9_H8_HL_SEN_NAS	Complement factor H-related protein 2 | Inflammation_II	Inverse variance weighted	8	-0.024851677	0.01783734	0.163547548	-0.059812864	0.01010951	0.975454583	0.941940788	1.010160784	0.964563763
ukb-ppp-CHRDL2-OID20223	finngen_R9_H8_HL_SEN_NAS	Sensorineural hearing loss || id:finngen_R9_H8_HL_SEN_NAS	Chordin-like protein 2 | Cardiometabolic	Inverse variance weighted	2	-0.078307333	0.056336674	0.164532342	-0.188727214	0.032112547	0.924680198	0.828012346	1.032633718	0.964563763
ukb-ppp-CLEC11A-OID21112	finngen_R9_H8_HL_SEN_NAS	Sensorineural hearing loss || id:finngen_R9_H8_HL_SEN_NAS	C-type lectin domain family 11 member A | Neurology	Inverse variance weighted	2	0.044388587	0.029415613	0.131295074	-0.013266015	0.102043188	1.0453885	0.986821591	1.107431298	0.964563763
ukb-ppp-CLEC1B-OID21061	finngen_R9_H8_HL_SEN_NAS	Sensorineural hearing loss || id:finngen_R9_H8_HL_SEN_NAS	C-type lectin domain family 1 member B | Neurology	Inverse variance weighted	2	-0.073179946	0.052718782	0.165100797	-0.176508759	0.030148867	0.929433567	0.838191438	1.030607946	0.964563763
ukb-ppp-CLGN-OID30957	finngen_R9_H8_HL_SEN_NAS	Sensorineural hearing loss || id:finngen_R9_H8_HL_SEN_NAS	Calmegin | Neurology_II	Inverse variance weighted	10	-0.024571679	0.017579899	0.162198826	-0.05902828	0.009884922	0.975727748	0.94268011	1.00993394	0.964563763
ukb-ppp-CNTN3-OID21092	finngen_R9_H8_HL_SEN_NAS	Sensorineural hearing loss || id:finngen_R9_H8_HL_SEN_NAS	Contactin-3 | Neurology	Inverse variance weighted	4	-0.036825627	0.026700325	0.167826884	-0.089158264	0.015507011	0.963844189	0.914700798	1.015627868	0.964563763
ukb-ppp-CNTNAP2-OID20556	finngen_R9_H8_HL_SEN_NAS	Sensorineural hearing loss || id:finngen_R9_H8_HL_SEN_NAS	Contactin-associated protein-like 2 | Inflammation	Inverse variance weighted	6	0.026339214	0.019889214	0.185404631	-0.012643645	0.065322073	1.026689157	0.98743595	1.067502783	0.964563763
ukb-ppp-CST5-OID20995	finngen_R9_H8_HL_SEN_NAS	Sensorineural hearing loss || id:finngen_R9_H8_HL_SEN_NAS	Cystatin-D | Neurology	Inverse variance weighted	7	-0.038487652	0.027306969	0.158703827	-0.092009312	0.015034007	0.962243586	0.912096656	1.015147586	0.964563763
ukb-ppp-CXCL1-OID20762	finngen_R9_H8_HL_SEN_NAS	Sensorineural hearing loss || id:finngen_R9_H8_HL_SEN_NAS	Growth-regulated alpha protein | Inflammation	Inverse variance weighted	11	0.036610663	0.025221715	0.146625851	-0.012823897	0.086045224	1.037289087	0.987257978	1.089855615	0.964563763
ukb-ppp-CXCL10-OID20697	finngen_R9_H8_HL_SEN_NAS	Sensorineural hearing loss || id:finngen_R9_H8_HL_SEN_NAS	C-X-C motif chemokine 10 | Inflammation	Inverse variance weighted	2	0.142184558	0.107167693	0.184591944	-0.067864119	0.352233236	1.152789386	0.93438743	1.422240202	0.964563763
ukb-ppp-CXCL11-OID21042	finngen_R9_H8_HL_SEN_NAS	Sensorineural hearing loss || id:finngen_R9_H8_HL_SEN_NAS	C-X-C motif chemokine 11 | Neurology	Inverse variance weighted	3	0.048332801	0.036039019	0.17988013	-0.022303677	0.118969278	1.049519878	0.977943211	1.126335314	0.964563763
ukb-ppp-DARS1-OID20903	finngen_R9_H8_HL_SEN_NAS	Sensorineural hearing loss || id:finngen_R9_H8_HL_SEN_NAS	Aspartate--tRNA ligase, cytoplasmic | Neurology	Inverse variance weighted	2	0.11913715	0.088836845	0.179895084	-0.054983065	0.293257366	1.126524411	0.946501177	1.340787819	0.964563763
ukb-ppp-DPEP2-OID21305	finngen_R9_H8_HL_SEN_NAS	Sensorineural hearing loss || id:finngen_R9_H8_HL_SEN_NAS	Dipeptidase 2 | Oncology	Inverse variance weighted	2	-0.094188899	0.063967372	0.1408988	-0.219564948	0.03118715	0.910110827	0.802868011	1.031678564	0.964563763
ukb-ppp-F3-OID21440	finngen_R9_H8_HL_SEN_NAS	Sensorineural hearing loss || id:finngen_R9_H8_HL_SEN_NAS	Tissue factor | Oncology	Inverse variance weighted	4	0.060242209	0.040067287	0.132703453	-0.018289674	0.138774092	1.062093764	0.981876567	1.148864533	0.964563763
ukb-ppp-FAM172A-OID30248	finngen_R9_H8_HL_SEN_NAS	Sensorineural hearing loss || id:finngen_R9_H8_HL_SEN_NAS	Cotranscriptional regulator FAM172A | Cardiometabolic_II	Inverse variance weighted	2	-0.142018013	0.106556845	0.182600372	-0.350869428	0.066833403	0.867605629	0.70407568	1.069117351	0.964563763
ukb-ppp-FBLN2-OID30378	finngen_R9_H8_HL_SEN_NAS	Sensorineural hearing loss || id:finngen_R9_H8_HL_SEN_NAS	Fibulin-2 | Cardiometabolic_II	Inverse variance weighted	3	-0.043699724	0.03062158	0.1535542	-0.10371802	0.016318572	0.957241351	0.90147946	1.016452447	0.964563763
ukb-ppp-FGF21-OID21402	finngen_R9_H8_HL_SEN_NAS	Sensorineural hearing loss || id:finngen_R9_H8_HL_SEN_NAS	Fibroblast growth factor 21 | Oncology	Inverse variance weighted	2	0.097071263	0.064945183	0.135002011	-0.030221296	0.224363822	1.101938898	0.970230801	1.25152627	0.964563763
ukb-ppp-FUT8-OID20992	finngen_R9_H8_HL_SEN_NAS	Sensorineural hearing loss || id:finngen_R9_H8_HL_SEN_NAS	Alpha- | Neurology	Inverse variance weighted	9	0.025893873	0.017523552	0.139498476	-0.008452288	0.060240035	1.026232032	0.991583332	1.062091455	0.964563763
ukb-ppp-GCNT1-OID21379	finngen_R9_H8_HL_SEN_NAS	Sensorineural hearing loss || id:finngen_R9_H8_HL_SEN_NAS	Beta-1,3-galactosyl-O-glycosyl-glycoprotein beta-1,6-N-acetylglucosaminyltransferase | Oncology	Inverse variance weighted	5	0.032930848	0.024072319	0.171313181	-0.014250898	0.080112594	1.03347907	0.985850165	1.083409046	0.964563763
ukb-ppp-GZMH-OID20096	finngen_R9_H8_HL_SEN_NAS	Sensorineural hearing loss || id:finngen_R9_H8_HL_SEN_NAS	Granzyme H | Cardiometabolic	Inverse variance weighted	3	0.076889287	0.052324075	0.141702099	-0.0256659	0.179444473	1.079922508	0.974660669	1.196552462	0.964563763
ukb-ppp-HSD17B14-OID31098	finngen_R9_H8_HL_SEN_NAS	Sensorineural hearing loss || id:finngen_R9_H8_HL_SEN_NAS	17-beta-hydroxysteroid dehydrogenase 14 | Neurology_II	Inverse variance weighted	5	0.025477547	0.01697832	0.133460871	-0.00779996	0.058755054	1.025804874	0.992230381	1.06051544	0.964563763
ukb-ppp-IFI30-OID31505	finngen_R9_H8_HL_SEN_NAS	Sensorineural hearing loss || id:finngen_R9_H8_HL_SEN_NAS	Gamma-interferon-inducible lysosomal thiol reductase | Oncology_II	Inverse variance weighted	4	-0.035126321	0.025025506	0.160431798	-0.084176314	0.013923671	0.965483447	0.919269162	1.014021057	0.964563763
ukb-ppp-IL22RA1-OID20449	finngen_R9_H8_HL_SEN_NAS	Sensorineural hearing loss || id:finngen_R9_H8_HL_SEN_NAS	Interleukin-22 receptor subunit alpha-1 | Inflammation	Inverse variance weighted	3	-0.053428545	0.035072951	0.127669989	-0.122171529	0.015314439	0.947973676	0.884996553	1.015432306	0.964563763
ukb-ppp-ITGAV-OID21416	finngen_R9_H8_HL_SEN_NAS	Sensorineural hearing loss || id:finngen_R9_H8_HL_SEN_NAS	Integrin alpha-V | Oncology	Inverse variance weighted	2	0.095253158	0.069014573	0.167528441	-0.040015404	0.230521721	1.099937278	0.960774639	1.259256819	0.964563763
ukb-ppp-JAM3-OID30586	finngen_R9_H8_HL_SEN_NAS	Sensorineural hearing loss || id:finngen_R9_H8_HL_SEN_NAS	Junctional adhesion molecule C | Inflammation_II	Inverse variance weighted	3	-0.130028616	0.089094037	0.144440295	-0.30465293	0.044595697	0.878070304	0.737379252	1.045605033	0.964563763
ukb-ppp-LAG3-OID21315	finngen_R9_H8_HL_SEN_NAS	Sensorineural hearing loss || id:finngen_R9_H8_HL_SEN_NAS	Lymphocyte activation gene 3 protein | Oncology	Inverse variance weighted	2	0.06537633	0.048901239	0.181253521	-0.030470099	0.161222759	1.067560704	0.969989436	1.17494667	0.964563763
ukb-ppp-LILRA6-OID30346	finngen_R9_H8_HL_SEN_NAS	Sensorineural hearing loss || id:finngen_R9_H8_HL_SEN_NAS	Leukocyte immunoglobulin-like receptor subfamily A member 6 | Cardiometabolic_II	Inverse variance weighted	10	0.02605582	0.019316437	0.177371122	-0.011804397	0.063916036	1.02639824	0.988265002	1.066002889	0.964563763
ukb-ppp-LRIG1-OID21429	finngen_R9_H8_HL_SEN_NAS	Sensorineural hearing loss || id:finngen_R9_H8_HL_SEN_NAS	Leucine-rich repeats and immunoglobulin-like domains protein 1 | Oncology	Inverse variance weighted	7	0.029352497	0.018909928	0.120607966	-0.007710962	0.066415955	1.029787527	0.992318691	1.068671144	0.964563763
ukb-ppp-MANSC4-OID30141	finngen_R9_H8_HL_SEN_NAS	Sensorineural hearing loss || id:finngen_R9_H8_HL_SEN_NAS	MANSC domain-containing protein 4 | Cardiometabolic_II	Inverse variance weighted	4	-0.030365032	0.020968154	0.147575103	-0.071462613	0.010732549	0.970091355	0.931031086	1.01079035	0.964563763
ukb-ppp-MDK-OID21489	finngen_R9_H8_HL_SEN_NAS	Sensorineural hearing loss || id:finngen_R9_H8_HL_SEN_NAS	Midkine | Oncology	Inverse variance weighted	3	-0.110198866	0.075045258	0.141986887	-0.257287572	0.03688984	0.895656002	0.773145847	1.037578715	0.964563763
ukb-ppp-MELTF-OID30347	finngen_R9_H8_HL_SEN_NAS	Sensorineural hearing loss || id:finngen_R9_H8_HL_SEN_NAS	Melanotransferrin | Cardiometabolic_II	Inverse variance weighted	6	0.027139086	0.018823051	0.149358633	-0.009754094	0.064032266	1.027510705	0.990293323	1.066126798	0.964563763
ukb-ppp-MPI-OID21288	finngen_R9_H8_HL_SEN_NAS	Sensorineural hearing loss || id:finngen_R9_H8_HL_SEN_NAS	Mannose-6-phosphate isomerase | Oncology	Inverse variance weighted	3	0.070321673	0.049104233	0.152118109	-0.025922623	0.166565969	1.072853234	0.974410484	1.181241459	0.964563763
ukb-ppp-MRI1-OID30891	finngen_R9_H8_HL_SEN_NAS	Sensorineural hearing loss || id:finngen_R9_H8_HL_SEN_NAS	Methylthioribose-1-phosphate isomerase | Neurology_II	Inverse variance weighted	2	-0.025565607	0.018479375	0.166521706	-0.061785183	0.010653969	0.974758426	0.940084812	1.010710925	0.964563763
ukb-ppp-NCAM1-OID20354	finngen_R9_H8_HL_SEN_NAS	Sensorineural hearing loss || id:finngen_R9_H8_HL_SEN_NAS	Neural cell adhesion molecule 1 | Cardiometabolic	Inverse variance weighted	5	-0.032813314	0.021378313	0.12481137	-0.074714808	0.00908818	0.967719202	0.928008109	1.009129603	0.964563763
ukb-ppp-NCR3LG1-OID31490	finngen_R9_H8_HL_SEN_NAS	Sensorineural hearing loss || id:finngen_R9_H8_HL_SEN_NAS	Natural cytotoxicity triggering receptor 3 ligand 1 | Oncology_II	Inverse variance weighted	5	0.038531342	0.028814977	0.181157875	-0.017946013	0.095008696	1.039283301	0.982214058	1.099668418	0.964563763
ukb-ppp-NELL2-OID20706	finngen_R9_H8_HL_SEN_NAS	Sensorineural hearing loss || id:finngen_R9_H8_HL_SEN_NAS	Protein kinase C-binding protein NELL2 | Inflammation	Inverse variance weighted	2	0.062861026	0.047375735	0.184554598	-0.029995416	0.155717467	1.064878838	0.970449982	1.168496018	0.964563763
ukb-ppp-NMI-OID31378	finngen_R9_H8_HL_SEN_NAS	Sensorineural hearing loss || id:finngen_R9_H8_HL_SEN_NAS	N-myc-interactor | Oncology_II	Inverse variance weighted	4	0.030971729	0.022867553	0.175609972	-0.013848674	0.075792133	1.031456343	0.986246778	1.078738316	0.964563763
ukb-ppp-NPTXR-OID20191	finngen_R9_H8_HL_SEN_NAS	Sensorineural hearing loss || id:finngen_R9_H8_HL_SEN_NAS	Neuronal pentraxin receptor | Cardiometabolic	Inverse variance weighted (multiplicative random effects)	7	-0.028284107	0.020172533	0.160882439	-0.067822272	0.011254057	0.972112143	0.934426533	1.011317622	0.964563763
ukb-ppp-PDCD1LG2-OID21273	finngen_R9_H8_HL_SEN_NAS	Sensorineural hearing loss || id:finngen_R9_H8_HL_SEN_NAS	Programmed cell death 1 ligand 2 | Oncology	Inverse variance weighted	6	0.041096353	0.02708027	0.129121464	-0.011980977	0.094173683	1.041952496	0.988090509	1.098750564	0.964563763
ukb-ppp-PIK3AP1-OID20587	finngen_R9_H8_HL_SEN_NAS	Sensorineural hearing loss || id:finngen_R9_H8_HL_SEN_NAS	Phosphoinositide 3-kinase adapter protein 1 | Inflammation	Inverse variance weighted	3	0.048295785	0.035534821	0.174111256	-0.021352465	0.117944035	1.04948103	0.978873885	1.125181139	0.964563763
ukb-ppp-PRND-OID31124	finngen_R9_H8_HL_SEN_NAS	Sensorineural hearing loss || id:finngen_R9_H8_HL_SEN_NAS	Prion-like protein doppel | Neurology_II	Inverse variance weighted	5	0.032866613	0.023927658	0.169571323	-0.014031596	0.079764821	1.033412686	0.986066388	1.083032332	0.964563763
ukb-ppp-PYDC1-OID30202	finngen_R9_H8_HL_SEN_NAS	Sensorineural hearing loss || id:finngen_R9_H8_HL_SEN_NAS	Pyrin domain-containing protein 1 | Cardiometabolic_II	Inverse variance weighted	4	-0.047205267	0.034517029	0.171439329	-0.114858643	0.020448109	0.953891575	0.891492154	1.020658604	0.964563763
ukb-ppp-RBPMS2-OID30257	finngen_R9_H8_HL_SEN_NAS	Sensorineural hearing loss || id:finngen_R9_H8_HL_SEN_NAS	RNA-binding protein with multiple splicing 2 | Cardiometabolic_II	Inverse variance weighted	2	-0.144156162	0.100632716	0.152001358	-0.341396286	0.053083962	0.86575254	0.710777181	1.054518181	0.964563763
ukb-ppp-RGMA-OID21065	finngen_R9_H8_HL_SEN_NAS	Sensorineural hearing loss || id:finngen_R9_H8_HL_SEN_NAS	Repulsive guidance molecule A | Neurology	Inverse variance weighted	5	0.037624395	0.027822408	0.176277608	-0.016907524	0.092156313	1.038341153	0.983234606	1.096536212	0.964563763
ukb-ppp-RNASE1-OID30672	finngen_R9_H8_HL_SEN_NAS	Sensorineural hearing loss || id:finngen_R9_H8_HL_SEN_NAS	Ribonuclease pancreatic | Inflammation_II	Inverse variance weighted	3	-0.053600902	0.039093233	0.170342428	-0.130223639	0.023021835	0.9478103	0.877899077	1.023288883	0.964563763
ukb-ppp-RNASE10-OID30238	finngen_R9_H8_HL_SEN_NAS	Sensorineural hearing loss || id:finngen_R9_H8_HL_SEN_NAS	Inactive ribonuclease-like protein 10 | Cardiometabolic_II	Inverse variance weighted	5	0.016502886	0.012005139	0.169239428	-0.007027187	0.04003296	1.016639811	0.992997446	1.04084508	0.964563763
ukb-ppp-ROR1-OID20224	finngen_R9_H8_HL_SEN_NAS	Sensorineural hearing loss || id:finngen_R9_H8_HL_SEN_NAS	Inactive tyrosine-protein kinase transmembrane receptor ROR1 | Cardiometabolic	Inverse variance weighted	2	-0.053344415	0.035844698	0.136695693	-0.123600024	0.016911194	0.948053432	0.883733243	1.017054997	0.964563763
ukb-ppp-RTBDN-OID21343	finngen_R9_H8_HL_SEN_NAS	Sensorineural hearing loss || id:finngen_R9_H8_HL_SEN_NAS	Retbindin | Oncology	Inverse variance weighted	2	-0.10061216	0.069579825	0.148178276	-0.236988617	0.035764296	0.904283682	0.78900027	1.036411532	0.964563763
ukb-ppp-S100P-OID20103	finngen_R9_H8_HL_SEN_NAS	Sensorineural hearing loss || id:finngen_R9_H8_HL_SEN_NAS	Protein S100-P | Cardiometabolic	Inverse variance weighted	3	0.073292744	0.047526174	0.123035844	-0.019858557	0.166444045	1.076045497	0.980337325	1.181097446	0.964563763
ukb-ppp-SCARA5-OID21058	finngen_R9_H8_HL_SEN_NAS	Sensorineural hearing loss || id:finngen_R9_H8_HL_SEN_NAS	Scavenger receptor class A member 5 | Neurology	Inverse variance weighted	3	-0.034874789	0.026285366	0.184582845	-0.086394106	0.016644529	0.965726329	0.917232673	1.016783821	0.964563763
ukb-ppp-SDC4-OID20216	finngen_R9_H8_HL_SEN_NAS	Sensorineural hearing loss || id:finngen_R9_H8_HL_SEN_NAS	Syndecan-4 | Cardiometabolic	Inverse variance weighted	3	-0.193997877	0.133860407	0.147266357	-0.456364275	0.068368521	0.823659653	0.633582997	1.070759833	0.964563763
ukb-ppp-SEMA3F-OID20186	finngen_R9_H8_HL_SEN_NAS	Sensorineural hearing loss || id:finngen_R9_H8_HL_SEN_NAS	Semaphorin-3F | Cardiometabolic	Inverse variance weighted	3	-0.089999584	0.065727815	0.170912712	-0.218826102	0.038826934	0.913931565	0.803461426	1.03959055	0.964563763
ukb-ppp-SERPINA3-OID30786	finngen_R9_H8_HL_SEN_NAS	Sensorineural hearing loss || id:finngen_R9_H8_HL_SEN_NAS	Alpha-1-antichymotrypsin | Inflammation_II	Inverse variance weighted	6	-0.03679448	0.024614473	0.134958529	-0.085038848	0.011449888	0.96387421	0.918476603	1.011515688	0.964563763
ukb-ppp-SERPINE1-OID20342	finngen_R9_H8_HL_SEN_NAS	Sensorineural hearing loss || id:finngen_R9_H8_HL_SEN_NAS	Plasminogen activator inhibitor 1 | Cardiometabolic	Inverse variance weighted	2	-0.117040115	0.083741096	0.162220451	-0.281172664	0.047092434	0.889549508	0.754897981	1.048218896	0.964563763
ukb-ppp-SFTPA1-OID21165	finngen_R9_H8_HL_SEN_NAS	Sensorineural hearing loss || id:finngen_R9_H8_HL_SEN_NAS	Pulmonary surfactant-associated protein A1 | Oncology	Inverse variance weighted	2	0.049077886	0.036113782	0.174153119	-0.021705127	0.1198609	1.050302152	0.978528734	1.127340027	0.964563763
ukb-ppp-SIGLEC10-OID20537	finngen_R9_H8_HL_SEN_NAS	Sensorineural hearing loss || id:finngen_R9_H8_HL_SEN_NAS	Sialic acid-binding Ig-like lectin 10 | Inflammation	Inverse variance weighted	6	0.023851669	0.016005898	0.136176905	-0.00751989	0.055223229	1.024138395	0.992508313	1.056776491	0.964563763
ukb-ppp-SMAD3-OID31418	finngen_R9_H8_HL_SEN_NAS	Sensorineural hearing loss || id:finngen_R9_H8_HL_SEN_NAS	Mothers against decapentaplegic homolog 3 | Oncology_II	Inverse variance weighted	2	0.050824176	0.038230365	0.183709754	-0.02410734	0.125755691	1.052137886	0.976180921	1.134005087	0.964563763
ukb-ppp-TFF3-OID20371	finngen_R9_H8_HL_SEN_NAS	Sensorineural hearing loss || id:finngen_R9_H8_HL_SEN_NAS	Trefoil factor 3 | Cardiometabolic	Inverse variance weighted	3	0.077241477	0.053294771	0.147246668	-0.027216274	0.181699228	1.080302913	0.973150752	1.199253437	0.964563763
ukb-ppp-TMPRSS11D-OID31103	finngen_R9_H8_HL_SEN_NAS	Sensorineural hearing loss || id:finngen_R9_H8_HL_SEN_NAS	Transmembrane protease serine 11D | Neurology_II	Inverse variance weighted	2	0.238842926	0.157710117	0.129913612	-0.070268904	0.547954756	1.269779072	0.932143129	1.729711715	0.964563763
ukb-ppp-TNC-OID20359	finngen_R9_H8_HL_SEN_NAS	Sensorineural hearing loss || id:finngen_R9_H8_HL_SEN_NAS	Tenascin | Cardiometabolic	Inverse variance weighted	3	-0.046460235	0.03135109	0.138357946	-0.107908371	0.014987901	0.954602519	0.897709849	1.015100782	0.964563763
ukb-ppp-TNFRSF11B-OID20735	finngen_R9_H8_HL_SEN_NAS	Sensorineural hearing loss || id:finngen_R9_H8_HL_SEN_NAS	Tumor necrosis factor receptor superfamily member 11B | Inflammation	Inverse variance weighted	5	0.056149531	0.038372942	0.143396673	-0.019061435	0.131360497	1.057755839	0.981119086	1.14037881	0.964563763
ukb-ppp-TNFRSF12A-OID21482	finngen_R9_H8_HL_SEN_NAS	Sensorineural hearing loss || id:finngen_R9_H8_HL_SEN_NAS	Tumor necrosis factor receptor superfamily member 12A | Oncology	Inverse variance weighted	3	0.127040692	0.091586357	0.165407093	-0.052468569	0.306549952	1.135463221	0.948884145	1.358729337	0.964563763
ukb-ppp-TNFRSF13C-OID20480	finngen_R9_H8_HL_SEN_NAS	Sensorineural hearing loss || id:finngen_R9_H8_HL_SEN_NAS	Tumor necrosis factor receptor superfamily member 13C | Inflammation	Inverse variance weighted	3	-0.038417441	0.028977827	0.184921528	-0.095213982	0.0183791	0.962311149	0.909178366	1.018549035	0.964563763
ukb-ppp-TNFRSF21-OID21052	finngen_R9_H8_HL_SEN_NAS	Sensorineural hearing loss || id:finngen_R9_H8_HL_SEN_NAS	Tumor necrosis factor receptor superfamily member 21 | Neurology	Inverse variance weighted	3	0.09263766	0.067123654	0.167554459	-0.038924702	0.224200023	1.097064154	0.96182313	1.251321288	0.964563763
ukb-ppp-TRDMT1-OID31335	finngen_R9_H8_HL_SEN_NAS	Sensorineural hearing loss || id:finngen_R9_H8_HL_SEN_NAS	tRNA (cytosine(38)-C(5))-methyltransferase | Oncology_II	Inverse variance weighted	2	0.076713985	0.055425946	0.166333733	-0.03192087	0.18534884	1.079733212	0.968583223	1.203638244	0.964563763
ukb-ppp-UROD-OID30603	finngen_R9_H8_HL_SEN_NAS	Sensorineural hearing loss || id:finngen_R9_H8_HL_SEN_NAS	Uroporphyrinogen decarboxylase | Inflammation_II	Inverse variance weighted	3	-0.039453583	0.027169014	0.14645889	-0.092704851	0.013797685	0.961314574	0.911462478	1.013893312	0.964563763
ukb-ppp-VNN1-OID30711	finngen_R9_H8_HL_SEN_NAS	Sensorineural hearing loss || id:finngen_R9_H8_HL_SEN_NAS	Pantetheinase | Inflammation_II	Inverse variance weighted (multiplicative random effects)	8	-0.037391208	0.026733275	0.161909964	-0.089788427	0.015006011	0.963299211	0.914124569	1.015119166	0.964563763
ukb-ppp-WNT9A-OID20460	finngen_R9_H8_HL_SEN_NAS	Sensorineural hearing loss || id:finngen_R9_H8_HL_SEN_NAS	Protein Wnt-9a | Inflammation	Inverse variance weighted	2	-0.086550874	0.060422172	0.152019181	-0.204978331	0.031876584	0.917088892	0.814664969	1.032390084	0.964563763
ukb-ppp-DNAJB6-OID30613	finngen_R9_H8_HL_SEN_NAS	Sensorineural hearing loss || id:finngen_R9_H8_HL_SEN_NAS	DnaJ homolog subfamily B member 6 | Inflammation_II	Inverse variance weighted	2	-0.058500929	0.044361873	0.187262433	-0.1454502	0.028448341	0.943177364	0.864632948	1.02885686	0.964853099
ukb-ppp-IGF1R-OID21274	finngen_R9_H8_HL_SEN_NAS	Sensorineural hearing loss || id:finngen_R9_H8_HL_SEN_NAS	Insulin-like growth factor 1 receptor | Oncology	Inverse variance weighted	2	0.099575872	0.075545604	0.187473668	-0.048493512	0.247645256	1.104702284	0.95266352	1.281005422	0.964853099
ukb-ppp-PROK1-OID20543	finngen_R9_H8_HL_SEN_NAS	Sensorineural hearing loss || id:finngen_R9_H8_HL_SEN_NAS	Prokineticin-1 | Inflammation	Inverse variance weighted	4	0.051228254	0.038890701	0.18775934	-0.024997521	0.127454029	1.052563118	0.97531233	1.135932647	0.964853099
ukb-ppp-ANXA3-OID21036	finngen_R9_H8_HL_SEN_NAS	Sensorineural hearing loss || id:finngen_R9_H8_HL_SEN_NAS	Annexin A3 | Neurology	Wald ratio	1	0.036364007	0.098143488	0.71099597	-0.155997229	0.228725243	1.037033266	0.855561562	1.256996624	0.964922935
ukb-ppp-CCDC80-OID20226	finngen_R9_H8_HL_SEN_NAS	Sensorineural hearing loss || id:finngen_R9_H8_HL_SEN_NAS	Coiled-coil domain-containing protein 80 | Cardiometabolic	Wald ratio	1	0.045210823	0.125525914	0.718719084	-0.200819967	0.291241614	1.04624841	0.818059696	1.338087846	0.964922935
ukb-ppp-CEP112-OID30115	finngen_R9_H8_HL_SEN_NAS	Sensorineural hearing loss || id:finngen_R9_H8_HL_SEN_NAS	Centrosomal protein of 112 kDa | Cardiometabolic_II	Wald ratio	1	-0.042315963	0.120541056	0.725550681	-0.278576433	0.193944507	0.958566861	0.756860417	1.214028911	0.964922935
ukb-ppp-COL6A3-OID20292	finngen_R9_H8_HL_SEN_NAS	Sensorineural hearing loss || id:finngen_R9_H8_HL_SEN_NAS	Collagen alpha-3 | Cardiometabolic	Wald ratio	1	0.071124381	0.19377495	0.71358447	-0.30867452	0.450923283	1.073714768	0.73441977	1.56976085	0.964922935
ukb-ppp-GAS6-OID20318	finngen_R9_H8_HL_SEN_NAS	Sensorineural hearing loss || id:finngen_R9_H8_HL_SEN_NAS	Growth arrest-specific protein 6 | Cardiometabolic	Wald ratio	1	-0.079810857	0.214092256	0.709306815	-0.499431679	0.339809965	0.923290964	0.606875462	1.404680627	0.964922935
ukb-ppp-OGA-OID31465	finngen_R9_H8_HL_SEN_NAS	Sensorineural hearing loss || id:finngen_R9_H8_HL_SEN_NAS	Protein O-GlcNAcase | Oncology_II	Wald ratio	1	0.024856571	0.070041192	0.722675715	-0.112424165	0.162137308	1.025168072	0.893665116	1.176021707	0.964922935
ukb-ppp-OLR1-OID20183	finngen_R9_H8_HL_SEN_NAS	Sensorineural hearing loss || id:finngen_R9_H8_HL_SEN_NAS	Oxidized low-density lipoprotein receptor 1 | Cardiometabolic	Wald ratio	1	-0.057798896	0.161542235	0.720497234	-0.374421677	0.258823886	0.943839738	0.687686869	1.295405645	0.964922935
ukb-ppp-OPLAH-OID30201	finngen_R9_H8_HL_SEN_NAS	Sensorineural hearing loss || id:finngen_R9_H8_HL_SEN_NAS	5-oxoprolinase | Cardiometabolic_II	Wald ratio	1	-0.016500521	0.046841287	0.724639939	-0.108309444	0.075308402	0.983634867	0.897349874	1.078216624	0.964922935
ukb-ppp-PADI2-OID20467	finngen_R9_H8_HL_SEN_NAS	Sensorineural hearing loss || id:finngen_R9_H8_HL_SEN_NAS	Protein-arginine deiminase type-2 | Inflammation	Wald ratio	1	-0.025253842	0.070743668	0.721109245	-0.163911431	0.113403748	0.975062369	0.848817197	1.120084074	0.964922935
ukb-ppp-PRKAB1-OID20444	finngen_R9_H8_HL_SEN_NAS	Sensorineural hearing loss || id:finngen_R9_H8_HL_SEN_NAS	5'-AMP-activated protein kinase subunit beta-1 | Inflammation	Wald ratio	1	0.016452417	0.04658367	0.723953552	-0.074851576	0.107756411	1.016588504	0.927881196	1.113776409	0.964922935
ukb-ppp-PTGES2-OID30561	finngen_R9_H8_HL_SEN_NAS	Sensorineural hearing loss || id:finngen_R9_H8_HL_SEN_NAS	Prostaglandin E synthase 2 | Inflammation_II	Wald ratio	1	-0.05240873	0.145248054	0.718232327	-0.337094915	0.232277455	0.948940927	0.713841082	1.261469682	0.964922935
ukb-ppp-SERPINA6-OID30743	finngen_R9_H8_HL_SEN_NAS	Sensorineural hearing loss || id:finngen_R9_H8_HL_SEN_NAS	Corticosteroid-binding globulin | Inflammation_II	Wald ratio	1	0.014309869	0.040041383	0.720809593	-0.064171241	0.092790979	1.014412745	0.937844389	1.097232367	0.964922935
ukb-ppp-STAMBP-OID20955	finngen_R9_H8_HL_SEN_NAS	Sensorineural hearing loss || id:finngen_R9_H8_HL_SEN_NAS	STAM-binding protein | Neurology	Wald ratio	1	-0.058793066	0.158011237	0.709832133	-0.368495091	0.250908959	0.942901867	0.691774605	1.285193074	0.964922935
ukb-ppp-WWP2-OID20926	finngen_R9_H8_HL_SEN_NAS	Sensorineural hearing loss || id:finngen_R9_H8_HL_SEN_NAS	NEDD4-like E3 ubiquitin-protein ligase WWP2 | Neurology	Wald ratio	1	-0.018879407	0.053351092	0.723435526	-0.123447547	0.085688733	0.981297693	0.883868002	1.089467161	0.964922935
ukb-ppp-ZBTB17-OID20082	finngen_R9_H8_HL_SEN_NAS	Sensorineural hearing loss || id:finngen_R9_H8_HL_SEN_NAS	Zinc finger and BTB domain-containing protein 17 | Cardiometabolic	Wald ratio	1	-0.065929442	0.186419375	0.723592232	-0.431311417	0.299452532	0.936196918	0.649656565	1.349120006	0.964922935
ukb-ppp-AMPD3-OID31139	finngen_R9_H8_HL_SEN_NAS	Sensorineural hearing loss || id:finngen_R9_H8_HL_SEN_NAS	AMP deaminase 3 | Neurology_II	Inverse variance weighted	4	0.043234292	0.033890747	0.202062985	-0.023191572	0.109660156	1.04418251	0.977075286	1.115898775	0.965240442
ukb-ppp-ANXA2-OID30263	finngen_R9_H8_HL_SEN_NAS	Sensorineural hearing loss || id:finngen_R9_H8_HL_SEN_NAS	Annexin A2 | Cardiometabolic_II	Inverse variance weighted	6	-0.028056131	0.021936505	0.200907642	-0.071051682	0.01493942	0.972333787	0.931413754	1.015051571	0.965240442
ukb-ppp-C7-OID30766	finngen_R9_H8_HL_SEN_NAS	Sensorineural hearing loss || id:finngen_R9_H8_HL_SEN_NAS	Complement component C7 | Inflammation_II	Inverse variance weighted	10	0.018968298	0.014981506	0.205472182	-0.010395454	0.04833205	1.019149339	0.989658392	1.04951909	0.965240442
ukb-ppp-COL4A1-OID20208	finngen_R9_H8_HL_SEN_NAS	Sensorineural hearing loss || id:finngen_R9_H8_HL_SEN_NAS	Collagen alpha-1 | Cardiometabolic	Inverse variance weighted	2	0.060548875	0.047126427	0.198855941	-0.031818922	0.152916671	1.062419522	0.968681973	1.165227877	0.965240442
ukb-ppp-CPPED1-OID21053	finngen_R9_H8_HL_SEN_NAS	Sensorineural hearing loss || id:finngen_R9_H8_HL_SEN_NAS	Serine/threonine-protein phosphatase CPPED1 | Neurology	Inverse variance weighted	6	0.018477226	0.014460705	0.201336103	-0.009865755	0.046820208	1.018648987	0.990182752	1.047933582	0.965240442
ukb-ppp-CXCL5-OID20207	finngen_R9_H8_HL_SEN_NAS	Sensorineural hearing loss || id:finngen_R9_H8_HL_SEN_NAS	C-X-C motif chemokine 5 | Cardiometabolic	Inverse variance weighted	4	-0.039413753	0.030832401	0.201135718	-0.099845258	0.021017752	0.961352864	0.904977445	1.021240181	0.965240442
ukb-ppp-DPT-OID20278	finngen_R9_H8_HL_SEN_NAS	Sensorineural hearing loss || id:finngen_R9_H8_HL_SEN_NAS	Dermatopontin | Cardiometabolic	Inverse variance weighted	6	-0.045702776	0.035948065	0.20360214	-0.116160983	0.02475543	0.955325865	0.890331883	1.02506439	0.965240442
ukb-ppp-EPHX2-OID20119	finngen_R9_H8_HL_SEN_NAS	Sensorineural hearing loss || id:finngen_R9_H8_HL_SEN_NAS	Bifunctional epoxide hydrolase 2 [Includes: Cytosolic epoxide hydrolase 2 | Cardiometabolic	Inverse variance weighted	2	0.158782866	0.125620692	0.206234852	-0.08743369	0.404999422	1.17208342	0.916279628	1.499301633	0.965240442
ukb-ppp-FABP2-OID20200	finngen_R9_H8_HL_SEN_NAS	Sensorineural hearing loss || id:finngen_R9_H8_HL_SEN_NAS	Fatty acid-binding protein, intestinal | Cardiometabolic	Inverse variance weighted	2	-0.061585357	0.048242424	0.20175025	-0.156140508	0.032969794	0.940272684	0.855438986	1.033519321	0.965240442
ukb-ppp-GHR-OID30574	finngen_R9_H8_HL_SEN_NAS	Sensorineural hearing loss || id:finngen_R9_H8_HL_SEN_NAS	Growth hormone receptor | Inflammation_II	Inverse variance weighted	3	0.058450014	0.044722906	0.191234156	-0.029206881	0.14610691	1.06019199	0.971215517	1.157319911	0.965240442
ukb-ppp-GHRL-OID20175	finngen_R9_H8_HL_SEN_NAS	Sensorineural hearing loss || id:finngen_R9_H8_HL_SEN_NAS	Appetite-regulating hormone | Cardiometabolic	Inverse variance weighted	2	-0.036603714	0.028355445	0.196742383	-0.092180386	0.018972957	0.964058102	0.911940633	1.019154088	0.965240442
ukb-ppp-GMPR2-OID30623	finngen_R9_H8_HL_SEN_NAS	Sensorineural hearing loss || id:finngen_R9_H8_HL_SEN_NAS	GMP reductase 2 | Inflammation_II	Inverse variance weighted	2	0.123773271	0.097189814	0.20283322	-0.066718765	0.314265307	1.131759239	0.935458248	1.369252961	0.965240442
ukb-ppp-IGSF21-OID30210	finngen_R9_H8_HL_SEN_NAS	Sensorineural hearing loss || id:finngen_R9_H8_HL_SEN_NAS	Immunoglobulin superfamily member 21 | Cardiometabolic_II	Inverse variance weighted	4	-0.060848128	0.047276279	0.198068069	-0.153509635	0.03181338	0.940966136	0.8576925	1.032324834	0.965240442
ukb-ppp-IL12RB1-OID20486	finngen_R9_H8_HL_SEN_NAS	Sensorineural hearing loss || id:finngen_R9_H8_HL_SEN_NAS	Interleukin-12 receptor subunit beta-1 | Inflammation	Inverse variance weighted	3	0.030800698	0.024343022	0.205771577	-0.016911625	0.07851302	1.031279947	0.983230574	1.081677439	0.965240442
ukb-ppp-IL1RN-OID20700	finngen_R9_H8_HL_SEN_NAS	Sensorineural hearing loss || id:finngen_R9_H8_HL_SEN_NAS	Interleukin-1 receptor antagonist protein | Inflammation	Inverse variance weighted	3	-0.053684766	0.042270077	0.204069732	-0.136534117	0.029164585	0.947730817	0.872376557	1.029594036	0.965240442
ukb-ppp-LGALS9-OID20781	finngen_R9_H8_HL_SEN_NAS	Sensorineural hearing loss || id:finngen_R9_H8_HL_SEN_NAS	Galectin-9 | Inflammation	Inverse variance weighted	5	-0.030651778	0.023825899	0.19827214	-0.07735054	0.016046983	0.969813224	0.925565349	1.016176428	0.965240442
ukb-ppp-MOCS2-OID30638	finngen_R9_H8_HL_SEN_NAS	Sensorineural hearing loss || id:finngen_R9_H8_HL_SEN_NAS	Molybdopterin synthase catalytic subunit | Inflammation_II	Inverse variance weighted	7	-0.026676329	0.020547041	0.194182484	-0.066948529	0.01359587	0.973676341	0.935243338	1.013688714	0.965240442
ukb-ppp-MUC16-OID21378	finngen_R9_H8_HL_SEN_NAS	Sensorineural hearing loss || id:finngen_R9_H8_HL_SEN_NAS	Mucin-16 | Oncology	Inverse variance weighted	2	0.135058046	0.106545984	0.204939638	-0.073772083	0.343888175	1.144603222	0.928883378	1.410420906	0.965240442
ukb-ppp-PRTG-OID21443	finngen_R9_H8_HL_SEN_NAS	Sensorineural hearing loss || id:finngen_R9_H8_HL_SEN_NAS	Protogenin | Oncology	Inverse variance weighted	3	0.040170848	0.030901766	0.19361703	-0.020396614	0.10073831	1.04098861	0.97980999	1.105987178	0.965240442
ukb-ppp-RTN4R-OID21424	finngen_R9_H8_HL_SEN_NAS	Sensorineural hearing loss || id:finngen_R9_H8_HL_SEN_NAS	Reticulon-4 receptor | Oncology	Inverse variance weighted	5	-0.033435079	0.025708296	0.193410476	-0.08382334	0.016953182	0.967117695	0.919593697	1.017097702	0.965240442
ukb-ppp-SMOC2-OID20730	finngen_R9_H8_HL_SEN_NAS	Sensorineural hearing loss || id:finngen_R9_H8_HL_SEN_NAS	SPARC-related modular calcium-binding protein 2 | Inflammation	Inverse variance weighted	6	0.031605095	0.024461676	0.196348502	-0.016339789	0.07954998	1.03210984	0.983792981	1.082799676	0.965240442
ukb-ppp-TLR4-OID30428	finngen_R9_H8_HL_SEN_NAS	Sensorineural hearing loss || id:finngen_R9_H8_HL_SEN_NAS	Toll-like receptor 4 | Inflammation_II	Inverse variance weighted	2	0.055046754	0.042910313	0.199550681	-0.029057459	0.139150967	1.056590013	0.97136065	1.149297593	0.965240442
ukb-ppp-TNF-OID20074	finngen_R9_H8_HL_SEN_NAS	Sensorineural hearing loss || id:finngen_R9_H8_HL_SEN_NAS	Tumor necrosis factor | Cardiometabolic	Inverse variance weighted	2	0.210009867	0.160411967	0.190469737	-0.104397588	0.524417322	1.233690233	0.900867052	1.689474143	0.965240442
ukb-ppp-ZBTB16-OID21205	finngen_R9_H8_HL_SEN_NAS	Sensorineural hearing loss || id:finngen_R9_H8_HL_SEN_NAS	Zinc finger and BTB domain-containing protein 16 | Oncology	Inverse variance weighted	3	0.036934392	0.02837434	0.193024823	-0.018679315	0.092548098	1.037624942	0.981494063	1.096965903	0.965240442
ukb-ppp-WASHC3-OID31123	finngen_R9_H8_HL_SEN_NAS	Sensorineural hearing loss || id:finngen_R9_H8_HL_SEN_NAS	WASH complex subunit 3 | Neurology_II	Wald ratio	1	0.032580405	0.093616954	0.727826506	-0.150908826	0.216069636	1.033116958	0.859926098	1.241188807	0.965970148
ukb-ppp-AKAP12-OID30571	finngen_R9_H8_HL_SEN_NAS	Sensorineural hearing loss || id:finngen_R9_H8_HL_SEN_NAS	A-kinase anchor protein 12 | Inflammation_II	Wald ratio	1	-0.07788756	0.247132841	0.752636569	-0.562267929	0.406492809	0.925068435	0.56991507	1.501542344	0.967341864
ukb-ppp-CACNB3-OID31039	finngen_R9_H8_HL_SEN_NAS	Sensorineural hearing loss || id:finngen_R9_H8_HL_SEN_NAS	Voltage-dependent L-type calcium channel subunit beta-3 | Neurology_II	Wald ratio	1	-0.02947677	0.092477408	0.749919411	-0.210732489	0.15177895	0.970953433	0.809990719	1.163902927	0.967341864
ukb-ppp-CD2AP-OID20177	finngen_R9_H8_HL_SEN_NAS	Sensorineural hearing loss || id:finngen_R9_H8_HL_SEN_NAS	CD2-associated protein | Cardiometabolic	Wald ratio	1	0.031403244	0.101031009	0.755931548	-0.166617533	0.229424022	1.031901529	0.846523317	1.257875292	0.967341864
ukb-ppp-CILP-OID30399	finngen_R9_H8_HL_SEN_NAS	Sensorineural hearing loss || id:finngen_R9_H8_HL_SEN_NAS	Cartilage intermediate layer protein 1 | Cardiometabolic_II	Wald ratio	1	0.010230861	0.029952473	0.732674646	-0.048475986	0.068937708	1.010283375	0.952680217	1.071369469	0.967341864
ukb-ppp-DAPP1-OID20524	finngen_R9_H8_HL_SEN_NAS	Sensorineural hearing loss || id:finngen_R9_H8_HL_SEN_NAS	Dual adapter for phosphotyrosine and 3-phosphotyrosine and 3-phosphoinositide | Inflammation	Wald ratio	1	-0.026846928	0.085953747	0.75478095	-0.195316273	0.141622416	0.973510247	0.822574459	1.152141536	0.967341864
ukb-ppp-DNAJB14-OID31434	finngen_R9_H8_HL_SEN_NAS	Sensorineural hearing loss || id:finngen_R9_H8_HL_SEN_NAS	DnaJ homolog subfamily B member 14 | Oncology_II	Wald ratio	1	0.059474978	0.174635405	0.733429913	-0.282810417	0.401760373	1.061279205	0.753662656	1.494453178	0.967341864
ukb-ppp-DUSP29-OID30935	finngen_R9_H8_HL_SEN_NAS	Sensorineural hearing loss || id:finngen_R9_H8_HL_SEN_NAS	Dual specificity phosphatase 29 | Neurology_II	Wald ratio	1	0.020148095	0.062553931	0.747383305	-0.102457609	0.142753799	1.020352438	0.902616412	1.153445788	0.967341864
ukb-ppp-EVI5-OID30519	finngen_R9_H8_HL_SEN_NAS	Sensorineural hearing loss || id:finngen_R9_H8_HL_SEN_NAS	Ecotropic viral integration site 5 protein homolog | Inflammation_II	Wald ratio	1	0.02218273	0.068972144	0.747741591	-0.113002673	0.157368132	1.022430596	0.893148273	1.170426407	0.967341864
ukb-ppp-FNTA-OID31381	finngen_R9_H8_HL_SEN_NAS	Sensorineural hearing loss || id:finngen_R9_H8_HL_SEN_NAS	Protein farnesyltransferase/geranylgeranyltransferase type-1 subunit alpha | Oncology_II	Wald ratio	1	-0.048052203	0.147364378	0.744365748	-0.336886384	0.240781979	0.953084032	0.713989956	1.272243629	0.967341864
ukb-ppp-HADH-OID30132	finngen_R9_H8_HL_SEN_NAS	Sensorineural hearing loss || id:finngen_R9_H8_HL_SEN_NAS	Hydroxyacyl-coenzyme A dehydrogenase, mitochondrial | Cardiometabolic_II	Wald ratio	1	-0.063603401	0.205712178	0.757179764	-0.46679927	0.339592468	0.938377085	0.627005937	1.404375146	0.967341864
ukb-ppp-HSPB6-OID21408	finngen_R9_H8_HL_SEN_NAS	Sensorineural hearing loss || id:finngen_R9_H8_HL_SEN_NAS	Heat shock protein beta-6 | Oncology	Wald ratio	1	0.072319934	0.216737462	0.738624603	-0.352485491	0.497125359	1.074999218	0.702938769	1.643988594	0.967341864
ukb-ppp-IL10-OID20431	finngen_R9_H8_HL_SEN_NAS	Sensorineural hearing loss || id:finngen_R9_H8_HL_SEN_NAS	Interleukin-10 | Inflammation	Wald ratio	1	0.026166197	0.084140427	0.755813953	-0.13874904	0.191081435	1.026511538	0.870446448	1.21055803	0.967341864
ukb-ppp-MAVS-OID21204	finngen_R9_H8_HL_SEN_NAS	Sensorineural hearing loss || id:finngen_R9_H8_HL_SEN_NAS	Mitochondrial antiviral-signaling protein | Oncology	Wald ratio	1	0.03318552	0.100216366	0.740539694	-0.163238556	0.229609597	1.033742302	0.849388538	1.258108744	0.967341864
ukb-ppp-MB-OID20263	finngen_R9_H8_HL_SEN_NAS	Sensorineural hearing loss || id:finngen_R9_H8_HL_SEN_NAS	Myoglobin | Cardiometabolic	Wald ratio	1	0.078951518	0.230348833	0.731788322	-0.372532194	0.53043523	1.082151856	0.68898747	1.699671896	0.967341864
ukb-ppp-MESD-OID21099	finngen_R9_H8_HL_SEN_NAS	Sensorineural hearing loss || id:finngen_R9_H8_HL_SEN_NAS	LRP chaperone MESD | Neurology	Wald ratio	1	-0.083901992	0.260668245	0.747549134	-0.594811753	0.427007768	0.919521372	0.551666405	1.532664568	0.967341864
ukb-ppp-PBXIP1-OID31435	finngen_R9_H8_HL_SEN_NAS	Sensorineural hearing loss || id:finngen_R9_H8_HL_SEN_NAS	Pre-B-cell leukemia transcription factor-interacting protein 1 | Oncology_II	Wald ratio	1	0.06550095	0.194496999	0.73628953	-0.315713168	0.446715069	1.067693752	0.729268598	1.563168841	0.967341864
ukb-ppp-PMVK-OID20850	finngen_R9_H8_HL_SEN_NAS	Sensorineural hearing loss || id:finngen_R9_H8_HL_SEN_NAS	Phosphomevalonate kinase | Neurology	Wald ratio	1	-0.05875522	0.177412434	0.740509503	-0.40648359	0.28897315	0.942937553	0.665988024	1.335055881	0.967341864
ukb-ppp-RABEP1-OID30647	finngen_R9_H8_HL_SEN_NAS	Sensorineural hearing loss || id:finngen_R9_H8_HL_SEN_NAS	Rab GTPase-binding effector protein 1 | Inflammation_II	Wald ratio	1	0.041416239	0.125660876	0.741711761	-0.204879079	0.287711556	1.042285855	0.814745831	1.333372645	0.967341864
ukb-ppp-TXN-OID30670	finngen_R9_H8_HL_SEN_NAS	Sensorineural hearing loss || id:finngen_R9_H8_HL_SEN_NAS	Thioredoxin | Inflammation_II	Wald ratio	1	-0.053300264	0.167337734	0.750091211	-0.381282222	0.274681694	0.948095291	0.682985109	1.316111682	0.967341864
ukb-ppp-AHSP-OID21078	finngen_R9_H8_HL_SEN_NAS	Sensorineural hearing loss || id:finngen_R9_H8_HL_SEN_NAS	Alpha-hemoglobin-stabilizing protein | Neurology	Wald ratio	1	0.053508369	0.175527276	0.760485261	-0.290525091	0.397541829	1.054965821	0.747870764	1.488162041	0.96965606
ukb-ppp-ARHGAP45-OID30653	finngen_R9_H8_HL_SEN_NAS	Sensorineural hearing loss || id:finngen_R9_H8_HL_SEN_NAS	Rho GTPase-activating protein 45 | Inflammation_II	Wald ratio	1	-0.036401002	0.121247785	0.7640094	-0.27404666	0.201244656	0.964253548	0.760296599	1.222923931	0.972239413
ukb-ppp-AHNAK-OID30260	finngen_R9_H8_HL_SEN_NAS	Sensorineural hearing loss || id:finngen_R9_H8_HL_SEN_NAS	Neuroblast differentiation-associated protein AHNAK | Cardiometabolic_II	Wald ratio	1	-0.022185332	0.075988698	0.770320511	-0.171123179	0.126752515	0.978058953	0.842717762	1.135136054	0.972303626
ukb-ppp-C1S-OID30731	finngen_R9_H8_HL_SEN_NAS	Sensorineural hearing loss || id:finngen_R9_H8_HL_SEN_NAS	Complement C1s subcomponent | Inflammation_II	Wald ratio	1	-0.022617618	0.076945712	0.768801815	-0.173431214	0.128195979	0.977636243	0.840774983	1.136775765	0.972303626
ukb-ppp-CCL28-OID20569	finngen_R9_H8_HL_SEN_NAS	Sensorineural hearing loss || id:finngen_R9_H8_HL_SEN_NAS	C-C motif chemokine 28 | Inflammation	Wald ratio	1	-0.042568323	0.151521475	0.778757026	-0.339550414	0.254413767	0.958324987	0.712090397	1.289705331	0.972303626
ukb-ppp-CD34-OID21025	finngen_R9_H8_HL_SEN_NAS	Sensorineural hearing loss || id:finngen_R9_H8_HL_SEN_NAS	Hematopoietic progenitor cell antigen CD34 | Neurology	Wald ratio	1	0.042026851	0.148832939	0.777655213	-0.24968571	0.333739411	1.042922481	0.779045591	1.396179267	0.972303626
ukb-ppp-CGA-OID21069	finngen_R9_H8_HL_SEN_NAS	Sensorineural hearing loss || id:finngen_R9_H8_HL_SEN_NAS	Glycoprotein hormones alpha chain | Neurology	Wald ratio	1	-0.07182433	0.252628576	0.77617434	-0.566976339	0.423327678	0.930694376	0.567237984	1.527034589	0.972303626
ukb-ppp-CHAD-OID30660	finngen_R9_H8_HL_SEN_NAS	Sensorineural hearing loss || id:finngen_R9_H8_HL_SEN_NAS	Chondroadherin | Inflammation_II	Wald ratio	1	0.048406003	0.177140959	0.784651345	-0.298790276	0.395602282	1.049596708	0.741714949	1.485278478	0.972303626
ukb-ppp-ESAM-OID20270	finngen_R9_H8_HL_SEN_NAS	Sensorineural hearing loss || id:finngen_R9_H8_HL_SEN_NAS	Endothelial cell-selective adhesion molecule | Cardiometabolic	Wald ratio	1	-0.016948625	0.060135055	0.778064146	-0.134813333	0.100916083	0.983194195	0.873879021	1.10618381	0.972303626
ukb-ppp-HGF-OID20656	finngen_R9_H8_HL_SEN_NAS	Sensorineural hearing loss || id:finngen_R9_H8_HL_SEN_NAS	Hepatocyte growth factor | Inflammation	Wald ratio	1	0.032645223	0.115261588	0.777002636	-0.193267489	0.258557936	1.033183925	0.824261464	1.295061178	0.972303626
ukb-ppp-HJV-OID31006	finngen_R9_H8_HL_SEN_NAS	Sensorineural hearing loss || id:finngen_R9_H8_HL_SEN_NAS	Hemojuvelin | Neurology_II	Wald ratio	1	-0.012908472	0.04701374	0.783648098	-0.105055403	0.079238459	0.987174485	0.900274644	1.082462414	0.972303626
ukb-ppp-KIF1C-OID30163	finngen_R9_H8_HL_SEN_NAS	Sensorineural hearing loss || id:finngen_R9_H8_HL_SEN_NAS	Kinesin-like protein KIF1C | Cardiometabolic_II	Wald ratio	1	0.047972791	0.175916703	0.785082495	-0.296823946	0.392769529	1.049142109	0.74317484	1.481077005	0.972303626
ukb-ppp-KRT5-OID20860	finngen_R9_H8_HL_SEN_NAS	Sensorineural hearing loss || id:finngen_R9_H8_HL_SEN_NAS	Keratin, type II cytoskeletal 5 | Neurology	Wald ratio	1	-0.025299063	0.087690185	0.772960152	-0.197171825	0.1465737	0.975018277	0.821049544	1.157860262	0.972303626
ukb-ppp-PLA2G1B-OID20252	finngen_R9_H8_HL_SEN_NAS	Sensorineural hearing loss || id:finngen_R9_H8_HL_SEN_NAS	Phospholipase A2 | Cardiometabolic	Wald ratio	1	0.041370134	0.15008425	0.782819922	-0.252794997	0.335535265	1.042237801	0.776627076	1.398688854	0.972303626
ukb-ppp-RALY-OID31382	finngen_R9_H8_HL_SEN_NAS	Sensorineural hearing loss || id:finngen_R9_H8_HL_SEN_NAS	RNA-binding protein Raly | Oncology_II	Wald ratio	1	0.035725725	0.129042852	0.781894031	-0.217198266	0.288649715	1.036371556	0.804770395	1.334624148	0.972303626
ukb-ppp-SDC1-OID20169	finngen_R9_H8_HL_SEN_NAS	Sensorineural hearing loss || id:finngen_R9_H8_HL_SEN_NAS	Syndecan-1 | Cardiometabolic	Wald ratio	1	0.017780517	0.066124441	0.788010655	-0.111823388	0.147384422	1.017939531	0.894202171	1.158799345	0.972303626
ukb-ppp-TSPAN15-OID30095	finngen_R9_H8_HL_SEN_NAS	Sensorineural hearing loss || id:finngen_R9_H8_HL_SEN_NAS	Tetraspanin-15 | Cardiometabolic_II	Wald ratio	1	0.042080297	0.156508452	0.788030365	-0.264676268	0.348836862	1.042978223	0.767454359	1.417417937	0.972303626
ukb-ppp-VSNL1-OID31105	finngen_R9_H8_HL_SEN_NAS	Sensorineural hearing loss || id:finngen_R9_H8_HL_SEN_NAS	Visinin-like protein 1 | Neurology_II	Wald ratio	1	-0.03449245	0.117668071	0.769420134	-0.26512187	0.19613697	0.966095634	0.767112457	1.216693544	0.972303626
ukb-ppp-ANG-OID20403	finngen_R9_H8_HL_SEN_NAS	Sensorineural hearing loss || id:finngen_R9_H8_HL_SEN_NAS	Angiogenin | Cardiometabolic	Inverse variance weighted	4	0.026078822	0.020841285	0.210822912	-0.014770097	0.066927741	1.02642185	0.985338446	1.069218215	0.972626955
ukb-ppp-MATN3-OID20979	finngen_R9_H8_HL_SEN_NAS	Sensorineural hearing loss || id:finngen_R9_H8_HL_SEN_NAS	Matrilin-3 | Neurology	Inverse variance weighted	10	-0.025969013	0.020757182	0.210903224	-0.066653091	0.014715064	0.974365281	0.935519686	1.014823864	0.972626955
ukb-ppp-PLCB2-OID31155	finngen_R9_H8_HL_SEN_NAS	Sensorineural hearing loss || id:finngen_R9_H8_HL_SEN_NAS	1-phosphatidylinositol 4,5-bisphosphate phosphodiesterase beta-2 | Neurology_II	Inverse variance weighted	2	0.091388125	0.072871837	0.209807881	-0.051440675	0.234216924	1.095694189	0.949859999	1.263918637	0.972626955
ukb-ppp-VNN2-OID21310	finngen_R9_H8_HL_SEN_NAS	Sensorineural hearing loss || id:finngen_R9_H8_HL_SEN_NAS	Vascular non-inflammatory molecule 2 | Oncology	Inverse variance weighted	8	0.017064764	0.013590449	0.209245134	-0.009572517	0.043702044	1.017211198	0.990473154	1.044671043	0.972626955
ukb-ppp-CNTN1-OID20307	finngen_R9_H8_HL_SEN_NAS	Sensorineural hearing loss || id:finngen_R9_H8_HL_SEN_NAS	Contactin-1 | Cardiometabolic	Inverse variance weighted	3	-0.04903627	0.039356731	0.212785075	-0.126175464	0.028102923	0.952146594	0.881460169	1.028501536	0.974168762
ukb-ppp-SPTLC1-OID31086	finngen_R9_H8_HL_SEN_NAS	Sensorineural hearing loss || id:finngen_R9_H8_HL_SEN_NAS	Serine palmitoyltransferase 1 | Neurology_II	Inverse variance weighted	2	0.063094401	0.050566194	0.212119488	-0.036015339	0.162204142	1.065127384	0.964625497	1.176100308	0.974168762
ukb-ppp-ACOX1-OID20124	finngen_R9_H8_HL_SEN_NAS	Sensorineural hearing loss || id:finngen_R9_H8_HL_SEN_NAS	Peroxisomal acyl-coenzyme A oxidase 1 | Cardiometabolic	Wald ratio	1	-0.03298648	0.128241043	0.797007026	-0.284338924	0.218365964	0.967551641	0.752511557	1.244042259	0.981513396
ukb-ppp-CTRL-OID31157	finngen_R9_H8_HL_SEN_NAS	Sensorineural hearing loss || id:finngen_R9_H8_HL_SEN_NAS	Chymotrypsin-like protease CTRL-1 | Neurology_II	Wald ratio	1	0.0290664	0.121894778	0.811528338	-0.209847365	0.267980164	1.02949295	0.810707979	1.307321208	0.984541482
ukb-ppp-DPY30-OID21410	finngen_R9_H8_HL_SEN_NAS	Sensorineural hearing loss || id:finngen_R9_H8_HL_SEN_NAS	Protein dpy-30 homolog | Oncology	Wald ratio	1	-0.05003447	0.198776229	0.80126326	-0.439635879	0.339566939	0.951196636	0.644270971	1.404339294	0.984541482
ukb-ppp-FXYD5-OID20463	finngen_R9_H8_HL_SEN_NAS	Sensorineural hearing loss || id:finngen_R9_H8_HL_SEN_NAS	FXYD domain-containing ion transport regulator 5 | Inflammation	Wald ratio	1	-0.006447974	0.026937104	0.810817568	-0.059244697	0.04634875	0.99357277	0.942476119	1.047439642	0.984541482
ukb-ppp-NEO1-OID31066	finngen_R9_H8_HL_SEN_NAS	Sensorineural hearing loss || id:finngen_R9_H8_HL_SEN_NAS	Neogenin | Neurology_II	Wald ratio	1	-0.02791573	0.114239624	0.806951097	-0.251825393	0.195993932	0.972470313	0.777380462	1.216519524	0.984541482
ukb-ppp-PRDX1-OID20962	finngen_R9_H8_HL_SEN_NAS	Sensorineural hearing loss || id:finngen_R9_H8_HL_SEN_NAS	Peroxiredoxin-1 | Neurology	Wald ratio	1	-0.039365114	0.16172192	0.807685969	-0.356340078	0.277609849	0.961399624	0.700234446	1.319971109	0.984541482
ukb-ppp-RTN4IP1-OID31030	finngen_R9_H8_HL_SEN_NAS	Sensorineural hearing loss || id:finngen_R9_H8_HL_SEN_NAS	Reticulon-4-interacting protein 1, mitochondrial | Neurology_II	Wald ratio	1	-0.022558851	0.095424901	0.813119005	-0.209591657	0.164473954	0.977693697	0.81091531	1.178772867	0.984541482
ukb-ppp-SCGN-OID20457	finngen_R9_H8_HL_SEN_NAS	Sensorineural hearing loss || id:finngen_R9_H8_HL_SEN_NAS	Secretagogin | Inflammation	Wald ratio	1	-0.026512077	0.111222961	0.811595114	-0.244509079	0.191484926	0.973836283	0.783088878	1.211046578	0.984541482
ukb-ppp-SKAP1-OID20906	finngen_R9_H8_HL_SEN_NAS	Sensorineural hearing loss || id:finngen_R9_H8_HL_SEN_NAS	Src kinase-associated phosphoprotein 1 | Neurology	Wald ratio	1	0.039183439	0.160959439	0.807667093	-0.276297061	0.35466394	1.039961236	0.75858755	1.425701453	0.984541482
ukb-ppp-TNFSF11-OID20592	finngen_R9_H8_HL_SEN_NAS	Sensorineural hearing loss || id:finngen_R9_H8_HL_SEN_NAS	Tumor necrosis factor ligand superfamily member 11 | Inflammation	Wald ratio	1	-0.018660171	0.078681178	0.812531261	-0.17287528	0.135554939	0.981512852	0.841242528	1.145172108	0.984541482
ukb-ppp-ALPP-OID21383	finngen_R9_H8_HL_SEN_NAS	Sensorineural hearing loss || id:finngen_R9_H8_HL_SEN_NAS	Alkaline phosphatase, placental type | Oncology	Inverse variance weighted	6	-0.024309016	0.019659001	0.21626028	-0.062840659	0.014222627	0.975984069	0.939093098	1.014324249	0.985333753
ukb-ppp-DAPK2-OID30505	finngen_R9_H8_HL_SEN_NAS	Sensorineural hearing loss || id:finngen_R9_H8_HL_SEN_NAS	Death-associated protein kinase 2 | Inflammation_II	Inverse variance weighted	7	0.031546073	0.025541077	0.216789078	-0.018514438	0.081606585	1.032048925	0.981655901	1.085028859	0.985333753
ukb-ppp-APOA2-OID30686	finngen_R9_H8_HL_SEN_NAS	Sensorineural hearing loss || id:finngen_R9_H8_HL_SEN_NAS	Apolipoprotein A-II | Inflammation_II	Wald ratio	1	0.027627946	0.131231215	0.833255004	-0.229585236	0.284841127	1.028013136	0.794863215	1.329550782	0.987596809
ukb-ppp-BAP18-OID31150	finngen_R9_H8_HL_SEN_NAS	Sensorineural hearing loss || id:finngen_R9_H8_HL_SEN_NAS	Chromatin complexes subunit BAP18 | Neurology_II	Wald ratio	1	0.02083297	0.109516349	0.84913123	-0.193819074	0.235485013	1.021051491	0.823806939	1.265522415	0.987596809
ukb-ppp-BDNF-OID30373	finngen_R9_H8_HL_SEN_NAS	Sensorineural hearing loss || id:finngen_R9_H8_HL_SEN_NAS	Brain-derived neurotrophic factor | Cardiometabolic_II	Wald ratio	1	-0.02205258	0.116087295	0.849336173	-0.249583677	0.205478517	0.978188801	0.779125083	1.228112598	0.987596809
ukb-ppp-C2CD2L-OID20864	finngen_R9_H8_HL_SEN_NAS	Sensorineural hearing loss || id:finngen_R9_H8_HL_SEN_NAS	Phospholipid transfer protein C2CD2L | Neurology	Wald ratio	1	0.033339462	0.160630447	0.835577368	-0.281496214	0.348175138	1.03390145	0.754653773	1.416480308	0.987596809
ukb-ppp-CCL20-OID20671	finngen_R9_H8_HL_SEN_NAS	Sensorineural hearing loss || id:finngen_R9_H8_HL_SEN_NAS	C-C motif chemokine 20 | Inflammation	Wald ratio	1	-0.020095157	0.103568345	0.846153969	-0.223089113	0.182898799	0.980105405	0.800043552	1.20069289	0.987596809
ukb-ppp-EGLN1-OID20572	finngen_R9_H8_HL_SEN_NAS	Sensorineural hearing loss || id:finngen_R9_H8_HL_SEN_NAS	Egl nine homolog 1 | Inflammation	Wald ratio	1	0.013770404	0.073892022	0.852163656	-0.131057958	0.158598767	1.013865653	0.877166934	1.17186766	0.987596809
ukb-ppp-EPGN-OID31373	finngen_R9_H8_HL_SEN_NAS	Sensorineural hearing loss || id:finngen_R9_H8_HL_SEN_NAS	Epigen | Oncology_II	Wald ratio	1	0.034423878	0.178408671	0.846998455	-0.315257117	0.384104873	1.035023237	0.729601258	1.468299418	0.987596809
ukb-ppp-EPO-OID20522	finngen_R9_H8_HL_SEN_NAS	Sensorineural hearing loss || id:finngen_R9_H8_HL_SEN_NAS	Erythropoietin | Inflammation	Wald ratio	1	-0.02315656	0.111550593	0.835550706	-0.241795723	0.195482603	0.977109495	0.785216563	1.21589764	0.987596809
ukb-ppp-ESYT2-OID31134	finngen_R9_H8_HL_SEN_NAS	Sensorineural hearing loss || id:finngen_R9_H8_HL_SEN_NAS	Extended synaptotagmin-2 | Neurology_II	Wald ratio	1	-0.028549154	0.135802855	0.833492076	-0.294722749	0.237624441	0.971854523	0.744738038	1.268232807	0.987596809
ukb-ppp-FIS1-OID20722	finngen_R9_H8_HL_SEN_NAS	Sensorineural hearing loss || id:finngen_R9_H8_HL_SEN_NAS	Mitochondrial fission 1 protein | Inflammation	Wald ratio	1	0.012162293	0.052615199	0.817194	-0.090963497	0.115288082	1.012236554	0.913051039	1.122196676	0.987596809
ukb-ppp-FKBP4-OID20960	finngen_R9_H8_HL_SEN_NAS	Sensorineural hearing loss || id:finngen_R9_H8_HL_SEN_NAS	Peptidyl-prolyl cis-trans isomerase FKBP4 | Neurology	Wald ratio	1	-0.037582354	0.172235475	0.82727069	-0.375163886	0.299999177	0.963115098	0.687176651	1.349857697	0.987596809
ukb-ppp-GBP2-OID20489	finngen_R9_H8_HL_SEN_NAS	Sensorineural hearing loss || id:finngen_R9_H8_HL_SEN_NAS	Guanylate-binding protein 2 | Inflammation	Wald ratio	1	0.015097349	0.079349131	0.84910161	-0.140426948	0.170621646	1.01521189	0.868987144	1.18604192	0.987596809
ukb-ppp-HEBP1-OID20063	finngen_R9_H8_HL_SEN_NAS	Sensorineural hearing loss || id:finngen_R9_H8_HL_SEN_NAS	Heme-binding protein 1 | Cardiometabolic	Wald ratio	1	-0.019432889	0.090676143	0.83030459	-0.197158129	0.158292351	0.980754712	0.821060789	1.171508637	0.987596809
ukb-ppp-IGFBP2-OID20325	finngen_R9_H8_HL_SEN_NAS	Sensorineural hearing loss || id:finngen_R9_H8_HL_SEN_NAS	Insulin-like growth factor-binding protein 2 | Cardiometabolic	Wald ratio	1	0.025593423	0.133108926	0.847527363	-0.235300072	0.286486918	1.025923747	0.790333657	1.331740746	0.987596809
ukb-ppp-ITGA5-OID21139	finngen_R9_H8_HL_SEN_NAS	Sensorineural hearing loss || id:finngen_R9_H8_HL_SEN_NAS	Integrin alpha-5 | Neurology	Wald ratio	1	-0.027355302	0.14660232	0.851977962	-0.31469585	0.259985246	0.973015466	0.730010873	1.296910952	0.987596809
ukb-ppp-LTBR-OID20768	finngen_R9_H8_HL_SEN_NAS	Sensorineural hearing loss || id:finngen_R9_H8_HL_SEN_NAS	Tumor necrosis factor receptor superfamily member 3 | Inflammation	Wald ratio	1	0.006445103	0.030251396	0.831286858	-0.052847634	0.06573784	1.006465917	0.948524524	1.067946707	0.987596809
ukb-ppp-MYOM2-OID30131	finngen_R9_H8_HL_SEN_NAS	Sensorineural hearing loss || id:finngen_R9_H8_HL_SEN_NAS	Myomesin-2 | Cardiometabolic_II	Wald ratio	1	0.028848802	0.149387114	0.846869378	-0.26394994	0.321647545	1.02926896	0.768011985	1.379398515	0.987596809
ukb-ppp-PCOLCE-OID20384	finngen_R9_H8_HL_SEN_NAS	Sensorineural hearing loss || id:finngen_R9_H8_HL_SEN_NAS	Procollagen C-endopeptidase enhancer 1 | Cardiometabolic	Wald ratio	1	-0.009837669	0.050195344	0.844619808	-0.108220544	0.088545206	0.990210562	0.897429652	1.092583643	0.987596809
ukb-ppp-PLPBP-OID20144	finngen_R9_H8_HL_SEN_NAS	Sensorineural hearing loss || id:finngen_R9_H8_HL_SEN_NAS	Pyridoxal phosphate homeostasis protein | Cardiometabolic	Wald ratio	1	-0.041734203	0.19432309	0.82994892	-0.422607459	0.339139054	0.95912468	0.655335829	1.403738527	0.987596809
ukb-ppp-PPBP-OID30761	finngen_R9_H8_HL_SEN_NAS	Sensorineural hearing loss || id:finngen_R9_H8_HL_SEN_NAS	Platelet basic protein | Inflammation_II	Wald ratio	1	-0.009641706	0.046630963	0.836192463	-0.101038393	0.08175498	0.990404626	0.903898329	1.085189884	0.987596809
ukb-ppp-SERPINB6-OID21023	finngen_R9_H8_HL_SEN_NAS	Sensorineural hearing loss || id:finngen_R9_H8_HL_SEN_NAS	Serpin B6 | Neurology	Wald ratio	1	-0.011478209	0.053274369	0.829412885	-0.115895972	0.092939553	0.988587414	0.890567863	1.0973954	0.987596809
ukb-ppp-SNX18-OID31476	finngen_R9_H8_HL_SEN_NAS	Sensorineural hearing loss || id:finngen_R9_H8_HL_SEN_NAS	Sorting nexin-18 | Oncology_II	Wald ratio	1	-0.031002215	0.135891039	0.819537215	-0.297348651	0.235344222	0.969473426	0.742784994	1.265344253	0.987596809
ukb-ppp-TIMM10-OID30358	finngen_R9_H8_HL_SEN_NAS	Sensorineural hearing loss || id:finngen_R9_H8_HL_SEN_NAS	Mitochondrial import inner membrane translocase subunit Tim10 | Cardiometabolic_II	Wald ratio	1	-0.009794158	0.050760469	0.846999277	-0.109284676	0.089696361	0.990253649	0.896475176	1.0938421	0.987596809
ukb-ppp-TNFRSF1A-OID21155	finngen_R9_H8_HL_SEN_NAS	Sensorineural hearing loss || id:finngen_R9_H8_HL_SEN_NAS	Tumor necrosis factor receptor superfamily member 1A | Neurology	Wald ratio	1	0.026041482	0.133641772	0.845502275	-0.23589639	0.287979355	1.026383524	0.789862507	1.333729768	0.987596809
ukb-ppp-LAT-OID20640	finngen_R9_H8_HL_SEN_NAS	Sensorineural hearing loss || id:finngen_R9_H8_HL_SEN_NAS	Linker for activation of T-cells family member 1 | Inflammation	Wald ratio	1	0.037782537	0.205823576	0.854352693	-0.365631672	0.441196746	1.038505372	0.693758285	1.554566528	0.988269253
ukb-ppp-MYBPC2-OID30199	finngen_R9_H8_HL_SEN_NAS	Sensorineural hearing loss || id:finngen_R9_H8_HL_SEN_NAS	Myosin-binding protein C, fast-type | Cardiometabolic_II	Wald ratio	1	0.04079365	0.224465727	0.8557894	-0.399159175	0.480746475	1.041637142	0.670883905	1.617281212	0.988269253
ukb-ppp-AGRP-OID20658	finngen_R9_H8_HL_SEN_NAS	Sensorineural hearing loss || id:finngen_R9_H8_HL_SEN_NAS	Agouti-related protein | Inflammation	Inverse variance weighted	3	0.116198482	0.09514489	0.221980297	-0.070285502	0.302682466	1.123218789	0.932127658	1.353484619	0.988889029
ukb-ppp-CD200-OID20603	finngen_R9_H8_HL_SEN_NAS	Sensorineural hearing loss || id:finngen_R9_H8_HL_SEN_NAS	OX-2 membrane glycoprotein | Inflammation	Inverse variance weighted	5	-0.044524324	0.036285914	0.219806978	-0.115644716	0.026596068	0.956452335	0.890791651	1.0269529	0.988889029
ukb-ppp-CLU-OID30732	finngen_R9_H8_HL_SEN_NAS	Sensorineural hearing loss || id:finngen_R9_H8_HL_SEN_NAS	Clusterin | Inflammation_II	Inverse variance weighted	2	-0.098451676	0.08093176	0.223803024	-0.257077925	0.060174573	0.906239485	0.773307952	1.062021931	0.988889029
ukb-ppp-CYB5R2-OID31512	finngen_R9_H8_HL_SEN_NAS	Sensorineural hearing loss || id:finngen_R9_H8_HL_SEN_NAS	NADH-cytochrome b5 reductase 2 | Oncology_II	Inverse variance weighted	2	-0.036828335	0.030098636	0.221107616	-0.095821661	0.022164991	0.963841579	0.908626045	1.022412459	0.988889029
ukb-ppp-DRAXIN-OID20917	finngen_R9_H8_HL_SEN_NAS	Sensorineural hearing loss || id:finngen_R9_H8_HL_SEN_NAS	Draxin | Neurology	Inverse variance weighted	3	-0.031560054	0.02594671	0.223854943	-0.082415606	0.019295497	0.968932766	0.920889153	1.019482858	0.988889029
ukb-ppp-GSTT2B-OID31097	finngen_R9_H8_HL_SEN_NAS	Sensorineural hearing loss || id:finngen_R9_H8_HL_SEN_NAS	Glutathione S-transferase theta-2B | Neurology_II	Inverse variance weighted	5	-0.019301041	0.015769123	0.220960989	-0.050208523	0.011606441	0.980884032	0.951031092	1.011674057	0.988889029
ukb-ppp-HSBP1-OID30232	finngen_R9_H8_HL_SEN_NAS	Sensorineural hearing loss || id:finngen_R9_H8_HL_SEN_NAS	Heat shock factor-binding protein 1 | Cardiometabolic_II	Inverse variance weighted	5	-0.021128154	0.017367967	0.223794036	-0.05516937	0.012913062	0.979093482	0.946324855	1.012996796	0.988889029
ukb-ppp-PLB1-OID31110	finngen_R9_H8_HL_SEN_NAS	Sensorineural hearing loss || id:finngen_R9_H8_HL_SEN_NAS	Phospholipase B1, membrane-associated | Neurology_II	Inverse variance weighted	8	-0.020196577	0.016498084	0.220885415	-0.05253282	0.012139667	0.980006008	0.94882318	1.012213652	0.988889029
ukb-ppp-MAX-OID20877	finngen_R9_H8_HL_SEN_NAS	Sensorineural hearing loss || id:finngen_R9_H8_HL_SEN_NAS	Protein max | Neurology	Wald ratio	1	0.018151367	0.110660924	0.869709976	-0.198744043	0.235046777	1.018317104	0.819759689	1.264967939	0.989132386
ukb-ppp-MSTN-OID20115	finngen_R9_H8_HL_SEN_NAS	Sensorineural hearing loss || id:finngen_R9_H8_HL_SEN_NAS	Growth/differentiation factor 8 | Cardiometabolic	Wald ratio	1	0.043533076	0.265011154	0.869519506	-0.475888785	0.562954937	1.044494542	0.62133258	1.755853278	0.989132386
ukb-ppp-PIBF1-OID31061	finngen_R9_H8_HL_SEN_NAS	Sensorineural hearing loss || id:finngen_R9_H8_HL_SEN_NAS	Progesterone-induced-blocking factor 1, Isoform 4 | Neurology_II	Wald ratio	1	0.024485646	0.14385315	0.864842794	-0.257466528	0.30643782	1.024787881	0.7730075	1.358576988	0.989132386
ukb-ppp-PRKG1-OID30621	finngen_R9_H8_HL_SEN_NAS	Sensorineural hearing loss || id:finngen_R9_H8_HL_SEN_NAS	cGMP-dependent protein kinase 1 | Inflammation_II	Wald ratio	1	0.008028557	0.046331761	0.862428134	-0.082781695	0.098838809	1.008060872	0.920552086	1.103888348	0.989132386
ukb-ppp-RAPGEF2-OID31337	finngen_R9_H8_HL_SEN_NAS	Sensorineural hearing loss || id:finngen_R9_H8_HL_SEN_NAS	Rap guanine nucleotide exchange factor 2 | Oncology_II	Wald ratio	1	-0.030029768	0.183852318	0.870253609	-0.390380312	0.330320776	0.970416646	0.676799431	1.391414389	0.989132386
ukb-ppp-SDHB-OID31436	finngen_R9_H8_HL_SEN_NAS	Sensorineural hearing loss || id:finngen_R9_H8_HL_SEN_NAS	Succinate dehydrogenase | Oncology_II	Wald ratio	1	0.027686846	0.166039226	0.867567687	-0.297750037	0.353123728	1.028073688	0.742486911	1.42350726	0.989132386
ukb-ppp-SELE-OID20290	finngen_R9_H8_HL_SEN_NAS	Sensorineural hearing loss || id:finngen_R9_H8_HL_SEN_NAS	E-selectin | Cardiometabolic	Wald ratio	1	-0.017019775	0.096284121	0.859692063	-0.205736652	0.171697101	0.983124243	0.814047426	1.187318142	0.989132386
ukb-ppp-SLC4A1-OID30369	finngen_R9_H8_HL_SEN_NAS	Sensorineural hearing loss || id:finngen_R9_H8_HL_SEN_NAS	Band 3 anion transport protein | Cardiometabolic_II	Wald ratio	1	0.045907836	0.264846236	0.862385997	-0.473190786	0.565006458	1.046977913	0.623011198	1.759459145	0.989132386
ukb-ppp-TMSB10-OID21118	finngen_R9_H8_HL_SEN_NAS	Sensorineural hearing loss || id:finngen_R9_H8_HL_SEN_NAS	Thymosin beta-10 | Neurology	Wald ratio	1	0.025154009	0.149000108	0.865939228	-0.266886203	0.31719422	1.02547304	0.765760208	1.373269263	0.989132386
ukb-ppp-AFAP1-OID30569	finngen_R9_H8_HL_SEN_NAS	Sensorineural hearing loss || id:finngen_R9_H8_HL_SEN_NAS	Actin filament-associated protein 1 | Inflammation_II	Inverse variance weighted	7	0.020258933	0.016692473	0.224878834	-0.012458315	0.05297618	1.020465538	0.987618968	1.054404529	0.989938645
ukb-ppp-PLIN3-OID20143	finngen_R9_H8_HL_SEN_NAS	Sensorineural hearing loss || id:finngen_R9_H8_HL_SEN_NAS	Perilipin-3 | Cardiometabolic	Wald ratio	1	0.019065485	0.119562749	0.873306412	-0.215277503	0.253408472	1.019248392	0.806317654	1.288409449	0.99086689
ukb-ppp-AMN-OID20492	finngen_R9_H8_HL_SEN_NAS	Sensorineural hearing loss || id:finngen_R9_H8_HL_SEN_NAS	Protein amnionless [Cleaved into: Soluble protein amnionless] | Inflammation	Inverse variance weighted	11	-0.014520372	0.012172559	0.23291732	-0.038378587	0.009337843	0.98558454	0.962348539	1.009381576	0.993147916
ukb-ppp-ANGPTL4-OID20703	finngen_R9_H8_HL_SEN_NAS	Sensorineural hearing loss || id:finngen_R9_H8_HL_SEN_NAS	Angiopoietin-related protein 4 | Inflammation	Inverse variance weighted	2	-0.035501891	0.030363544	0.242311988	-0.095014437	0.024010656	0.96512091	0.909359806	1.024301233	0.993147916
ukb-ppp-APOE-OID30727	finngen_R9_H8_HL_SEN_NAS	Sensorineural hearing loss || id:finngen_R9_H8_HL_SEN_NAS	Apolipoprotein E | Inflammation_II	Inverse variance weighted	7	0.016330137	0.013573131	0.228928988	-0.0102732	0.042933473	1.016464202	0.989779389	1.043868447	0.993147916
ukb-ppp-CD302-OID21328	finngen_R9_H8_HL_SEN_NAS	Sensorineural hearing loss || id:finngen_R9_H8_HL_SEN_NAS	CD302 antigen | Oncology	Inverse variance weighted	3	-0.048097149	0.041463974	0.246059223	-0.129366538	0.03317224	0.953041196	0.878651847	1.033728573	0.993147916
ukb-ppp-CDH23-OID31074	finngen_R9_H8_HL_SEN_NAS	Sensorineural hearing loss || id:finngen_R9_H8_HL_SEN_NAS	Cadherin-23 | Neurology_II	Inverse variance weighted	2	-0.102246394	0.084936252	0.228666278	-0.268721448	0.064228659	0.902807078	0.764356139	1.066336198	0.993147916
ukb-ppp-COL18A1-OID20332	finngen_R9_H8_HL_SEN_NAS	Sensorineural hearing loss || id:finngen_R9_H8_HL_SEN_NAS	Collagen alpha-1 | Cardiometabolic	Inverse variance weighted	2	-0.059856741	0.049644064	0.227926247	-0.157159107	0.037445625	0.941899459	0.85456808	1.038155546	0.993147916
ukb-ppp-CPA4-OID30606	finngen_R9_H8_HL_SEN_NAS	Sensorineural hearing loss || id:finngen_R9_H8_HL_SEN_NAS	Carboxypeptidase A4 | Inflammation_II	Inverse variance weighted	6	-0.034211699	0.028529018	0.230454266	-0.090128573	0.021705176	0.966366905	0.913813686	1.021942447	0.993147916
ukb-ppp-CSF3R-OID30527	finngen_R9_H8_HL_SEN_NAS	Sensorineural hearing loss || id:finngen_R9_H8_HL_SEN_NAS	Granulocyte colony-stimulating factor receptor | Inflammation_II	Inverse variance weighted	5	0.017768613	0.014861261	0.231839838	-0.011359459	0.046896684	1.017927414	0.988704817	1.048013727	0.993147916
ukb-ppp-CTSS-OID21056	finngen_R9_H8_HL_SEN_NAS	Sensorineural hearing loss || id:finngen_R9_H8_HL_SEN_NAS	Cathepsin S | Neurology	Inverse variance weighted	7	-0.029454608	0.025226149	0.242959252	-0.078897861	0.019988644	0.970974951	0.92413431	1.020189755	0.993147916
ukb-ppp-DCC-OID30953	finngen_R9_H8_HL_SEN_NAS	Sensorineural hearing loss || id:finngen_R9_H8_HL_SEN_NAS	Netrin receptor DCC | Neurology_II	Inverse variance weighted	3	-0.044642081	0.038443251	0.24554177	-0.119990852	0.030706691	0.956339713	0.88692855	1.031183004	0.993147916
ukb-ppp-DHRS4L2-OID31072	finngen_R9_H8_HL_SEN_NAS	Sensorineural hearing loss || id:finngen_R9_H8_HL_SEN_NAS	Dehydrogenase/reductase SDR family member 4-like 2 | Neurology_II	Inverse variance weighted	4	-0.04614447	0.039610098	0.244032223	-0.123780262	0.031491323	0.954903997	0.883573974	1.031992421	0.993147916
ukb-ppp-DNAJA4-OID31130	finngen_R9_H8_HL_SEN_NAS	Sensorineural hearing loss || id:finngen_R9_H8_HL_SEN_NAS	DnaJ homolog subfamily A member 4 | Neurology_II	Inverse variance weighted	2	0.099144246	0.083956351	0.237641544	-0.065410201	0.263698694	1.104225569	0.936683156	1.301735916	0.993147916
ukb-ppp-DSG3-OID21460	finngen_R9_H8_HL_SEN_NAS	Sensorineural hearing loss || id:finngen_R9_H8_HL_SEN_NAS	Desmoglein-3 | Oncology	Inverse variance weighted	2	-0.039634503	0.033833283	0.241411958	-0.105947738	0.026678731	0.961140669	0.899471655	1.027037794	0.993147916
ukb-ppp-DTYMK-OID30308	finngen_R9_H8_HL_SEN_NAS	Sensorineural hearing loss || id:finngen_R9_H8_HL_SEN_NAS	Thymidylate kinase | Cardiometabolic_II	Inverse variance weighted	2	0.168219541	0.139583552	0.228144229	-0.10536422	0.441803302	1.183196342	0.899996666	1.555509744	0.993147916
ukb-ppp-FCN2-OID20382	finngen_R9_H8_HL_SEN_NAS	Sensorineural hearing loss || id:finngen_R9_H8_HL_SEN_NAS	Ficolin-2 | Cardiometabolic	Inverse variance weighted	4	-0.022915248	0.019757405	0.246117673	-0.061639761	0.015809265	0.977345312	0.94022153	1.015934893	0.993147916
ukb-ppp-GALNT5-OID30295	finngen_R9_H8_HL_SEN_NAS	Sensorineural hearing loss || id:finngen_R9_H8_HL_SEN_NAS	Polypeptide N-acetylgalactosaminyltransferase 5 | Cardiometabolic_II	Inverse variance weighted	4	-0.036711054	0.031395994	0.242286404	-0.098247202	0.024825095	0.963954626	0.906424806	1.025135803	0.993147916
ukb-ppp-GOLGA3-OID31026	finngen_R9_H8_HL_SEN_NAS	Sensorineural hearing loss || id:finngen_R9_H8_HL_SEN_NAS	Golgin subfamily A member 3 | Neurology_II	Inverse variance weighted	2	0.088099509	0.075405903	0.242670845	-0.059696062	0.23589508	1.09209679	0.942050816	1.26604147	0.993147916
ukb-ppp-GPC1-OID21438	finngen_R9_H8_HL_SEN_NAS	Sensorineural hearing loss || id:finngen_R9_H8_HL_SEN_NAS	Glypican-1 [Cleaved into: Secreted glypican-1] | Oncology	Inverse variance weighted	3	-0.028888523	0.024683055	0.241848584	-0.07726731	0.019490265	0.971524761	0.925642387	1.01968144	0.993147916
ukb-ppp-LYVE1-OID30728	finngen_R9_H8_HL_SEN_NAS	Sensorineural hearing loss || id:finngen_R9_H8_HL_SEN_NAS	Lymphatic vessel endothelial hyaluronic acid receptor 1 | Inflammation_II	Inverse variance weighted	3	-0.045878025	0.039380223	0.244018327	-0.123063263	0.031307213	0.955158461	0.884207723	1.031802438	0.993147916
ukb-ppp-MECR-OID30274	finngen_R9_H8_HL_SEN_NAS	Sensorineural hearing loss || id:finngen_R9_H8_HL_SEN_NAS	Enoyl-[acyl-carrier-protein] reductase, mitochondrial | Cardiometabolic_II	Inverse variance weighted	2	-0.14077183	0.119872876	0.240257807	-0.375722667	0.094179006	0.868687497	0.686792777	1.098756413	0.993147916
ukb-ppp-NAP1L4-OID31475	finngen_R9_H8_HL_SEN_NAS	Sensorineural hearing loss || id:finngen_R9_H8_HL_SEN_NAS	Nucleosome assembly protein 1-like 4 | Oncology_II	Inverse variance weighted	3	-0.043346649	0.036952149	0.240776497	-0.115772861	0.029079562	0.957579388	0.890677508	1.0295065	0.993147916
ukb-ppp-NRP2-OID21081	finngen_R9_H8_HL_SEN_NAS	Sensorineural hearing loss || id:finngen_R9_H8_HL_SEN_NAS	Neuropilin-2 | Neurology	Inverse variance weighted	4	-0.045589645	0.038451186	0.235760581	-0.120953969	0.029774679	0.955433949	0.886074745	1.030222377	0.993147916
ukb-ppp-OBP2B-OID20980	finngen_R9_H8_HL_SEN_NAS	Sensorineural hearing loss || id:finngen_R9_H8_HL_SEN_NAS	Odorant-binding protein 2b | Neurology	Inverse variance weighted	4	0.022919765	0.019737043	0.245537716	-0.015764841	0.06160437	1.023184441	0.984358774	1.063541492	0.993147916
ukb-ppp-RGMB-OID21045	finngen_R9_H8_HL_SEN_NAS	Sensorineural hearing loss || id:finngen_R9_H8_HL_SEN_NAS	RGM domain family member B | Neurology	Inverse variance weighted	2	-0.05441881	0.046366404	0.240527642	-0.145296961	0.036459342	0.947035396	0.864765453	1.037132135	0.993147916
ukb-ppp-SPINT2-OID20720	finngen_R9_H8_HL_SEN_NAS	Sensorineural hearing loss || id:finngen_R9_H8_HL_SEN_NAS	Kunitz-type protease inhibitor 2 | Inflammation	Inverse variance weighted	3	-0.052533692	0.044762783	0.240554482	-0.140268746	0.035201363	0.948822353	0.86912463	1.035828266	0.993147916
ukb-ppp-TSPAN8-OID31470	finngen_R9_H8_HL_SEN_NAS	Sensorineural hearing loss || id:finngen_R9_H8_HL_SEN_NAS	Tetraspanin-8 | Oncology_II	Inverse variance weighted	7	-0.033094278	0.028186429	0.240346557	-0.088339678	0.022151122	0.967447346	0.915449866	1.02239828	0.993147916
ukb-ppp-HDDC2-OID31447	finngen_R9_H8_HL_SEN_NAS	Sensorineural hearing loss || id:finngen_R9_H8_HL_SEN_NAS	5'-deoxynucleotidase HDDC2 | Oncology_II	Inverse variance weighted	4	-0.029973278	0.025890199	0.246983405	-0.080718068	0.020771511	0.970471466	0.922453724	1.02098874	0.993457209
ukb-ppp-ACY1-OID20137	finngen_R9_H8_HL_SEN_NAS	Sensorineural hearing loss || id:finngen_R9_H8_HL_SEN_NAS	Aminoacylase-1 | Cardiometabolic	Wald ratio	1	0.013938636	0.115171209	0.903670953	-0.211796934	0.239674207	1.014036232	0.809128988	1.270835053	0.996391175
ukb-ppp-ADAMTS1-OID30528	finngen_R9_H8_HL_SEN_NAS	Sensorineural hearing loss || id:finngen_R9_H8_HL_SEN_NAS	A disintegrin and metalloproteinase with thrombospondin motifs 1 | Inflammation_II	Wald ratio	1	0.007545395	0.241511015	0.97507619	-0.465816196	0.480906985	1.007573933	0.627622633	1.617540822	0.996391175
ukb-ppp-AKR1B1-OID21244	finngen_R9_H8_HL_SEN_NAS	Sensorineural hearing loss || id:finngen_R9_H8_HL_SEN_NAS	Aldo-keto reductase family 1 member B1 | Oncology	Wald ratio	1	-0.007266754	0.066743961	0.913301579	-0.138084917	0.12355141	0.992759586	0.871024724	1.131508174	0.996391175
ukb-ppp-ARHGAP25-OID21255	finngen_R9_H8_HL_SEN_NAS	Sensorineural hearing loss || id:finngen_R9_H8_HL_SEN_NAS	Rho GTPase-activating protein 25 | Oncology	Wald ratio	1	-0.002868035	0.093794398	0.97560617	-0.186705055	0.180968985	0.997136074	0.829688412	1.198378011	0.996391175
ukb-ppp-ATXN10-OID20865	finngen_R9_H8_HL_SEN_NAS	Sensorineural hearing loss || id:finngen_R9_H8_HL_SEN_NAS	Ataxin-10 | Neurology	Wald ratio	1	-0.005324055	0.091742161	0.953722493	-0.185138691	0.17449058	0.994690092	0.830989025	1.190639526	0.996391175
ukb-ppp-C1QTNF1-OID20367	finngen_R9_H8_HL_SEN_NAS	Sensorineural hearing loss || id:finngen_R9_H8_HL_SEN_NAS	Complement C1q tumor necrosis factor-related protein 1 | Cardiometabolic	Wald ratio	1	-0.001723908	0.052555273	0.973832628	-0.104732243	0.101284426	0.998277577	0.900565623	1.10659134	0.996391175
ukb-ppp-CALCOCO1-OID21387	finngen_R9_H8_HL_SEN_NAS	Sensorineural hearing loss || id:finngen_R9_H8_HL_SEN_NAS	Calcium-binding and coiled-coil domain-containing protein 1 | Oncology	Wald ratio	1	-0.005770612	0.06789013	0.932261961	-0.138835267	0.127294042	0.994246006	0.870371396	1.135750927	0.996391175
ukb-ppp-CALCOCO2-OID30249	finngen_R9_H8_HL_SEN_NAS	Sensorineural hearing loss || id:finngen_R9_H8_HL_SEN_NAS	Calcium-binding and coiled-coil domain-containing protein 2 | Cardiometabolic_II	Wald ratio	1	0.016340013	0.15225192	0.914533362	-0.28207375	0.314753777	1.016474241	0.754218059	1.369921963	0.996391175
ukb-ppp-CANT1-OID20181	finngen_R9_H8_HL_SEN_NAS	Sensorineural hearing loss || id:finngen_R9_H8_HL_SEN_NAS	Soluble calcium-activated nucleotidase 1 | Cardiometabolic	Wald ratio	1	0.00839756	0.06789967	0.90157181	-0.124685793	0.141480913	1.008432918	0.882774233	1.151978516	0.996391175
ukb-ppp-CBLIF-OID20179	finngen_R9_H8_HL_SEN_NAS	Sensorineural hearing loss || id:finngen_R9_H8_HL_SEN_NAS	Cobalamin binding intrinsic factor | Cardiometabolic	Wald ratio	1	0.018750757	0.145426867	0.8974083	-0.266285903	0.303787417	1.018927656	0.766220032	1.354980979	0.996391175
ukb-ppp-CCL13-OID20655	finngen_R9_H8_HL_SEN_NAS	Sensorineural hearing loss || id:finngen_R9_H8_HL_SEN_NAS	C-C motif chemokine 13 | Inflammation	Wald ratio	1	0.006162383	0.041552915	0.882104395	-0.075281332	0.087606097	1.006181409	0.92748252	1.091558069	0.996391175
ukb-ppp-CCL2-OID21004	finngen_R9_H8_HL_SEN_NAS	Sensorineural hearing loss || id:finngen_R9_H8_HL_SEN_NAS	C-C motif chemokine 2 | Neurology	Wald ratio	1	0.002531984	0.154250289	0.986903494	-0.299798584	0.304862551	1.002535192	0.740967449	1.356438549	0.996391175
ukb-ppp-CD160-OID20647	finngen_R9_H8_HL_SEN_NAS	Sensorineural hearing loss || id:finngen_R9_H8_HL_SEN_NAS	CD160 antigen | Inflammation	Wald ratio	1	-0.000764973	0.026745685	0.977182222	-0.053186516	0.05165657	0.999235319	0.948203141	1.053014044	0.996391175
ukb-ppp-CD2-OID30097	finngen_R9_H8_HL_SEN_NAS	Sensorineural hearing loss || id:finngen_R9_H8_HL_SEN_NAS	T-cell surface antigen CD2 | Cardiometabolic_II	Wald ratio	1	-0.033414485	0.229024127	0.884000798	-0.482301773	0.415472803	0.967137613	0.617360731	1.51508691	0.996391175
ukb-ppp-CD248-OID30394	finngen_R9_H8_HL_SEN_NAS	Sensorineural hearing loss || id:finngen_R9_H8_HL_SEN_NAS	Endosialin | Cardiometabolic_II	Wald ratio	1	-0.029025597	0.307314018	0.924752246	-0.631361072	0.573309877	0.971391599	0.531867398	1.774129495	0.996391175
ukb-ppp-CD84-OID20607	finngen_R9_H8_HL_SEN_NAS	Sensorineural hearing loss || id:finngen_R9_H8_HL_SEN_NAS	SLAM family member 5 | Inflammation	Wald ratio	1	-0.000852073	0.067664327	0.989952788	-0.133474154	0.131770008	0.99914829	0.875050085	1.140845904	0.996391175
ukb-ppp-CDH1-OID20353	finngen_R9_H8_HL_SEN_NAS	Sensorineural hearing loss || id:finngen_R9_H8_HL_SEN_NAS	Cadherin-1 | Cardiometabolic	Wald ratio	1	0.013478833	0.18610081	0.942261632	-0.351278755	0.37823642	1.013570082	0.703787542	1.459708006	0.996391175
ukb-ppp-CLEC14A-OID21090	finngen_R9_H8_HL_SEN_NAS	Sensorineural hearing loss || id:finngen_R9_H8_HL_SEN_NAS	C-type lectin domain family 14 member A | Neurology	Wald ratio	1	-0.007745378	0.103509006	0.940351515	-0.210623029	0.195132273	0.99228454	0.810079385	1.21547175	0.996391175
ukb-ppp-CLSTN3-OID31092	finngen_R9_H8_HL_SEN_NAS	Sensorineural hearing loss || id:finngen_R9_H8_HL_SEN_NAS	Calsyntenin-3 | Neurology_II	Wald ratio	1	0.017476498	0.125059794	0.888861359	-0.227640697	0.262593694	1.017630106	0.796410361	1.300298293	0.996391175
ukb-ppp-CRADD-OID20923	finngen_R9_H8_HL_SEN_NAS	Sensorineural hearing loss || id:finngen_R9_H8_HL_SEN_NAS	Death domain-containing protein CRADD | Neurology	Wald ratio	1	-0.012921294	0.122963881	0.916310717	-0.253930502	0.228087913	0.987161827	0.775745713	1.256195756	0.996391175
ukb-ppp-CXCL13-OID21024	finngen_R9_H8_HL_SEN_NAS	Sensorineural hearing loss || id:finngen_R9_H8_HL_SEN_NAS	C-X-C motif chemokine 13 | Neurology	Wald ratio	1	0.008246973	0.158112709	0.958402141	-0.301653937	0.318147883	1.008281073	0.739593967	1.374579523	0.996391175
ukb-ppp-CXCL9-OID20675	finngen_R9_H8_HL_SEN_NAS	Sensorineural hearing loss || id:finngen_R9_H8_HL_SEN_NAS	C-X-C motif chemokine 9 | Inflammation	Wald ratio	1	-0.00510332	0.063725389	0.936171245	-0.130005083	0.119798443	0.99490968	0.878090968	1.127269619	0.996391175
ukb-ppp-DCTPP1-OID20148	finngen_R9_H8_HL_SEN_NAS	Sensorineural hearing loss || id:finngen_R9_H8_HL_SEN_NAS	dCTP pyrophosphatase 1 | Cardiometabolic	Wald ratio	1	0.011482603	0.191012905	0.95206462	-0.362902692	0.385867897	1.011548781	0.695654123	1.470890348	0.996391175
ukb-ppp-DSG4-OID21325	finngen_R9_H8_HL_SEN_NAS	Sensorineural hearing loss || id:finngen_R9_H8_HL_SEN_NAS	Desmoglein-4 | Oncology	Wald ratio	1	0.005707553	0.184302455	0.975294736	-0.355525259	0.366940365	1.005723872	0.700805242	1.443311845	0.996391175
ukb-ppp-EDF1-OID31010	finngen_R9_H8_HL_SEN_NAS	Sensorineural hearing loss || id:finngen_R9_H8_HL_SEN_NAS	Endothelial differentiation-related factor 1 | Neurology_II	Wald ratio	1	-0.004849223	0.201500488	0.98080031	-0.399790181	0.390091734	0.995162515	0.670460707	1.477116289	0.996391175
ukb-ppp-EGF-OID20698	finngen_R9_H8_HL_SEN_NAS	Sensorineural hearing loss || id:finngen_R9_H8_HL_SEN_NAS	Pro-epidermal growth factor | Inflammation	Wald ratio	1	-0.002676331	0.066493091	0.967894003	-0.13300279	0.127650128	0.997327247	0.875462649	1.136155424	0.996391175
ukb-ppp-EHBP1-OID30302	finngen_R9_H8_HL_SEN_NAS	Sensorineural hearing loss || id:finngen_R9_H8_HL_SEN_NAS	EH domain-binding protein 1 | Cardiometabolic_II	Wald ratio	1	0.005188287	0.059067421	0.930006474	-0.110583859	0.120960433	1.005201769	0.895311247	1.128580257	0.996391175
ukb-ppp-ENSA-OID31355	finngen_R9_H8_HL_SEN_NAS	Sensorineural hearing loss || id:finngen_R9_H8_HL_SEN_NAS	Alpha-endosulfine | Oncology_II	Wald ratio	1	0.014761367	0.147001237	0.92001358	-0.273361058	0.302883791	1.014870854	0.760818039	1.353757137	0.996391175
ukb-ppp-FABP4-OID20245	finngen_R9_H8_HL_SEN_NAS	Sensorineural hearing loss || id:finngen_R9_H8_HL_SEN_NAS	Fatty acid-binding protein, adipocyte | Cardiometabolic	Wald ratio	1	0.003753555	0.103469476	0.971061548	-0.199046618	0.206553727	1.003760608	0.819511688	1.229433787	0.996391175
ukb-ppp-FBN2-OID30974	finngen_R9_H8_HL_SEN_NAS	Sensorineural hearing loss || id:finngen_R9_H8_HL_SEN_NAS	Fibrillin-2 | Neurology_II	Wald ratio	1	0.001885026	0.030129072	0.950112896	-0.057167956	0.060938008	1.001886803	0.944435432	1.062833025	0.996391175
ukb-ppp-FES-OID21207	finngen_R9_H8_HL_SEN_NAS	Sensorineural hearing loss || id:finngen_R9_H8_HL_SEN_NAS	Tyrosine-protein kinase Fes/Fps | Oncology	Wald ratio	1	-0.006693862	0.065627462	0.918758355	-0.135323688	0.121935964	0.993328492	0.873433146	1.129681759	0.996391175
ukb-ppp-FGF23-OID21411	finngen_R9_H8_HL_SEN_NAS	Sensorineural hearing loss || id:finngen_R9_H8_HL_SEN_NAS	Fibroblast growth factor 23 | Oncology	Wald ratio	1	0.008379314	0.083144147	0.919724655	-0.154583214	0.171341843	1.008414519	0.856772194	1.186896411	0.996391175
ukb-ppp-FKBP7-OID20846	finngen_R9_H8_HL_SEN_NAS	Sensorineural hearing loss || id:finngen_R9_H8_HL_SEN_NAS	Peptidyl-prolyl cis-trans isomerase FKBP7 | Neurology	Wald ratio	1	-0.004128267	0.130526705	0.974768909	-0.259960608	0.251704075	0.995880243	0.771081959	1.286215358	0.996391175
ukb-ppp-FOXO1-OID20515	finngen_R9_H8_HL_SEN_NAS	Sensorineural hearing loss || id:finngen_R9_H8_HL_SEN_NAS	Forkhead box protein O1 | Inflammation	Wald ratio	1	-0.011212158	0.123900832	0.927895456	-0.254057789	0.231633472	0.988850464	0.775646977	1.260657578	0.996391175
ukb-ppp-GCLM-OID30059	finngen_R9_H8_HL_SEN_NAS	Sensorineural hearing loss || id:finngen_R9_H8_HL_SEN_NAS	Glutamate--cysteine ligase regulatory subunit | Cardiometabolic_II	Wald ratio	1	0.002800217	0.14192255	0.984258281	-0.275367981	0.280968415	1.002804141	0.759292667	1.324411771	0.996391175
ukb-ppp-GIPC3-OID31507	finngen_R9_H8_HL_SEN_NAS	Sensorineural hearing loss || id:finngen_R9_H8_HL_SEN_NAS	PDZ domain-containing protein GIPC3 | Oncology_II	Wald ratio	1	-0.002510181	0.035679705	0.943912549	-0.072442403	0.067422041	0.997492967	0.930119317	1.06974686	0.996391175
ukb-ppp-GPD1-OID31358	finngen_R9_H8_HL_SEN_NAS	Sensorineural hearing loss || id:finngen_R9_H8_HL_SEN_NAS	Glycerol-3-phosphate dehydrogenase | Oncology_II	Wald ratio	1	0.013417102	0.142126205	0.924789245	-0.265150261	0.291984465	1.013507515	0.767090678	1.339082215	0.996391175
ukb-ppp-ITGB2-OID20315	finngen_R9_H8_HL_SEN_NAS	Sensorineural hearing loss || id:finngen_R9_H8_HL_SEN_NAS	Integrin beta-2 | Cardiometabolic	Wald ratio	1	0.000985041	0.071623091	0.989026946	-0.139396219	0.1413663	1.000985526	0.869883296	1.151846492	0.996391175
ukb-ppp-KITLG-OID20196	finngen_R9_H8_HL_SEN_NAS	Sensorineural hearing loss || id:finngen_R9_H8_HL_SEN_NAS	Kit ligand | Cardiometabolic	Wald ratio	1	-0.018630513	0.170679708	0.913079693	-0.353162741	0.315901714	0.981541962	0.702462865	1.371495451	0.996391175
ukb-ppp-LHB-OID21248	finngen_R9_H8_HL_SEN_NAS	Sensorineural hearing loss || id:finngen_R9_H8_HL_SEN_NAS	Lutropin subunit beta | Oncology	Wald ratio	1	-0.001440485	0.102337202	0.988769453	-0.202021401	0.199140432	0.998560552	0.817077441	1.22035333	0.996391175
ukb-ppp-LSP1-OID20530	finngen_R9_H8_HL_SEN_NAS	Sensorineural hearing loss || id:finngen_R9_H8_HL_SEN_NAS	Lymphocyte-specific protein 1 | Inflammation	Wald ratio	1	0.005419168	0.059157764	0.927011602	-0.11053005	0.121368385	1.005433878	0.895359424	1.129040758	0.996391175
ukb-ppp-MANF-OID20707	finngen_R9_H8_HL_SEN_NAS	Sensorineural hearing loss || id:finngen_R9_H8_HL_SEN_NAS	Mesencephalic astrocyte-derived neurotrophic factor | Inflammation	Wald ratio	1	0.008080768	0.129451057	0.950225704	-0.245643304	0.261804841	1.008113506	0.782201183	1.299272953	0.996391175
ukb-ppp-MAPK9-OID20557	finngen_R9_H8_HL_SEN_NAS	Sensorineural hearing loss || id:finngen_R9_H8_HL_SEN_NAS	Mitogen-activated protein kinase 9 | Inflammation	Wald ratio	1	0.001632316	0.075806982	0.982820859	-0.146949368	0.150214	1.001633649	0.863337689	1.162082901	0.996391175
ukb-ppp-MPHOSPH8-OID20092	finngen_R9_H8_HL_SEN_NAS	Sensorineural hearing loss || id:finngen_R9_H8_HL_SEN_NAS	M-phase phosphoprotein 8 | Cardiometabolic	Wald ratio	1	-0.011544173	0.242775951	0.962074301	-0.487385037	0.464296691	0.988522205	0.614230486	1.590894905	0.996391175
ukb-ppp-MYOM3-OID30633	finngen_R9_H8_HL_SEN_NAS	Sensorineural hearing loss || id:finngen_R9_H8_HL_SEN_NAS	Myomesin-3 | Inflammation_II	Wald ratio	1	0.015847268	0.113118136	0.888585054	-0.20586428	0.237558815	1.015973502	0.813943538	1.268149581	0.996391175
ukb-ppp-NBL1-OID21486	finngen_R9_H8_HL_SEN_NAS	Sensorineural hearing loss || id:finngen_R9_H8_HL_SEN_NAS	Neuroblastoma suppressor of tumorigenicity 1 | Oncology	Wald ratio	1	-0.000947904	0.085984747	0.991204225	-0.169478008	0.167582201	0.999052545	0.844105318	1.182442484	0.996391175
ukb-ppp-NFKBIE-OID21212	finngen_R9_H8_HL_SEN_NAS	Sensorineural hearing loss || id:finngen_R9_H8_HL_SEN_NAS	NF-kappa-B inhibitor epsilon | Oncology	Wald ratio	1	-0.001923558	0.033227201	0.953835397	-0.067048873	0.063201757	0.998078291	0.935149497	1.065241737	0.996391175
ukb-ppp-NINJ1-OID21167	finngen_R9_H8_HL_SEN_NAS	Sensorineural hearing loss || id:finngen_R9_H8_HL_SEN_NAS	Ninjurin-1 | Oncology	Wald ratio	1	-0.002526587	0.037972602	0.946950223	-0.076952886	0.071899712	0.997476602	0.925933477	1.074547575	0.996391175
ukb-ppp-NIT2-OID30336	finngen_R9_H8_HL_SEN_NAS	Sensorineural hearing loss || id:finngen_R9_H8_HL_SEN_NAS	Omega-amidase NIT2 | Cardiometabolic_II	Wald ratio	1	-0.001268714	0.114905468	0.991190441	-0.226483432	0.223946004	0.998732091	0.797332553	1.251003469	0.996391175
ukb-ppp-OTOA-OID30825	finngen_R9_H8_HL_SEN_NAS	Sensorineural hearing loss || id:finngen_R9_H8_HL_SEN_NAS	Otoancorin | Neurology_II	Wald ratio	1	-0.015401179	0.150324348	0.918397124	-0.310036901	0.279234543	0.984716813	0.733419892	1.3221174	0.996391175
ukb-ppp-P4HB-OID21509	finngen_R9_H8_HL_SEN_NAS	Sensorineural hearing loss || id:finngen_R9_H8_HL_SEN_NAS	Protein disulfide-isomerase | Oncology	Wald ratio	1	0.003130039	0.137471195	0.981834781	-0.266313503	0.272573582	1.003134943	0.766198884	1.313340093	0.996391175
ukb-ppp-PARK7-OID21160	finngen_R9_H8_HL_SEN_NAS	Sensorineural hearing loss || id:finngen_R9_H8_HL_SEN_NAS	Protein/nucleic acid deglycase DJ-1 | Neurology	Wald ratio	1	-0.004000312	0.04669895	0.931735346	-0.095530254	0.08752963	0.996007679	0.908890864	1.091474605	0.996391175
ukb-ppp-PCDH7-OID31456	finngen_R9_H8_HL_SEN_NAS	Sensorineural hearing loss || id:finngen_R9_H8_HL_SEN_NAS	Protocadherin-7 | Oncology_II	Wald ratio	1	0.010545705	0.082536831	0.898331239	-0.151226484	0.172317894	1.010601507	0.859652979	1.188055449	0.996391175
ukb-ppp-PFKFB2-OID21356	finngen_R9_H8_HL_SEN_NAS	Sensorineural hearing loss || id:finngen_R9_H8_HL_SEN_NAS	6-phosphofructo-2-kinase/fructose-2,6-bisphosphatase 2 | Oncology	Wald ratio	1	-0.004170458	0.045689325	0.927271209	-0.093721535	0.085380618	0.995838226	0.91053628	1.089131531	0.996391175
ukb-ppp-PPP2R5A-OID31502	finngen_R9_H8_HL_SEN_NAS	Sensorineural hearing loss || id:finngen_R9_H8_HL_SEN_NAS	Serine/threonine-protein phosphatase 2A 56 kDa regulatory subunit alpha isoform | Oncology_II	Wald ratio	1	-0.008354802	0.122922826	0.945811215	-0.24928354	0.232573936	0.991680002	0.779358963	1.261843738	0.996391175
ukb-ppp-RABEPK-OID21163	finngen_R9_H8_HL_SEN_NAS	Sensorineural hearing loss || id:finngen_R9_H8_HL_SEN_NAS	Rab9 effector protein with kelch motifs | Oncology	Wald ratio	1	0.005167387	0.063166702	0.934801342	-0.118639349	0.128974123	1.005180761	0.888128047	1.137660684	0.996391175
ukb-ppp-RNASEH2A-OID31027	finngen_R9_H8_HL_SEN_NAS	Sensorineural hearing loss || id:finngen_R9_H8_HL_SEN_NAS	Ribonuclease H2 subunit A | Neurology_II	Wald ratio	1	0.004714282	0.091452761	0.958888198	-0.17453313	0.183961695	1.004725412	0.839849029	1.20196978	0.996391175
ukb-ppp-RRM2-OID21187	finngen_R9_H8_HL_SEN_NAS	Sensorineural hearing loss || id:finngen_R9_H8_HL_SEN_NAS	Ribonucleoside-diphosphate reductase subunit M2 | Oncology	Wald ratio	1	-0.011703206	0.175229462	0.946750564	-0.355152952	0.33174654	0.98836501	0.701066206	1.393399632	0.996391175
ukb-ppp-RWDD1-OID21015	finngen_R9_H8_HL_SEN_NAS	Sensorineural hearing loss || id:finngen_R9_H8_HL_SEN_NAS	RWD domain-containing protein 1 | Neurology	Wald ratio	1	-0.006789414	0.133680266	0.959494092	-0.268802735	0.255223907	0.993233582	0.76429401	1.290750596	0.996391175
ukb-ppp-S100A16-OID20878	finngen_R9_H8_HL_SEN_NAS	Sensorineural hearing loss || id:finngen_R9_H8_HL_SEN_NAS	Protein S100-A16 | Neurology	Wald ratio	1	0.009629224	0.08401928	0.908756386	-0.155048566	0.174307013	1.009675734	0.856373586	1.190420984	0.996391175
ukb-ppp-S100A3-OID31352	finngen_R9_H8_HL_SEN_NAS	Sensorineural hearing loss || id:finngen_R9_H8_HL_SEN_NAS	Protein S100-A3 | Oncology_II	Wald ratio	1	-0.00186137	0.07438712	0.980036821	-0.147660126	0.143937386	0.998140361	0.862724283	1.154811799	0.996391175
ukb-ppp-SESTD1-OID20790	finngen_R9_H8_HL_SEN_NAS	Sensorineural hearing loss || id:finngen_R9_H8_HL_SEN_NAS	SEC14 domain and spectrin repeat-containing protein 1 | Neurology	Wald ratio	1	-0.007692524	0.088525723	0.93075424	-0.181202941	0.165817892	0.992336987	0.834266035	1.18035813	0.996391175
ukb-ppp-SHPK-OID31292	finngen_R9_H8_HL_SEN_NAS	Sensorineural hearing loss || id:finngen_R9_H8_HL_SEN_NAS	Sedoheptulokinase | Oncology_II	Wald ratio	1	-0.001650618	0.120043404	0.989029294	-0.23693569	0.233634455	0.998350744	0.78904203	1.263182658	0.996391175
ukb-ppp-SLAMF1-OID20496	finngen_R9_H8_HL_SEN_NAS	Sensorineural hearing loss || id:finngen_R9_H8_HL_SEN_NAS	Signaling lymphocytic activation molecule | Inflammation	Wald ratio	1	0.005562548	0.077287742	0.942624251	-0.145921427	0.157046522	1.005578047	0.864225605	1.170050046	0.996391175
ukb-ppp-SLITRK1-OID30510	finngen_R9_H8_HL_SEN_NAS	Sensorineural hearing loss || id:finngen_R9_H8_HL_SEN_NAS	SLIT and NTRK-like protein 1 | Inflammation_II	Wald ratio	1	-0.001716347	0.081563287	0.983211244	-0.16158039	0.158147695	0.998285125	0.850798133	1.171339182	0.996391175
ukb-ppp-SRP14-OID21324	finngen_R9_H8_HL_SEN_NAS	Sensorineural hearing loss || id:finngen_R9_H8_HL_SEN_NAS	Signal recognition particle 14 kDa protein | Oncology	Wald ratio	1	0.021275346	0.161443678	0.895156844	-0.295154262	0.337704954	1.02150328	0.744416744	1.401726869	0.996391175
ukb-ppp-STC1-OID21014	finngen_R9_H8_HL_SEN_NAS	Sensorineural hearing loss || id:finngen_R9_H8_HL_SEN_NAS	Stanniocalcin-1 | Neurology	Wald ratio	1	-0.00163044	0.158361178	0.991785361	-0.312018348	0.308757468	0.998370888	0.731968098	1.361732067	0.996391175
ukb-ppp-TDRKH-OID20875	finngen_R9_H8_HL_SEN_NAS	Sensorineural hearing loss || id:finngen_R9_H8_HL_SEN_NAS	Tudor and KH domain-containing protein | Neurology	Wald ratio	1	-0.02995311	0.202659394	0.882500407	-0.427165523	0.367259302	0.970491038	0.652355564	1.443772243	0.996391175
ukb-ppp-TGM2-OID20141	finngen_R9_H8_HL_SEN_NAS	Sensorineural hearing loss || id:finngen_R9_H8_HL_SEN_NAS	Protein-glutamine gamma-glutamyltransferase 2 | Cardiometabolic	Wald ratio	1	0.003614937	0.050986646	0.943477591	-0.096318889	0.103548764	1.003621479	0.908174363	1.109099876	0.996391175
ukb-ppp-TOP2B-OID30559	finngen_R9_H8_HL_SEN_NAS	Sensorineural hearing loss || id:finngen_R9_H8_HL_SEN_NAS	DNA topoisomerase 2-beta | Inflammation_II	Wald ratio	1	-0.001589573	0.107818018	0.988237126	-0.212912888	0.209733742	0.99841169	0.80822654	1.233349627	0.996391175
ukb-ppp-TRAF2-OID20507	finngen_R9_H8_HL_SEN_NAS	Sensorineural hearing loss || id:finngen_R9_H8_HL_SEN_NAS	TNF receptor-associated factor 2 | Inflammation	Wald ratio	1	0.01243988	0.157703772	0.937127029	-0.296659513	0.321539274	1.012517577	0.743297052	1.379249173	0.996391175
ukb-ppp-UBAC1-OID21336	finngen_R9_H8_HL_SEN_NAS	Sensorineural hearing loss || id:finngen_R9_H8_HL_SEN_NAS	Ubiquitin-associated domain-containing protein 1 | Oncology	Wald ratio	1	-0.007803379	0.085844984	0.927571404	-0.176059548	0.16045279	0.992226988	0.838568047	1.174042345	0.996391175
ukb-ppp-UNG-OID31419	finngen_R9_H8_HL_SEN_NAS	Sensorineural hearing loss || id:finngen_R9_H8_HL_SEN_NAS	Uracil-DNA glycosylase | Oncology_II	Wald ratio	1	0.011752796	0.192951507	0.951430389	-0.366432157	0.389937749	1.011822132	0.693203164	1.476888854	0.996391175
ukb-ppp-ZPR1-OID30801	finngen_R9_H8_HL_SEN_NAS	Sensorineural hearing loss || id:finngen_R9_H8_HL_SEN_NAS	Zinc finger protein ZPR1 | Neurology_II	Wald ratio	1	-0.007012729	0.169812451	0.9670592	-0.339845132	0.325819674	0.993011803	0.711880562	1.385165565	0.996391175
ukb-ppp-AAMDC-OID30236	finngen_R9_H8_HL_SEN_NAS	Sensorineural hearing loss || id:finngen_R9_H8_HL_SEN_NAS	Mth938 domain-containing protein | Cardiometabolic_II	Inverse variance weighted	3	0.031292272	0.029604013	0.290498795	-0.026731594	0.089316138	1.031787022	0.973622532	1.093426275	0.996523498
ukb-ppp-ABHD14B-OID20921	finngen_R9_H8_HL_SEN_NAS	Sensorineural hearing loss || id:finngen_R9_H8_HL_SEN_NAS	Protein ABHD14B | Neurology	Inverse variance weighted	2	-0.006915286	0.033130002	0.834657588	-0.071850089	0.058019517	0.99310857	0.930670403	1.059735679	0.996523498
ukb-ppp-ABO-OID30675	finngen_R9_H8_HL_SEN_NAS	Sensorineural hearing loss || id:finngen_R9_H8_HL_SEN_NAS	Histo-blood group ABO system transferase | Inflammation_II	Inverse variance weighted (multiplicative random effects)	6	0.024464478	0.023397184	0.295738201	-0.021394003	0.070322958	1.024766189	0.978833226	1.072854613	0.996523498
ukb-ppp-ACADSB-OID30356	finngen_R9_H8_HL_SEN_NAS	Sensorineural hearing loss || id:finngen_R9_H8_HL_SEN_NAS	Short/branched chain specific acyl-CoA dehydrogenase, mitochondrial | Cardiometabolic_II	Inverse variance weighted	2	-0.056551075	0.072217038	0.433585364	-0.198096468	0.084994319	0.945018217	0.820290717	1.088710882	0.996523498
ukb-ppp-ACAN-OID20159	finngen_R9_H8_HL_SEN_NAS	Sensorineural hearing loss || id:finngen_R9_H8_HL_SEN_NAS	Aggrecan core protein | Cardiometabolic	Inverse variance weighted	2	0.009308695	0.090351365	0.917940974	-0.16777998	0.18639737	1.009352155	0.84553985	1.204900956	0.996523498
ukb-ppp-ACHE-OID30585	finngen_R9_H8_HL_SEN_NAS	Sensorineural hearing loss || id:finngen_R9_H8_HL_SEN_NAS	Acetylcholinesterase | Inflammation_II	Inverse variance weighted	4	0.012497118	0.03929729	0.750473741	-0.06452557	0.089519806	1.012575533	0.937512142	1.093648994	0.996523498
ukb-ppp-ACP5-OID20314	finngen_R9_H8_HL_SEN_NAS	Sensorineural hearing loss || id:finngen_R9_H8_HL_SEN_NAS	Tartrate-resistant acid phosphatase type 5 | Cardiometabolic	Inverse variance weighted	3	-0.062415194	0.078494985	0.426526948	-0.216265365	0.091434977	0.939492734	0.805521517	1.095745526	0.996523498
ukb-ppp-ACP6-OID21432	finngen_R9_H8_HL_SEN_NAS	Sensorineural hearing loss || id:finngen_R9_H8_HL_SEN_NAS	Lysophosphatidic acid phosphatase type 6 | Oncology	Inverse variance weighted	10	0.009754537	0.017083264	0.567999928	-0.023728661	0.043237734	1.009802267	0.97655065	1.044186104	0.996523498
ukb-ppp-ACVRL1-OID20999	finngen_R9_H8_HL_SEN_NAS	Sensorineural hearing loss || id:finngen_R9_H8_HL_SEN_NAS	Serine/threonine-protein kinase receptor R3 | Neurology	Inverse variance weighted	4	-0.012417401	0.02698716	0.645428263	-0.065312234	0.040477432	0.987659377	0.936774925	1.04130781	0.996523498
ukb-ppp-ACY3-OID30086	finngen_R9_H8_HL_SEN_NAS	Sensorineural hearing loss || id:finngen_R9_H8_HL_SEN_NAS	N-acyl-aromatic-L-amino acid amidohydrolase | Cardiometabolic_II	Inverse variance weighted	3	-0.011125589	0.038651474	0.773466274	-0.086882478	0.0646313	0.988936072	0.916784831	1.066765636	0.996523498
ukb-ppp-ADA-OID20645	finngen_R9_H8_HL_SEN_NAS	Sensorineural hearing loss || id:finngen_R9_H8_HL_SEN_NAS	Adenosine deaminase | Inflammation	Inverse variance weighted	6	-0.011200453	0.01982332	0.57206424	-0.050054159	0.027653253	0.988862038	0.951177908	1.028039153	0.996523498
ukb-ppp-ADAM12-OID30491	finngen_R9_H8_HL_SEN_NAS	Sensorineural hearing loss || id:finngen_R9_H8_HL_SEN_NAS	Disintegrin and metalloproteinase domain-containing protein 12 | Inflammation_II	Inverse variance weighted	3	0.031024518	0.047904815	0.517225338	-0.06286892	0.124917955	1.031510794	0.939066559	1.133055488	0.996523498
ukb-ppp-ADAM15-OID20109	finngen_R9_H8_HL_SEN_NAS	Sensorineural hearing loss || id:finngen_R9_H8_HL_SEN_NAS	Disintegrin and metalloproteinase domain-containing protein 15 | Cardiometabolic	Inverse variance weighted	5	-0.023315062	0.021316207	0.27405517	-0.065094828	0.018464705	0.976954634	0.936978607	1.018636231	0.996523498
ukb-ppp-ADAM22-OID21001	finngen_R9_H8_HL_SEN_NAS	Sensorineural hearing loss || id:finngen_R9_H8_HL_SEN_NAS	Disintegrin and metalloproteinase domain-containing protein 22 | Neurology	Inverse variance weighted	6	0.022938851	0.030306759	0.449116384	-0.036462395	0.082340098	1.02320397	0.964194351	1.085825034	0.996523498
ukb-ppp-ADAM23-OID20651	finngen_R9_H8_HL_SEN_NAS	Sensorineural hearing loss || id:finngen_R9_H8_HL_SEN_NAS	Disintegrin and metalloproteinase domain-containing protein 23 | Inflammation	Inverse variance weighted	7	0.012535055	0.019885608	0.528460297	-0.026440737	0.051510847	1.012613948	0.973905758	1.052860607	0.996523498
ukb-ppp-ADAM8-OID21039	finngen_R9_H8_HL_SEN_NAS	Sensorineural hearing loss || id:finngen_R9_H8_HL_SEN_NAS	Disintegrin and metalloproteinase domain-containing protein 8 | Neurology	Inverse variance weighted	5	-0.004408204	0.028241861	0.87596399	-0.059762251	0.050945844	0.995601498	0.941988463	1.052265905	0.996523498
ukb-ppp-ADAMTS15-OID21275	finngen_R9_H8_HL_SEN_NAS	Sensorineural hearing loss || id:finngen_R9_H8_HL_SEN_NAS	A disintegrin and metalloproteinase with thrombospondin motifs 15 | Oncology	Inverse variance weighted	2	0.05982317	0.078868437	0.448140633	-0.094758967	0.214405306	1.061648798	0.90959215	1.239124778	0.996523498
ukb-ppp-ADAMTS16-OID20089	finngen_R9_H8_HL_SEN_NAS	Sensorineural hearing loss || id:finngen_R9_H8_HL_SEN_NAS	A disintegrin and metalloproteinase with thrombospondin motifs 16 | Cardiometabolic	Inverse variance weighted	4	-0.021162512	0.046251072	0.647270586	-0.111814613	0.069489589	0.979059843	0.894210017	1.071960901	0.996523498
ukb-ppp-ADAMTS8-OID21502	finngen_R9_H8_HL_SEN_NAS	Sensorineural hearing loss || id:finngen_R9_H8_HL_SEN_NAS	A disintegrin and metalloproteinase with thrombospondin motifs 8 | Oncology	Inverse variance weighted	7	0.015714898	0.022178236	0.478589538	-0.027754445	0.059184241	1.015839026	0.972627171	1.060970697	0.996523498
ukb-ppp-ADAMTSL2-OID30370	finngen_R9_H8_HL_SEN_NAS	Sensorineural hearing loss || id:finngen_R9_H8_HL_SEN_NAS	ADAMTS-like protein 2 | Cardiometabolic_II	Inverse variance weighted	3	0.044257164	0.070558235	0.530499919	-0.094036977	0.182551304	1.045251121	0.910249103	1.200275729	0.996523498
ukb-ppp-ADAMTSL4-OID30275	finngen_R9_H8_HL_SEN_NAS	Sensorineural hearing loss || id:finngen_R9_H8_HL_SEN_NAS	ADAMTS-like protein 4 | Cardiometabolic_II	Inverse variance weighted	4	0.013970405	0.050795208	0.783290183	-0.085588203	0.113529013	1.014068447	0.917972171	1.12022439	0.996523498
ukb-ppp-ADAMTSL5-OID30355	finngen_R9_H8_HL_SEN_NAS	Sensorineural hearing loss || id:finngen_R9_H8_HL_SEN_NAS	ADAMTS-like protein 5 | Cardiometabolic_II	Inverse variance weighted	3	0.020261669	0.026078451	0.437187895	-0.030852095	0.071375434	1.02046833	0.969618974	1.07398436	0.996523498
ukb-ppp-ADGRB3-OID20974	finngen_R9_H8_HL_SEN_NAS	Sensorineural hearing loss || id:finngen_R9_H8_HL_SEN_NAS	Adhesion G protein-coupled receptor B3 | Neurology	Inverse variance weighted	12	-0.00715285	0.014064317	0.611045655	-0.034718911	0.020413211	0.992872671	0.965876875	1.020622985	0.996523498
ukb-ppp-ADGRD1-OID30588	finngen_R9_H8_HL_SEN_NAS	Sensorineural hearing loss || id:finngen_R9_H8_HL_SEN_NAS	Adhesion G-protein coupled receptor D1 | Inflammation_II	Inverse variance weighted	5	0.01091141	0.025511124	0.668860909	-0.039090392	0.060913213	1.010971157	0.961663779	1.062806672	0.996523498
ukb-ppp-ADGRE1-OID31483	finngen_R9_H8_HL_SEN_NAS	Sensorineural hearing loss || id:finngen_R9_H8_HL_SEN_NAS	Adhesion G protein-coupled receptor E1 | Oncology_II	Inverse variance weighted	3	0.022885877	0.025983588	0.378435823	-0.028041956	0.073813709	1.023149768	0.97234757	1.076606225	0.996523498
ukb-ppp-ADGRE2-OID20755	finngen_R9_H8_HL_SEN_NAS	Sensorineural hearing loss || id:finngen_R9_H8_HL_SEN_NAS	Adhesion G protein-coupled receptor E2 | Inflammation	Inverse variance weighted	3	-0.017493896	0.031646146	0.5804024	-0.079520342	0.044532551	0.982658234	0.923559232	1.045539009	0.996523498
ukb-ppp-ADH1B-OID30612	finngen_R9_H8_HL_SEN_NAS	Sensorineural hearing loss || id:finngen_R9_H8_HL_SEN_NAS	All-trans-retinol dehydrogenase | Inflammation_II	Inverse variance weighted	2	-0.04446699	0.105495874	0.673386696	-0.251238904	0.162304924	0.956507174	0.777836521	1.176218844	0.996523498
ukb-ppp-ADIPOQ-OID30748	finngen_R9_H8_HL_SEN_NAS	Sensorineural hearing loss || id:finngen_R9_H8_HL_SEN_NAS	Adiponectin | Inflammation_II	Inverse variance weighted	4	0.010118552	0.037589259	0.78778553	-0.063556396	0.083793501	1.010169918	0.938421194	1.087404323	0.996523498
ukb-ppp-AFM-OID30741	finngen_R9_H8_HL_SEN_NAS	Sensorineural hearing loss || id:finngen_R9_H8_HL_SEN_NAS	Afamin | Inflammation_II	Inverse variance weighted	2	-0.073327009	0.087617156	0.402647426	-0.245056635	0.098402617	0.929296892	0.782660211	1.103406946	0.996523498
ukb-ppp-AFP-OID20978	finngen_R9_H8_HL_SEN_NAS	Sensorineural hearing loss || id:finngen_R9_H8_HL_SEN_NAS	Alpha-fetoprotein | Neurology	Inverse variance weighted	2	0.043342503	0.053961361	0.421851237	-0.062421764	0.149106771	1.044295508	0.939486562	1.160796922	0.996523498
ukb-ppp-AGRN-OID20786	finngen_R9_H8_HL_SEN_NAS	Sensorineural hearing loss || id:finngen_R9_H8_HL_SEN_NAS	Agrin | Inflammation	Inverse variance weighted	2	0.019699513	0.046177281	0.669666203	-0.070807957	0.110206983	1.019894829	0.93164079	1.116509145	0.996523498
ukb-ppp-AHCY-OID20199	finngen_R9_H8_HL_SEN_NAS	Sensorineural hearing loss || id:finngen_R9_H8_HL_SEN_NAS	Adenosylhomocysteinase | Cardiometabolic	Inverse variance weighted	3	0.005009445	0.040794964	0.902268908	-0.074948684	0.084967574	1.005022013	0.927791095	1.088681764	0.996523498
ukb-ppp-AHNAK2-OID30244	finngen_R9_H8_HL_SEN_NAS	Sensorineural hearing loss || id:finngen_R9_H8_HL_SEN_NAS	Protein AHNAK2 | Cardiometabolic_II	Inverse variance weighted	2	-0.004839561	0.040788743	0.905553114	-0.084785497	0.075106376	0.995172131	0.918709329	1.077998818	0.996523498
ukb-ppp-AKR7L-OID30488	finngen_R9_H8_HL_SEN_NAS	Sensorineural hearing loss || id:finngen_R9_H8_HL_SEN_NAS	Aflatoxin B1 aldehyde reductase member 4 | Inflammation_II	Inverse variance weighted	2	0.047599168	0.063026713	0.450115717	-0.075933189	0.171131525	1.048750198	0.92687813	1.186646812	0.996523498
ukb-ppp-ALCAM-OID20273	finngen_R9_H8_HL_SEN_NAS	Sensorineural hearing loss || id:finngen_R9_H8_HL_SEN_NAS	CD166 antigen | Cardiometabolic	Inverse variance weighted	4	0.026764653	0.054682466	0.624518998	-0.080412979	0.133942286	1.027126043	0.922735197	1.143326831	0.996523498
ukb-ppp-AMBP-OID21413	finngen_R9_H8_HL_SEN_NAS	Sensorineural hearing loss || id:finngen_R9_H8_HL_SEN_NAS	Protein AMBP [Cleaved into: Alpha-1-microglobulin | Oncology	Inverse variance weighted	4	-0.046850692	0.059741486	0.432908835	-0.163944005	0.070242621	0.954229861	0.848789548	1.072768426	0.996523498
ukb-ppp-AMIGO2-OID21370	finngen_R9_H8_HL_SEN_NAS	Sensorineural hearing loss || id:finngen_R9_H8_HL_SEN_NAS	Amphoterin-induced protein 2 | Oncology	Inverse variance weighted	2	-0.080827914	0.082540349	0.327454806	-0.242606998	0.080951169	0.922352401	0.784579795	1.084317947	0.996523498
ukb-ppp-AMY1A_AMY1B_AMY1C-OID30707	finngen_R9_H8_HL_SEN_NAS	Sensorineural hearing loss || id:finngen_R9_H8_HL_SEN_NAS	Alpha-amylase 1A_Alpha-amylase 1B_Alpha-amylase 1C | Inflammation_II	Inverse variance weighted	10	-0.004342744	0.024666113	0.860245891	-0.052688325	0.044002836	0.995666672	0.948675645	1.044985319	0.996523498
ukb-ppp-AMY2A-OID20333	finngen_R9_H8_HL_SEN_NAS	Sensorineural hearing loss || id:finngen_R9_H8_HL_SEN_NAS	Pancreatic alpha-amylase | Cardiometabolic	Inverse variance weighted	5	-0.011598938	0.020407972	0.569795106	-0.051598563	0.028400687	0.98846807	0.949710039	1.028807832	0.996523498
ukb-ppp-AMY2B-OID20340	finngen_R9_H8_HL_SEN_NAS	Sensorineural hearing loss || id:finngen_R9_H8_HL_SEN_NAS	Alpha-amylase 2B | Cardiometabolic	Inverse variance weighted	5	-0.011790462	0.020398597	0.563261708	-0.051771713	0.028190789	0.988278773	0.949545611	1.02859191	0.996523498
ukb-ppp-ANGPT1-OID20740	finngen_R9_H8_HL_SEN_NAS	Sensorineural hearing loss || id:finngen_R9_H8_HL_SEN_NAS	Angiopoietin-1 | Inflammation	Inverse variance weighted	2	-0.010252649	0.127339693	0.935828334	-0.259838447	0.23933315	0.989799731	0.771176162	1.2704017	0.996523498
ukb-ppp-ANGPT2-OID21463	finngen_R9_H8_HL_SEN_NAS	Sensorineural hearing loss || id:finngen_R9_H8_HL_SEN_NAS	Angiopoietin-2 | Oncology	Inverse variance weighted	2	0.011662589	0.043005895	0.786248107	-0.072628964	0.095954143	1.011730863	0.92994581	1.100708587	0.996523498
ukb-ppp-ANGPTL1-OID20211	finngen_R9_H8_HL_SEN_NAS	Sensorineural hearing loss || id:finngen_R9_H8_HL_SEN_NAS	Angiopoietin-related protein 1 | Cardiometabolic	Inverse variance weighted (multiplicative random effects)	3	0.030599519	0.042440977	0.470915686	-0.052584796	0.113783833	1.031072496	0.948773866	1.120509881	0.996523498
ukb-ppp-ANGPTL3-OID20407	finngen_R9_H8_HL_SEN_NAS	Sensorineural hearing loss || id:finngen_R9_H8_HL_SEN_NAS	Angiopoietin-related protein 3 | Cardiometabolic	Inverse variance weighted (multiplicative random effects)	4	0.042673424	0.058684025	0.467120136	-0.072347265	0.157694112	1.043597025	0.930207812	1.170808004	0.996523498
ukb-ppp-ANGPTL7-OID21412	finngen_R9_H8_HL_SEN_NAS	Sensorineural hearing loss || id:finngen_R9_H8_HL_SEN_NAS	Angiopoietin-related protein 7 | Oncology	Inverse variance weighted	3	-0.016185806	0.025825908	0.530837908	-0.066804585	0.034432974	0.983944481	0.93537797	1.035032652	0.996523498
ukb-ppp-ANPEP-OID20350	finngen_R9_H8_HL_SEN_NAS	Sensorineural hearing loss || id:finngen_R9_H8_HL_SEN_NAS	Aminopeptidase N | Cardiometabolic	Inverse variance weighted	2	-0.026791698	0.024954419	0.282990612	-0.075702359	0.022118963	0.973564016	0.927092106	1.022365401	0.996523498
ukb-ppp-AOC3-OID20389	finngen_R9_H8_HL_SEN_NAS	Sensorineural hearing loss || id:finngen_R9_H8_HL_SEN_NAS	Membrane primary amine oxidase | Cardiometabolic	Inverse variance weighted	3	-0.00276211	0.029908786	0.926419061	-0.06138333	0.05585911	0.997241701	0.940462663	1.057448689	0.996523498
ukb-ppp-APBB1IP-OID21359	finngen_R9_H8_HL_SEN_NAS	Sensorineural hearing loss || id:finngen_R9_H8_HL_SEN_NAS	Amyloid beta A4 precursor protein-binding family B member 1-interacting protein | Oncology	Inverse variance weighted	2	0.02093554	0.041286549	0.612099423	-0.059986096	0.101857176	1.021156226	0.941777628	1.107225322	0.996523498
ukb-ppp-APCS-OID30778	finngen_R9_H8_HL_SEN_NAS	Sensorineural hearing loss || id:finngen_R9_H8_HL_SEN_NAS	Serum amyloid P-component | Inflammation_II	Inverse variance weighted	2	-0.05299189	0.064314388	0.409967525	-0.179048092	0.073064311	0.948387703	0.836065691	1.07579972	0.996523498
ukb-ppp-APEX1-OID21434	finngen_R9_H8_HL_SEN_NAS	Sensorineural hearing loss || id:finngen_R9_H8_HL_SEN_NAS	APEX nuclease | Oncology	Inverse variance weighted	2	0.020824723	0.021870027	0.340993628	-0.02204053	0.063689976	1.021043071	0.978200588	1.065761936	0.996523498
ukb-ppp-APOBR-OID30246	finngen_R9_H8_HL_SEN_NAS	Sensorineural hearing loss || id:finngen_R9_H8_HL_SEN_NAS	Apolipoprotein B receptor | Cardiometabolic_II	Inverse variance weighted	3	0.011740724	0.014629176	0.422231766	-0.016932461	0.040413909	1.011809917	0.983210088	1.041241664	0.996523498
ukb-ppp-APOD-OID30746	finngen_R9_H8_HL_SEN_NAS	Sensorineural hearing loss || id:finngen_R9_H8_HL_SEN_NAS	Apolipoprotein D | Inflammation_II	Inverse variance weighted	2	-0.002060514	0.039192159	0.958070826	-0.078877146	0.074756119	0.997941608	0.924153454	1.077621307	0.996523498
ukb-ppp-APOH-OID21072	finngen_R9_H8_HL_SEN_NAS	Sensorineural hearing loss || id:finngen_R9_H8_HL_SEN_NAS	Beta-2-glycoprotein 1 | Neurology	Inverse variance weighted	7	0.016318467	0.017631957	0.354703214	-0.018240169	0.050877103	1.01645234	0.981925176	1.052193574	0.996523498
ukb-ppp-APOM-OID20374	finngen_R9_H8_HL_SEN_NAS	Sensorineural hearing loss || id:finngen_R9_H8_HL_SEN_NAS	Apolipoprotein M | Cardiometabolic	Inverse variance weighted	2	-0.018772572	0.062878648	0.765281575	-0.142014722	0.104469577	0.981402535	0.867608483	1.110121621	0.996523498
ukb-ppp-ARG1-OID21445	finngen_R9_H8_HL_SEN_NAS	Sensorineural hearing loss || id:finngen_R9_H8_HL_SEN_NAS	Arginase-1 | Oncology	Inverse variance weighted	2	-0.017349556	0.042068419	0.680036864	-0.099803658	0.065104546	0.982800081	0.905015093	1.067270598	0.996523498
ukb-ppp-ARHGEF10-OID30994	finngen_R9_H8_HL_SEN_NAS	Sensorineural hearing loss || id:finngen_R9_H8_HL_SEN_NAS	Rho guanine nucleotide exchange factor 10 | Neurology_II	Inverse variance weighted	2	0.020609756	0.029985467	0.491878062	-0.038161759	0.079381271	1.020823603	0.962557226	1.082617013	0.996523498
ukb-ppp-ARHGEF5-OID30871	finngen_R9_H8_HL_SEN_NAS	Sensorineural hearing loss || id:finngen_R9_H8_HL_SEN_NAS	Rho guanine nucleotide exchange factor 5 | Neurology_II	Inverse variance weighted	3	0.018628078	0.025955264	0.472942633	-0.032244239	0.069500395	1.018802663	0.968270064	1.071972485	0.996523498
ukb-ppp-ARL2BP-OID30121	finngen_R9_H8_HL_SEN_NAS	Sensorineural hearing loss || id:finngen_R9_H8_HL_SEN_NAS	ADP-ribosylation factor-like protein 2-binding protein | Cardiometabolic_II	Inverse variance weighted	2	0.041169463	0.086407295	0.63374799	-0.128188835	0.21052776	1.042028676	0.879687248	1.234329318	0.996523498
ukb-ppp-ARSA-OID21138	finngen_R9_H8_HL_SEN_NAS	Sensorineural hearing loss || id:finngen_R9_H8_HL_SEN_NAS	Arylsulfatase A | Neurology	Inverse variance weighted	5	0.009921345	0.026610687	0.709272676	-0.042235602	0.062078291	1.009970724	0.958643895	1.064045647	0.996523498
ukb-ppp-ARSB-OID21331	finngen_R9_H8_HL_SEN_NAS	Sensorineural hearing loss || id:finngen_R9_H8_HL_SEN_NAS	Arylsulfatase B | Oncology	Inverse variance weighted	4	0.026931104	0.027355747	0.324881025	-0.02668616	0.080548368	1.027297024	0.97366677	1.08388127	0.996523498
ukb-ppp-ART5-OID30828	finngen_R9_H8_HL_SEN_NAS	Sensorineural hearing loss || id:finngen_R9_H8_HL_SEN_NAS	Ecto-ADP-ribosyltransferase 5 | Neurology_II	Inverse variance weighted	2	0.01167045	0.044511486	0.793175253	-0.075572063	0.098912962	1.011738815	0.92721291	1.103970209	0.996523498
ukb-ppp-ASAH1-OID30415	finngen_R9_H8_HL_SEN_NAS	Sensorineural hearing loss || id:finngen_R9_H8_HL_SEN_NAS	Acid ceramidase | Cardiometabolic_II	Inverse variance weighted	8	-0.02027371	0.026120583	0.437655456	-0.071470054	0.030922633	0.979930419	0.931024158	1.031405704	0.996523498
ukb-ppp-ASAH2-OID20996	finngen_R9_H8_HL_SEN_NAS	Sensorineural hearing loss || id:finngen_R9_H8_HL_SEN_NAS	Neutral ceramidase | Neurology	Inverse variance weighted	3	-0.041670468	0.054314923	0.442961962	-0.148127717	0.06478678	0.959185811	0.862320975	1.066931509	0.996523498
ukb-ppp-ASGR2-OID30679	finngen_R9_H8_HL_SEN_NAS	Sensorineural hearing loss || id:finngen_R9_H8_HL_SEN_NAS	Asialoglycoprotein receptor 2 | Inflammation_II	Inverse variance weighted	2	-0.018107332	0.059460089	0.760724766	-0.134649106	0.098434442	0.982055621	0.874022547	1.103442063	0.996523498
ukb-ppp-ASPN-OID30315	finngen_R9_H8_HL_SEN_NAS	Sensorineural hearing loss || id:finngen_R9_H8_HL_SEN_NAS	Asporin | Cardiometabolic_II	Inverse variance weighted	2	0.011996059	0.079110847	0.879473971	-0.143061202	0.16705332	1.0120683	0.866701024	1.181817278	0.996523498
ukb-ppp-ASRGL1-OID30283	finngen_R9_H8_HL_SEN_NAS	Sensorineural hearing loss || id:finngen_R9_H8_HL_SEN_NAS	Isoaspartyl peptidase/L-asparaginase | Cardiometabolic_II	Inverse variance weighted	4	-0.026654021	0.030135644	0.376443481	-0.085719884	0.032411842	0.973698062	0.9178513	1.032942826	0.996523498
ukb-ppp-ATP6V1G2-OID30167	finngen_R9_H8_HL_SEN_NAS	Sensorineural hearing loss || id:finngen_R9_H8_HL_SEN_NAS	V-type proton ATPase subunit G 2 | Cardiometabolic_II	Inverse variance weighted	2	-0.044970747	0.0646344	0.4865722	-0.17165417	0.081712677	0.956025449	0.842270405	1.085143978	0.996523498
ukb-ppp-ATXN3-OID31149	finngen_R9_H8_HL_SEN_NAS	Sensorineural hearing loss || id:finngen_R9_H8_HL_SEN_NAS	Ataxin-3 | Neurology_II	Inverse variance weighted	2	-0.002476235	0.032879728	0.939966544	-0.066920503	0.061968032	0.997526828	0.93526955	1.063928333	0.996523498
ukb-ppp-AXL-OID20363	finngen_R9_H8_HL_SEN_NAS	Sensorineural hearing loss || id:finngen_R9_H8_HL_SEN_NAS	Tyrosine-protein kinase receptor UFO | Cardiometabolic	Inverse variance weighted	3	0.0053157	0.060440132	0.929916548	-0.113146958	0.123778357	1.005329853	0.893019414	1.131764996	0.996523498
ukb-ppp-BANK1-OID20594	finngen_R9_H8_HL_SEN_NAS	Sensorineural hearing loss || id:finngen_R9_H8_HL_SEN_NAS	B-cell scaffold protein with ankyrin repeats | Inflammation	Inverse variance weighted	4	0.014751733	0.069918157	0.832898408	-0.122287854	0.151791321	1.014861077	0.884893611	1.163917326	0.996523498
ukb-ppp-BCAM-OID21076	finngen_R9_H8_HL_SEN_NAS	Sensorineural hearing loss || id:finngen_R9_H8_HL_SEN_NAS	Basal cell adhesion molecule | Neurology	Inverse variance weighted	3	-0.025206395	0.03627318	0.487115168	-0.096301827	0.045889037	0.975108634	0.908189858	1.046958231	0.996523498
ukb-ppp-BCAT1-OID30312	finngen_R9_H8_HL_SEN_NAS	Sensorineural hearing loss || id:finngen_R9_H8_HL_SEN_NAS	Branched-chain-amino-acid aminotransferase, cytosolic | Cardiometabolic_II	Inverse variance weighted	3	-0.001364552	0.028386848	0.961660555	-0.057002775	0.05427367	0.998636378	0.944591448	1.055773497	0.996523498
ukb-ppp-BCHE-OID30717	finngen_R9_H8_HL_SEN_NAS	Sensorineural hearing loss || id:finngen_R9_H8_HL_SEN_NAS	Cholinesterase | Inflammation_II	Inverse variance weighted	5	0.00817047	0.027584901	0.767082256	-0.045895935	0.062236876	1.00820394	0.955141354	1.064214402	0.996523498
ukb-ppp-BCL2L15-OID30498	finngen_R9_H8_HL_SEN_NAS	Sensorineural hearing loss || id:finngen_R9_H8_HL_SEN_NAS	Bcl-2-like protein 15 | Inflammation_II	Inverse variance weighted	2	-0.016285454	0.051438079	0.751544796	-0.117104089	0.08453318	0.983846437	0.889492602	1.088208951	0.996523498
ukb-ppp-BLMH-OID20336	finngen_R9_H8_HL_SEN_NAS	Sensorineural hearing loss || id:finngen_R9_H8_HL_SEN_NAS	Bleomycin hydrolase | Cardiometabolic	Inverse variance weighted	2	0.056029015	0.059536197	0.346657915	-0.06066193	0.17271996	1.05762837	0.941141357	1.188533222	0.996523498
ukb-ppp-BLVRB-OID21141	finngen_R9_H8_HL_SEN_NAS	Sensorineural hearing loss || id:finngen_R9_H8_HL_SEN_NAS	Flavin reductase | Neurology	Inverse variance weighted	3	-0.060352947	0.062729343	0.335991002	-0.183302459	0.062596566	0.9414322	0.832516315	1.064597258	0.996523498
ukb-ppp-BMP10-OID30575	finngen_R9_H8_HL_SEN_NAS	Sensorineural hearing loss || id:finngen_R9_H8_HL_SEN_NAS	Bone morphogenetic protein 10 | Inflammation_II	Inverse variance weighted	3	-0.022507974	0.023926435	0.346850541	-0.069403787	0.024387838	0.97774344	0.932949891	1.024687654	0.996523498
ukb-ppp-BMP6-OID20111	finngen_R9_H8_HL_SEN_NAS	Sensorineural hearing loss || id:finngen_R9_H8_HL_SEN_NAS	Bone morphogenetic protein 6 | Cardiometabolic	Inverse variance weighted	2	-0.041062477	0.061856737	0.506797892	-0.162301682	0.080176728	0.959769165	0.850184681	1.083478532	0.996523498
ukb-ppp-BMPER-OID30615	finngen_R9_H8_HL_SEN_NAS	Sensorineural hearing loss || id:finngen_R9_H8_HL_SEN_NAS	BMP-binding endothelial regulator protein | Inflammation_II	Inverse variance weighted	4	0.014896641	0.060857718	0.806628197	-0.104384486	0.134177768	1.015008149	0.900878856	1.143596096	0.996523498
ukb-ppp-BOLA2_BOLA2B-OID30267	finngen_R9_H8_HL_SEN_NAS	Sensorineural hearing loss || id:finngen_R9_H8_HL_SEN_NAS	BolA-like protein 2 | Cardiometabolic_II	Inverse variance weighted	3	-0.034639663	0.053122679	0.514356527	-0.138760115	0.069480788	0.965953422	0.870436809	1.071951466	0.996523498
ukb-ppp-BPIFA2-OID30279	finngen_R9_H8_HL_SEN_NAS	Sensorineural hearing loss || id:finngen_R9_H8_HL_SEN_NAS	BPI fold-containing family A member 2 | Cardiometabolic_II	Inverse variance weighted	3	-0.003898073	0.059113483	0.947423845	-0.119760499	0.111964353	0.996109515	0.88713288	1.11847299	0.996523498
ukb-ppp-BPIFB2-OID30311	finngen_R9_H8_HL_SEN_NAS	Sensorineural hearing loss || id:finngen_R9_H8_HL_SEN_NAS	BPI fold-containing family B member 2 | Cardiometabolic_II	Inverse variance weighted	4	0.039556411	0.041626653	0.341976891	-0.042031829	0.121144651	1.040349185	0.958839261	1.128788181	0.996523498
ukb-ppp-BTC-OID21199	finngen_R9_H8_HL_SEN_NAS	Sensorineural hearing loss || id:finngen_R9_H8_HL_SEN_NAS	Probetacellulin [Cleaved into: Betacellulin | Oncology	Inverse variance weighted	4	-0.026373615	0.028457095	0.354038062	-0.082149521	0.029402291	0.973971131	0.921134219	1.029838806	0.996523498
ukb-ppp-BTN2A1-OID20713	finngen_R9_H8_HL_SEN_NAS	Sensorineural hearing loss || id:finngen_R9_H8_HL_SEN_NAS	Butyrophilin subfamily 2 member A1 | Inflammation	Inverse variance weighted	6	0.002639913	0.046005601	0.954240569	-0.087531065	0.09281089	1.0026434	0.91619041	1.097254214	0.996523498
ukb-ppp-C1QA-OID20654	finngen_R9_H8_HL_SEN_NAS	Sensorineural hearing loss || id:finngen_R9_H8_HL_SEN_NAS	Complement C1q subcomponent subunit A | Inflammation	Inverse variance weighted	4	-0.013281229	0.030764586	0.665955749	-0.073579818	0.04701736	0.986806577	0.929061987	1.048140204	0.996523498
ukb-ppp-C1QL2-OID30515	finngen_R9_H8_HL_SEN_NAS	Sensorineural hearing loss || id:finngen_R9_H8_HL_SEN_NAS	Complement C1q-like protein 2 | Inflammation_II	Inverse variance weighted	4	-0.026065418	0.028866433	0.366543757	-0.082643627	0.030512791	0.974271353	0.920679194	1.030983078	0.996523498
ukb-ppp-C1QTNF9-OID30620	finngen_R9_H8_HL_SEN_NAS	Sensorineural hearing loss || id:finngen_R9_H8_HL_SEN_NAS	Complement C1q and tumor necrosis factor-related protein 9A | Inflammation_II	Inverse variance weighted	6	-0.011469073	0.015057571	0.446250151	-0.040981912	0.018043767	0.988596447	0.959846491	1.018207539	0.996523498
ukb-ppp-C2-OID20410	finngen_R9_H8_HL_SEN_NAS	Sensorineural hearing loss || id:finngen_R9_H8_HL_SEN_NAS	Complement C2 | Cardiometabolic	Inverse variance weighted	2	0.013354214	0.090633968	0.882861872	-0.164288363	0.190996791	1.01344378	0.848497312	1.210455568	0.996523498
ukb-ppp-C9-OID30698	finngen_R9_H8_HL_SEN_NAS	Sensorineural hearing loss || id:finngen_R9_H8_HL_SEN_NAS	Complement component C9 | Inflammation_II	Inverse variance weighted	3	0.007166957	0.074011621	0.922856976	-0.13789582	0.152229735	1.007192702	0.871189448	1.164427716	0.996523498
ukb-ppp-CA12-OID21344	finngen_R9_H8_HL_SEN_NAS	Sensorineural hearing loss || id:finngen_R9_H8_HL_SEN_NAS	Carbonic anhydrase 12 | Oncology	Inverse variance weighted	4	-0.004186783	0.026285431	0.873447107	-0.055706228	0.047332663	0.99582197	0.94581695	1.048470738	0.996523498
ukb-ppp-CA13-OID20225	finngen_R9_H8_HL_SEN_NAS	Sensorineural hearing loss || id:finngen_R9_H8_HL_SEN_NAS	Carbonic anhydrase 13 | Cardiometabolic	Inverse variance weighted	2	-0.011677692	0.033111707	0.724331633	-0.076576638	0.053221254	0.988390228	0.926281923	1.054662967	0.996523498
ukb-ppp-CA14-OID21401	finngen_R9_H8_HL_SEN_NAS	Sensorineural hearing loss || id:finngen_R9_H8_HL_SEN_NAS	Carbonic anhydrase 14 | Oncology	Inverse variance weighted	3	0.036282211	0.114146663	0.75059411	-0.187445249	0.26000967	1.036948443	0.82907451	1.296942628	0.996523498
ukb-ppp-CA2-OID21149	finngen_R9_H8_HL_SEN_NAS	Sensorineural hearing loss || id:finngen_R9_H8_HL_SEN_NAS	Carbonic anhydrase 2 | Neurology	Inverse variance weighted	2	-0.075985193	0.082053242	0.354421337	-0.236809546	0.084839161	0.92682993	0.789141569	1.088541972	0.996523498
ukb-ppp-CA3-OID20271	finngen_R9_H8_HL_SEN_NAS	Sensorineural hearing loss || id:finngen_R9_H8_HL_SEN_NAS	Carbonic anhydrase 3 | Cardiometabolic	Inverse variance weighted	4	-0.057547658	0.05408115	0.287284183	-0.163546711	0.048451395	0.944076897	0.849126834	1.049644353	0.996523498
ukb-ppp-CA4-OID20241	finngen_R9_H8_HL_SEN_NAS	Sensorineural hearing loss || id:finngen_R9_H8_HL_SEN_NAS	Carbonic anhydrase 4 | Cardiometabolic	Inverse variance weighted	4	-0.019525362	0.024099334	0.417823291	-0.066760055	0.027709332	0.980664024	0.935419623	1.028096806	0.996523498
ukb-ppp-CA5A-OID20075	finngen_R9_H8_HL_SEN_NAS	Sensorineural hearing loss || id:finngen_R9_H8_HL_SEN_NAS	Carbonic anhydrase 5A, mitochondrial | Cardiometabolic	Inverse variance weighted	5	-0.026224682	0.03665281	0.474306946	-0.098064189	0.045614826	0.974116199	0.906590709	1.046671182	0.996523498
ukb-ppp-CA6-OID21096	finngen_R9_H8_HL_SEN_NAS	Sensorineural hearing loss || id:finngen_R9_H8_HL_SEN_NAS	Carbonic anhydrase 6 | Neurology	Inverse variance weighted	7	-0.024660475	0.028142794	0.380887347	-0.079820351	0.030499401	0.97564111	0.923282198	1.030969273	0.996523498
ukb-ppp-CA9-OID21417	finngen_R9_H8_HL_SEN_NAS	Sensorineural hearing loss || id:finngen_R9_H8_HL_SEN_NAS	Carbonic anhydrase 9 | Oncology	Inverse variance weighted	3	-0.040417742	0.09180917	0.659765873	-0.220363715	0.139528231	0.960388161	0.802226963	1.149731263	0.996523498
ukb-ppp-CALB1-OID21306	finngen_R9_H8_HL_SEN_NAS	Sensorineural hearing loss || id:finngen_R9_H8_HL_SEN_NAS	Calbindin | Oncology	Inverse variance weighted	2	-0.103770005	0.120662085	0.389786246	-0.340267693	0.132727682	0.901432598	0.711579813	1.141938985	0.996523498
ukb-ppp-CALCB-OID31100	finngen_R9_H8_HL_SEN_NAS	Sensorineural hearing loss || id:finngen_R9_H8_HL_SEN_NAS	Calcitonin gene-related peptide 2 | Neurology_II	Inverse variance weighted	2	-0.084283582	0.112510853	0.453787817	-0.304804854	0.13623769	0.919170559	0.737267235	1.145954243	0.996523498
ukb-ppp-CAPG-OID21431	finngen_R9_H8_HL_SEN_NAS	Sensorineural hearing loss || id:finngen_R9_H8_HL_SEN_NAS	Macrophage-capping protein | Oncology	Inverse variance weighted	5	0.001758025	0.017333912	0.919216141	-0.032216441	0.035732492	1.001759572	0.96829698	1.03637857	0.996523498
ukb-ppp-CAPS-OID31126	finngen_R9_H8_HL_SEN_NAS	Sensorineural hearing loss || id:finngen_R9_H8_HL_SEN_NAS	Calcyphosin | Neurology_II	Inverse variance weighted	3	0.032402137	0.066447009	0.625805735	-0.097834	0.162638274	1.032932802	0.90679942	1.176611002	0.996523498
ukb-ppp-CAT-OID30712	finngen_R9_H8_HL_SEN_NAS	Sensorineural hearing loss || id:finngen_R9_H8_HL_SEN_NAS	Catalase | Inflammation_II	Inverse variance weighted	2	0.064734159	0.087177007	0.457748107	-0.106132774	0.235601093	1.066875368	0.899305235	1.265669325	0.996523498
ukb-ppp-CBLN4-OID21386	finngen_R9_H8_HL_SEN_NAS	Sensorineural hearing loss || id:finngen_R9_H8_HL_SEN_NAS	Cerebellin-4 | Oncology	Inverse variance weighted	6	-0.002325887	0.029987869	0.938177321	-0.06110211	0.056450336	0.997676816	0.940727177	1.058074065	0.996523498
ukb-ppp-CC2D1A-OID20958	finngen_R9_H8_HL_SEN_NAS	Sensorineural hearing loss || id:finngen_R9_H8_HL_SEN_NAS	Coiled-coil and C2 domain-containing protein 1A | Neurology	Inverse variance weighted	2	-0.033260201	0.139483147	0.81152962	-0.30664717	0.240126768	0.967286838	0.735910206	1.271410314	0.996523498
ukb-ppp-CCDC50-OID31001	finngen_R9_H8_HL_SEN_NAS	Sensorineural hearing loss || id:finngen_R9_H8_HL_SEN_NAS	Coiled-coil domain-containing protein 50 | Neurology_II	Inverse variance weighted	2	-0.012650205	0.058836178	0.829761667	-0.127969113	0.102668703	0.987429473	0.879880556	1.10812423	0.996523498
ukb-ppp-CCL14-OID20401	finngen_R9_H8_HL_SEN_NAS	Sensorineural hearing loss || id:finngen_R9_H8_HL_SEN_NAS	C-C motif chemokine 14 | Cardiometabolic	Inverse variance weighted	4	0.016900306	0.021027905	0.421565325	-0.024314387	0.058115	1.017043925	0.975978827	1.05983687	0.996523498
ukb-ppp-CCL15-OID20328	finngen_R9_H8_HL_SEN_NAS	Sensorineural hearing loss || id:finngen_R9_H8_HL_SEN_NAS	C-C motif chemokine 15 | Cardiometabolic	Inverse variance weighted	4	-0.006719697	0.01763349	0.703146959	-0.041281337	0.027841943	0.993302829	0.959559132	1.028233152	0.996523498
ukb-ppp-CCL16-OID20334	finngen_R9_H8_HL_SEN_NAS	Sensorineural hearing loss || id:finngen_R9_H8_HL_SEN_NAS	C-C motif chemokine 16 | Cardiometabolic	Inverse variance weighted	6	0.009900398	0.017425933	0.569938778	-0.02425443	0.044055227	1.00994957	0.976037345	1.045040067	0.996523498
ukb-ppp-CCL17-OID20745	finngen_R9_H8_HL_SEN_NAS	Sensorineural hearing loss || id:finngen_R9_H8_HL_SEN_NAS	C-C motif chemokine 17 | Inflammation	Inverse variance weighted	2	0.031933746	0.041599842	0.442700466	-0.049601944	0.113469436	1.0324491	0.951608143	1.120157652	0.996523498
ukb-ppp-CCL18-OID20395	finngen_R9_H8_HL_SEN_NAS	Sensorineural hearing loss || id:finngen_R9_H8_HL_SEN_NAS	C-C motif chemokine 18 | Cardiometabolic	Inverse variance weighted	5	0.01036099	0.017762272	0.55968165	-0.024453064	0.045175044	1.010414851	0.97584349	1.046210977	0.996523498
ukb-ppp-CCL21-OID20686	finngen_R9_H8_HL_SEN_NAS	Sensorineural hearing loss || id:finngen_R9_H8_HL_SEN_NAS	C-C motif chemokine 21 | Inflammation	Inverse variance weighted	2	0.061244453	0.073489347	0.404631204	-0.082794666	0.205283573	1.063158775	0.920540146	1.227873207	0.996523498
ukb-ppp-CCL23-OID20693	finngen_R9_H8_HL_SEN_NAS	Sensorineural hearing loss || id:finngen_R9_H8_HL_SEN_NAS	C-C motif chemokine 23 | Inflammation	Inverse variance weighted	6	-0.007274843	0.018949307	0.70104459	-0.044415486	0.0298658	0.992751555	0.956556439	1.030316256	0.996523498
ukb-ppp-CCL24-OID20772	finngen_R9_H8_HL_SEN_NAS	Sensorineural hearing loss || id:finngen_R9_H8_HL_SEN_NAS	C-C motif chemokine 24 | Inflammation	Inverse variance weighted	8	-0.002008881	0.013697988	0.883404176	-0.028856937	0.024839174	0.997993135	0.971555448	1.025150237	0.996523498
ukb-ppp-CCL25-OID20674	finngen_R9_H8_HL_SEN_NAS	Sensorineural hearing loss || id:finngen_R9_H8_HL_SEN_NAS	C-C motif chemokine 25 | Inflammation	Inverse variance weighted	7	0.00748388	0.021018787	0.721798115	-0.033712943	0.048680703	1.007511954	0.966849005	1.049885072	0.996523498
ukb-ppp-CCL26-OID20546	finngen_R9_H8_HL_SEN_NAS	Sensorineural hearing loss || id:finngen_R9_H8_HL_SEN_NAS	C-C motif chemokine 26 | Inflammation	Inverse variance weighted	2	-0.0056761	0.031316959	0.856173817	-0.067057339	0.055705138	0.994339978	0.93514158	1.057285885	0.996523498
ukb-ppp-CCL3-OID20610	finngen_R9_H8_HL_SEN_NAS	Sensorineural hearing loss || id:finngen_R9_H8_HL_SEN_NAS	C-C motif chemokine 3 | Inflammation	Inverse variance weighted	2	0.028861917	0.027949919	0.301777217	-0.025919924	0.083643758	1.029282458	0.974413113	1.087241504	0.996523498
ukb-ppp-CCL4-OID20695	finngen_R9_H8_HL_SEN_NAS	Sensorineural hearing loss || id:finngen_R9_H8_HL_SEN_NAS	C-C motif chemokine 4 | Inflammation	Inverse variance weighted	3	-0.003736305	0.041499906	0.928262056	-0.085076122	0.077603511	0.996270666	0.918442369	1.08069409	0.996523498
ukb-ppp-CCN2-OID20709	finngen_R9_H8_HL_SEN_NAS	Sensorineural hearing loss || id:finngen_R9_H8_HL_SEN_NAS	CCN family member 2 | Inflammation	Inverse variance weighted	2	-0.017689178	0.022580371	0.433399672	-0.061946705	0.02656835	0.982466357	0.939932979	1.026924435	0.996523498
ukb-ppp-CCN3-OID20299	finngen_R9_H8_HL_SEN_NAS	Sensorineural hearing loss || id:finngen_R9_H8_HL_SEN_NAS	CCN family member 3 | Cardiometabolic	Inverse variance weighted	5	0.006713676	0.034836846	0.847180081	-0.061566542	0.074993893	1.006736263	0.940290375	1.077877569	0.996523498
ukb-ppp-CCS-OID20973	finngen_R9_H8_HL_SEN_NAS	Sensorineural hearing loss || id:finngen_R9_H8_HL_SEN_NAS	Copper chaperone for superoxide dismutase | Neurology	Inverse variance weighted	7	-0.007564568	0.023093556	0.743242959	-0.052827939	0.037698802	0.992463971	0.948543206	1.038418416	0.996523498
ukb-ppp-CD101-OID31480	finngen_R9_H8_HL_SEN_NAS	Sensorineural hearing loss || id:finngen_R9_H8_HL_SEN_NAS	Immunoglobulin superfamily member 2 | Oncology_II	Inverse variance weighted	10	-0.006581665	0.017373985	0.704819318	-0.040634675	0.027471345	0.993439947	0.960179844	1.027852162	0.996523498
ukb-ppp-CD109-OID21108	finngen_R9_H8_HL_SEN_NAS	Sensorineural hearing loss || id:finngen_R9_H8_HL_SEN_NAS	CD109 antigen | Neurology	Inverse variance weighted	7	-0.013589271	0.017804197	0.445307025	-0.048485497	0.021306955	0.986502646	0.952671156	1.021535569	0.996523498
ukb-ppp-CD164L2-OID30922	finngen_R9_H8_HL_SEN_NAS	Sensorineural hearing loss || id:finngen_R9_H8_HL_SEN_NAS	CD164 sialomucin-like 2 protein | Neurology_II	Inverse variance weighted	2	0.004204313	0.051451107	0.934873568	-0.096639856	0.105048482	1.004213164	0.907882916	1.110764462	0.996523498
ukb-ppp-CD1C-OID21483	finngen_R9_H8_HL_SEN_NAS	Sensorineural hearing loss || id:finngen_R9_H8_HL_SEN_NAS	T-cell surface glycoprotein CD1c | Oncology	Inverse variance weighted	3	-0.017791355	0.11833726	0.880492831	-0.249732384	0.214149673	0.982365976	0.77900923	1.238808057	0.996523498
ukb-ppp-CD200R1-OID20595	finngen_R9_H8_HL_SEN_NAS	Sensorineural hearing loss || id:finngen_R9_H8_HL_SEN_NAS	Cell surface glycoprotein CD200 receptor 1 | Inflammation	Inverse variance weighted	6	0.005284171	0.016212943	0.744482627	-0.026493198	0.037061539	1.005298157	0.973854668	1.037756882	0.996523498
ukb-ppp-CD207-OID21298	finngen_R9_H8_HL_SEN_NAS	Sensorineural hearing loss || id:finngen_R9_H8_HL_SEN_NAS	C-type lectin domain family 4 member K | Oncology	Inverse variance weighted	4	-0.010044439	0.023113644	0.663876365	-0.055347182	0.035258303	0.990005838	0.946156603	1.035887247	0.996523498
ukb-ppp-CD209-OID20262	finngen_R9_H8_HL_SEN_NAS	Sensorineural hearing loss || id:finngen_R9_H8_HL_SEN_NAS	CD209 antigen | Cardiometabolic	Inverse variance weighted	4	0.024797943	0.02198817	0.259410464	-0.018298871	0.067894756	1.025107969	0.981867536	1.070252665	0.996523498
ukb-ppp-CD22-OID20637	finngen_R9_H8_HL_SEN_NAS	Sensorineural hearing loss || id:finngen_R9_H8_HL_SEN_NAS	B-cell receptor CD22 | Inflammation	Inverse variance weighted	2	0.027092082	0.056163622	0.629537617	-0.082988616	0.13717278	1.027462409	0.920361624	1.147026315	0.996523498
ukb-ppp-CD226-OID30556	finngen_R9_H8_HL_SEN_NAS	Sensorineural hearing loss || id:finngen_R9_H8_HL_SEN_NAS	CD226 antigen | Inflammation_II	Inverse variance weighted	2	-0.057652567	0.079770158	0.469843616	-0.214002076	0.098696942	0.943977859	0.807346709	1.103731754	0.996523498
ukb-ppp-CD244-OID20628	finngen_R9_H8_HL_SEN_NAS	Sensorineural hearing loss || id:finngen_R9_H8_HL_SEN_NAS	Natural killer cell receptor 2B4 | Inflammation	Inverse variance weighted	2	-0.023299509	0.031957458	0.46595339	-0.085936125	0.039337108	0.976969829	0.917652844	1.040121058	0.996523498
ukb-ppp-CD27-OID21527	finngen_R9_H8_HL_SEN_NAS	Sensorineural hearing loss || id:finngen_R9_H8_HL_SEN_NAS	CD27 antigen | Oncology	Inverse variance weighted	3	0.022125277	0.033058794	0.503322907	-0.042669959	0.086920514	1.022371857	0.958227592	1.090809972	0.996523498
ukb-ppp-CD274-OID20966	finngen_R9_H8_HL_SEN_NAS	Sensorineural hearing loss || id:finngen_R9_H8_HL_SEN_NAS	Programmed cell death 1 ligand 1 | Neurology	Inverse variance weighted	3	0.028834718	0.030023528	0.336851898	-0.030011397	0.087680833	1.029254463	0.970434474	1.091639651	0.996523498
ukb-ppp-CD28-OID21265	finngen_R9_H8_HL_SEN_NAS	Sensorineural hearing loss || id:finngen_R9_H8_HL_SEN_NAS	T-cell-specific surface glycoprotein CD28 | Oncology	Inverse variance weighted	3	0.008966609	0.046617644	0.847473008	-0.082403974	0.100337192	1.00900693	0.920899864	1.105543635	0.996523498
ukb-ppp-CD300A-OID30576	finngen_R9_H8_HL_SEN_NAS	Sensorineural hearing loss || id:finngen_R9_H8_HL_SEN_NAS	CMRF35-like molecule 8 | Inflammation_II	Inverse variance weighted	3	0.025789152	0.040790179	0.527230558	-0.054159599	0.105737903	1.026124569	0.947280909	1.111530509	0.996523498
ukb-ppp-CD300C-OID21010	finngen_R9_H8_HL_SEN_NAS	Sensorineural hearing loss || id:finngen_R9_H8_HL_SEN_NAS	CMRF35-like molecule 6 | Neurology	Inverse variance weighted (multiplicative random effects)	4	-0.015896531	0.036781697	0.665606311	-0.087988656	0.056195595	0.984229152	0.915771265	1.057804565	0.996523498
ukb-ppp-CD300E-OID21418	finngen_R9_H8_HL_SEN_NAS	Sensorineural hearing loss || id:finngen_R9_H8_HL_SEN_NAS	CMRF35-like molecule 2 | Oncology	Inverse variance weighted	2	-0.030691044	0.030501597	0.31431406	-0.090474175	0.029092087	0.969775144	0.913497925	1.029519395	0.996523498
ukb-ppp-CD33-OID21472	finngen_R9_H8_HL_SEN_NAS	Sensorineural hearing loss || id:finngen_R9_H8_HL_SEN_NAS	Myeloid cell surface antigen CD33 | Oncology	Inverse variance weighted	5	-0.00871969	0.032794307	0.790323665	-0.072996532	0.055557153	0.991318217	0.929604054	1.057129433	0.996523498
ukb-ppp-CD36-OID30485	finngen_R9_H8_HL_SEN_NAS	Sensorineural hearing loss || id:finngen_R9_H8_HL_SEN_NAS	Platelet glycoprotein 4 | Inflammation_II	Inverse variance weighted	2	-0.03191556	0.03131018	0.308043989	-0.093283513	0.029452393	0.968588366	0.910935202	1.029890404	0.996523498
ukb-ppp-CD38-OID21316	finngen_R9_H8_HL_SEN_NAS	Sensorineural hearing loss || id:finngen_R9_H8_HL_SEN_NAS	ADP-ribosyl cyclase/cyclic ADP-ribose hydrolase 1 | Oncology	Inverse variance weighted	2	0.091677984	0.103914566	0.377644969	-0.111994566	0.295350533	1.096011832	0.894049116	1.343597252	0.996523498
ukb-ppp-CD4-OID20584	finngen_R9_H8_HL_SEN_NAS	Sensorineural hearing loss || id:finngen_R9_H8_HL_SEN_NAS	T-cell surface glycoprotein CD4 | Inflammation	Inverse variance weighted	2	-0.003737138	0.02741007	0.891551091	-0.057460875	0.049986599	0.996269837	0.94415883	1.051257008	0.996523498
ukb-ppp-CD5-OID21449	finngen_R9_H8_HL_SEN_NAS	Sensorineural hearing loss || id:finngen_R9_H8_HL_SEN_NAS	T-cell surface glycoprotein CD5 | Oncology	Inverse variance weighted	3	0.048093574	0.050846372	0.344219755	-0.051565316	0.147752464	1.049268835	0.949741615	1.159225911	0.996523498
ukb-ppp-CD55-OID20377	finngen_R9_H8_HL_SEN_NAS	Sensorineural hearing loss || id:finngen_R9_H8_HL_SEN_NAS	Complement decay-accelerating factor | Cardiometabolic	Inverse variance weighted	4	0.022287793	0.033298894	0.503287983	-0.042978039	0.087553625	1.022538021	0.957932427	1.091500794	0.996523498
ukb-ppp-CD58-OID20716	finngen_R9_H8_HL_SEN_NAS	Sensorineural hearing loss || id:finngen_R9_H8_HL_SEN_NAS	Lymphocyte function-associated antigen 3 | Inflammation	Inverse variance weighted	3	0.042575764	0.041256797	0.302086308	-0.038287557	0.123439086	1.043495113	0.962436146	1.131381085	0.996523498
ukb-ppp-CD59-OID20339	finngen_R9_H8_HL_SEN_NAS	Sensorineural hearing loss || id:finngen_R9_H8_HL_SEN_NAS	CD59 glycoprotein | Cardiometabolic	Inverse variance weighted	3	-0.002373744	0.03508943	0.946065521	-0.071149027	0.066401539	0.997629071	0.931323089	1.068655738	0.996523498
ukb-ppp-CD6-OID20649	finngen_R9_H8_HL_SEN_NAS	Sensorineural hearing loss || id:finngen_R9_H8_HL_SEN_NAS	T-cell differentiation antigen CD6 | Inflammation	Inverse variance weighted (multiplicative random effects)	4	-0.043232601	0.053860075	0.422157613	-0.148798348	0.062333146	0.957688605	0.86174287	1.064316859	0.996523498
ukb-ppp-CD70-OID20599	finngen_R9_H8_HL_SEN_NAS	Sensorineural hearing loss || id:finngen_R9_H8_HL_SEN_NAS	CD70 antigen | Inflammation	Inverse variance weighted	3	0.009361308	0.02247307	0.677002662	-0.034685908	0.053408525	1.009405263	0.965908753	1.054860494	0.996523498
ukb-ppp-CD72-OID30641	finngen_R9_H8_HL_SEN_NAS	Sensorineural hearing loss || id:finngen_R9_H8_HL_SEN_NAS	B-cell differentiation antigen CD72 | Inflammation_II	Inverse variance weighted	2	0.053701816	0.075935218	0.479438684	-0.095131212	0.202534844	1.05516992	0.909253622	1.224502751	0.996523498
ukb-ppp-CD80-OID30291	finngen_R9_H8_HL_SEN_NAS	Sensorineural hearing loss || id:finngen_R9_H8_HL_SEN_NAS	T-lymphocyte activation antigen CD80 | Cardiometabolic_II	Inverse variance weighted (multiplicative random effects)	4	-0.039458023	0.038455448	0.304858077	-0.114830701	0.035914655	0.961310306	0.891517064	1.036567377	0.996523498
ukb-ppp-CD83-OID20565	finngen_R9_H8_HL_SEN_NAS	Sensorineural hearing loss || id:finngen_R9_H8_HL_SEN_NAS	CD83 antigen | Inflammation	Inverse variance weighted	3	0.017813498	0.04930278	0.717869069	-0.078819951	0.114446947	1.017973105	0.924206312	1.121253154	0.996523498
ukb-ppp-CDA-OID30345	finngen_R9_H8_HL_SEN_NAS	Sensorineural hearing loss || id:finngen_R9_H8_HL_SEN_NAS	Cytidine deaminase | Cardiometabolic_II	Inverse variance weighted	3	0.003976998	0.023005473	0.862752184	-0.041113729	0.049067725	1.003984917	0.959719976	1.050291479	0.996523498
ukb-ppp-CDCP1-OID20940	finngen_R9_H8_HL_SEN_NAS	Sensorineural hearing loss || id:finngen_R9_H8_HL_SEN_NAS	CUB domain-containing protein 1 | Neurology	Inverse variance weighted	3	0.028378254	0.0318947	0.373601066	-0.034135358	0.090891866	1.028784753	0.966440681	1.095150576	0.996523498
ukb-ppp-CDH15-OID21005	finngen_R9_H8_HL_SEN_NAS	Sensorineural hearing loss || id:finngen_R9_H8_HL_SEN_NAS	Cadherin-15 | Neurology	Inverse variance weighted	4	-0.015348672	0.025630525	0.549277285	-0.065584501	0.034887157	0.984768518	0.936519906	1.035502853	0.996523498
ukb-ppp-CDH17-OID20134	finngen_R9_H8_HL_SEN_NAS	Sensorineural hearing loss || id:finngen_R9_H8_HL_SEN_NAS	Cadherin-17 | Cardiometabolic	Inverse variance weighted	3	0.023914394	0.049990451	0.632380311	-0.07406689	0.121895677	1.024202636	0.928609577	1.129636249	0.996523498
ukb-ppp-CDH2-OID20170	finngen_R9_H8_HL_SEN_NAS	Sensorineural hearing loss || id:finngen_R9_H8_HL_SEN_NAS	Cadherin-2 | Cardiometabolic	Inverse variance weighted	3	-0.047336287	0.095112115	0.618703015	-0.233756033	0.139083459	0.953766604	0.791554905	1.149220009	0.996523498
ukb-ppp-CDH5-OID20243	finngen_R9_H8_HL_SEN_NAS	Sensorineural hearing loss || id:finngen_R9_H8_HL_SEN_NAS	Cadherin-5 | Cardiometabolic	Inverse variance weighted	2	-0.029804116	0.038244747	0.435803254	-0.104763819	0.045155588	0.970635647	0.900537187	1.046190622	0.996523498
ukb-ppp-CDH6-OID20157	finngen_R9_H8_HL_SEN_NAS	Sensorineural hearing loss || id:finngen_R9_H8_HL_SEN_NAS	Cadherin-6 | Cardiometabolic	Inverse variance weighted	5	-0.002870141	0.018138121	0.87426921	-0.038420858	0.032680576	0.997133974	0.962307861	1.033220451	0.996523498
ukb-ppp-CDHR1-OID20808	finngen_R9_H8_HL_SEN_NAS	Sensorineural hearing loss || id:finngen_R9_H8_HL_SEN_NAS	Cadherin-related family member 1 | Neurology	Inverse variance weighted	4	0.018476842	0.036296034	0.6107105	-0.052663385	0.08961707	1.018648595	0.948699305	1.093755371	0.996523498
ukb-ppp-CDKN1A-OID21319	finngen_R9_H8_HL_SEN_NAS	Sensorineural hearing loss || id:finngen_R9_H8_HL_SEN_NAS	Cyclin-dependent kinase inhibitor 1 | Oncology	Inverse variance weighted	2	0.015760251	0.065295926	0.809271056	-0.112219764	0.143740265	1.015885098	0.893847801	1.154584183	0.996523498
ukb-ppp-CDON-OID20754	finngen_R9_H8_HL_SEN_NAS	Sensorineural hearing loss || id:finngen_R9_H8_HL_SEN_NAS	Cell adhesion molecule-related/down-regulated by oncogenes | Inflammation	Inverse variance weighted	3	-0.005884424	0.057938415	0.919103214	-0.119443718	0.107674871	0.994132856	0.887413952	1.113685595	0.996523498
ukb-ppp-CDSN-OID20667	finngen_R9_H8_HL_SEN_NAS	Sensorineural hearing loss || id:finngen_R9_H8_HL_SEN_NAS	Corneodesmosin | Inflammation	Inverse variance weighted	2	-0.011920289	0.073145329	0.870544259	-0.155285134	0.131444555	0.988150476	0.85617102	1.140474672	0.996523498
ukb-ppp-CEACAM19-OID31443	finngen_R9_H8_HL_SEN_NAS	Sensorineural hearing loss || id:finngen_R9_H8_HL_SEN_NAS	Carcinoembryonic antigen-related cell adhesion molecule 19 | Oncology_II	Inverse variance weighted	2	-0.027642814	0.063683453	0.664240602	-0.152462381	0.097176753	0.972735752	0.858591193	1.102055148	0.996523498
ukb-ppp-CEACAM20-OID31308	finngen_R9_H8_HL_SEN_NAS	Sensorineural hearing loss || id:finngen_R9_H8_HL_SEN_NAS	Carcinoembryonic antigen-related cell adhesion molecule 20 | Oncology_II	Inverse variance weighted	2	-0.011826765	0.073026426	0.87134377	-0.15495856	0.13130503	0.988242896	0.856450668	1.140315559	0.996523498
ukb-ppp-CEACAM21-OID20548	finngen_R9_H8_HL_SEN_NAS	Sensorineural hearing loss || id:finngen_R9_H8_HL_SEN_NAS	Carcinoembryonic antigen-related cell adhesion molecule 21 | Inflammation	Inverse variance weighted	16	0.006489827	0.01012654	0.521605182	-0.013358193	0.026337846	1.006510931	0.986730632	1.026687752	0.996523498
ukb-ppp-CEACAM5-OID21171	finngen_R9_H8_HL_SEN_NAS	Sensorineural hearing loss || id:finngen_R9_H8_HL_SEN_NAS	Carcinoembryonic antigen-related cell adhesion molecule 5 | Oncology	Inverse variance weighted	4	-0.010977279	0.037500947	0.769736156	-0.084479135	0.062524578	0.989082752	0.918990829	1.064520623	0.996523498
ukb-ppp-CELA2A-OID30411	finngen_R9_H8_HL_SEN_NAS	Sensorineural hearing loss || id:finngen_R9_H8_HL_SEN_NAS	Chymotrypsin-like elastase family member 2A | Cardiometabolic_II	Inverse variance weighted	3	0.093651801	0.124133196	0.450581419	-0.149649262	0.336952865	1.098177295	0.861009912	1.400673041	0.996523498
ukb-ppp-CELSR2-OID30593	finngen_R9_H8_HL_SEN_NAS	Sensorineural hearing loss || id:finngen_R9_H8_HL_SEN_NAS	Cadherin EGF LAG seven-pass G-type receptor 2 | Inflammation_II	Inverse variance weighted	5	0.001687402	0.032413623	0.958482146	-0.0618433	0.065218104	1.001688826	0.940030178	1.067391801	0.996523498
ukb-ppp-CEMIP2-OID30499	finngen_R9_H8_HL_SEN_NAS	Sensorineural hearing loss || id:finngen_R9_H8_HL_SEN_NAS	Cell surface hyaluronidase | Inflammation_II	Inverse variance weighted	2	0.007962313	0.086545179	0.926696605	-0.161666238	0.177590864	1.007994096	0.850725097	1.194336575	0.996523498
ukb-ppp-CEP85-OID21241	finngen_R9_H8_HL_SEN_NAS	Sensorineural hearing loss || id:finngen_R9_H8_HL_SEN_NAS	Centrosomal protein of 85 kDa | Oncology	Inverse variance weighted	2	-0.061052997	0.10028551	0.54266244	-0.257612596	0.135506602	0.94077338	0.772894596	1.145116755	0.996523498
ukb-ppp-CES1-OID20244	finngen_R9_H8_HL_SEN_NAS	Sensorineural hearing loss || id:finngen_R9_H8_HL_SEN_NAS	Liver carboxylesterase 1 | Cardiometabolic	Inverse variance weighted	5	-0.026064509	0.023974454	0.276957963	-0.073054439	0.020925421	0.974272238	0.929550225	1.021145892	0.996523498
ukb-ppp-CES2-OID21366	finngen_R9_H8_HL_SEN_NAS	Sensorineural hearing loss || id:finngen_R9_H8_HL_SEN_NAS	Cocaine esterase | Oncology	Inverse variance weighted	2	0.011172517	0.066573258	0.866722606	-0.119311068	0.141656102	1.011235163	0.887531675	1.152180348	0.996523498
ukb-ppp-CFB-OID30755	finngen_R9_H8_HL_SEN_NAS	Sensorineural hearing loss || id:finngen_R9_H8_HL_SEN_NAS	Complement factor B | Inflammation_II	Inverse variance weighted	3	0.01229679	0.020475988	0.548141853	-0.027836146	0.052429726	1.012372706	0.972547709	1.053828503	0.996523498
ukb-ppp-CFH-OID30790	finngen_R9_H8_HL_SEN_NAS	Sensorineural hearing loss || id:finngen_R9_H8_HL_SEN_NAS	Complement factor H | Inflammation_II	Inverse variance weighted	2	0.010716778	0.029694351	0.718172027	-0.047484151	0.068917707	1.010774408	0.953625587	1.071348041	0.996523498
ukb-ppp-CFHR4-OID30758	finngen_R9_H8_HL_SEN_NAS	Sensorineural hearing loss || id:finngen_R9_H8_HL_SEN_NAS	Complement factor H-related protein 4 | Inflammation_II	Inverse variance weighted	9	-0.01367771	0.015112886	0.365446163	-0.043298967	0.015943546	0.986415404	0.957625049	1.016071323	0.996523498
ukb-ppp-CFHR5-OID30716	finngen_R9_H8_HL_SEN_NAS	Sensorineural hearing loss || id:finngen_R9_H8_HL_SEN_NAS	Complement factor H-related protein 5 | Inflammation_II	Inverse variance weighted	7	-0.009490605	0.016668003	0.569091067	-0.04215989	0.023178681	0.990554289	0.958716479	1.023449394	0.996523498
ukb-ppp-CGREF1-OID20152	finngen_R9_H8_HL_SEN_NAS	Sensorineural hearing loss || id:finngen_R9_H8_HL_SEN_NAS	Cell growth regulator with EF hand domain protein 1 | Cardiometabolic	Inverse variance weighted	12	-0.011786852	0.020858256	0.572010592	-0.052669034	0.02909533	0.988282341	0.948693946	1.029522734	0.996523498
ukb-ppp-CHCHD10-OID31116	finngen_R9_H8_HL_SEN_NAS	Sensorineural hearing loss || id:finngen_R9_H8_HL_SEN_NAS	Coiled-coil-helix-coiled-coil-helix domain-containing protein 10, mitochondrial | Neurology_II	Inverse variance weighted	2	-0.072708521	0.077639888	0.349023994	-0.2248827	0.079465659	0.929871829	0.79860989	1.082708378	0.996523498
ukb-ppp-CHGA-OID30403	finngen_R9_H8_HL_SEN_NAS	Sensorineural hearing loss || id:finngen_R9_H8_HL_SEN_NAS	Chromogranin-A | Cardiometabolic_II	Inverse variance weighted	2	-0.024490535	0.073614539	0.739371232	-0.168775032	0.119793962	0.975806925	0.844698912	1.127264568	0.996523498
ukb-ppp-CHGB-OID21038	finngen_R9_H8_HL_SEN_NAS	Sensorineural hearing loss || id:finngen_R9_H8_HL_SEN_NAS	Secretogranin-1 | Neurology	Inverse variance weighted	6	-0.00687321	0.01760985	0.696311149	-0.041388516	0.027642097	0.993150357	0.959456294	1.028027684	0.996523498
ukb-ppp-CHI3L1-OID20399	finngen_R9_H8_HL_SEN_NAS	Sensorineural hearing loss || id:finngen_R9_H8_HL_SEN_NAS	Chitinase-3-like protein 1 | Cardiometabolic	Inverse variance weighted	7	-0.003546412	0.016247865	0.82721919	-0.035392228	0.028299403	0.996459869	0.965226753	1.028703636	0.996523498
ukb-ppp-CHIT1-OID20312	finngen_R9_H8_HL_SEN_NAS	Sensorineural hearing loss || id:finngen_R9_H8_HL_SEN_NAS	Chitotriosidase-1 | Cardiometabolic	Inverse variance weighted	10	-0.003530827	0.0140124	0.801057479	-0.030995131	0.023933476	0.996475399	0.969480294	1.024222181	0.996523498
ukb-ppp-CHMP1A-OID20930	finngen_R9_H8_HL_SEN_NAS	Sensorineural hearing loss || id:finngen_R9_H8_HL_SEN_NAS	Charged multivesicular body protein 1a | Neurology	Inverse variance weighted	2	0.084651137	0.077196893	0.272833149	-0.066654774	0.235957048	1.08833732	0.935518111	1.266119927	0.996523498
ukb-ppp-CHMP6-OID30327	finngen_R9_H8_HL_SEN_NAS	Sensorineural hearing loss || id:finngen_R9_H8_HL_SEN_NAS	Charged multivesicular body protein 6 | Cardiometabolic_II	Inverse variance weighted	2	-0.03741177	0.04674045	0.423470231	-0.129023052	0.054199512	0.963279404	0.878953704	1.055695205	0.996523498
ukb-ppp-CIT-OID30970	finngen_R9_H8_HL_SEN_NAS	Sensorineural hearing loss || id:finngen_R9_H8_HL_SEN_NAS	Citron Rho-interacting kinase | Neurology_II	Inverse variance weighted	2	0.102875303	0.217321665	0.635943496	-0.32307516	0.528825767	1.108353193	0.723919443	1.696938536	0.996523498
ukb-ppp-CKAP4-OID20617	finngen_R9_H8_HL_SEN_NAS	Sensorineural hearing loss || id:finngen_R9_H8_HL_SEN_NAS	Cytoskeleton-associated protein 4 | Inflammation	Inverse variance weighted	2	-0.020068446	0.038554378	0.602699007	-0.095635026	0.055498135	0.980131585	0.908795642	1.057067046	0.996523498
ukb-ppp-CLEC10A-OID20928	finngen_R9_H8_HL_SEN_NAS	Sensorineural hearing loss || id:finngen_R9_H8_HL_SEN_NAS	C-type lectin domain family 10 member A | Neurology	Inverse variance weighted	4	-0.011118885	0.016069107	0.488973952	-0.042614335	0.020376565	0.988942701	0.958280894	1.020585585	0.996523498
ukb-ppp-CLEC12A-OID30552	finngen_R9_H8_HL_SEN_NAS	Sensorineural hearing loss || id:finngen_R9_H8_HL_SEN_NAS	C-type lectin domain family 12 member A | Inflammation_II	Inverse variance weighted	3	-0.014617985	0.028258788	0.604953818	-0.070005209	0.040769239	0.985488339	0.932388963	1.041611715	0.996523498
ukb-ppp-CLEC1A-OID20099	finngen_R9_H8_HL_SEN_NAS	Sensorineural hearing loss || id:finngen_R9_H8_HL_SEN_NAS	C-type lectin domain family 1 member A | Cardiometabolic	Inverse variance weighted	3	-0.025607477	0.034775975	0.461514434	-0.093768388	0.042553434	0.974717613	0.910493619	1.043471811	0.996523498
ukb-ppp-CLEC3B-OID30756	finngen_R9_H8_HL_SEN_NAS	Sensorineural hearing loss || id:finngen_R9_H8_HL_SEN_NAS	Tetranectin | Inflammation_II	Inverse variance weighted	3	0.04105626	0.037342424	0.271570299	-0.032134892	0.114247411	1.041910721	0.968375947	1.121029446	0.996523498
ukb-ppp-CLEC4G-OID20590	finngen_R9_H8_HL_SEN_NAS	Sensorineural hearing loss || id:finngen_R9_H8_HL_SEN_NAS	C-type lectin domain family 4 member G | Inflammation	Inverse variance weighted	2	0.029469498	0.108781734	0.786464221	-0.1837427	0.242681696	1.029908021	0.832149889	1.27466283	0.996523498
ukb-ppp-CLEC4M-OID30405	finngen_R9_H8_HL_SEN_NAS	Sensorineural hearing loss || id:finngen_R9_H8_HL_SEN_NAS	C-type lectin domain family 4 member M | Cardiometabolic_II	Inverse variance weighted (multiplicative random effects)	4	0.010505071	0.034343759	0.759695969	-0.056808696	0.077818838	1.010560443	0.944774791	1.080926818	0.996523498
ukb-ppp-CLEC5A-OID20165	finngen_R9_H8_HL_SEN_NAS	Sensorineural hearing loss || id:finngen_R9_H8_HL_SEN_NAS	C-type lectin domain family 5 member A | Cardiometabolic	Inverse variance weighted (multiplicative random effects)	3	-0.020278723	0.057893553	0.726131567	-0.133750087	0.093192641	0.979925508	0.874808664	1.097673172	0.996523498
ukb-ppp-CLIP2-OID20559	finngen_R9_H8_HL_SEN_NAS	Sensorineural hearing loss || id:finngen_R9_H8_HL_SEN_NAS	CAP-Gly domain-containing linker protein 2 | Inflammation	Inverse variance weighted	2	0.054702199	0.060780579	0.368123071	-0.064427736	0.173832133	1.056226022	0.937603867	1.189855812	0.996523498
ukb-ppp-CLMP-OID21419	finngen_R9_H8_HL_SEN_NAS	Sensorineural hearing loss || id:finngen_R9_H8_HL_SEN_NAS	CXADR-like membrane protein | Oncology	Inverse variance weighted	4	-0.008500568	0.026286747	0.746408639	-0.060022592	0.043021456	0.99153546	0.941743258	1.043960294	0.996523498
ukb-ppp-CLSTN2-OID20664	finngen_R9_H8_HL_SEN_NAS	Sensorineural hearing loss || id:finngen_R9_H8_HL_SEN_NAS	Calsyntenin-2 | Inflammation	Inverse variance weighted (multiplicative random effects)	8	-0.016154488	0.036378297	0.656992419	-0.08745595	0.055146974	0.983975296	0.916259232	1.05669591	0.996523498
ukb-ppp-CNDP1-OID20347	finngen_R9_H8_HL_SEN_NAS	Sensorineural hearing loss || id:finngen_R9_H8_HL_SEN_NAS	Beta-Ala-His dipeptidase | Cardiometabolic	Inverse variance weighted	5	0.007817367	0.030422579	0.797210124	-0.051810888	0.067445623	1.007848003	0.949508413	1.069772087	0.996523498
ukb-ppp-CNPY4-OID21317	finngen_R9_H8_HL_SEN_NAS	Sensorineural hearing loss || id:finngen_R9_H8_HL_SEN_NAS	Protein canopy homolog 4 | Oncology	Inverse variance weighted	2	-0.062291599	0.055123126	0.258457363	-0.170332925	0.045749727	0.939608858	0.843383986	1.046812389	0.996523498
ukb-ppp-CNTN2-OID21426	finngen_R9_H8_HL_SEN_NAS	Sensorineural hearing loss || id:finngen_R9_H8_HL_SEN_NAS	Contactin-2 | Oncology	Inverse variance weighted	5	0.006338847	0.014701253	0.666339435	-0.022475609	0.035153303	1.00635898	0.977775086	1.035778485	0.996523498
ukb-ppp-CNTN4-OID21117	finngen_R9_H8_HL_SEN_NAS	Sensorineural hearing loss || id:finngen_R9_H8_HL_SEN_NAS	Contactin-4 | Neurology	Inverse variance weighted	4	-0.013765026	0.021987979	0.531298489	-0.056861466	0.029331413	0.986329278	0.944724937	1.029765815	0.996523498
ukb-ppp-CNTN5-OID21006	finngen_R9_H8_HL_SEN_NAS	Sensorineural hearing loss || id:finngen_R9_H8_HL_SEN_NAS	Contactin-5 | Neurology	Inverse variance weighted	6	-0.014671212	0.02242343	0.512931133	-0.058621135	0.029278711	0.985435886	0.943063996	1.029711546	0.996523498
ukb-ppp-COCH-OID30305	finngen_R9_H8_HL_SEN_NAS	Sensorineural hearing loss || id:finngen_R9_H8_HL_SEN_NAS	Cochlin | Cardiometabolic_II	Inverse variance weighted	5	-0.004177448	0.024630389	0.865320451	-0.052453011	0.044098115	0.995831266	0.948898908	1.045084889	0.996523498
ukb-ppp-COL15A1-OID30396	finngen_R9_H8_HL_SEN_NAS	Sensorineural hearing loss || id:finngen_R9_H8_HL_SEN_NAS	Collagen alpha-1(XV) chain | Cardiometabolic_II	Inverse variance weighted	2	-0.01694608	0.045487804	0.709489966	-0.106102175	0.072210016	0.983196698	0.899332754	1.074881062	0.996523498
ukb-ppp-COL24A1-OID31464	finngen_R9_H8_HL_SEN_NAS	Sensorineural hearing loss || id:finngen_R9_H8_HL_SEN_NAS	Collagen alpha-1(XXIV) chain | Oncology_II	Inverse variance weighted	3	0.003707217	0.029588365	0.900291533	-0.054285978	0.061700412	1.003714098	0.947161201	1.063643643	0.996523498
ukb-ppp-COL28A1-OID30969	finngen_R9_H8_HL_SEN_NAS	Sensorineural hearing loss || id:finngen_R9_H8_HL_SEN_NAS	Collagen alpha-1(XXVIII) chain | Neurology_II	Inverse variance weighted	4	-0.001661878	0.021820024	0.939289444	-0.044429124	0.041105369	0.998339502	0.956543394	1.04196189	0.996523498
ukb-ppp-COL2A1-OID30286	finngen_R9_H8_HL_SEN_NAS	Sensorineural hearing loss || id:finngen_R9_H8_HL_SEN_NAS	Collagen alpha-1(II) chain | Cardiometabolic_II	Inverse variance weighted	4	0.004212249	0.02124557	0.842837883	-0.037429068	0.045853565	1.004221133	0.963262742	1.046921094	0.996523498
ukb-ppp-COMP-OID20405	finngen_R9_H8_HL_SEN_NAS	Sensorineural hearing loss || id:finngen_R9_H8_HL_SEN_NAS	Cartilage oligomeric matrix protein | Cardiometabolic	Inverse variance weighted	3	0.025231593	0.04288321	0.556277732	-0.058819498	0.109282683	1.025552603	0.942876945	1.115477633	0.996523498
ukb-ppp-COMT-OID20086	finngen_R9_H8_HL_SEN_NAS	Sensorineural hearing loss || id:finngen_R9_H8_HL_SEN_NAS	Catechol O-methyltransferase | Cardiometabolic	Inverse variance weighted	5	0.003584767	0.023872858	0.880637756	-0.043206034	0.050375568	1.0035912	0.957714049	1.051665994	0.996523498
ukb-ppp-CPA2-OID21060	finngen_R9_H8_HL_SEN_NAS	Sensorineural hearing loss || id:finngen_R9_H8_HL_SEN_NAS	Carboxypeptidase A2 | Neurology	Inverse variance weighted	4	-0.012852516	0.044161018	0.771022573	-0.099408112	0.073703079	0.987229725	0.905373139	1.076487127	0.996523498
ukb-ppp-CPB2-OID30734	finngen_R9_H8_HL_SEN_NAS	Sensorineural hearing loss || id:finngen_R9_H8_HL_SEN_NAS	Carboxypeptidase B2 | Inflammation_II	Inverse variance weighted	4	0.035530032	0.033463308	0.288344243	-0.030058052	0.101118116	1.036168766	0.970389199	1.106407319	0.996523498
ukb-ppp-CPE-OID21392	finngen_R9_H8_HL_SEN_NAS	Sensorineural hearing loss || id:finngen_R9_H8_HL_SEN_NAS	Carboxypeptidase E | Oncology	Inverse variance weighted	3	0.016786216	0.039838769	0.673496759	-0.061297771	0.094870203	1.016927896	0.940543132	1.099516132	0.996523498
ukb-ppp-CPM-OID21054	finngen_R9_H8_HL_SEN_NAS	Sensorineural hearing loss || id:finngen_R9_H8_HL_SEN_NAS	Carboxypeptidase M | Neurology	Inverse variance weighted	3	-0.022724352	0.072100719	0.752628699	-0.164041762	0.118593057	0.977531901	0.848706578	1.125911643	0.996523498
ukb-ppp-CPQ-OID30406	finngen_R9_H8_HL_SEN_NAS	Sensorineural hearing loss || id:finngen_R9_H8_HL_SEN_NAS	Carboxypeptidase Q | Cardiometabolic_II	Inverse variance weighted	7	-0.002214841	0.021809734	0.919111582	-0.04496192	0.040532237	0.99778761	0.956033887	1.04136488	0.996523498
ukb-ppp-CPVL-OID21435	finngen_R9_H8_HL_SEN_NAS	Sensorineural hearing loss || id:finngen_R9_H8_HL_SEN_NAS	Probable serine carboxypeptidase CPVL | Oncology	Inverse variance weighted	6	0.012195488	0.024975738	0.625342036	-0.036756958	0.061147934	1.012270156	0.963910377	1.063056165	0.996523498
ukb-ppp-CPXM1-OID21479	finngen_R9_H8_HL_SEN_NAS	Sensorineural hearing loss || id:finngen_R9_H8_HL_SEN_NAS	Probable carboxypeptidase X1 | Oncology	Inverse variance weighted	2	0.003336586	0.026834908	0.901048028	-0.049259832	0.055933005	1.003342159	0.951933754	1.057526832	0.996523498
ukb-ppp-CPXM2-OID30322	finngen_R9_H8_HL_SEN_NAS	Sensorineural hearing loss || id:finngen_R9_H8_HL_SEN_NAS	Inactive carboxypeptidase-like protein X2 | Cardiometabolic_II	Inverse variance weighted	4	-0.002641674	0.039177697	0.946240973	-0.079429961	0.074146613	0.997361812	0.923642709	1.07696469	0.996523498
ukb-ppp-CR2-OID20393	finngen_R9_H8_HL_SEN_NAS	Sensorineural hearing loss || id:finngen_R9_H8_HL_SEN_NAS	Complement receptor type 2 | Cardiometabolic	Inverse variance weighted	4	-0.037072358	0.046738629	0.427670321	-0.128680071	0.054535356	0.963606409	0.879255219	1.056049814	0.996523498
ukb-ppp-CREG1-OID21515	finngen_R9_H8_HL_SEN_NAS	Sensorineural hearing loss || id:finngen_R9_H8_HL_SEN_NAS	Protein CREG1 | Oncology	Inverse variance weighted	2	0.010009172	0.049447966	0.839589747	-0.086908842	0.106927186	1.010059431	0.916760662	1.11285322	0.996523498
ukb-ppp-CRELD1-OID30619	finngen_R9_H8_HL_SEN_NAS	Sensorineural hearing loss || id:finngen_R9_H8_HL_SEN_NAS	Protein disulfide isomerase CRELD1 | Inflammation_II	Inverse variance weighted	7	0.018072909	0.022514763	0.422140213	-0.026056026	0.062201844	1.018237213	0.974280503	1.064177121	0.996523498
ukb-ppp-CRELD2-OID20751	finngen_R9_H8_HL_SEN_NAS	Sensorineural hearing loss || id:finngen_R9_H8_HL_SEN_NAS	Protein disulfide isomerase CRELD2 | Inflammation	Inverse variance weighted	4	-0.013946126	0.020507392	0.496470525	-0.054140614	0.026248363	0.986150671	0.947298893	1.026595885	0.996523498
ukb-ppp-CRHBP-OID20747	finngen_R9_H8_HL_SEN_NAS	Sensorineural hearing loss || id:finngen_R9_H8_HL_SEN_NAS	Corticotropin-releasing factor-binding protein | Inflammation	Inverse variance weighted	5	0.019030006	0.017979384	0.289857246	-0.016209586	0.054269598	1.01921223	0.983921082	1.055769197	0.996523498
ukb-ppp-CRIM1-OID20701	finngen_R9_H8_HL_SEN_NAS	Sensorineural hearing loss || id:finngen_R9_H8_HL_SEN_NAS	Cysteine-rich motor neuron 1 protein | Inflammation	Inverse variance weighted	3	0.008225562	0.054859609	0.880813223	-0.099299273	0.115750396	1.008259484	0.905471684	1.122715603	0.996523498
ukb-ppp-CRIP2-OID20901	finngen_R9_H8_HL_SEN_NAS	Sensorineural hearing loss || id:finngen_R9_H8_HL_SEN_NAS	Cysteine-rich protein 2 | Neurology	Inverse variance weighted	2	0.011586894	0.092744076	0.900575757	-0.170191496	0.193365283	1.011654282	0.843503274	1.21332592	0.996523498
ukb-ppp-CRISP3-OID30715	finngen_R9_H8_HL_SEN_NAS	Sensorineural hearing loss || id:finngen_R9_H8_HL_SEN_NAS	Cysteine-rich secretory protein 3 | Inflammation_II	Inverse variance weighted	8	0.013921278	0.016337404	0.3941526	-0.018100033	0.045942589	1.01401863	0.982062789	1.047014299	0.996523498
ukb-ppp-CRTAC1-OID20279	finngen_R9_H8_HL_SEN_NAS	Sensorineural hearing loss || id:finngen_R9_H8_HL_SEN_NAS	Cartilage acidic protein 1 | Cardiometabolic	Inverse variance weighted	5	-0.006373682	0.019753953	0.746957668	-0.04509143	0.032344065	0.993646587	0.955910079	1.03287282	0.996523498
ukb-ppp-CRYGD-OID31144	finngen_R9_H8_HL_SEN_NAS	Sensorineural hearing loss || id:finngen_R9_H8_HL_SEN_NAS	Gamma-crystallin D | Neurology_II	Inverse variance weighted	8	0.004759037	0.020152933	0.813319298	-0.034740712	0.044258785	1.004770379	0.965855819	1.045252816	0.996523498
ukb-ppp-CRYZL1-OID30272	finngen_R9_H8_HL_SEN_NAS	Sensorineural hearing loss || id:finngen_R9_H8_HL_SEN_NAS	Quinone oxidoreductase-like protein 1 | Cardiometabolic_II	Inverse variance weighted	2	0.015103292	0.087784327	0.863398236	-0.15695399	0.187160573	1.015217923	0.854743385	1.205820892	0.996523498
ukb-ppp-CSF1-OID20719	finngen_R9_H8_HL_SEN_NAS	Sensorineural hearing loss || id:finngen_R9_H8_HL_SEN_NAS	Macrophage colony-stimulating factor 1 | Inflammation	Inverse variance weighted	2	-0.029075565	0.08277805	0.725402844	-0.191320543	0.133169413	0.971343062	0.82586782	1.142443527	0.996523498
ukb-ppp-CSF2RB-OID30553	finngen_R9_H8_HL_SEN_NAS	Sensorineural hearing loss || id:finngen_R9_H8_HL_SEN_NAS	Cytokine receptor common subunit beta | Inflammation_II	Inverse variance weighted	9	0.008475776	0.017015216	0.618392995	-0.024874048	0.0418256	1.008511797	0.975432762	1.042712614	0.996523498
ukb-ppp-CSPG4-OID30397	finngen_R9_H8_HL_SEN_NAS	Sensorineural hearing loss || id:finngen_R9_H8_HL_SEN_NAS	Chondroitin sulfate proteoglycan 4 | Cardiometabolic_II	Inverse variance weighted	2	-0.009454672	0.060480462	0.875776016	-0.127996378	0.109087033	0.990589883	0.879856566	1.115259411	0.996523498
ukb-ppp-CST1-OID30581	finngen_R9_H8_HL_SEN_NAS	Sensorineural hearing loss || id:finngen_R9_H8_HL_SEN_NAS	Cystatin-SN | Inflammation_II	Inverse variance weighted	5	-0.003559147	0.026759342	0.894188821	-0.056007457	0.048889164	0.99644718	0.945532085	1.050103954	0.996523498
ukb-ppp-CST3-OID20400	finngen_R9_H8_HL_SEN_NAS	Sensorineural hearing loss || id:finngen_R9_H8_HL_SEN_NAS	Cystatin-C | Cardiometabolic	Inverse variance weighted	2	-0.013963422	0.034847518	0.688640546	-0.082264557	0.054337712	0.986133614	0.921028262	1.055841113	0.996523498
ukb-ppp-CST7-OID20704	finngen_R9_H8_HL_SEN_NAS	Sensorineural hearing loss || id:finngen_R9_H8_HL_SEN_NAS	Cystatin-F | Inflammation	Inverse variance weighted	6	-0.003970123	0.020196008	0.844156549	-0.043554298	0.035614052	0.996037748	0.957380569	1.036255829	0.996523498
ukb-ppp-CSTB-OID20294	finngen_R9_H8_HL_SEN_NAS	Sensorineural hearing loss || id:finngen_R9_H8_HL_SEN_NAS	Cystatin-B | Cardiometabolic	Inverse variance weighted	4	-0.019318081	0.023178273	0.404587366	-0.064747497	0.026111335	0.980867318	0.937304106	1.026455223	0.996523498
ukb-ppp-CTBS-OID30710	finngen_R9_H8_HL_SEN_NAS	Sensorineural hearing loss || id:finngen_R9_H8_HL_SEN_NAS	Di-N-acetylchitobiase | Inflammation_II	Inverse variance weighted	5	-0.021243208	0.018617064	0.253844493	-0.057732655	0.015246238	0.978980839	0.943902262	1.015363055	0.996523498
ukb-ppp-CTRB1-OID21150	finngen_R9_H8_HL_SEN_NAS	Sensorineural hearing loss || id:finngen_R9_H8_HL_SEN_NAS	Chymotrypsinogen B | Neurology	Inverse variance weighted (multiplicative random effects)	5	0.033542439	0.04665343	0.47215911	-0.057898284	0.124983162	1.034111329	0.943745936	1.133129373	0.996523498
ukb-ppp-CTSB-OID20276	finngen_R9_H8_HL_SEN_NAS	Sensorineural hearing loss || id:finngen_R9_H8_HL_SEN_NAS	Cathepsin B | Cardiometabolic	Inverse variance weighted	7	0.021459718	0.025906924	0.407478502	-0.029317854	0.072237289	1.021691633	0.971107745	1.074910378	0.996523498
ukb-ppp-CTSD-OID20358	finngen_R9_H8_HL_SEN_NAS	Sensorineural hearing loss || id:finngen_R9_H8_HL_SEN_NAS	Cathepsin D | Cardiometabolic	Inverse variance weighted (multiplicative random effects)	3	-0.004019001	0.060101649	0.946685151	-0.121818232	0.113780231	0.995989065	0.885309274	1.120505846	0.996523498
ukb-ppp-CTSE-OID30628	finngen_R9_H8_HL_SEN_NAS	Sensorineural hearing loss || id:finngen_R9_H8_HL_SEN_NAS	Cathepsin E | Inflammation_II	Inverse variance weighted	5	-0.017302474	0.023140807	0.454638713	-0.062658455	0.028053507	0.982846354	0.93926422	1.028450712	0.996523498
ukb-ppp-CTSO-OID20660	finngen_R9_H8_HL_SEN_NAS	Sensorineural hearing loss || id:finngen_R9_H8_HL_SEN_NAS	Cathepsin O | Inflammation	Inverse variance weighted	4	0.017579213	0.046717738	0.706704571	-0.073987553	0.109145979	1.017734637	0.928683253	1.115325153	0.996523498
ukb-ppp-CTSZ-OID20365	finngen_R9_H8_HL_SEN_NAS	Sensorineural hearing loss || id:finngen_R9_H8_HL_SEN_NAS	Cathepsin Z | Cardiometabolic	Inverse variance weighted	2	-0.005171964	0.026090298	0.842862591	-0.056308948	0.04596502	0.994841388	0.945247058	1.047037785	0.996523498
ukb-ppp-CX3CL1-OID20976	finngen_R9_H8_HL_SEN_NAS	Sensorineural hearing loss || id:finngen_R9_H8_HL_SEN_NAS	Fractalkine | Neurology	Inverse variance weighted	3	0.038915532	0.042603939	0.361018707	-0.044588189	0.122419252	1.03968266	0.956391253	1.130227853	0.996523498
ukb-ppp-CXADR-OID20561	finngen_R9_H8_HL_SEN_NAS	Sensorineural hearing loss || id:finngen_R9_H8_HL_SEN_NAS	Coxsackievirus and adenovirus receptor | Inflammation	Inverse variance weighted	2	-0.056734741	0.086436601	0.511583491	-0.226150478	0.112680997	0.944844665	0.797598071	1.119274824	0.996523498
ukb-ppp-CXCL12-OID20464	finngen_R9_H8_HL_SEN_NAS	Sensorineural hearing loss || id:finngen_R9_H8_HL_SEN_NAS	Stromal cell-derived factor 1 | Inflammation	Inverse variance weighted	2	0.126955168	0.138129614	0.358042362	-0.143778875	0.39768921	1.135366115	0.866079238	1.488381385	0.996523498
ukb-ppp-CXCL16-OID20282	finngen_R9_H8_HL_SEN_NAS	Sensorineural hearing loss || id:finngen_R9_H8_HL_SEN_NAS	C-X-C motif chemokine 16 | Cardiometabolic	Inverse variance weighted	2	-0.047161115	0.156834657	0.763638731	-0.354557042	0.260234813	0.953933693	0.701484102	1.297234659	0.996523498
ukb-ppp-CXCL6-OID20613	finngen_R9_H8_HL_SEN_NAS	Sensorineural hearing loss || id:finngen_R9_H8_HL_SEN_NAS	C-X-C motif chemokine 6 | Inflammation	Inverse variance weighted	4	0.020797093	0.023712213	0.3804527	-0.025678845	0.06727303	1.021014859	0.974648052	1.069587468	0.996523498
ukb-ppp-CXCL8-OID20153	finngen_R9_H8_HL_SEN_NAS	Sensorineural hearing loss || id:finngen_R9_H8_HL_SEN_NAS	Interleukin-8 | Cardiometabolic	Inverse variance weighted	2	-0.046346472	0.100044488	0.643178997	-0.242433668	0.149740724	0.954711124	0.784715798	1.161533046	0.996523498
ukb-ppp-CXCL8-OID20631	finngen_R9_H8_HL_SEN_NAS	Sensorineural hearing loss || id:finngen_R9_H8_HL_SEN_NAS	Interleukin-8 | Inflammation	Inverse variance weighted	2	-0.049216765	0.100171231	0.623195649	-0.245552376	0.147118847	0.951974753	0.78227231	1.158491638	0.996523498
ukb-ppp-CXCL8-OID20997	finngen_R9_H8_HL_SEN_NAS	Sensorineural hearing loss || id:finngen_R9_H8_HL_SEN_NAS	Interleukin-8 | Neurology	Inverse variance weighted	2	-0.050076267	0.099182128	0.613634667	-0.244473237	0.144320704	0.95115688	0.783116946	1.155254544	0.996523498
ukb-ppp-CXCL8-OID21430	finngen_R9_H8_HL_SEN_NAS	Sensorineural hearing loss || id:finngen_R9_H8_HL_SEN_NAS	Interleukin-8 | Oncology	Inverse variance weighted	2	-0.048906366	0.097215889	0.614915282	-0.239449508	0.141636776	0.95227029	0.787061012	1.152158081	0.996523498
ukb-ppp-CYTL1-OID30374	finngen_R9_H8_HL_SEN_NAS	Sensorineural hearing loss || id:finngen_R9_H8_HL_SEN_NAS	Cytokine-like protein 1 | Cardiometabolic_II	Inverse variance weighted	6	-0.00819441	0.012662646	0.517546141	-0.033013196	0.016624375	0.991839072	0.967525792	1.016763329	0.996523498
ukb-ppp-DBH-OID30703	finngen_R9_H8_HL_SEN_NAS	Sensorineural hearing loss || id:finngen_R9_H8_HL_SEN_NAS	Dopamine beta-hydroxylase | Inflammation_II	Inverse variance weighted	6	-0.005670042	0.015825289	0.720126315	-0.036687609	0.025347524	0.994346002	0.963977226	1.025671504	0.996523498
ukb-ppp-DBI-OID21143	finngen_R9_H8_HL_SEN_NAS	Sensorineural hearing loss || id:finngen_R9_H8_HL_SEN_NAS	Acyl-CoA-binding protein | Neurology	Inverse variance weighted	4	0.022519557	0.033115493	0.496484926	-0.04238681	0.087425924	1.022775036	0.958498952	1.091361417	0.996523498
ukb-ppp-DCBLD2-OID21474	finngen_R9_H8_HL_SEN_NAS	Sensorineural hearing loss || id:finngen_R9_H8_HL_SEN_NAS	Discoidin, CUB and LCCL domain-containing protein 2 | Oncology	Inverse variance weighted	3	0.02342683	0.032346464	0.468914104	-0.03997224	0.0868259	1.023703394	0.960816111	1.090706772	0.996523498
ukb-ppp-DDAH1-OID21299	finngen_R9_H8_HL_SEN_NAS	Sensorineural hearing loss || id:finngen_R9_H8_HL_SEN_NAS	Dimethylarginine dimethylaminohydrolase 1 | Oncology	Inverse variance weighted	3	0.043377828	0.047760766	0.363755971	-0.050233274	0.136988931	1.044332399	0.951007553	1.146815454	0.996523498
ukb-ppp-DDC-OID20215	finngen_R9_H8_HL_SEN_NAS	Sensorineural hearing loss || id:finngen_R9_H8_HL_SEN_NAS	Aromatic-L-amino-acid decarboxylase | Cardiometabolic	Inverse variance weighted	4	0.002657315	0.027758785	0.923735962	-0.051749904	0.057064535	1.002660849	0.94956632	1.058724133	0.996523498
ukb-ppp-DDR1-OID21009	finngen_R9_H8_HL_SEN_NAS	Sensorineural hearing loss || id:finngen_R9_H8_HL_SEN_NAS	Epithelial discoidin domain-containing receptor 1 | Neurology	Inverse variance weighted	3	-0.013600593	0.036086572	0.706256895	-0.084330275	0.057129088	0.986491477	0.919127641	1.058792479	0.996523498
ukb-ppp-DDT-OID30372	finngen_R9_H8_HL_SEN_NAS	Sensorineural hearing loss || id:finngen_R9_H8_HL_SEN_NAS	D-dopachrome decarboxylase | Cardiometabolic_II	Inverse variance weighted	2	-0.027290094	0.04455638	0.540217215	-0.114620599	0.06004041	0.973078916	0.891704393	1.061879456	0.996523498
ukb-ppp-DDX58-OID21226	finngen_R9_H8_HL_SEN_NAS	Sensorineural hearing loss || id:finngen_R9_H8_HL_SEN_NAS	Antiviral innate immune response receptor RIG-I | Oncology	Inverse variance weighted	2	-0.00592178	0.031901723	0.852738292	-0.068449156	0.056605596	0.994095719	0.933840939	1.058238355	0.996523498
ukb-ppp-DEFA1_DEFA1B-OID20344	finngen_R9_H8_HL_SEN_NAS	Sensorineural hearing loss || id:finngen_R9_H8_HL_SEN_NAS	Neutrophil defensin 1 | Cardiometabolic	Inverse variance weighted	3	0.107511019	0.099431405	0.279582286	-0.087374534	0.302396572	1.113503131	0.916333834	1.353097721	0.996523498
ukb-ppp-DEFB104A_DEFB104B-OID30849	finngen_R9_H8_HL_SEN_NAS	Sensorineural hearing loss || id:finngen_R9_H8_HL_SEN_NAS	Beta-defensin 104 | Neurology_II	Inverse variance weighted	3	0.073154781	0.074587465	0.326695379	-0.073036651	0.219346212	1.075897052	0.92956676	1.245262327	0.996523498
ukb-ppp-DKK3-OID20264	finngen_R9_H8_HL_SEN_NAS	Sensorineural hearing loss || id:finngen_R9_H8_HL_SEN_NAS	Dickkopf-related protein 3 | Cardiometabolic	Inverse variance weighted	2	0.049208421	0.047171435	0.296863716	-0.043247591	0.141664434	1.050439262	0.957674249	1.152189947	0.996523498
ukb-ppp-DKKL1-OID21313	finngen_R9_H8_HL_SEN_NAS	Sensorineural hearing loss || id:finngen_R9_H8_HL_SEN_NAS	Dickkopf-like protein 1 | Oncology	Inverse variance weighted	10	-0.010858096	0.015007555	0.469367429	-0.040272904	0.018556711	0.98920064	0.960527272	1.018729957	0.996523498
ukb-ppp-DLK1-OID20295	finngen_R9_H8_HL_SEN_NAS	Sensorineural hearing loss || id:finngen_R9_H8_HL_SEN_NAS	Protein delta homolog 1 | Cardiometabolic	Inverse variance weighted (multiplicative random effects)	4	-0.026265601	0.047239417	0.57820383	-0.118854858	0.066323656	0.974076339	0.887936668	1.068572511	0.996523498
ukb-ppp-DLL1-OID21525	finngen_R9_H8_HL_SEN_NAS	Sensorineural hearing loss || id:finngen_R9_H8_HL_SEN_NAS	Delta-like protein 1 | Oncology	Inverse variance weighted	4	-0.041317183	0.043803986	0.345563861	-0.127172996	0.044538629	0.959524737	0.880581323	1.045545365	0.996523498
ukb-ppp-DNER-OID20712	finngen_R9_H8_HL_SEN_NAS	Sensorineural hearing loss || id:finngen_R9_H8_HL_SEN_NAS	Delta and Notch-like epidermal growth factor-related receptor | Inflammation	Inverse variance weighted	5	0.021235347	0.025907658	0.412412691	-0.029543662	0.072014356	1.021462421	0.970888485	1.074670771	0.996523498
ukb-ppp-DNM1-OID31458	finngen_R9_H8_HL_SEN_NAS	Sensorineural hearing loss || id:finngen_R9_H8_HL_SEN_NAS	Dynamin-1 | Oncology_II	Inverse variance weighted	3	0.02648031	0.030449304	0.3844904	-0.033200326	0.086160947	1.026834029	0.967344755	1.089981744	0.996523498
ukb-ppp-DNMBP-OID20956	finngen_R9_H8_HL_SEN_NAS	Sensorineural hearing loss || id:finngen_R9_H8_HL_SEN_NAS	Dynamin-binding protein | Neurology	Inverse variance weighted	3	-0.026081156	0.073605243	0.723085369	-0.170347432	0.118185119	0.974256019	0.843371751	1.125452435	0.996523498
ukb-ppp-DNPEP-OID31118	finngen_R9_H8_HL_SEN_NAS	Sensorineural hearing loss || id:finngen_R9_H8_HL_SEN_NAS	Aspartyl aminopeptidase | Neurology_II	Inverse variance weighted	2	-0.017206643	0.127652077	0.892775313	-0.267404714	0.232991428	0.982940546	0.765363255	1.262370658	0.996523498
ukb-ppp-DNPH1-OID20744	finngen_R9_H8_HL_SEN_NAS	Sensorineural hearing loss || id:finngen_R9_H8_HL_SEN_NAS	2'-deoxynucleoside 5'-phosphate N-hydrolase 1 | Inflammation	Inverse variance weighted (multiplicative random effects)	3	-0.105450563	0.112282727	0.347652639	-0.325524709	0.114623582	0.899918961	0.722148336	1.121451224	0.996523498
ukb-ppp-DPEP1-OID20897	finngen_R9_H8_HL_SEN_NAS	Sensorineural hearing loss || id:finngen_R9_H8_HL_SEN_NAS	Dipeptidase 1 | Neurology	Inverse variance weighted	8	0.028309587	0.024977555	0.257045877	-0.020646421	0.077265594	1.028714111	0.979565257	1.080328967	0.996523498
ukb-ppp-DPP6-OID21354	finngen_R9_H8_HL_SEN_NAS	Sensorineural hearing loss || id:finngen_R9_H8_HL_SEN_NAS	Dipeptidyl aminopeptidase-like protein 6 | Oncology	Inverse variance weighted	3	0.029506572	0.047402512	0.533633828	-0.063402352	0.122415496	1.029946205	0.938565764	1.130223608	0.996523498
ukb-ppp-DPP7-OID20142	finngen_R9_H8_HL_SEN_NAS	Sensorineural hearing loss || id:finngen_R9_H8_HL_SEN_NAS	Dipeptidyl peptidase 2 | Cardiometabolic	Inverse variance weighted	7	-0.009946412	0.017350723	0.566471125	-0.043953829	0.024061004	0.99010289	0.956998142	1.024352806	0.996523498
ukb-ppp-DSC2-OID21079	finngen_R9_H8_HL_SEN_NAS	Sensorineural hearing loss || id:finngen_R9_H8_HL_SEN_NAS	Desmocollin-2 | Neurology	Inverse variance weighted	3	-0.006215959	0.046823202	0.894388079	-0.097989435	0.085557518	0.99380332	0.906658482	1.089324215	0.996523498
ukb-ppp-DSCAM-OID30993	finngen_R9_H8_HL_SEN_NAS	Sensorineural hearing loss || id:finngen_R9_H8_HL_SEN_NAS	Down syndrome cell adhesion molecule | Neurology_II	Inverse variance weighted	6	-0.003357031	0.017147596	0.844788082	-0.036966318	0.030252256	0.996648597	0.963708594	1.030714505	0.996523498
ukb-ppp-DSG2-OID21113	finngen_R9_H8_HL_SEN_NAS	Sensorineural hearing loss || id:finngen_R9_H8_HL_SEN_NAS	Desmoglein-2 | Neurology	Inverse variance weighted	3	0.037079768	0.036125091	0.30469037	-0.03372541	0.107884945	1.037775798	0.966836952	1.113919577	0.996523498
ukb-ppp-DXO-OID31080	finngen_R9_H8_HL_SEN_NAS	Sensorineural hearing loss || id:finngen_R9_H8_HL_SEN_NAS	Decapping and exoribonuclease protein | Neurology_II	Inverse variance weighted (multiplicative random effects)	4	0.055864424	0.053260525	0.294228826	-0.048526206	0.160255053	1.057454308	0.952632374	1.173810217	0.996523498
ukb-ppp-EBI3_IL27-OID21389	finngen_R9_H8_HL_SEN_NAS	Sensorineural hearing loss || id:finngen_R9_H8_HL_SEN_NAS	Interleukin-27 | Oncology	Inverse variance weighted	3	0.020612594	0.028023338	0.462003983	-0.034313147	0.075538336	1.020826501	0.966268873	1.078464571	0.996523498
ukb-ppp-ECE1-OID20891	finngen_R9_H8_HL_SEN_NAS	Sensorineural hearing loss || id:finngen_R9_H8_HL_SEN_NAS	Endothelin-converting enzyme 1 | Neurology	Inverse variance weighted	2	-0.011145779	0.086958268	0.898011364	-0.181583985	0.159292426	0.988916105	0.833948203	1.172680819	0.996523498
ukb-ppp-ECHS1-OID30239	finngen_R9_H8_HL_SEN_NAS	Sensorineural hearing loss || id:finngen_R9_H8_HL_SEN_NAS	Enoyl-CoA hydratase, mitochondrial | Cardiometabolic_II	Inverse variance weighted	2	-0.053632759	0.055110449	0.330460488	-0.161649238	0.05438372	0.947780106	0.850739559	1.055889691	0.996523498
ukb-ppp-ECI2-OID30142	finngen_R9_H8_HL_SEN_NAS	Sensorineural hearing loss || id:finngen_R9_H8_HL_SEN_NAS	Enoyl-CoA delta isomerase 2 | Cardiometabolic_II	Inverse variance weighted	2	0.027169739	0.038652098	0.482099058	-0.048588373	0.102927851	1.027542202	0.952573154	1.108411435	0.996523498
ukb-ppp-ECM1-OID30736	finngen_R9_H8_HL_SEN_NAS	Sensorineural hearing loss || id:finngen_R9_H8_HL_SEN_NAS	Extracellular matrix protein 1 | Inflammation_II	Inverse variance weighted	4	0.010837818	0.024516012	0.658437837	-0.037213567	0.058889202	1.01089676	0.963470348	1.060657716	0.996523498
ukb-ppp-EDIL3-OID20081	finngen_R9_H8_HL_SEN_NAS	Sensorineural hearing loss || id:finngen_R9_H8_HL_SEN_NAS	EGF-like repeat and discoidin I-like domain-containing protein 3 | Cardiometabolic	Inverse variance weighted	2	0.010365993	0.100221848	0.917621325	-0.186068828	0.206800815	1.010419906	0.830216451	1.229737602	0.996523498
ukb-ppp-EDN1-OID30224	finngen_R9_H8_HL_SEN_NAS	Sensorineural hearing loss || id:finngen_R9_H8_HL_SEN_NAS	Endothelin-1 | Cardiometabolic_II	Inverse variance weighted	2	0.016780432	0.046346816	0.717305515	-0.074059327	0.107620191	1.016922015	0.9286166	1.113624701	0.996523498
ukb-ppp-EFCAB14-OID31460	finngen_R9_H8_HL_SEN_NAS	Sensorineural hearing loss || id:finngen_R9_H8_HL_SEN_NAS	EF-hand calcium-binding domain-containing protein 14 | Oncology_II	Inverse variance weighted	2	-0.040951674	0.083546493	0.624016235	-0.204702799	0.122799451	0.959875516	0.814889466	1.130657646	0.996523498
ukb-ppp-EFCAB2-OID31313	finngen_R9_H8_HL_SEN_NAS	Sensorineural hearing loss || id:finngen_R9_H8_HL_SEN_NAS	Dynein regulatory complex protein 8 | Oncology_II	Inverse variance weighted	2	-0.003799073	0.027729787	0.891028165	-0.058149455	0.050551309	0.996208134	0.943508924	1.051850832	0.996523498
ukb-ppp-EGFL7-OID21252	finngen_R9_H8_HL_SEN_NAS	Sensorineural hearing loss || id:finngen_R9_H8_HL_SEN_NAS	Epidermal growth factor-like protein 7 | Oncology	Inverse variance weighted	3	-0.052518041	0.048475366	0.278632482	-0.147529758	0.042493677	0.948837203	0.862836761	1.043409459	0.996523498
ukb-ppp-EGFLAM-OID31496	finngen_R9_H8_HL_SEN_NAS	Sensorineural hearing loss || id:finngen_R9_H8_HL_SEN_NAS	Pikachurin | Oncology_II	Inverse variance weighted	6	0.009566471	0.03049135	0.753715662	-0.050196575	0.069329516	1.009612376	0.951042455	1.071789323	0.996523498
ukb-ppp-EGFR-OID20319	finngen_R9_H8_HL_SEN_NAS	Sensorineural hearing loss || id:finngen_R9_H8_HL_SEN_NAS	Epidermal growth factor receptor | Cardiometabolic	Inverse variance weighted	2	-0.111923682	0.09982611	0.262208505	-0.307582857	0.083735493	0.894112492	0.735221946	1.087341247	0.996523498
ukb-ppp-ENDOU-OID31498	finngen_R9_H8_HL_SEN_NAS	Sensorineural hearing loss || id:finngen_R9_H8_HL_SEN_NAS	Poly(U)-specific endoribonuclease | Oncology_II	Inverse variance weighted	4	-0.012251573	0.029197625	0.674771452	-0.069478918	0.044975773	0.987823172	0.9328798	1.046002518	0.996523498
ukb-ppp-ENPP2-OID20288	finngen_R9_H8_HL_SEN_NAS	Sensorineural hearing loss || id:finngen_R9_H8_HL_SEN_NAS	Ectonucleotide pyrophosphatase/phosphodiesterase family member 2 | Cardiometabolic	Inverse variance weighted	4	-0.017252259	0.032250957	0.592692795	-0.080464135	0.045959616	0.982895709	0.922687995	1.047032127	0.996523498
ukb-ppp-ENPP5-OID20736	finngen_R9_H8_HL_SEN_NAS	Sensorineural hearing loss || id:finngen_R9_H8_HL_SEN_NAS	Ectonucleotide pyrophosphatase/phosphodiesterase family member 5 | Inflammation	Inverse variance weighted	7	0.022361459	0.026365567	0.396364934	-0.029315053	0.074037971	1.022613351	0.971110465	1.076847694	0.996523498
ukb-ppp-ENPP6-OID30273	finngen_R9_H8_HL_SEN_NAS	Sensorineural hearing loss || id:finngen_R9_H8_HL_SEN_NAS	Glycerophosphocholine cholinephosphodiesterase ENPP6 | Cardiometabolic_II	Inverse variance weighted	6	-0.026421062	0.026130707	0.311962994	-0.077637247	0.024795123	0.97392492	0.925300021	1.025105079	0.996523498
ukb-ppp-ENPP7-OID20689	finngen_R9_H8_HL_SEN_NAS	Sensorineural hearing loss || id:finngen_R9_H8_HL_SEN_NAS	Ectonucleotide pyrophosphatase/phosphodiesterase family member 7 | Inflammation	Inverse variance weighted	5	-0.013117267	0.024200501	0.587801546	-0.060550248	0.034315714	0.986968389	0.941246472	1.034911291	0.996523498
ukb-ppp-ENTPD2-OID21260	finngen_R9_H8_HL_SEN_NAS	Sensorineural hearing loss || id:finngen_R9_H8_HL_SEN_NAS	Ectonucleoside triphosphate diphosphohydrolase 2 | Oncology	Inverse variance weighted	3	0.025120056	0.030003564	0.40246008	-0.03368693	0.083927041	1.025438223	0.966874157	1.087549545	0.996523498
ukb-ppp-ENTPD5-OID20104	finngen_R9_H8_HL_SEN_NAS	Sensorineural hearing loss || id:finngen_R9_H8_HL_SEN_NAS	Ectonucleoside triphosphate diphosphohydrolase 5 | Cardiometabolic	Inverse variance weighted	3	-0.022593742	0.026193148	0.388367251	-0.073932312	0.028744828	0.977659585	0.928734556	1.029161948	0.996523498
ukb-ppp-ENTPD6-OID20100	finngen_R9_H8_HL_SEN_NAS	Sensorineural hearing loss || id:finngen_R9_H8_HL_SEN_NAS	Ectonucleoside triphosphate diphosphohydrolase 6 | Cardiometabolic	Inverse variance weighted	3	0.011675295	0.02454004	0.634241734	-0.036423184	0.059773774	1.011743717	0.964232159	1.061596359	0.996523498
ukb-ppp-ENTR1-OID30231	finngen_R9_H8_HL_SEN_NAS	Sensorineural hearing loss || id:finngen_R9_H8_HL_SEN_NAS	Endosome-associated-trafficking regulator 1 | Cardiometabolic_II	Inverse variance weighted	2	-0.041703759	0.059511563	0.483448236	-0.158346422	0.074938905	0.95915388	0.853554041	1.0778183	0.996523498
ukb-ppp-EPHA1-OID20677	finngen_R9_H8_HL_SEN_NAS	Sensorineural hearing loss || id:finngen_R9_H8_HL_SEN_NAS	Ephrin type-A receptor 1 | Inflammation	Inverse variance weighted	3	-0.003271425	0.042752063	0.939004712	-0.087065469	0.080522619	0.99673392	0.916617083	1.083853362	0.996523498
ukb-ppp-EPHA2-OID21342	finngen_R9_H8_HL_SEN_NAS	Sensorineural hearing loss || id:finngen_R9_H8_HL_SEN_NAS	Ephrin type-A receptor 2 | Oncology	Inverse variance weighted	2	-0.043778931	0.117962615	0.710544083	-0.274985657	0.187427795	0.957165534	0.759583018	1.206143157	0.996523498
ukb-ppp-EPHA4-OID30622	finngen_R9_H8_HL_SEN_NAS	Sensorineural hearing loss || id:finngen_R9_H8_HL_SEN_NAS	Ephrin type-A receptor 4 | Inflammation_II	Inverse variance weighted	2	0.010779715	0.058564807	0.853962679	-0.104007306	0.125566736	1.010838025	0.901218713	1.133790831	0.996523498
ukb-ppp-EPHB6-OID20982	finngen_R9_H8_HL_SEN_NAS	Sensorineural hearing loss || id:finngen_R9_H8_HL_SEN_NAS	Ephrin type-B receptor 6 | Neurology	Inverse variance weighted	2	-0.043543749	0.039706472	0.272798321	-0.121368434	0.034280937	0.957390669	0.885707575	1.034875301	0.996523498
ukb-ppp-EPPK1-OID30250	finngen_R9_H8_HL_SEN_NAS	Sensorineural hearing loss || id:finngen_R9_H8_HL_SEN_NAS	Epiplakin | Cardiometabolic_II	Inverse variance weighted	6	-0.019167727	0.01904544	0.314213188	-0.056496789	0.018161335	0.981014806	0.945069519	1.018327255	0.996523498
ukb-ppp-ERBB2-OID21520	finngen_R9_H8_HL_SEN_NAS	Sensorineural hearing loss || id:finngen_R9_H8_HL_SEN_NAS	Receptor tyrosine-protein kinase erbB-2 | Oncology	Inverse variance weighted	3	0.012370953	0.052275314	0.81292833	-0.090088662	0.114830568	1.01244779	0.913850158	1.121683372	0.996523498
ukb-ppp-ERBB3-OID20705	finngen_R9_H8_HL_SEN_NAS	Sensorineural hearing loss || id:finngen_R9_H8_HL_SEN_NAS	Receptor tyrosine-protein kinase erbB-3 | Inflammation	Inverse variance weighted	3	-0.02966105	0.04572671	0.5165587	-0.119285402	0.059963302	0.970774522	0.887554454	1.06179758	0.996523498
ukb-ppp-ERBB4-OID21510	finngen_R9_H8_HL_SEN_NAS	Sensorineural hearing loss || id:finngen_R9_H8_HL_SEN_NAS	Receptor tyrosine-protein kinase erbB-4 | Oncology	Inverse variance weighted (multiplicative random effects)	3	-0.022709704	0.069184636	0.742724314	-0.158311592	0.112892183	0.97754622	0.853583771	1.119511224	0.996523498
ukb-ppp-ESM1-OID20758	finngen_R9_H8_HL_SEN_NAS	Sensorineural hearing loss || id:finngen_R9_H8_HL_SEN_NAS	Endothelial cell-specific molecule 1 | Inflammation	Inverse variance weighted	3	-0.029985504	0.041089115	0.46553226	-0.110520169	0.05054916	0.970459601	0.895368272	1.051848571	0.996523498
ukb-ppp-F11-OID30773	finngen_R9_H8_HL_SEN_NAS	Sensorineural hearing loss || id:finngen_R9_H8_HL_SEN_NAS	Coagulation factor XI | Inflammation_II	Inverse variance weighted	3	0.05355775	0.071561464	0.454209227	-0.086702719	0.193818219	1.055017917	0.916949647	1.213875603	0.996523498
ukb-ppp-F12-OID30739	finngen_R9_H8_HL_SEN_NAS	Sensorineural hearing loss || id:finngen_R9_H8_HL_SEN_NAS	Coagulation factor XII | Inflammation_II	Inverse variance weighted	7	0.006670716	0.017202	0.698173476	-0.027045203	0.040386636	1.006693015	0.973317243	1.041213267	0.996523498
ukb-ppp-F7-OID20372	finngen_R9_H8_HL_SEN_NAS	Sensorineural hearing loss || id:finngen_R9_H8_HL_SEN_NAS	Coagulation factor VII | Cardiometabolic	Inverse variance weighted	2	-0.018962084	0.052314588	0.717006329	-0.121498676	0.083574508	0.981216565	0.885592226	1.087166215	0.996523498
ukb-ppp-FABP1-OID20778	finngen_R9_H8_HL_SEN_NAS	Sensorineural hearing loss || id:finngen_R9_H8_HL_SEN_NAS	Fatty acid-binding protein, liver | Inflammation	Inverse variance weighted	2	0.013965969	0.084213448	0.868282764	-0.15109239	0.179024328	1.014063949	0.859768261	1.196049841	0.996523498
ukb-ppp-FABP3-OID30351	finngen_R9_H8_HL_SEN_NAS	Sensorineural hearing loss || id:finngen_R9_H8_HL_SEN_NAS	Fatty acid-binding protein, heart | Cardiometabolic_II	Inverse variance weighted	2	0.103989638	0.127618194	0.415158389	-0.146142022	0.354121298	1.109588957	0.864034982	1.424928017	0.996523498
ukb-ppp-FABP9-OID20501	finngen_R9_H8_HL_SEN_NAS	Sensorineural hearing loss || id:finngen_R9_H8_HL_SEN_NAS	Fatty acid-binding protein 9 | Inflammation	Inverse variance weighted	3	0.124639842	0.12865685	0.332656289	-0.127527583	0.376807268	1.132740414	0.880269135	1.457623351	0.996523498
ukb-ppp-FAM13A-OID31463	finngen_R9_H8_HL_SEN_NAS	Sensorineural hearing loss || id:finngen_R9_H8_HL_SEN_NAS	Protein FAM13A | Oncology_II	Inverse variance weighted	3	0.016035218	0.064160932	0.802647793	-0.109720208	0.141790644	1.016164472	0.896084818	1.152335375	0.996523498
ukb-ppp-FAM3D-OID31514	finngen_R9_H8_HL_SEN_NAS	Sensorineural hearing loss || id:finngen_R9_H8_HL_SEN_NAS	Protein FAM3D | Oncology_II	Inverse variance weighted	4	0.019176183	0.035211304	0.586026565	-0.049837973	0.08819034	1.019361227	0.951383562	1.09219599	0.996523498
ukb-ppp-FAP-OID20330	finngen_R9_H8_HL_SEN_NAS	Sensorineural hearing loss || id:finngen_R9_H8_HL_SEN_NAS	Prolyl endopeptidase FAP | Cardiometabolic	Inverse variance weighted	3	0.005909882	0.038894861	0.879230278	-0.070324047	0.08214381	1.005927379	0.93209173	1.08561192	0.996523498
ukb-ppp-FBP1-OID20227	finngen_R9_H8_HL_SEN_NAS	Sensorineural hearing loss || id:finngen_R9_H8_HL_SEN_NAS	Fructose-1,6-bisphosphatase 1 | Cardiometabolic	Inverse variance weighted	3	-0.005155886	0.032531456	0.874071286	-0.068917539	0.058605767	0.994857383	0.933403646	1.06035713	0.996523498
ukb-ppp-FCAMR-OID30332	finngen_R9_H8_HL_SEN_NAS	Sensorineural hearing loss || id:finngen_R9_H8_HL_SEN_NAS	High affinity immunoglobulin alpha and immunoglobulin mu Fc receptor | Cardiometabolic_II	Inverse variance weighted	3	-0.014127204	0.024818054	0.569199424	-0.062770591	0.034516182	0.985972116	0.939158901	1.035118779	0.996523498
ukb-ppp-FCAR-OID20564	finngen_R9_H8_HL_SEN_NAS	Sensorineural hearing loss || id:finngen_R9_H8_HL_SEN_NAS	Immunoglobulin alpha Fc receptor | Inflammation	Inverse variance weighted (multiplicative random effects)	4	-0.017066083	0.038383224	0.656591875	-0.092297203	0.058165037	0.983078718	0.91183411	1.059889902	0.996523498
ukb-ppp-FCER2-OID21133	finngen_R9_H8_HL_SEN_NAS	Sensorineural hearing loss || id:finngen_R9_H8_HL_SEN_NAS	Low affinity immunoglobulin epsilon Fc receptor | Neurology	Inverse variance weighted	3	0.031863708	0.029698462	0.283312538	-0.026345277	0.090072693	1.032376791	0.973998732	1.094253826	0.996523498
ukb-ppp-FCGR2A-OID20391	finngen_R9_H8_HL_SEN_NAS	Sensorineural hearing loss || id:finngen_R9_H8_HL_SEN_NAS	Low affinity immunoglobulin gamma Fc region receptor II-a | Cardiometabolic	Inverse variance weighted	7	-0.004347502	0.018426096	0.813477164	-0.040462651	0.031767647	0.995661934	0.960345032	1.032277624	0.996523498
ukb-ppp-FCGR3B-OID20387	finngen_R9_H8_HL_SEN_NAS	Sensorineural hearing loss || id:finngen_R9_H8_HL_SEN_NAS	Low affinity immunoglobulin gamma Fc region receptor III-B | Cardiometabolic	Inverse variance weighted	5	0.016752645	0.019223205	0.383491947	-0.020924837	0.054430128	1.016893758	0.979292568	1.055938693	0.996523498
ukb-ppp-FCN1-OID30690	finngen_R9_H8_HL_SEN_NAS	Sensorineural hearing loss || id:finngen_R9_H8_HL_SEN_NAS	Ficolin-1 | Inflammation_II	Inverse variance weighted	4	-0.028778875	0.028336168	0.309808777	-0.084317765	0.026760016	0.971631293	0.91913914	1.02712128	0.996523498
ukb-ppp-FCRL1-OID20172	finngen_R9_H8_HL_SEN_NAS	Sensorineural hearing loss || id:finngen_R9_H8_HL_SEN_NAS	Fc receptor-like protein 1 | Cardiometabolic	Inverse variance weighted	3	0.014280281	0.042269543	0.735484868	-0.068568024	0.097128585	1.014382731	0.933729942	1.102002065	0.996523498
ukb-ppp-FCRL2-OID20639	finngen_R9_H8_HL_SEN_NAS	Sensorineural hearing loss || id:finngen_R9_H8_HL_SEN_NAS	Fc receptor-like protein 2 | Inflammation	Inverse variance weighted	8	0.002251658	0.025901197	0.930725102	-0.048514688	0.053018004	1.002254195	0.952643347	1.054448629	0.996523498
ukb-ppp-FCRL3-OID20443	finngen_R9_H8_HL_SEN_NAS	Sensorineural hearing loss || id:finngen_R9_H8_HL_SEN_NAS	Fc receptor-like protein 3 | Inflammation	Inverse variance weighted	7	-0.007912437	0.020867943	0.704563793	-0.048813605	0.032988731	0.992118784	0.952358628	1.033538892	0.996523498
ukb-ppp-FCRL5-OID21111	finngen_R9_H8_HL_SEN_NAS	Sensorineural hearing loss || id:finngen_R9_H8_HL_SEN_NAS	Fc receptor-like protein 5 | Neurology	Inverse variance weighted	6	0.004372226	0.021879653	0.841613012	-0.038511894	0.047256345	1.004381798	0.96222026	1.048390725	0.996523498
ukb-ppp-FCRL6-OID20529	finngen_R9_H8_HL_SEN_NAS	Sensorineural hearing loss || id:finngen_R9_H8_HL_SEN_NAS	Fc receptor-like protein 6 | Inflammation	Inverse variance weighted (multiplicative random effects)	6	-0.006469391	0.020741893	0.755116709	-0.047123501	0.034184719	0.99355149	0.953969574	1.034775732	0.996523498
ukb-ppp-FETUB-OID20404	finngen_R9_H8_HL_SEN_NAS	Sensorineural hearing loss || id:finngen_R9_H8_HL_SEN_NAS	Fetuin-B | Cardiometabolic	Inverse variance weighted	6	0.011266362	0.022099765	0.610194705	-0.032049178	0.054581902	1.011330066	0.968458954	1.05609897	0.996523498
ukb-ppp-FGA-OID30788	finngen_R9_H8_HL_SEN_NAS	Sensorineural hearing loss || id:finngen_R9_H8_HL_SEN_NAS	Fibrinogen alpha chain | Inflammation_II	Inverse variance weighted	2	0.073927509	0.067256827	0.271688587	-0.057895872	0.205750891	1.07672875	0.943748213	1.228447148	0.996523498
ukb-ppp-FGF2-OID20503	finngen_R9_H8_HL_SEN_NAS	Sensorineural hearing loss || id:finngen_R9_H8_HL_SEN_NAS	Fibroblast growth factor 2 | Inflammation	Inverse variance weighted	5	0.013928641	0.02730144	0.609925569	-0.039582182	0.067439463	1.014026096	0.961190958	1.069765497	0.996523498
ukb-ppp-FGF5-OID20490	finngen_R9_H8_HL_SEN_NAS	Sensorineural hearing loss || id:finngen_R9_H8_HL_SEN_NAS	Fibroblast growth factor 5 | Inflammation	Inverse variance weighted	8	-0.001950407	0.024753968	0.937198319	-0.050468184	0.04656737	0.998051494	0.950784179	1.047668658	0.996523498
ukb-ppp-FGFBP1-OID21507	finngen_R9_H8_HL_SEN_NAS	Sensorineural hearing loss || id:finngen_R9_H8_HL_SEN_NAS	Fibroblast growth factor-binding protein 1 | Oncology	Inverse variance weighted	3	0.063716792	0.057985887	0.271841028	-0.049935548	0.177369131	1.065790515	0.951290735	1.194071781	0.996523498
ukb-ppp-FGFBP2-OID30395	finngen_R9_H8_HL_SEN_NAS	Sensorineural hearing loss || id:finngen_R9_H8_HL_SEN_NAS	Fibroblast growth factor-binding protein 2 | Cardiometabolic_II	Inverse variance weighted	3	-0.00672675	0.01932847	0.727822999	-0.044610552	0.031157052	0.993295824	0.956369866	1.031647513	0.996523498
ukb-ppp-FGFBP3-OID31108	finngen_R9_H8_HL_SEN_NAS	Sensorineural hearing loss || id:finngen_R9_H8_HL_SEN_NAS	Fibroblast growth factor-binding protein 3 | Neurology_II	Inverse variance weighted	2	-0.028285561	0.027201876	0.298414884	-0.081601237	0.025030116	0.97211073	0.921639401	1.025345999	0.996523498
ukb-ppp-FGR-OID20828	finngen_R9_H8_HL_SEN_NAS	Sensorineural hearing loss || id:finngen_R9_H8_HL_SEN_NAS	Tyrosine-protein kinase Fgr | Neurology	Inverse variance weighted	2	-0.012555087	0.145188643	0.931089382	-0.297124827	0.272014653	0.987523399	0.742951266	1.312606235	0.996523498
ukb-ppp-FHIT-OID20872	finngen_R9_H8_HL_SEN_NAS	Sensorineural hearing loss || id:finngen_R9_H8_HL_SEN_NAS	Dinucleosidetriphosphatase | Neurology	Inverse variance weighted	2	-0.062330235	0.077212964	0.41952194	-0.213667645	0.089007174	0.939572555	0.807616756	1.093088498	0.996523498
ukb-ppp-FKBP1B-OID20618	finngen_R9_H8_HL_SEN_NAS	Sensorineural hearing loss || id:finngen_R9_H8_HL_SEN_NAS	Peptidyl-prolyl cis-trans isomerase FKBP1B | Inflammation	Inverse variance weighted	2	0.023300928	0.040666646	0.566662338	-0.056405698	0.103007554	1.023574516	0.945155611	1.108499783	0.996523498
ukb-ppp-FKBP5-OID20937	finngen_R9_H8_HL_SEN_NAS	Sensorineural hearing loss || id:finngen_R9_H8_HL_SEN_NAS	Peptidyl-prolyl cis-trans isomerase FKBP5 | Neurology	Inverse variance weighted	2	0.01825176	0.045667107	0.689399796	-0.07125577	0.10775929	1.018419341	0.931223683	1.113779615	0.996523498
ukb-ppp-FLRT2-OID20946	finngen_R9_H8_HL_SEN_NAS	Sensorineural hearing loss || id:finngen_R9_H8_HL_SEN_NAS	Leucine-rich repeat transmembrane protein FLRT2 | Neurology	Inverse variance weighted	6	0.019578143	0.022246336	0.378826013	-0.024024675	0.063180962	1.019771052	0.97626162	1.065219586	0.996523498
ukb-ppp-FLT4-OID21491	finngen_R9_H8_HL_SEN_NAS	Sensorineural hearing loss || id:finngen_R9_H8_HL_SEN_NAS	Vascular endothelial growth factor receptor 3 | Oncology	Inverse variance weighted	2	-0.026298651	0.030694658	0.391565012	-0.08646018	0.033862879	0.974044147	0.91717207	1.034442753	0.996523498
ukb-ppp-FN1-OID30787	finngen_R9_H8_HL_SEN_NAS	Sensorineural hearing loss || id:finngen_R9_H8_HL_SEN_NAS	Fibronectin | Inflammation_II	Inverse variance weighted	2	-0.01649243	0.025393283	0.51602816	-0.066263264	0.033278405	0.983642826	0.935884447	1.033838325	0.996523498
ukb-ppp-FNDC1-OID31127	finngen_R9_H8_HL_SEN_NAS	Sensorineural hearing loss || id:finngen_R9_H8_HL_SEN_NAS	Fibronectin type III domain-containing protein 1 | Neurology_II	Inverse variance weighted	4	0.011009383	0.032707883	0.736420533	-0.053098068	0.075116834	1.01107021	0.948287012	1.078010092	0.996523498
ukb-ppp-FOLR2-OID21062	finngen_R9_H8_HL_SEN_NAS	Sensorineural hearing loss || id:finngen_R9_H8_HL_SEN_NAS	Folate receptor beta | Neurology	Inverse variance weighted	2	-0.049193463	0.101014217	0.626261563	-0.247181328	0.148794402	0.951996936	0.780999063	1.160434382	0.996523498
ukb-ppp-FRZB-OID20968	finngen_R9_H8_HL_SEN_NAS	Sensorineural hearing loss || id:finngen_R9_H8_HL_SEN_NAS	Secreted frizzled-related protein 3 | Neurology	Inverse variance weighted	5	-0.008657132	0.024568388	0.724561742	-0.056811173	0.039496909	0.991380233	0.944772451	1.040287283	0.996523498
ukb-ppp-FSTL1-OID30254	finngen_R9_H8_HL_SEN_NAS	Sensorineural hearing loss || id:finngen_R9_H8_HL_SEN_NAS	Follistatin-related protein 1 | Cardiometabolic_II	Inverse variance weighted	2	-0.025714875	0.067101971	0.701556008	-0.157234739	0.105804988	0.974612936	0.85450345	1.111605079	0.996523498
ukb-ppp-FTCD-OID31137	finngen_R9_H8_HL_SEN_NAS	Sensorineural hearing loss || id:finngen_R9_H8_HL_SEN_NAS	Formimidoyltransferase-cyclodeaminase | Neurology_II	Inverse variance weighted	2	0.156243844	0.344084604	0.649767258	-0.51816198	0.830649669	1.16911125	0.595614293	2.294809123	0.996523498
ukb-ppp-FUCA1-OID20261	finngen_R9_H8_HL_SEN_NAS	Sensorineural hearing loss || id:finngen_R9_H8_HL_SEN_NAS	Tissue alpha-L-fucosidase | Cardiometabolic	Inverse variance weighted	6	-0.007740992	0.036988682	0.834229644	-0.080238809	0.064756824	0.992288892	0.922895925	1.066899548	0.996523498
ukb-ppp-FUOM-OID30626	finngen_R9_H8_HL_SEN_NAS	Sensorineural hearing loss || id:finngen_R9_H8_HL_SEN_NAS	Fucose mutarotase | Inflammation_II	Inverse variance weighted	2	-0.071888377	0.086859796	0.407876131	-0.242133577	0.098356822	0.93063477	0.784951319	1.103356417	0.996523498
ukb-ppp-FURIN-OID21514	finngen_R9_H8_HL_SEN_NAS	Sensorineural hearing loss || id:finngen_R9_H8_HL_SEN_NAS	Furin | Oncology	Inverse variance weighted	2	-0.014391513	0.083341822	0.862902518	-0.177741484	0.148958458	0.98571155	0.837158814	1.160624773	0.996523498
ukb-ppp-FUT3_FUT5-OID21013	finngen_R9_H8_HL_SEN_NAS	Sensorineural hearing loss || id:finngen_R9_H8_HL_SEN_NAS	Galactoside 3_5 | Neurology	Inverse variance weighted	6	0.012421899	0.017662996	0.481885952	-0.022197573	0.047041371	1.012499371	0.97804698	1.048165372	0.996523498
ukb-ppp-GALNT2-OID21423	finngen_R9_H8_HL_SEN_NAS	Sensorineural hearing loss || id:finngen_R9_H8_HL_SEN_NAS	Polypeptide N-acetylgalactosaminyltransferase 2 | Oncology	Inverse variance weighted	3	-0.006330335	0.029155346	0.828111442	-0.063474814	0.050814143	0.993689659	0.938497756	1.05212733	0.996523498
ukb-ppp-GASK1A-OID30109	finngen_R9_H8_HL_SEN_NAS	Sensorineural hearing loss || id:finngen_R9_H8_HL_SEN_NAS	Golgi-associated kinase 1A | Cardiometabolic_II	Inverse variance weighted	6	-0.005578572	0.02502856	0.823622494	-0.05463455	0.043477407	0.99443696	0.946831104	1.044436397	0.996523498
ukb-ppp-GBP1-OID31128	finngen_R9_H8_HL_SEN_NAS	Sensorineural hearing loss || id:finngen_R9_H8_HL_SEN_NAS	Guanylate-binding protein 1 | Neurology_II	Inverse variance weighted	2	-0.010925227	0.029248989	0.708757769	-0.068253245	0.04640279	0.989134236	0.934023907	1.047496247	0.996523498
ukb-ppp-GBP4-OID20845	finngen_R9_H8_HL_SEN_NAS	Sensorineural hearing loss || id:finngen_R9_H8_HL_SEN_NAS	Guanylate-binding protein 4 | Neurology	Inverse variance weighted	4	0.019896128	0.036635678	0.587074261	-0.0519098	0.091702056	1.020095375	0.9494145	1.096038216	0.996523498
ukb-ppp-GC-OID30780	finngen_R9_H8_HL_SEN_NAS	Sensorineural hearing loss || id:finngen_R9_H8_HL_SEN_NAS	Vitamin D-binding protein | Inflammation_II	Inverse variance weighted	19	0.013141937	0.011918201	0.270167087	-0.010217738	0.036501611	1.013228671	0.989834286	1.037175975	0.996523498
ukb-ppp-GDF15-OID20251	finngen_R9_H8_HL_SEN_NAS	Sensorineural hearing loss || id:finngen_R9_H8_HL_SEN_NAS	Growth/differentiation factor 15 | Cardiometabolic	Inverse variance weighted	3	0.072183896	0.097505423	0.459114053	-0.118926733	0.263294525	1.074852987	0.88787285	1.301209901	0.996523498
ukb-ppp-GDNF-OID20861	finngen_R9_H8_HL_SEN_NAS	Sensorineural hearing loss || id:finngen_R9_H8_HL_SEN_NAS	Glial cell line-derived neurotrophic factor | Neurology	Inverse variance weighted	4	0.016765758	0.033183818	0.613391003	-0.048274525	0.081806041	1.016907092	0.952872164	1.085245296	0.996523498
ukb-ppp-GFRA1-OID21457	finngen_R9_H8_HL_SEN_NAS	Sensorineural hearing loss || id:finngen_R9_H8_HL_SEN_NAS	GDNF family receptor alpha-1 | Oncology	Inverse variance weighted	3	0.019086757	0.047755907	0.689397222	-0.074514821	0.112688335	1.019270074	0.928193717	1.119283037	0.996523498
ukb-ppp-GFRA2-OID21330	finngen_R9_H8_HL_SEN_NAS	Sensorineural hearing loss || id:finngen_R9_H8_HL_SEN_NAS	GDNF family receptor alpha-2 | Oncology	Inverse variance weighted	5	0.001352466	0.026938951	0.959959141	-0.051447878	0.05415281	1.001353381	0.949853157	1.055645904	0.996523498
ukb-ppp-GFRAL-OID31091	finngen_R9_H8_HL_SEN_NAS	Sensorineural hearing loss || id:finngen_R9_H8_HL_SEN_NAS	GDNF family receptor alpha-like | Neurology_II	Inverse variance weighted	6	0.010991901	0.018648133	0.555568104	-0.02555844	0.047542243	1.011052534	0.974765412	1.0486905	0.996523498
ukb-ppp-GGACT-OID30290	finngen_R9_H8_HL_SEN_NAS	Sensorineural hearing loss || id:finngen_R9_H8_HL_SEN_NAS	Gamma-glutamylaminecyclotransferase | Cardiometabolic_II	Inverse variance weighted	5	0.020803054	0.024337514	0.39267673	-0.026898473	0.068504581	1.021020946	0.973460069	1.07090553	0.996523498
ukb-ppp-GGH-OID20416	finngen_R9_H8_HL_SEN_NAS	Sensorineural hearing loss || id:finngen_R9_H8_HL_SEN_NAS	Gamma-glutamyl hydrolase | Cardiometabolic	Inverse variance weighted	9	0.014602714	0.019058349	0.443550848	-0.02275165	0.051957079	1.014709855	0.977505217	1.053330531	0.996523498
ukb-ppp-GGT1-OID21075	finngen_R9_H8_HL_SEN_NAS	Sensorineural hearing loss || id:finngen_R9_H8_HL_SEN_NAS	Glutathione hydrolase 1 proenzyme | Neurology	Inverse variance weighted	2	-0.003669711	0.031827611	0.908207664	-0.066051829	0.058712408	0.996337015	0.936082347	1.060470214	0.996523498
ukb-ppp-GGT5-OID20909	finngen_R9_H8_HL_SEN_NAS	Sensorineural hearing loss || id:finngen_R9_H8_HL_SEN_NAS	Glutathione hydrolase 5 proenzyme | Neurology	Inverse variance weighted	5	-0.00615787	0.027986463	0.825847554	-0.061011337	0.048695597	0.993861051	0.940812574	1.04990071	0.996523498
ukb-ppp-GIMAP7-OID30639	finngen_R9_H8_HL_SEN_NAS	Sensorineural hearing loss || id:finngen_R9_H8_HL_SEN_NAS	GTPase IMAP family member 7 | Inflammation_II	Inverse variance weighted	5	0.016946214	0.020468072	0.407707853	-0.023171207	0.057063634	1.017090615	0.977095184	1.058723179	0.996523498
ukb-ppp-GLO1-OID20107	finngen_R9_H8_HL_SEN_NAS	Sensorineural hearing loss || id:finngen_R9_H8_HL_SEN_NAS	Lactoylglutathione lyase | Cardiometabolic	Inverse variance weighted	3	0.02137203	0.028538791	0.45393164	-0.034564	0.077308061	1.021602048	0.966026512	1.080374846	0.996523498
ukb-ppp-GLRX-OID20195	finngen_R9_H8_HL_SEN_NAS	Sensorineural hearing loss || id:finngen_R9_H8_HL_SEN_NAS	Glutaredoxin-1 | Cardiometabolic	Inverse variance weighted	5	-0.002220688	0.019027992	0.907092726	-0.039515552	0.035074175	0.997781776	0.961255005	1.035696529	0.996523498
ukb-ppp-GLRX5-OID30663	finngen_R9_H8_HL_SEN_NAS	Sensorineural hearing loss || id:finngen_R9_H8_HL_SEN_NAS	Glutaredoxin-related protein 5, mitochondrial | Inflammation_II	Inverse variance weighted	2	0.00993583	0.059690458	0.867798172	-0.107057467	0.126929127	1.009985354	0.898474039	1.13533655	0.996523498
ukb-ppp-GLT8D2-OID20825	finngen_R9_H8_HL_SEN_NAS	Sensorineural hearing loss || id:finngen_R9_H8_HL_SEN_NAS	Glycosyltransferase 8 domain-containing protein 2 | Neurology	Inverse variance weighted	2	-0.00358964	0.032362583	0.911680222	-0.067020304	0.059841024	0.996416795	0.935176214	1.061667753	0.996523498
ukb-ppp-GM2A-OID30413	finngen_R9_H8_HL_SEN_NAS	Sensorineural hearing loss || id:finngen_R9_H8_HL_SEN_NAS	Ganglioside GM2 activator | Cardiometabolic_II	Inverse variance weighted	8	-0.010325991	0.023909207	0.665826126	-0.057188038	0.036536056	0.989727139	0.944416467	1.037211701	0.996523498
ukb-ppp-GMPR-OID20641	finngen_R9_H8_HL_SEN_NAS	Sensorineural hearing loss || id:finngen_R9_H8_HL_SEN_NAS	GMP reductase 1 | Inflammation	Inverse variance weighted	2	-0.057473894	0.081742305	0.481986729	-0.217688811	0.102741023	0.944146538	0.804375716	1.108204373	0.996523498
ukb-ppp-GNLY-OID21132	finngen_R9_H8_HL_SEN_NAS	Sensorineural hearing loss || id:finngen_R9_H8_HL_SEN_NAS	Granulysin | Neurology	Inverse variance weighted	6	0.005248133	0.023867865	0.82596243	-0.041532882	0.052029148	1.005261929	0.959317791	1.053406446	0.996523498
ukb-ppp-GNPDA1-OID30197	finngen_R9_H8_HL_SEN_NAS	Sensorineural hearing loss || id:finngen_R9_H8_HL_SEN_NAS	Glucosamine-6-phosphate isomerase 1 | Cardiometabolic_II	Inverse variance weighted	2	-0.012874802	0.075595127	0.864764309	-0.161041252	0.135291647	0.987207724	0.851256955	1.144870634	0.996523498
ukb-ppp-GNPDA2-OID30597	finngen_R9_H8_HL_SEN_NAS	Sensorineural hearing loss || id:finngen_R9_H8_HL_SEN_NAS	Glucosamine-6-phosphate isomerase 2 | Inflammation_II	Inverse variance weighted	3	0.016887515	0.035493925	0.634226791	-0.052680578	0.086455608	1.017030915	0.948682995	1.090302966	0.996523498
ukb-ppp-GP6-OID21091	finngen_R9_H8_HL_SEN_NAS	Sensorineural hearing loss || id:finngen_R9_H8_HL_SEN_NAS	Platelet glycoprotein VI | Neurology	Inverse variance weighted	2	0.019486595	0.034501353	0.572205254	-0.048136057	0.087109248	1.019677698	0.953004115	1.091015864	0.996523498
ukb-ppp-GPA33-OID21376	finngen_R9_H8_HL_SEN_NAS	Sensorineural hearing loss || id:finngen_R9_H8_HL_SEN_NAS	Cell surface A33 antigen | Oncology	Inverse variance weighted	2	0.016392536	0.122631604	0.893661143	-0.223965408	0.256750481	1.016527631	0.799342785	1.292722527	0.996523498
ukb-ppp-GPC5-OID20944	finngen_R9_H8_HL_SEN_NAS	Sensorineural hearing loss || id:finngen_R9_H8_HL_SEN_NAS	Glypican-5 [Cleaved into: Secreted glypican-5] | Neurology	Inverse variance weighted	5	0.025271807	0.024829874	0.308773769	-0.023394747	0.07393836	1.025593846	0.976876788	1.076740433	0.996523498
ukb-ppp-GPHA2-OID31437	finngen_R9_H8_HL_SEN_NAS	Sensorineural hearing loss || id:finngen_R9_H8_HL_SEN_NAS	Glycoprotein hormone alpha-2 | Oncology_II	Inverse variance weighted	3	0.004151292	0.048585148	0.931908705	-0.091075599	0.099378183	1.00415992	0.91294869	1.104483917	0.996523498
ukb-ppp-GPIHBP1-OID31469	finngen_R9_H8_HL_SEN_NAS	Sensorineural hearing loss || id:finngen_R9_H8_HL_SEN_NAS	Glycosylphosphatidylinositol-anchored high density lipoprotein-binding protein 1 | Oncology_II	Inverse variance weighted	3	0.018892418	0.0295251	0.522252879	-0.038976777	0.076761613	1.019072009	0.961773044	1.079784639	0.996523498
ukb-ppp-GPNMB-OID20173	finngen_R9_H8_HL_SEN_NAS	Sensorineural hearing loss || id:finngen_R9_H8_HL_SEN_NAS	Transmembrane glycoprotein NMB | Cardiometabolic	Inverse variance weighted	5	0.008188916	0.033059779	0.804366323	-0.056608251	0.072986083	1.008222537	0.944964186	1.075715566	0.996523498
ukb-ppp-GPR15L-OID31511	finngen_R9_H8_HL_SEN_NAS	Sensorineural hearing loss || id:finngen_R9_H8_HL_SEN_NAS	Protein GPR15L | Oncology_II	Inverse variance weighted	4	0.024488621	0.033116038	0.459616075	-0.040418814	0.089396056	1.02479093	0.960387131	1.093513663	0.996523498
ukb-ppp-GPR37-OID20095	finngen_R9_H8_HL_SEN_NAS	Sensorineural hearing loss || id:finngen_R9_H8_HL_SEN_NAS	Prosaposin receptor GPR37 | Cardiometabolic	Inverse variance weighted	5	0.011017467	0.023755443	0.642800321	-0.035543202	0.057578136	1.011078383	0.96508104	1.059268035	0.996523498
ukb-ppp-GRHPR-OID30289	finngen_R9_H8_HL_SEN_NAS	Sensorineural hearing loss || id:finngen_R9_H8_HL_SEN_NAS	Glyoxylate reductase/hydroxypyruvate reductase | Cardiometabolic_II	Inverse variance weighted	3	-0.002518033	0.045386575	0.955756307	-0.09147572	0.086439653	0.997485134	0.912583474	1.090285571	0.996523498
ukb-ppp-GRK5-OID20066	finngen_R9_H8_HL_SEN_NAS	Sensorineural hearing loss || id:finngen_R9_H8_HL_SEN_NAS	G protein-coupled receptor kinase 5 | Cardiometabolic	Inverse variance weighted	2	-0.008200544	0.06076525	0.89264785	-0.127300435	0.110899347	0.991832989	0.880469109	1.117282443	0.996523498
ukb-ppp-GRP-OID30264	finngen_R9_H8_HL_SEN_NAS	Sensorineural hearing loss || id:finngen_R9_H8_HL_SEN_NAS	Gastrin-releasing peptide | Cardiometabolic_II	Inverse variance weighted	4	-0.030717501	0.028057913	0.273608975	-0.08571101	0.024276007	0.969749487	0.917859445	1.024573069	0.996523498
ukb-ppp-GSN-OID30714	finngen_R9_H8_HL_SEN_NAS	Sensorineural hearing loss || id:finngen_R9_H8_HL_SEN_NAS	Gelsolin | Inflammation_II	Inverse variance weighted	3	0.026069334	0.044764848	0.560323063	-0.061669769	0.113808437	1.026412111	0.940193317	1.120537451	0.996523498
ukb-ppp-GSTA1-OID20166	finngen_R9_H8_HL_SEN_NAS	Sensorineural hearing loss || id:finngen_R9_H8_HL_SEN_NAS	Glutathione S-transferase A1 | Cardiometabolic	Inverse variance weighted	2	-0.021891056	0.02720896	0.42107754	-0.075220617	0.031438505	0.978346814	0.927538833	1.031937914	0.996523498
ukb-ppp-GSTA3-OID21242	finngen_R9_H8_HL_SEN_NAS	Sensorineural hearing loss || id:finngen_R9_H8_HL_SEN_NAS	Glutathione S-transferase A3 | Oncology	Inverse variance weighted	2	-0.02165767	0.026770569	0.41850914	-0.074127986	0.030812646	0.978575173	0.928552845	1.031292269	0.996523498
ukb-ppp-GSTM4-OID30164	finngen_R9_H8_HL_SEN_NAS	Sensorineural hearing loss || id:finngen_R9_H8_HL_SEN_NAS	Glutathione S-transferase Mu 4 | Cardiometabolic_II	Inverse variance weighted	2	-0.034635246	0.099544296	0.727886725	-0.229742067	0.160471575	0.965957689	0.794738565	1.174064399	0.996523498
ukb-ppp-GUCA2A-OID21101	finngen_R9_H8_HL_SEN_NAS	Sensorineural hearing loss || id:finngen_R9_H8_HL_SEN_NAS	Guanylin | Neurology	Inverse variance weighted	2	0.043063382	0.094980094	0.650265226	-0.143097602	0.229224366	1.044004064	0.866669476	1.257624176	0.996523498
ukb-ppp-HAVCR1-OID21422	finngen_R9_H8_HL_SEN_NAS	Sensorineural hearing loss || id:finngen_R9_H8_HL_SEN_NAS	Hepatitis A virus cellular receptor 1 | Oncology	Inverse variance weighted	8	0.003133899	0.021688415	0.885108459	-0.039375395	0.045643193	1.003138815	0.961389741	1.046700874	0.996523498
ukb-ppp-HCG22-OID30088	finngen_R9_H8_HL_SEN_NAS	Sensorineural hearing loss || id:finngen_R9_H8_HL_SEN_NAS	Protein PBMUCL2 | Cardiometabolic_II	Inverse variance weighted (multiplicative random effects)	4	-0.029615164	0.08579318	0.72994964	-0.197769797	0.138539469	0.970819068	0.820558726	1.148595014	0.996523498
ukb-ppp-HDGF-OID21455	finngen_R9_H8_HL_SEN_NAS	Sensorineural hearing loss || id:finngen_R9_H8_HL_SEN_NAS	Hepatoma-derived growth factor | Oncology	Inverse variance weighted	9	0.005784058	0.013654093	0.671847748	-0.020977965	0.03254608	1.005800817	0.979240542	1.033081497	0.996523498
ukb-ppp-HEG1-OID30579	finngen_R9_H8_HL_SEN_NAS	Sensorineural hearing loss || id:finngen_R9_H8_HL_SEN_NAS	Protein HEG homolog 1 | Inflammation_II	Inverse variance weighted	2	0.057676266	0.069687533	0.407873796	-0.0789113	0.194263831	1.059371985	0.92412189	1.214416642	0.996523498
ukb-ppp-HGFAC-OID30718	finngen_R9_H8_HL_SEN_NAS	Sensorineural hearing loss || id:finngen_R9_H8_HL_SEN_NAS	Hepatocyte growth factor activator | Inflammation_II	Inverse variance weighted	10	-0.007738935	0.02454569	0.752543809	-0.055848487	0.040370617	0.992290933	0.945682408	1.041196588	0.996523498
ukb-ppp-HIP1R-OID31141	finngen_R9_H8_HL_SEN_NAS	Sensorineural hearing loss || id:finngen_R9_H8_HL_SEN_NAS	Huntingtin-interacting protein 1-related protein | Neurology_II	Inverse variance weighted	2	-0.034087543	0.070385946	0.628176711	-0.172043998	0.103868912	0.966486891	0.841942128	1.109455009	0.996523498
ukb-ppp-HLA-A-OID31048	finngen_R9_H8_HL_SEN_NAS	Sensorineural hearing loss || id:finngen_R9_H8_HL_SEN_NAS	HLA class I histocompatibility antigen, A alpha chain | Neurology_II	Inverse variance weighted	9	0.017827054	0.015527314	0.250923412	-0.01260648	0.048260589	1.017986905	0.987472649	1.049444093	0.996523498
ukb-ppp-HLA-DRA-OID20520	finngen_R9_H8_HL_SEN_NAS	Sensorineural hearing loss || id:finngen_R9_H8_HL_SEN_NAS	HLA class II histocompatibility antigen, DR alpha chain | Inflammation	Inverse variance weighted (multiplicative random effects)	4	0.102431606	0.101214943	0.311528209	-0.095949682	0.300812895	1.107861529	0.908509729	1.350956547	0.996523498
ukb-ppp-HLA-E-OID20532	finngen_R9_H8_HL_SEN_NAS	Sensorineural hearing loss || id:finngen_R9_H8_HL_SEN_NAS	HLA class I histocompatibility antigen, alpha chain E | Inflammation	Inverse variance weighted	8	0.013281548	0.034800429	0.702721761	-0.054927293	0.081490389	1.013370139	0.946553966	1.08490279	0.996523498
ukb-ppp-HMBS-OID21385	finngen_R9_H8_HL_SEN_NAS	Sensorineural hearing loss || id:finngen_R9_H8_HL_SEN_NAS	Porphobilinogen deaminase | Oncology	Inverse variance weighted	2	0.087490969	0.128915843	0.497348681	-0.165184084	0.340166022	1.091432408	0.847737635	1.405180862	0.996523498
ukb-ppp-HMCN2-OID30592	finngen_R9_H8_HL_SEN_NAS	Sensorineural hearing loss || id:finngen_R9_H8_HL_SEN_NAS	Hemicentin-2 | Inflammation_II	Inverse variance weighted	8	-0.009341731	0.012963518	0.471145206	-0.034750226	0.016066764	0.990701767	0.965846629	1.016196528	0.996523498
ukb-ppp-HNMT-OID20975	finngen_R9_H8_HL_SEN_NAS	Sensorineural hearing loss || id:finngen_R9_H8_HL_SEN_NAS	Histamine N-methyltransferase | Neurology	Inverse variance weighted	6	-0.007214577	0.027272302	0.791364906	-0.06066829	0.046239135	0.992811385	0.941135372	1.047324833	0.996523498
ukb-ppp-HPGDS-OID21266	finngen_R9_H8_HL_SEN_NAS	Sensorineural hearing loss || id:finngen_R9_H8_HL_SEN_NAS	Hematopoietic prostaglandin D synthase | Oncology	Inverse variance weighted	7	0.00401722	0.014399481	0.780257362	-0.024205763	0.032240203	1.0040253	0.976084847	1.032765549	0.996523498
ukb-ppp-HRG-OID30770	finngen_R9_H8_HL_SEN_NAS	Sensorineural hearing loss || id:finngen_R9_H8_HL_SEN_NAS	Histidine-rich glycoprotein | Inflammation_II	Inverse variance weighted	5	-0.00852286	0.021859164	0.696611445	-0.051366821	0.034321101	0.991513357	0.949930153	1.034916866	0.996523498
ukb-ppp-HS3ST3B1-OID21303	finngen_R9_H8_HL_SEN_NAS	Sensorineural hearing loss || id:finngen_R9_H8_HL_SEN_NAS	Heparan sulfate glucosamine 3-O-sulfotransferase 3B1 | Oncology	Inverse variance weighted	4	0.003724972	0.023265409	0.872796215	-0.04187523	0.049325174	1.003731918	0.958989426	1.050561911	0.996523498
ukb-ppp-HSDL2-OID30256	finngen_R9_H8_HL_SEN_NAS	Sensorineural hearing loss || id:finngen_R9_H8_HL_SEN_NAS	Hydroxysteroid dehydrogenase-like protein 2 | Cardiometabolic_II	Inverse variance weighted	3	-0.02448094	0.02187359	0.26305446	-0.067353176	0.018391295	0.975816288	0.934864971	1.018561457	0.996523498
ukb-ppp-HSPB1-OID20230	finngen_R9_H8_HL_SEN_NAS	Sensorineural hearing loss || id:finngen_R9_H8_HL_SEN_NAS	Heat shock protein beta-1 | Cardiometabolic	Inverse variance weighted	5	-0.021314575	0.027435025	0.43721124	-0.075087224	0.032458074	0.978910976	0.927662569	1.032990584	0.996523498
ukb-ppp-HYAL1-OID20357	finngen_R9_H8_HL_SEN_NAS	Sensorineural hearing loss || id:finngen_R9_H8_HL_SEN_NAS	Hyaluronidase-1 | Cardiometabolic	Inverse variance weighted	2	0.037004018	0.032244976	0.251137774	-0.026196134	0.100204171	1.037697191	0.974144008	1.105396585	0.996523498
ukb-ppp-ICAM3-OID20277	finngen_R9_H8_HL_SEN_NAS	Sensorineural hearing loss || id:finngen_R9_H8_HL_SEN_NAS	Intercellular adhesion molecule 3 | Cardiometabolic	Inverse variance weighted	3	-0.0339767	0.063621085	0.593308468	-0.158674026	0.090720626	0.966594026	0.853274459	1.094963058	0.996523498
ukb-ppp-ICAM5-OID20145	finngen_R9_H8_HL_SEN_NAS	Sensorineural hearing loss || id:finngen_R9_H8_HL_SEN_NAS	Intercellular adhesion molecule 5 | Cardiometabolic	Inverse variance weighted	11	-0.00795011	0.023191689	0.731748962	-0.053405821	0.037505601	0.992081409	0.947995218	1.038217812	0.996523498
ukb-ppp-ICOSLG-OID21351	finngen_R9_H8_HL_SEN_NAS	Sensorineural hearing loss || id:finngen_R9_H8_HL_SEN_NAS	ICOS ligand | Oncology	Inverse variance weighted	3	0.022294148	0.043472569	0.608068464	-0.062912087	0.107500383	1.02254452	0.939026023	1.113491287	0.996523498
ukb-ppp-IDI2-OID20823	finngen_R9_H8_HL_SEN_NAS	Sensorineural hearing loss || id:finngen_R9_H8_HL_SEN_NAS	Isopentenyl-diphosphate delta-isomerase 2 | Neurology	Inverse variance weighted	4	0.012035291	0.027845685	0.665585995	-0.042542252	0.066612833	1.012108006	0.958349973	1.068881563	0.996523498
ukb-ppp-IDO1-OID30230	finngen_R9_H8_HL_SEN_NAS	Sensorineural hearing loss || id:finngen_R9_H8_HL_SEN_NAS	Indoleamine 2,3-dioxygenase 1 | Cardiometabolic_II	Inverse variance weighted	2	-0.02381754	0.055727678	0.669094142	-0.13304379	0.085408709	0.976463859	0.875426756	1.089162126	0.996523498
ukb-ppp-IDO1-OID30563	finngen_R9_H8_HL_SEN_NAS	Sensorineural hearing loss || id:finngen_R9_H8_HL_SEN_NAS	Indoleamine 2,3-dioxygenase 1 | Inflammation_II	Inverse variance weighted	4	-0.009378195	0.032063582	0.769913947	-0.072222815	0.053466424	0.990665643	0.930323582	1.054921572	0.996523498
ukb-ppp-IDO1-OID31050	finngen_R9_H8_HL_SEN_NAS	Sensorineural hearing loss || id:finngen_R9_H8_HL_SEN_NAS	Indoleamine 2,3-dioxygenase 1 | Neurology_II	Inverse variance weighted	2	-0.02380909	0.057365856	0.678113068	-0.136246168	0.088627988	0.97647211	0.872627793	1.092674093	0.996523498
ukb-ppp-IDO1-OID31474	finngen_R9_H8_HL_SEN_NAS	Sensorineural hearing loss || id:finngen_R9_H8_HL_SEN_NAS	Indoleamine 2,3-dioxygenase 1 | Oncology_II	Inverse variance weighted	4	-0.006530704	0.031925153	0.837913598	-0.069104003	0.056042595	0.993490575	0.933229617	1.057642733	0.996523498
ukb-ppp-IFNAR1-OID31491	finngen_R9_H8_HL_SEN_NAS	Sensorineural hearing loss || id:finngen_R9_H8_HL_SEN_NAS	Interferon alpha/beta receptor 1 | Oncology_II	Inverse variance weighted	5	-0.005221636	0.029098566	0.857587114	-0.062254825	0.051811553	0.994791973	0.939643411	1.053177256	0.996523498
ukb-ppp-IFNGR1-OID20678	finngen_R9_H8_HL_SEN_NAS	Sensorineural hearing loss || id:finngen_R9_H8_HL_SEN_NAS	Interferon gamma receptor 1 | Inflammation	Inverse variance weighted	2	0.035419932	0.048980868	0.469595044	-0.06058257	0.131422434	1.03605469	0.94121605	1.140449445	0.996523498
ukb-ppp-IFNGR2-OID20941	finngen_R9_H8_HL_SEN_NAS	Sensorineural hearing loss || id:finngen_R9_H8_HL_SEN_NAS	Interferon gamma receptor 2 | Neurology	Inverse variance weighted (multiplicative random effects)	9	-0.009693173	0.020898572	0.642776795	-0.050654374	0.031268028	0.990353654	0.950607168	1.031762008	0.996523498
ukb-ppp-IFNLR1-OID20506	finngen_R9_H8_HL_SEN_NAS	Sensorineural hearing loss || id:finngen_R9_H8_HL_SEN_NAS	Interferon lambda receptor 1 | Inflammation	Inverse variance weighted	4	0.017954694	0.035791743	0.615918332	-0.052197122	0.088106511	1.018116849	0.949141752	1.092104437	0.996523498
ukb-ppp-IGDCC4-OID30402	finngen_R9_H8_HL_SEN_NAS	Sensorineural hearing loss || id:finngen_R9_H8_HL_SEN_NAS	Immunoglobulin superfamily DCC subclass member 4 | Cardiometabolic_II	Inverse variance weighted	7	0.004284376	0.03009537	0.886795673	-0.054702549	0.063271302	1.004293567	0.946766722	1.065315822	0.996523498
ukb-ppp-IGF2R-OID21146	finngen_R9_H8_HL_SEN_NAS	Sensorineural hearing loss || id:finngen_R9_H8_HL_SEN_NAS	Cation-independent mannose-6-phosphate receptor | Neurology	Inverse variance weighted	4	-0.013313848	0.055956424	0.811933499	-0.122988438	0.096360742	0.986774389	0.884273886	1.101156226	0.996523498
ukb-ppp-IGFBP3-OID20398	finngen_R9_H8_HL_SEN_NAS	Sensorineural hearing loss || id:finngen_R9_H8_HL_SEN_NAS	Insulin-like growth factor-binding protein 3 | Cardiometabolic	Inverse variance weighted	6	0.020894198	0.021882816	0.339667644	-0.021996122	0.063784518	1.02111401	0.978244028	1.0658627	0.996523498
ukb-ppp-IGFBP7-OID20236	finngen_R9_H8_HL_SEN_NAS	Sensorineural hearing loss || id:finngen_R9_H8_HL_SEN_NAS	Insulin-like growth factor-binding protein 7 | Cardiometabolic	Inverse variance weighted	4	-0.016595016	0.026876932	0.53694153	-0.069273802	0.036083771	0.983541923	0.933071168	1.036742691	0.996523498
ukb-ppp-IGFBPL1-OID20155	finngen_R9_H8_HL_SEN_NAS	Sensorineural hearing loss || id:finngen_R9_H8_HL_SEN_NAS	Insulin-like growth factor-binding protein-like 1 | Cardiometabolic	Inverse variance weighted	5	0.007133161	0.016844136	0.67194483	-0.025881345	0.040147666	1.007158662	0.974450706	1.040964478	0.996523498
ukb-ppp-IGLC2-OID30740	finngen_R9_H8_HL_SEN_NAS	Sensorineural hearing loss || id:finngen_R9_H8_HL_SEN_NAS	Immunoglobulin lambda constant 2 | Inflammation_II	Inverse variance weighted	3	0.020620078	0.042264453	0.625633221	-0.062218249	0.103458405	1.02083414	0.93967778	1.108999664	0.996523498
ukb-ppp-IGSF3-OID21312	finngen_R9_H8_HL_SEN_NAS	Sensorineural hearing loss || id:finngen_R9_H8_HL_SEN_NAS	Immunoglobulin superfamily member 3 | Oncology	Inverse variance weighted	2	-0.100904998	0.087708317	0.249954048	-0.2728133	0.071003303	0.904018912	0.761234897	1.073584772	0.996523498
ukb-ppp-IGSF9-OID30330	finngen_R9_H8_HL_SEN_NAS	Sensorineural hearing loss || id:finngen_R9_H8_HL_SEN_NAS	Protein turtle homolog A | Cardiometabolic_II	Inverse variance weighted	3	0.025127812	0.033139224	0.448301417	-0.039825067	0.090080691	1.025446177	0.960957527	1.094262578	0.996523498
ukb-ppp-IL10RB-OID20696	finngen_R9_H8_HL_SEN_NAS	Sensorineural hearing loss || id:finngen_R9_H8_HL_SEN_NAS	Interleukin-10 receptor subunit beta | Inflammation	Inverse variance weighted	6	0.009601877	0.016573754	0.562358218	-0.022882681	0.042086436	1.009648123	0.977377142	1.042984626	0.996523498
ukb-ppp-IL15RA-OID20498	finngen_R9_H8_HL_SEN_NAS	Sensorineural hearing loss || id:finngen_R9_H8_HL_SEN_NAS	Interleukin-15 receptor subunit alpha | Inflammation	Inverse variance weighted	3	-0.036414368	0.036613118	0.319944646	-0.108176079	0.035347342	0.96424066	0.897469557	1.035979485	0.996523498
ukb-ppp-IL16-OID20633	finngen_R9_H8_HL_SEN_NAS	Sensorineural hearing loss || id:finngen_R9_H8_HL_SEN_NAS	Pro-interleukin-16 [Cleaved into: Interleukin-16 | Inflammation	Inverse variance weighted	7	-0.01203509	0.022677544	0.595623113	-0.056483076	0.032412897	0.988037042	0.945082479	1.032943917	0.996523498
ukb-ppp-IL17D-OID20481	finngen_R9_H8_HL_SEN_NAS	Sensorineural hearing loss || id:finngen_R9_H8_HL_SEN_NAS	Interleukin-17D | Inflammation	Inverse variance weighted	6	0.028975141	0.028541837	0.310019395	-0.026966861	0.084917142	1.029399004	0.973393499	1.088626862	0.996523498
ukb-ppp-IL17F-OID20456	finngen_R9_H8_HL_SEN_NAS	Sensorineural hearing loss || id:finngen_R9_H8_HL_SEN_NAS	Interleukin-17F | Inflammation	Inverse variance weighted	3	-0.042999171	0.075194791	0.567432344	-0.19038096	0.104382619	0.957912185	0.826644156	1.11002509	0.996523498
ukb-ppp-IL17RA-OID21089	finngen_R9_H8_HL_SEN_NAS	Sensorineural hearing loss || id:finngen_R9_H8_HL_SEN_NAS	Interleukin-17 receptor A | Neurology	Inverse variance weighted	7	0.003320538	0.027122246	0.902559613	-0.049839064	0.05648014	1.003326057	0.951382524	1.058105601	0.996523498
ukb-ppp-IL17RB-OID20585	finngen_R9_H8_HL_SEN_NAS	Sensorineural hearing loss || id:finngen_R9_H8_HL_SEN_NAS	Interleukin-17 receptor B | Inflammation	Inverse variance weighted	7	0.007634748	0.020864558	0.714425163	-0.033259785	0.048529282	1.007663967	0.96728724	1.049726109	0.996523498
ukb-ppp-IL18-OID20694	finngen_R9_H8_HL_SEN_NAS	Sensorineural hearing loss || id:finngen_R9_H8_HL_SEN_NAS	Interleukin-18 | Inflammation	Inverse variance weighted	3	0.00169677	0.032191072	0.957963503	-0.06139773	0.06479127	1.00169821	0.94044912	1.0669363	0.996523498
ukb-ppp-IL18BP-OID20348	finngen_R9_H8_HL_SEN_NAS	Sensorineural hearing loss || id:finngen_R9_H8_HL_SEN_NAS	Interleukin-18-binding protein | Cardiometabolic	Inverse variance weighted	2	-0.031355147	0.067352236	0.641544938	-0.163365529	0.100655235	0.969131328	0.849280695	1.105895302	0.996523498
ukb-ppp-IL18R1-OID20652	finngen_R9_H8_HL_SEN_NAS	Sensorineural hearing loss || id:finngen_R9_H8_HL_SEN_NAS	Interleukin-18 receptor 1 | Inflammation	Inverse variance weighted	5	0.016913764	0.017870936	0.343924319	-0.018113269	0.051940798	1.017057612	0.98204979	1.053313383	0.996523498
ukb-ppp-IL19-OID20158	finngen_R9_H8_HL_SEN_NAS	Sensorineural hearing loss || id:finngen_R9_H8_HL_SEN_NAS	Interleukin-19 | Cardiometabolic	Inverse variance weighted	2	-0.014549272	0.027346933	0.594708177	-0.068149261	0.039050717	0.985556057	0.934121036	1.039823219	0.996523498
ukb-ppp-IL1R1-OID21116	finngen_R9_H8_HL_SEN_NAS	Sensorineural hearing loss || id:finngen_R9_H8_HL_SEN_NAS	Interleukin-1 receptor type 1 | Neurology	Inverse variance weighted	3	0.035601558	0.044611619	0.424851156	-0.051837215	0.123040331	1.036242882	0.949483416	1.130930032	0.996523498
[truncated: 509 more rows]
