# Supplementary material for: Identification of Potential Therapeutic Targets for Sensorineural Hearing Loss and Evaluation of Drug Development Potential Using Mendelian Randomization Analysis
Source: Bioengineering (Basel). 2025 Jan 29;12(2):126. doi: 10.3390/bioengineering12020126 (PMC11852220; doi:10.3390/bioengineering12020126)
Supplement: Supplementary file 1 [file bioengineering-12-00126-s001.zip › bioengineering-3419918-supplementary/Supplementary materials/Supplementary Material 4.csv]

id.outcome	id.exposure	outcome	exposure	method	nsnp	b	se	pval	lo_ci	up_ci	or	or_lci95	or_uci95	p_fdr	category
finngen_R9_AB1_ACTINOMYCOSIS	ukb-ppp-LATS1-OID30523	Actinomycosis || id:finngen_R9_AB1_ACTINOMYCOSIS	exposure	Wald ratio	1	3.912941311	2.357080688	0.096898462	-0.706936837	8.532819459	50.04593637	0.493152493	5078.744982	0.774993728	I Certain infectious and parasitic diseases (AB1_)
finngen_R9_AB1_ACTINOMYCOSIS	ukb-ppp-LMNB2-OID31109	Actinomycosis || id:finngen_R9_AB1_ACTINOMYCOSIS	exposure	Wald ratio	1	-1.634794472	3.640590537	0.653398106	-8.770351925	5.500762981	0.194992444	0.000155269	244.8786987	0.964657535	I Certain infectious and parasitic diseases (AB1_)
finngen_R9_AB1_ACTINOMYCOSIS	ukb-ppp-OGFR-OID21360	Actinomycosis || id:finngen_R9_AB1_ACTINOMYCOSIS	exposure	Wald ratio	1	1.215030666	1.932194465	0.529457369	-2.572070486	5.002131818	3.370397418	0.076377244	148.7298864	0.942391241	I Certain infectious and parasitic diseases (AB1_)
finngen_R9_AB1_ACTINOMYCOSIS	ukb-ppp-TEF-OID30103	Actinomycosis || id:finngen_R9_AB1_ACTINOMYCOSIS	exposure	Wald ratio	1	-3.427544391	2.046417624	0.0939539	-7.438522934	0.583434151	0.032466568	0.000588153	1.7921825	0.769324273	I Certain infectious and parasitic diseases (AB1_)
finngen_R9_AB1_AMOEBIASIS	ukb-ppp-LATS1-OID30523	Amoebiasis || id:finngen_R9_AB1_AMOEBIASIS	exposure	Wald ratio	1	0.683766432	1.855280428	0.712462033	-2.952583207	4.32011607	1.981326226	0.052204676	75.19735594	0.97168929	I Certain infectious and parasitic diseases (AB1_)
finngen_R9_AB1_AMOEBIASIS	ukb-ppp-LMNB2-OID31109	Amoebiasis || id:finngen_R9_AB1_AMOEBIASIS	exposure	Wald ratio	1	1.631311902	2.919657414	0.576343263	-4.091216629	7.353840433	5.110574894	0.016718881	1562.184486	0.951288406	I Certain infectious and parasitic diseases (AB1_)
finngen_R9_AB1_AMOEBIASIS	ukb-ppp-OGFR-OID21360	Amoebiasis || id:finngen_R9_AB1_AMOEBIASIS	exposure	Wald ratio	1	-2.950306657	1.531488407	0.054050587	-5.952023934	0.051410621	0.052323658	0.002600572	1.052755088	0.71296426	I Certain infectious and parasitic diseases (AB1_)
finngen_R9_AB1_AMOEBIASIS	ukb-ppp-TEF-OID30103	Amoebiasis || id:finngen_R9_AB1_AMOEBIASIS	exposure	Wald ratio	1	1.554547575	1.615168489	0.335814698	-1.611182664	4.720277814	4.732944738	0.199651354	112.1994189	0.905034503	I Certain infectious and parasitic diseases (AB1_)
finngen_R9_AB1_ANOGENITAL_HERPES_SIMPLEX	ukb-ppp-LATS1-OID30523	Anogenital herpesviral [herpes simplex] infection || id:finngen_R9_AB1_ANOGENITAL_HERPES_SIMPLEX	exposure	Wald ratio	1	0.174446665	0.535268555	0.744496279	-0.874679702	1.223573033	1.190587241	0.416995561	3.399311914	0.979623758	I Certain infectious and parasitic diseases (AB1_)
finngen_R9_AB1_ANOGENITAL_HERPES_SIMPLEX	ukb-ppp-LMNB2-OID31109	Anogenital herpesviral [herpes simplex] infection || id:finngen_R9_AB1_ANOGENITAL_HERPES_SIMPLEX	exposure	Wald ratio	1	-0.870551119	0.830401913	0.294477784	-2.498138869	0.757036631	0.418720721	0.082237912	2.131949098	0.89121379	I Certain infectious and parasitic diseases (AB1_)
finngen_R9_AB1_ANOGENITAL_HERPES_SIMPLEX	ukb-ppp-OGFR-OID21360	Anogenital herpesviral [herpes simplex] infection || id:finngen_R9_AB1_ANOGENITAL_HERPES_SIMPLEX	exposure	Wald ratio	1	-0.46090531	0.441005236	0.295965501	-1.325275572	0.403464951	0.630712396	0.265729721	1.497002763	0.893584113	I Certain infectious and parasitic diseases (AB1_)
finngen_R9_AB1_ANOGENITAL_HERPES_SIMPLEX	ukb-ppp-TEF-OID30103	Anogenital herpesviral [herpes simplex] infection || id:finngen_R9_AB1_ANOGENITAL_HERPES_SIMPLEX	exposure	Wald ratio	1	-0.066693188	0.464951758	0.885941831	-0.977998634	0.844612257	0.935482174	0.376062986	2.327075333	0.996302927	I Certain infectious and parasitic diseases (AB1_)
finngen_R9_AB1_ASPERGILLOSIS	ukb-ppp-LATS1-OID30523	Aspergillosis || id:finngen_R9_AB1_ASPERGILLOSIS	exposure	Wald ratio	1	-0.790894657	1.629788004	0.627481598	-3.985279145	2.40348983	0.453438941	0.018587255	11.0617126	0.96087684	I Certain infectious and parasitic diseases (AB1_)
finngen_R9_AB1_ASPERGILLOSIS	ukb-ppp-LMNB2-OID31109	Aspergillosis || id:finngen_R9_AB1_ASPERGILLOSIS	exposure	Wald ratio	1	-0.02322412	2.550422788	0.992734573	-5.022052785	4.975604544	0.977043484	0.006590983	144.8363587	0.999739734	I Certain infectious and parasitic diseases (AB1_)
finngen_R9_AB1_ASPERGILLOSIS	ukb-ppp-OGFR-OID21360	Aspergillosis || id:finngen_R9_AB1_ASPERGILLOSIS	exposure	Wald ratio	1	-1.188356021	1.341905759	0.375847461	-3.818491309	1.441779267	0.304721809	0.021960908	4.228212247	0.918460818	I Certain infectious and parasitic diseases (AB1_)
finngen_R9_AB1_ASPERGILLOSIS	ukb-ppp-TEF-OID30103	Aspergillosis || id:finngen_R9_AB1_ASPERGILLOSIS	exposure	Wald ratio	1	1.752536429	1.418600438	0.216682342	-1.02792043	4.532993288	5.769217343	0.357750154	93.03663012	0.855743679	I Certain infectious and parasitic diseases (AB1_)
finngen_R9_AB1_ATYPICAL_CNS_VIRUS	ukb-ppp-LATS1-OID30523	Atypical virus infections of central nervous system || id:finngen_R9_AB1_ATYPICAL_CNS_VIRUS	exposure	Wald ratio	1	0.702614667	1.408720092	0.617947753	-2.058476713	3.463706047	2.01902489	0.127648267	31.93511048	0.960011629	I Certain infectious and parasitic diseases (AB1_)
finngen_R9_AB1_ATYPICAL_CNS_VIRUS	ukb-ppp-LMNB2-OID31109	Atypical virus infections of central nervous system || id:finngen_R9_AB1_ATYPICAL_CNS_VIRUS	exposure	Wald ratio	1	4.429983388	2.17830143	0.04198316	0.160512585	8.699454192	83.93002269	1.174112549	5999.636673	0.708010831	I Certain infectious and parasitic diseases (AB1_)
finngen_R9_AB1_ATYPICAL_CNS_VIRUS	ukb-ppp-OGFR-OID21360	Atypical virus infections of central nervous system || id:finngen_R9_AB1_ATYPICAL_CNS_VIRUS	exposure	Wald ratio	1	-2.509618549	1.159175467	0.030387443	-4.781602465	-0.237634633	0.081299245	0.008382555	0.788490727	0.684101346	I Certain infectious and parasitic diseases (AB1_)
finngen_R9_AB1_ATYPICAL_CNS_VIRUS	ukb-ppp-TEF-OID30103	Atypical virus infections of central nervous system || id:finngen_R9_AB1_ATYPICAL_CNS_VIRUS	exposure	Wald ratio	1	0.65668908	1.224400392	0.591726879	-1.743135688	3.056513847	1.928396985	0.174970885	21.25333549	0.953916332	I Certain infectious and parasitic diseases (AB1_)
finngen_R9_AB1_BACTINF_NOS	ukb-ppp-LATS1-OID30523	Bacterial infection, other or unspecified || id:finngen_R9_AB1_BACTINF_NOS	exposure	Wald ratio	1	0.184419596	0.173168164	0.286887686	-0.154990005	0.523829197	1.20252029	0.856423737	1.688480812	0.888396057	I Certain infectious and parasitic diseases (AB1_)
finngen_R9_AB1_BACTINF_NOS	ukb-ppp-LMNB2-OID31109	Bacterial infection, other or unspecified || id:finngen_R9_AB1_BACTINF_NOS	exposure	Wald ratio	1	-0.210578384	0.270923415	0.437004409	-0.741588278	0.32043151	0.810115553	0.476356727	1.377722137	0.928375889	I Certain infectious and parasitic diseases (AB1_)
finngen_R9_AB1_BACTINF_NOS	ukb-ppp-OGFR-OID21360	Bacterial infection, other or unspecified || id:finngen_R9_AB1_BACTINF_NOS	exposure	Wald ratio	1	0.193343904	0.142530441	0.1749371	-0.086015761	0.472703569	1.213299981	0.917579769	1.604325741	0.838768477	I Certain infectious and parasitic diseases (AB1_)
finngen_R9_AB1_BACTINF_NOS	ukb-ppp-TEF-OID30103	Bacterial infection, other or unspecified || id:finngen_R9_AB1_BACTINF_NOS	exposure	Wald ratio	1	0.173034823	0.150558908	0.250439226	-0.122060637	0.468130283	1.188907505	0.885094697	1.597005452	0.874833234	I Certain infectious and parasitic diseases (AB1_)
finngen_R9_AB1_BACT_BIR_OTHER_INF_AGENTS	ukb-ppp-LATS1-OID30523	Bacterial, viral and other infectious agents || id:finngen_R9_AB1_BACT_BIR_OTHER_INF_AGENTS	exposure	Wald ratio	1	-0.087200916	0.447475539	0.845492344	-0.964252973	0.78985114	0.916492939	0.381267911	2.203068454	0.994116161	I Certain infectious and parasitic diseases (AB1_)
finngen_R9_AB1_BACT_BIR_OTHER_INF_AGENTS	ukb-ppp-LMNB2-OID31109	Bacterial, viral and other infectious agents || id:finngen_R9_AB1_BACT_BIR_OTHER_INF_AGENTS	exposure	Wald ratio	1	-0.704340063	0.697550592	0.312623083	-2.071539224	0.662859098	0.494434762	0.125991703	1.94033201	0.902632709	I Certain infectious and parasitic diseases (AB1_)
finngen_R9_AB1_BACT_BIR_OTHER_INF_AGENTS	ukb-ppp-OGFR-OID21360	Bacterial, viral and other infectious agents || id:finngen_R9_AB1_BACT_BIR_OTHER_INF_AGENTS	exposure	Wald ratio	1	-0.128424832	0.368889155	0.727735531	-0.851447575	0.594597912	0.879479669	0.426796664	1.812302093	0.975011849	I Certain infectious and parasitic diseases (AB1_)
finngen_R9_AB1_BACT_BIR_OTHER_INF_AGENTS	ukb-ppp-TEF-OID30103	Bacterial, viral and other infectious agents || id:finngen_R9_AB1_BACT_BIR_OTHER_INF_AGENTS	exposure	Wald ratio	1	-0.214839574	0.388903294	0.580657785	-0.97709003	0.547410883	0.806670841	0.376404833	1.728771228	0.952188595	I Certain infectious and parasitic diseases (AB1_)
finngen_R9_AB1_BACT_INTEST_OTH	ukb-ppp-LATS1-OID30523	Other bacterial intestinal infections || id:finngen_R9_AB1_BACT_INTEST_OTH	exposure	Wald ratio	1	-0.309422108	0.305227943	0.310706311	-0.907668876	0.28882466	0.733870932	0.403463653	1.334857654	0.90213974	I Certain infectious and parasitic diseases (AB1_)
finngen_R9_AB1_BACT_INTEST_OTH	ukb-ppp-LMNB2-OID31109	Other bacterial intestinal infections || id:finngen_R9_AB1_BACT_INTEST_OTH	exposure	Wald ratio	1	0.530260864	0.475457126	0.264736724	-0.401635103	1.462156831	1.699375557	0.6692249	4.315256777	0.878839124	I Certain infectious and parasitic diseases (AB1_)
finngen_R9_AB1_BACT_INTEST_OTH	ukb-ppp-OGFR-OID21360	Other bacterial intestinal infections || id:finngen_R9_AB1_BACT_INTEST_OTH	exposure	Wald ratio	1	0.12262917	0.251550636	0.625909014	-0.370410076	0.615668416	1.130465133	0.690451135	1.850893353	0.96087684	I Certain infectious and parasitic diseases (AB1_)
finngen_R9_AB1_BACT_INTEST_OTH	ukb-ppp-TEF-OID30103	Other bacterial intestinal infections || id:finngen_R9_AB1_BACT_INTEST_OTH	exposure	Wald ratio	1	0.281485875	0.265550389	0.28914038	-0.238992888	0.801964639	1.32509728	0.787420483	2.22991761	0.888710369	I Certain infectious and parasitic diseases (AB1_)
finngen_R9_AB1_CANDIDIASIS	ukb-ppp-LATS1-OID30523	Candidiasis || id:finngen_R9_AB1_CANDIDIASIS	exposure	Wald ratio	1	0.873439169	0.362190056	0.015884905	0.163546659	1.583331679	2.395133976	1.177680303	4.871157942	0.595246534	I Certain infectious and parasitic diseases (AB1_)
finngen_R9_AB1_CANDIDIASIS	ukb-ppp-LMNB2-OID31109	Candidiasis || id:finngen_R9_AB1_CANDIDIASIS	exposure	Wald ratio	1	-0.490514362	0.561589614	0.382423752	-1.591230005	0.61020128	0.612311363	0.203674936	1.840801879	0.919230921	I Certain infectious and parasitic diseases (AB1_)
finngen_R9_AB1_CANDIDIASIS	ukb-ppp-OGFR-OID21360	Candidiasis || id:finngen_R9_AB1_CANDIDIASIS	exposure	Wald ratio	1	-0.365394764	0.298559761	0.221005784	-0.950571895	0.219782366	0.693922661	0.386519911	1.245805572	0.858485734	I Certain infectious and parasitic diseases (AB1_)
finngen_R9_AB1_CANDIDIASIS	ukb-ppp-TEF-OID30103	Candidiasis || id:finngen_R9_AB1_CANDIDIASIS	exposure	Wald ratio	1	0.268351739	0.315062995	0.394358444	-0.349171731	0.885875209	1.307807065	0.705272003	2.425105936	0.920443854	I Certain infectious and parasitic diseases (AB1_)
finngen_R9_AB1_CHLAMYDIA_OTHER	ukb-ppp-LATS1-OID30523	Other sexually transmitted chlamydial diseases || id:finngen_R9_AB1_CHLAMYDIA_OTHER	exposure	Wald ratio	1	-0.045078387	0.511954067	0.929835645	-1.048508358	0.958351583	0.955922547	0.35046012	2.607394856	0.996678548	I Certain infectious and parasitic diseases (AB1_)
finngen_R9_AB1_CHLAMYDIA_OTHER	ukb-ppp-LMNB2-OID31109	Other sexually transmitted chlamydial diseases || id:finngen_R9_AB1_CHLAMYDIA_OTHER	exposure	Wald ratio	1	0.725467656	0.79630149	0.362270893	-0.835283264	2.286218576	2.065696909	0.433751598	9.837666867	0.913783203	I Certain infectious and parasitic diseases (AB1_)
finngen_R9_AB1_CHLAMYDIA_OTHER	ukb-ppp-OGFR-OID21360	Other sexually transmitted chlamydial diseases || id:finngen_R9_AB1_CHLAMYDIA_OTHER	exposure	Wald ratio	1	-0.084958325	0.421425879	0.840231546	-0.910953047	0.741036398	0.918550565	0.402140782	2.098108864	0.99387896	I Certain infectious and parasitic diseases (AB1_)
finngen_R9_AB1_CHLAMYDIA_OTHER	ukb-ppp-TEF-OID30103	Other sexually transmitted chlamydial diseases || id:finngen_R9_AB1_CHLAMYDIA_OTHER	exposure	Wald ratio	1	0.255005665	0.444084902	0.565814012	-0.615400743	1.125412074	1.290468932	0.54042428	3.081486388	0.949865195	I Certain infectious and parasitic diseases (AB1_)
finngen_R9_AB1_CHOLERA	ukb-ppp-LATS1-OID30523	Cholera || id:finngen_R9_AB1_CHOLERA	exposure	Wald ratio	1	0.566928087	0.634677847	0.371721536	-0.677040493	1.810896667	1.762843424	0.50811855	6.115928926	0.917230782	I Certain infectious and parasitic diseases (AB1_)
finngen_R9_AB1_CHOLERA	ukb-ppp-LMNB2-OID31109	Cholera || id:finngen_R9_AB1_CHOLERA	exposure	Wald ratio	1	0.179255798	0.993973818	0.856883633	-1.768932885	2.127444482	1.196326723	0.170514851	8.39338992	0.994116161	I Certain infectious and parasitic diseases (AB1_)
finngen_R9_AB1_CHOLERA	ukb-ppp-OGFR-OID21360	Cholera || id:finngen_R9_AB1_CHOLERA	exposure	Wald ratio	1	0.619110247	0.525431862	0.238681667	-0.410736203	1.648956697	1.85727479	0.663161848	5.201550203	0.87083895	I Certain infectious and parasitic diseases (AB1_)
finngen_R9_AB1_CHOLERA	ukb-ppp-TEF-OID30103	Cholera || id:finngen_R9_AB1_CHOLERA	exposure	Wald ratio	1	-0.451431636	0.552414003	0.413815267	-1.534163082	0.631299809	0.636715953	0.215636085	1.880052702	0.922786199	I Certain infectious and parasitic diseases (AB1_)
finngen_R9_AB1_DERMATOPHYTOSIS	ukb-ppp-LATS1-OID30523	Dermatophytosis || id:finngen_R9_AB1_DERMATOPHYTOSIS	exposure	Wald ratio	1	-0.256884507	0.382697097	0.502062812	-1.006970817	0.493201804	0.773457538	0.365323938	1.637550952	0.938246017	I Certain infectious and parasitic diseases (AB1_)
finngen_R9_AB1_DERMATOPHYTOSIS	ukb-ppp-LMNB2-OID31109	Dermatophytosis || id:finngen_R9_AB1_DERMATOPHYTOSIS	exposure	Wald ratio	1	-0.583344891	0.585665577	0.319231914	-1.731249421	0.56455964	0.558028696	0.177063045	1.758673162	0.904122682	I Certain infectious and parasitic diseases (AB1_)
finngen_R9_AB1_DERMATOPHYTOSIS	ukb-ppp-OGFR-OID21360	Dermatophytosis || id:finngen_R9_AB1_DERMATOPHYTOSIS	exposure	Wald ratio	1	-0.053307405	0.315180853	0.865692225	-0.671061876	0.564447067	0.948088521	0.511165495	1.758475194	0.994116161	I Certain infectious and parasitic diseases (AB1_)
finngen_R9_AB1_DERMATOPHYTOSIS	ukb-ppp-TEF-OID30103	Dermatophytosis || id:finngen_R9_AB1_DERMATOPHYTOSIS	exposure	Wald ratio	1	-0.555826297	0.333200725	0.095287438	-1.208899719	0.097247124	0.573598103	0.298525561	1.102132703	0.771198786	I Certain infectious and parasitic diseases (AB1_)
finngen_R9_AB1_EARLY_SYPHILIS	ukb-ppp-LATS1-OID30523	Early syphilis || id:finngen_R9_AB1_EARLY_SYPHILIS	exposure	Wald ratio	1	2.17119553	1.34254411	0.105829781	-0.460190925	4.802581986	8.768761097	0.631163129	121.8245611	0.78314197	I Certain infectious and parasitic diseases (AB1_)
finngen_R9_AB1_EARLY_SYPHILIS	ukb-ppp-LMNB2-OID31109	Early syphilis || id:finngen_R9_AB1_EARLY_SYPHILIS	exposure	Wald ratio	1	-0.127325437	2.058815371	0.950687041	-4.162603565	3.90795269	0.880447096	0.015566975	49.79689788	0.997232146	I Certain infectious and parasitic diseases (AB1_)
finngen_R9_AB1_EARLY_SYPHILIS	ukb-ppp-OGFR-OID21360	Early syphilis || id:finngen_R9_AB1_EARLY_SYPHILIS	exposure	Wald ratio	1	-1.028615707	1.104662977	0.351771869	-3.193755141	1.136523728	0.357501505	0.041017555	3.115917738	0.911172641	I Certain infectious and parasitic diseases (AB1_)
finngen_R9_AB1_EARLY_SYPHILIS	ukb-ppp-TEF-OID30103	Early syphilis || id:finngen_R9_AB1_EARLY_SYPHILIS	exposure	Wald ratio	1	-0.151941823	1.166418618	0.896357922	-2.438122315	2.134238669	0.859038256	0.087324666	8.450610344	0.996678548	I Certain infectious and parasitic diseases (AB1_)
finngen_R9_AB1_EBV	ukb-ppp-LATS1-OID30523	Infectious mononucleosis || id:finngen_R9_AB1_EBV	exposure	Wald ratio	1	-0.10621426	0.472144281	0.822009268	-1.031617049	0.81918853	0.899231958	0.356430129	2.268658143	0.992463528	I Certain infectious and parasitic diseases (AB1_)
finngen_R9_AB1_EBV	ukb-ppp-LMNB2-OID31109	Infectious mononucleosis || id:finngen_R9_AB1_EBV	exposure	Wald ratio	1	-1.312589954	0.737761437	0.075214797	-2.75860237	0.133422462	0.269122139	0.063380289	1.142732658	0.744272075	I Certain infectious and parasitic diseases (AB1_)
finngen_R9_AB1_EBV	ukb-ppp-OGFR-OID21360	Infectious mononucleosis || id:finngen_R9_AB1_EBV	exposure	Wald ratio	1	-0.361641885	0.389692745	0.353398229	-1.125439665	0.402155895	0.696531762	0.32450976	1.495044385	0.911172641	I Certain infectious and parasitic diseases (AB1_)
finngen_R9_AB1_EBV	ukb-ppp-TEF-OID30103	Infectious mononucleosis || id:finngen_R9_AB1_EBV	exposure	Wald ratio	1	0.368296919	0.409026596	0.367895232	-0.433395209	1.169989048	1.445271104	0.648304225	3.221957351	0.914872034	I Certain infectious and parasitic diseases (AB1_)
finngen_R9_AB1_ENTEROBIASIS	ukb-ppp-LATS1-OID30523	Enterobiasis || id:finngen_R9_AB1_ENTEROBIASIS	exposure	Wald ratio	1	2.713978953	2.278747347	0.233655159	-1.752365846	7.180323753	15.08919543	0.173363307	1313.333385	0.868885709	I Certain infectious and parasitic diseases (AB1_)
finngen_R9_AB1_ENTEROBIASIS	ukb-ppp-LMNB2-OID31109	Enterobiasis || id:finngen_R9_AB1_ENTEROBIASIS	exposure	Wald ratio	1	-0.268744497	3.653585969	0.941363394	-7.429772996	6.892284001	0.764338521	0.000593322	984.6477874	0.996678548	I Certain infectious and parasitic diseases (AB1_)
finngen_R9_AB1_ENTEROBIASIS	ukb-ppp-OGFR-OID21360	Enterobiasis || id:finngen_R9_AB1_ENTEROBIASIS	exposure	Wald ratio	1	0.215779806	1.893696335	0.909280314	-3.495865011	3.927424622	1.240829125	0.030322508	50.77604165	0.996678548	I Certain infectious and parasitic diseases (AB1_)
finngen_R9_AB1_ENTEROBIASIS	ukb-ppp-TEF-OID30103	Enterobiasis || id:finngen_R9_AB1_ENTEROBIASIS	exposure	Wald ratio	1	-0.94616697	1.986696551	0.6338953	-4.84009221	2.947758269	0.388226258	0.007906325	19.0631713	0.96087684	I Certain infectious and parasitic diseases (AB1_)
finngen_R9_AB1_ERYSIPELAS	ukb-ppp-LATS1-OID30523	Erysipelas || id:finngen_R9_AB1_ERYSIPELAS	exposure	Wald ratio	1	0.286801752	0.165565177	0.083227475	-0.037705994	0.611309498	1.332160089	0.962996026	1.842843018	0.755376919	I Certain infectious and parasitic diseases (AB1_)
finngen_R9_AB1_ERYSIPELAS	ukb-ppp-LMNB2-OID31109	Erysipelas || id:finngen_R9_AB1_ERYSIPELAS	exposure	Wald ratio	1	0.176616647	0.255511758	0.489422847	-0.324186399	0.677419693	1.193173599	0.723115442	1.968791087	0.936718158	I Certain infectious and parasitic diseases (AB1_)
finngen_R9_AB1_ERYSIPELAS	ukb-ppp-OGFR-OID21360	Erysipelas || id:finngen_R9_AB1_ERYSIPELAS	exposure	Wald ratio	1	-0.113587913	0.136289604	0.404601976	-0.380715536	0.15353971	0.892625719	0.683372257	1.165954086	0.92255236	I Certain infectious and parasitic diseases (AB1_)
finngen_R9_AB1_ERYSIPELAS	ukb-ppp-TEF-OID30103	Erysipelas || id:finngen_R9_AB1_ERYSIPELAS	exposure	Wald ratio	1	0.096982334	0.14413096	0.501025875	-0.185514348	0.379479015	1.101840908	0.830676917	1.46152296	0.938246017	I Certain infectious and parasitic diseases (AB1_)
finngen_R9_AB1_GASTROENTERITIS_NOS	ukb-ppp-LATS1-OID30523	Diarrhoea and gastroenteritis of presumed infectious origin || id:finngen_R9_AB1_GASTROENTERITIS_NOS	exposure	Wald ratio	1	-0.202238228	0.138210191	0.143394696	-0.473130202	0.068653746	0.816900296	0.623048944	1.071065284	0.812312352	I Certain infectious and parasitic diseases (AB1_)
finngen_R9_AB1_GASTROENTERITIS_NOS	ukb-ppp-LMNB2-OID31109	Diarrhoea and gastroenteritis of presumed infectious origin || id:finngen_R9_AB1_GASTROENTERITIS_NOS	exposure	Wald ratio	1	0.065623334	0.214483177	0.759634885	-0.354763694	0.486010361	1.067824428	0.701339154	1.625816842	0.980712162	I Certain infectious and parasitic diseases (AB1_)
finngen_R9_AB1_GASTROENTERITIS_NOS	ukb-ppp-OGFR-OID21360	Diarrhoea and gastroenteritis of presumed infectious origin || id:finngen_R9_AB1_GASTROENTERITIS_NOS	exposure	Wald ratio	1	-0.238431114	0.113815288	0.036180299	-0.461509079	-0.01535315	0.787862959	0.630331707	0.984764109	0.701220948	I Certain infectious and parasitic diseases (AB1_)
finngen_R9_AB1_GASTROENTERITIS_NOS	ukb-ppp-TEF-OID30103	Diarrhoea and gastroenteritis of presumed infectious origin || id:finngen_R9_AB1_GASTROENTERITIS_NOS	exposure	Wald ratio	1	0.002947491	0.120119395	0.980423467	-0.232486523	0.238381504	1.002951839	0.792560431	1.269193303	0.999739734	I Certain infectious and parasitic diseases (AB1_)
finngen_R9_AB1_GONOCOCCAL	ukb-ppp-LATS1-OID30523	Gonococcal infection || id:finngen_R9_AB1_GONOCOCCAL	exposure	Wald ratio	1	-1.807402323	0.767111746	0.018467275	-3.310941345	-0.303863301	0.16407981	0.036481816	0.737961738	0.600054161	I Certain infectious and parasitic diseases (AB1_)
finngen_R9_AB1_GONOCOCCAL	ukb-ppp-LMNB2-OID31109	Gonococcal infection || id:finngen_R9_AB1_GONOCOCCAL	exposure	Wald ratio	1	1.651097831	1.185173086	0.163581082	-0.671841417	3.97403708	5.212699352	0.510767176	53.19886596	0.828499094	I Certain infectious and parasitic diseases (AB1_)
finngen_R9_AB1_GONOCOCCAL	ukb-ppp-OGFR-OID21360	Gonococcal infection || id:finngen_R9_AB1_GONOCOCCAL	exposure	Wald ratio	1	0.043116709	0.631375318	0.945554673	-1.194378914	1.280612332	1.044059739	0.302892018	3.598842738	0.997232146	I Certain infectious and parasitic diseases (AB1_)
finngen_R9_AB1_GONOCOCCAL	ukb-ppp-TEF-OID30103	Gonococcal infection || id:finngen_R9_AB1_GONOCOCCAL	exposure	Wald ratio	1	-0.891483827	0.666789803	0.181229559	-2.198391841	0.415424187	0.410046862	0.110981491	1.515013253	0.840873916	I Certain infectious and parasitic diseases (AB1_)
finngen_R9_AB1_HELMINTIASES	ukb-ppp-LATS1-OID30523	Helminthiases || id:finngen_R9_AB1_HELMINTIASES	exposure	Wald ratio	1	1.215754478	1.047712688	0.245890386	-0.83776239	3.269271347	3.372837837	0.432677605	26.29217449	0.872834143	I Certain infectious and parasitic diseases (AB1_)
finngen_R9_AB1_HELMINTIASES	ukb-ppp-LMNB2-OID31109	Helminthiases || id:finngen_R9_AB1_HELMINTIASES	exposure	Wald ratio	1	0.415923667	1.619682788	0.797338353	-2.758654598	3.590501932	1.515770161	0.063376979	36.25226753	0.988573013	I Certain infectious and parasitic diseases (AB1_)
finngen_R9_AB1_HELMINTIASES	ukb-ppp-OGFR-OID21360	Helminthiases || id:finngen_R9_AB1_HELMINTIASES	exposure	Wald ratio	1	-0.015408227	0.861759761	0.985734619	-1.704457358	1.673640904	0.984709872	0.18187105	5.33154414	0.999739734	I Certain infectious and parasitic diseases (AB1_)
finngen_R9_AB1_HELMINTIASES	ukb-ppp-TEF-OID30103	Helminthiases || id:finngen_R9_AB1_HELMINTIASES	exposure	Wald ratio	1	-0.620200499	0.909340949	0.49521811	-2.402508759	1.162107761	0.537836591	0.090490649	3.196663983	0.937803863	I Certain infectious and parasitic diseases (AB1_)
finngen_R9_AB1_HEPATITIS_A	ukb-ppp-LATS1-OID30523	Acute hepatitis A || id:finngen_R9_AB1_HEPATITIS_A	exposure	Wald ratio	1	-2.621361024	2.084127566	0.208473578	-6.706251053	1.463529004	0.072703844	0.001223241	4.321182123	0.855743679	I Certain infectious and parasitic diseases (AB1_)
finngen_R9_AB1_HEPATITIS_A	ukb-ppp-LMNB2-OID31109	Acute hepatitis A || id:finngen_R9_AB1_HEPATITIS_A	exposure	Wald ratio	1	-2.582526127	3.242786508	0.425804783	-8.938387683	3.773335429	0.075582831	0.000131252	43.52499754	0.925374886	I Certain infectious and parasitic diseases (AB1_)
finngen_R9_AB1_HEPATITIS_A	ukb-ppp-OGFR-OID21360	Acute hepatitis A || id:finngen_R9_AB1_HEPATITIS_A	exposure	Wald ratio	1	-1.815228123	1.711293942	0.288810683	-5.169364248	1.538908003	0.162800766	0.005688184	4.659499333	0.888710369	I Certain infectious and parasitic diseases (AB1_)
finngen_R9_AB1_HEPATITIS_A	ukb-ppp-TEF-OID30103	Acute hepatitis A || id:finngen_R9_AB1_HEPATITIS_A	exposure	Wald ratio	1	-1.499965072	1.821409839	0.410213085	-5.069928356	2.069998212	0.223137954	0.00628287	7.92480895	0.92255236	I Certain infectious and parasitic diseases (AB1_)
finngen_R9_AB1_HEPATITIS_B	ukb-ppp-LATS1-OID30523	Acute hepatitis B || id:finngen_R9_AB1_HEPATITIS_B	exposure	Wald ratio	1	-0.005106416	2.157745756	0.998111767	-4.234288097	4.224075266	0.9949066	0.014490122	68.31130456	0.999762353	I Certain infectious and parasitic diseases (AB1_)
finngen_R9_AB1_HEPATITIS_B	ukb-ppp-LMNB2-OID31109	Acute hepatitis B || id:finngen_R9_AB1_HEPATITIS_B	exposure	Wald ratio	1	0.001523321	3.326666112	0.999634639	-6.518742258	6.521788901	1.001524482	0.001475524	679.7933812	0.999899162	I Certain infectious and parasitic diseases (AB1_)
finngen_R9_AB1_HEPATITIS_B	ukb-ppp-OGFR-OID21360	Acute hepatitis B || id:finngen_R9_AB1_HEPATITIS_B	exposure	Wald ratio	1	-1.363530292	1.77760359	0.44304528	-4.847633328	2.120572745	0.255756287	0.007846927	8.335910471	0.928375889	I Certain infectious and parasitic diseases (AB1_)
finngen_R9_AB1_HEPATITIS_B	ukb-ppp-TEF-OID30103	Acute hepatitis B || id:finngen_R9_AB1_HEPATITIS_B	exposure	Wald ratio	1	-0.483528753	1.881296672	0.797164203	-4.17087023	3.203812724	0.616603706	0.015438819	24.6262445	0.988573013	I Certain infectious and parasitic diseases (AB1_)
finngen_R9_AB1_HERPES_SIMPLEX	ukb-ppp-LATS1-OID30523	Herpesviral [herpes simplex] infections || id:finngen_R9_AB1_HERPES_SIMPLEX	exposure	Wald ratio	1	-0.812004619	0.392490697	0.038560107	-1.581286386	-0.042722853	0.443967188	0.205710305	0.958176909	0.705276801	I Certain infectious and parasitic diseases (AB1_)
finngen_R9_AB1_HERPES_SIMPLEX	ukb-ppp-LMNB2-OID31109	Herpesviral [herpes simplex] infections || id:finngen_R9_AB1_HERPES_SIMPLEX	exposure	Wald ratio	1	-0.030077284	0.607407499	0.960506913	-1.220595982	1.160441413	0.970370536	0.295054268	3.191341666	0.998272755	I Certain infectious and parasitic diseases (AB1_)
finngen_R9_AB1_HERPES_SIMPLEX	ukb-ppp-OGFR-OID21360	Herpesviral [herpes simplex] infections || id:finngen_R9_AB1_HERPES_SIMPLEX	exposure	Wald ratio	1	0.153379806	0.323069559	0.634959587	-0.47983653	0.786596141	1.16576766	0.618884553	2.195909125	0.96087684	I Certain infectious and parasitic diseases (AB1_)
finngen_R9_AB1_HERPES_SIMPLEX	ukb-ppp-TEF-OID30103	Herpesviral [herpes simplex] infections || id:finngen_R9_AB1_HERPES_SIMPLEX	exposure	Wald ratio	1	-0.709032635	0.341344292	0.037785193	-1.378067448	-0.039997821	0.492120027	0.252065212	0.960791532	0.702207786	I Certain infectious and parasitic diseases (AB1_)
finngen_R9_AB1_HIV_NOS	ukb-ppp-LATS1-OID30523	Unspecified human immunodeficiency virus [HIV] disease || id:finngen_R9_AB1_HIV_NOS	exposure	Wald ratio	1	0.628473945	1.443961592	0.663386169	-2.201690776	3.458638666	1.874747428	0.110615973	31.77369246	0.964906718	I Certain infectious and parasitic diseases (AB1_)
finngen_R9_AB1_HIV_NOS	ukb-ppp-LMNB2-OID31109	Unspecified human immunodeficiency virus [HIV] disease || id:finngen_R9_AB1_HIV_NOS	exposure	Wald ratio	1	3.607593441	2.246894708	0.108363851	-0.796320187	8.011507069	36.8771988	0.450985457	3015.458195	0.78923961	I Certain infectious and parasitic diseases (AB1_)
finngen_R9_AB1_HIV_NOS	ukb-ppp-OGFR-OID21360	Unspecified human immunodeficiency virus [HIV] disease || id:finngen_R9_AB1_HIV_NOS	exposure	Wald ratio	1	1.896724009	1.191962902	0.111550863	-0.439523279	4.232971297	6.66402735	0.64434352	68.92171511	0.79809892	I Certain infectious and parasitic diseases (AB1_)
finngen_R9_AB1_HIV_NOS	ukb-ppp-TEF-OID30103	Unspecified human immunodeficiency virus [HIV] disease || id:finngen_R9_AB1_HIV_NOS	exposure	Wald ratio	1	-0.88262157	1.261743822	0.484223884	-3.355639462	1.590396321	0.413696953	0.034887054	4.905692773	0.935725926	I Certain infectious and parasitic diseases (AB1_)
finngen_R9_AB1_INTESTINAL_INFECTIONS	ukb-ppp-LATS1-OID30523	Intestinal infectious diseases || id:finngen_R9_AB1_INTESTINAL_INFECTIONS	exposure	Wald ratio	1	-0.086733885	0.11908322	0.466401309	-0.320136996	0.146669227	0.91692107	0.726049564	1.157970874	0.931198615	I Certain infectious and parasitic diseases (AB1_)
finngen_R9_AB1_INTESTINAL_INFECTIONS	ukb-ppp-LMNB2-OID31109	Intestinal infectious diseases || id:finngen_R9_AB1_INTESTINAL_INFECTIONS	exposure	Wald ratio	1	0.189998346	0.184624504	0.303429457	-0.171865682	0.551862374	1.209247598	0.842092274	1.736483991	0.89981434	I Certain infectious and parasitic diseases (AB1_)
finngen_R9_AB1_INTESTINAL_INFECTIONS	ukb-ppp-OGFR-OID21360	Intestinal infectious diseases || id:finngen_R9_AB1_INTESTINAL_INFECTIONS	exposure	Wald ratio	1	-0.158560359	0.0980946	0.106007313	-0.350825775	0.033705057	0.853371454	0.704106416	1.034279508	0.78314197	I Certain infectious and parasitic diseases (AB1_)
finngen_R9_AB1_INTESTINAL_INFECTIONS	ukb-ppp-TEF-OID30103	Intestinal infectious diseases || id:finngen_R9_AB1_INTESTINAL_INFECTIONS	exposure	Wald ratio	1	-0.006710593	0.103453853	0.948281034	-0.209480145	0.196058959	0.993311873	0.811005742	1.216598632	0.997232146	I Certain infectious and parasitic diseases (AB1_)
finngen_R9_AB1_LATE_SYPHILIS	ukb-ppp-LATS1-OID30523	Late syphilis || id:finngen_R9_AB1_LATE_SYPHILIS	exposure	Wald ratio	1	1.070051681	1.215715829	0.378760504	-1.312751345	3.452854707	2.915530174	0.269078709	31.59044517	0.919230921	I Certain infectious and parasitic diseases (AB1_)
finngen_R9_AB1_LATE_SYPHILIS	ukb-ppp-LMNB2-OID31109	Late syphilis || id:finngen_R9_AB1_LATE_SYPHILIS	exposure	Wald ratio	1	-0.183971137	1.907451981	0.923164268	-3.92257702	3.554634746	0.831959817	0.01979003	34.97504287	0.996678548	I Certain infectious and parasitic diseases (AB1_)
finngen_R9_AB1_LATE_SYPHILIS	ukb-ppp-OGFR-OID21360	Late syphilis || id:finngen_R9_AB1_LATE_SYPHILIS	exposure	Wald ratio	1	1.225035153	1.003629619	0.222235679	-0.742078899	3.192149206	3.404285753	0.476123074	24.3406844	0.860031395	I Certain infectious and parasitic diseases (AB1_)
finngen_R9_AB1_LATE_SYPHILIS	ukb-ppp-TEF-OID30103	Late syphilis || id:finngen_R9_AB1_LATE_SYPHILIS	exposure	Wald ratio	1	-1.118826464	1.062390998	0.292285456	-3.20111282	0.963459891	0.32666292	0.040716868	2.62074831	0.889885234	I Certain infectious and parasitic diseases (AB1_)
finngen_R9_AB1_LISTERIOSIS	ukb-ppp-LATS1-OID30523	Listeriosis || id:finngen_R9_AB1_LISTERIOSIS	exposure	Wald ratio	1	0.149703718	2.089708449	0.942889547	-3.946124842	4.245532279	1.161490064	0.019329462	69.79289953	0.996678548	I Certain infectious and parasitic diseases (AB1_)
finngen_R9_AB1_LISTERIOSIS	ukb-ppp-LMNB2-OID31109	Listeriosis || id:finngen_R9_AB1_LISTERIOSIS	exposure	Wald ratio	1	-4.48047552	3.290977472	0.173373996	-10.93079137	1.969840326	0.011328025	1.79E-05	7.169531607	0.836748494	I Certain infectious and parasitic diseases (AB1_)
finngen_R9_AB1_LISTERIOSIS	ukb-ppp-OGFR-OID21360	Listeriosis || id:finngen_R9_AB1_LISTERIOSIS	exposure	Wald ratio	1	-3.177884817	1.725199701	0.065469472	-6.55927623	0.203506597	0.041673709	0.001416911	1.225693243	0.727041379	I Certain infectious and parasitic diseases (AB1_)
finngen_R9_AB1_LISTERIOSIS	ukb-ppp-TEF-OID30103	Listeriosis || id:finngen_R9_AB1_LISTERIOSIS	exposure	Wald ratio	1	-0.607155162	1.825281526	0.739408728	-4.184706954	2.970396629	0.544898815	0.015226667	19.49965219	0.977948957	I Certain infectious and parasitic diseases (AB1_)
finngen_R9_AB1_MALARIA	ukb-ppp-LATS1-OID30523	Malaria || id:finngen_R9_AB1_MALARIA	exposure	Wald ratio	1	-3.954975721	1.996688573	0.047617359	-7.868485324	-0.041466118	0.019159134	0.000382613	0.95938184	0.708010831	I Certain infectious and parasitic diseases (AB1_)
finngen_R9_AB1_MALARIA	ukb-ppp-LMNB2-OID31109	Malaria || id:finngen_R9_AB1_MALARIA	exposure	Wald ratio	1	-2.518843376	3.076116246	0.412878383	-8.548031218	3.510344466	0.080552722	0.000193927	33.45979157	0.92255236	I Certain infectious and parasitic diseases (AB1_)
finngen_R9_AB1_MALARIA	ukb-ppp-OGFR-OID21360	Malaria || id:finngen_R9_AB1_MALARIA	exposure	Wald ratio	1	0.079399611	1.645810022	0.961522195	-3.146388033	3.305187255	1.082636869	0.043007187	27.25364449	0.998272755	I Certain infectious and parasitic diseases (AB1_)
finngen_R9_AB1_MALARIA	ukb-ppp-TEF-OID30103	Malaria || id:finngen_R9_AB1_MALARIA	exposure	Wald ratio	1	-3.735669133	1.733888394	0.031200684	-7.134090384	-0.337247882	0.023857202	0.000797451	0.713731897	0.684101346	I Certain infectious and parasitic diseases (AB1_)
finngen_R9_AB1_MEASLES	ukb-ppp-LATS1-OID30523	Measles || id:finngen_R9_AB1_MEASLES	exposure	Wald ratio	1	0.584904406	1.268879541	0.644826346	-1.902099494	3.071908307	1.794819404	0.14925493	21.58305048	0.963081417	I Certain infectious and parasitic diseases (AB1_)
finngen_R9_AB1_MEASLES	ukb-ppp-LMNB2-OID31109	Measles || id:finngen_R9_AB1_MEASLES	exposure	Wald ratio	1	1.007954437	1.984428083	0.611501063	-2.881524606	4.897433479	2.739990455	0.056049245	133.9455641	0.958322562	I Certain infectious and parasitic diseases (AB1_)
finngen_R9_AB1_MEASLES	ukb-ppp-OGFR-OID21360	Measles || id:finngen_R9_AB1_MEASLES	exposure	Wald ratio	1	-0.54268362	1.044565445	0.603390841	-2.590031892	1.504664652	0.581186474	0.075017648	4.502643426	0.955679833	I Certain infectious and parasitic diseases (AB1_)
finngen_R9_AB1_MEASLES	ukb-ppp-TEF-OID30103	Measles || id:finngen_R9_AB1_MEASLES	exposure	Wald ratio	1	-0.396653773	1.105261351	0.719686501	-2.56296602	1.769658475	0.672566846	0.077075793	5.868848658	0.974128063	I Certain infectious and parasitic diseases (AB1_)
finngen_R9_AB1_MENINGOCOCCAL	ukb-ppp-LATS1-OID30523	Meningococcal infection || id:finngen_R9_AB1_MENINGOCOCCAL	exposure	Wald ratio	1	-0.295528646	1.54870287	0.848664006	-3.33098627	2.739928979	0.744138098	0.035757821	15.48588523	0.994116161	I Certain infectious and parasitic diseases (AB1_)
finngen_R9_AB1_MENINGOCOCCAL	ukb-ppp-LMNB2-OID31109	Meningococcal infection || id:finngen_R9_AB1_MENINGOCOCCAL	exposure	Wald ratio	1	-1.014851775	2.373027442	0.668897799	-5.665985562	3.636282012	0.362456151	0.003461734	37.95047469	0.964906718	I Certain infectious and parasitic diseases (AB1_)
finngen_R9_AB1_MENINGOCOCCAL	ukb-ppp-OGFR-OID21360	Meningococcal infection || id:finngen_R9_AB1_MENINGOCOCCAL	exposure	Wald ratio	1	0.879964099	1.274746447	0.49000228	-1.618538938	3.378467135	2.410813154	0.198188053	29.32578419	0.937155272	I Certain infectious and parasitic diseases (AB1_)
finngen_R9_AB1_MENINGOCOCCAL	ukb-ppp-TEF-OID30103	Meningococcal infection || id:finngen_R9_AB1_MENINGOCOCCAL	exposure	Wald ratio	1	0.78792152	1.341924454	0.557097677	-1.842250409	3.418093449	2.198821466	0.158460424	30.51118838	0.949329006	I Certain infectious and parasitic diseases (AB1_)
finngen_R9_AB1_MUMPS	ukb-ppp-LATS1-OID30523	Mumps || id:finngen_R9_AB1_MUMPS	exposure	Wald ratio	1	0.283428487	0.832449822	0.733498726	-1.348173165	1.915030138	1.32767393	0.259714283	6.787143347	0.976061446	I Certain infectious and parasitic diseases (AB1_)
finngen_R9_AB1_MUMPS	ukb-ppp-LMNB2-OID31109	Mumps || id:finngen_R9_AB1_MUMPS	exposure	Wald ratio	1	-0.709736506	1.295618845	0.583831092	-3.249149441	1.829676429	0.49177376	0.038807202	6.231869881	0.952188595	I Certain infectious and parasitic diseases (AB1_)
finngen_R9_AB1_MUMPS	ukb-ppp-OGFR-OID21360	Mumps || id:finngen_R9_AB1_MUMPS	exposure	Wald ratio	1	1.2263635	0.685653254	0.073678296	-0.117516877	2.570243877	3.40881083	0.889125506	13.06901129	0.740912631	I Certain infectious and parasitic diseases (AB1_)
finngen_R9_AB1_MUMPS	ukb-ppp-TEF-OID30103	Mumps || id:finngen_R9_AB1_MUMPS	exposure	Wald ratio	1	0.512153191	0.722402388	0.478350336	-0.903755489	1.928061871	1.668880748	0.405045655	6.876170415	0.93539086	I Certain infectious and parasitic diseases (AB1_)
finngen_R9_AB1_MYCOSES	ukb-ppp-LATS1-OID30523	Mycoses || id:finngen_R9_AB1_MYCOSES	exposure	Wald ratio	1	0.264008249	0.253825069	0.298284669	-0.233488887	0.761505385	1.302138938	0.791766395	2.141497574	0.896310791	I Certain infectious and parasitic diseases (AB1_)
finngen_R9_AB1_MYCOSES	ukb-ppp-LMNB2-OID31109	Mycoses || id:finngen_R9_AB1_MYCOSES	exposure	Wald ratio	1	-0.363388222	0.39142959	0.353220001	-1.130590219	0.403813774	0.695316444	0.322842652	1.497525043	0.911172641	I Certain infectious and parasitic diseases (AB1_)
finngen_R9_AB1_MYCOSES	ukb-ppp-OGFR-OID21360	Mycoses || id:finngen_R9_AB1_MYCOSES	exposure	Wald ratio	1	-0.254323411	0.209056694	0.22378369	-0.664074531	0.15542771	0.775440976	0.514749692	1.168157487	0.861425945	I Certain infectious and parasitic diseases (AB1_)
finngen_R9_AB1_MYCOSES	ukb-ppp-TEF-OID30103	Mycoses || id:finngen_R9_AB1_MYCOSES	exposure	Wald ratio	1	-0.039139562	0.220893377	0.859361055	-0.472090581	0.393811457	0.961616495	0.623697015	1.482620985	0.994116161	I Certain infectious and parasitic diseases (AB1_)
finngen_R9_AB1_OTHER_BACTERIAL	ukb-ppp-LATS1-OID30523	Other bacterial diseases || id:finngen_R9_AB1_OTHER_BACTERIAL	exposure	Wald ratio	1	0.225690306	0.116181315	0.052068168	-0.002025072	0.453405684	1.2531875	0.997976977	1.573662466	0.711389184	I Certain infectious and parasitic diseases (AB1_)
finngen_R9_AB1_OTHER_BACTERIAL	ukb-ppp-LMNB2-OID31109	Other bacterial diseases || id:finngen_R9_AB1_OTHER_BACTERIAL	exposure	Wald ratio	1	0.007949886	0.180531713	0.964875746	-0.345892272	0.361792044	1.00798157	0.70758871	1.435900307	0.998511677	I Certain infectious and parasitic diseases (AB1_)
finngen_R9_AB1_OTHER_BACTERIAL	ukb-ppp-OGFR-OID21360	Other bacterial diseases || id:finngen_R9_AB1_OTHER_BACTERIAL	exposure	Wald ratio	1	0.063844069	0.095677487	0.50459066	-0.123683806	0.251371943	1.065926175	0.883659205	1.285788236	0.938246017	I Certain infectious and parasitic diseases (AB1_)
finngen_R9_AB1_OTHER_BACTERIAL	ukb-ppp-TEF-OID30103	Other bacterial diseases || id:finngen_R9_AB1_OTHER_BACTERIAL	exposure	Wald ratio	1	0.119307169	0.101069391	0.237822045	-0.078788837	0.317403175	1.126715958	0.924235068	1.373556244	0.870592841	I Certain infectious and parasitic diseases (AB1_)
finngen_R9_AB1_OTHER_BACT_INOTHER	ukb-ppp-LATS1-OID30523	Other bacterial agents as the cause of diseases classified to other chapters || id:finngen_R9_AB1_OTHER_BACT_INOTHER	exposure	Wald ratio	1	-1.949166037	1.408336696	0.166352356	-4.70950596	0.811173887	0.142392772	0.009009227	2.250548326	0.832659948	I Certain infectious and parasitic diseases (AB1_)
finngen_R9_AB1_OTHER_BACT_INOTHER	ukb-ppp-LMNB2-OID31109	Other bacterial agents as the cause of diseases classified to other chapters || id:finngen_R9_AB1_OTHER_BACT_INOTHER	exposure	Wald ratio	1	-0.812928451	2.205946257	0.712487855	-5.136583116	3.510726213	0.443557227	0.005877739	33.47256719	0.97168929	I Certain infectious and parasitic diseases (AB1_)
finngen_R9_AB1_OTHER_BACT_INOTHER	ukb-ppp-OGFR-OID21360	Other bacterial agents as the cause of diseases classified to other chapters || id:finngen_R9_AB1_OTHER_BACT_INOTHER	exposure	Wald ratio	1	-0.064177951	1.165538369	0.956088334	-2.348633155	2.220277254	0.937838096	0.095499606	9.209883985	0.997232146	I Certain infectious and parasitic diseases (AB1_)
finngen_R9_AB1_OTHER_BACT_INOTHER	ukb-ppp-TEF-OID30103	Other bacterial agents as the cause of diseases classified to other chapters || id:finngen_R9_AB1_OTHER_BACT_INOTHER	exposure	Wald ratio	1	-1.434821269	1.225454154	0.241659642	-3.83671141	0.967068872	0.238157926	0.021564401	2.630223628	0.871214224	I Certain infectious and parasitic diseases (AB1_)
finngen_R9_AB1_OTHER_CESTODE	ukb-ppp-LATS1-OID30523	Other cestode infections || id:finngen_R9_AB1_OTHER_CESTODE	exposure	Wald ratio	1	-0.202003243	2.35037126	0.931509941	-4.808730913	4.404724426	0.817092278	0.008158207	81.83658774	0.996678548	I Certain infectious and parasitic diseases (AB1_)
finngen_R9_AB1_OTHER_CESTODE	ukb-ppp-LMNB2-OID31109	Other cestode infections || id:finngen_R9_AB1_OTHER_CESTODE	exposure	Wald ratio	1	-1.89610024	3.398269399	0.576871328	-8.556708262	4.764507781	0.15015304	0.000192251	117.2733789	0.951288406	I Certain infectious and parasitic diseases (AB1_)
finngen_R9_AB1_OTHER_CESTODE	ukb-ppp-OGFR-OID21360	Other cestode infections || id:finngen_R9_AB1_OTHER_CESTODE	exposure	Wald ratio	1	-0.588809574	1.92686911	0.759925671	-4.365473029	3.187853882	0.554987563	0.012708642	24.2363575	0.980712162	I Certain infectious and parasitic diseases (AB1_)
finngen_R9_AB1_OTHER_CESTODE	ukb-ppp-TEF-OID30103	Other cestode infections || id:finngen_R9_AB1_OTHER_CESTODE	exposure	Wald ratio	1	-3.44255754	2.026407986	0.089347977	-7.414317192	0.529202113	0.031982783	0.000602564	1.697577293	0.769324273	I Certain infectious and parasitic diseases (AB1_)
finngen_R9_AB1_OTHER_CHLAMYDIAE	ukb-ppp-LATS1-OID30523	Other diseases caused by chlamydiae || id:finngen_R9_AB1_OTHER_CHLAMYDIAE	exposure	Wald ratio	1	1.018976549	1.280718434	0.426247786	-1.491231582	3.529184681	2.770357988	0.225095262	34.09615703	0.925374886	I Certain infectious and parasitic diseases (AB1_)
finngen_R9_AB1_OTHER_CHLAMYDIAE	ukb-ppp-LMNB2-OID31109	Other diseases caused by chlamydiae || id:finngen_R9_AB1_OTHER_CHLAMYDIAE	exposure	Wald ratio	1	-0.612883044	2.00276551	0.759590656	-4.538303444	3.312537355	0.54178662	0.01069153	27.4546995	0.980712162	I Certain infectious and parasitic diseases (AB1_)
finngen_R9_AB1_OTHER_CHLAMYDIAE	ukb-ppp-OGFR-OID21360	Other diseases caused by chlamydiae || id:finngen_R9_AB1_OTHER_CHLAMYDIAE	exposure	Wald ratio	1	-0.562484368	1.056804188	0.594552635	-2.633820577	1.508851841	0.569791732	0.071803606	4.521536372	0.953916332	I Certain infectious and parasitic diseases (AB1_)
finngen_R9_AB1_OTHER_CHLAMYDIAE	ukb-ppp-TEF-OID30103	Other diseases caused by chlamydiae || id:finngen_R9_AB1_OTHER_CHLAMYDIAE	exposure	Wald ratio	1	0.749628519	1.111793491	0.500151381	-1.429486723	2.928743762	2.116213738	0.239431785	18.7041189	0.938246017	I Certain infectious and parasitic diseases (AB1_)
finngen_R9_AB1_OTHER_CONDITIONS	ukb-ppp-LATS1-OID30523	Human immunodeficiency virus [HIV] disease resulting in other conditions || id:finngen_R9_AB1_OTHER_CONDITIONS	exposure	Wald ratio	1	-0.484867458	1.055708347	0.646031933	-2.554055818	1.584320902	0.615778808	0.077765622	4.875978988	0.963232603	I Certain infectious and parasitic diseases (AB1_)
finngen_R9_AB1_OTHER_CONDITIONS	ukb-ppp-LMNB2-OID31109	Human immunodeficiency virus [HIV] disease resulting in other conditions || id:finngen_R9_AB1_OTHER_CONDITIONS	exposure	Wald ratio	1	2.741542953	1.627613597	0.092105505	-0.448579697	5.931665603	15.51089923	0.63853442	376.7815601	0.769324273	I Certain infectious and parasitic diseases (AB1_)
finngen_R9_AB1_OTHER_CONDITIONS	ukb-ppp-OGFR-OID21360	Human immunodeficiency virus [HIV] disease resulting in other conditions || id:finngen_R9_AB1_OTHER_CONDITIONS	exposure	Wald ratio	1	0.898073897	0.873613164	0.303950062	-0.814207904	2.610355698	2.454870221	0.442990079	13.60388887	0.900176515	I Certain infectious and parasitic diseases (AB1_)
finngen_R9_AB1_OTHER_CONDITIONS	ukb-ppp-TEF-OID30103	Human immunodeficiency virus [HIV] disease resulting in other conditions || id:finngen_R9_AB1_OTHER_CONDITIONS	exposure	Wald ratio	1	-1.857024626	0.924651282	0.044605972	-3.669341138	-0.044708114	0.156136504	0.025493261	0.956276565	0.708010831	I Certain infectious and parasitic diseases (AB1_)
finngen_R9_AB1_OTHER_INFECTIONS	ukb-ppp-LATS1-OID30523	Other infectious diseases || id:finngen_R9_AB1_OTHER_INFECTIONS	exposure	Wald ratio	1	-0.043108691	0.470616881	0.927015539	-0.965517778	0.879300395	0.957807279	0.380785986	2.40921362	0.996678548	I Certain infectious and parasitic diseases (AB1_)
finngen_R9_AB1_OTHER_INFECTIONS	ukb-ppp-LMNB2-OID31109	Other infectious diseases || id:finngen_R9_AB1_OTHER_INFECTIONS	exposure	Wald ratio	1	-0.354502018	0.733338881	0.628805937	-1.791846224	1.082842188	0.701522702	0.166652208	2.953060789	0.96087684	I Certain infectious and parasitic diseases (AB1_)
finngen_R9_AB1_OTHER_INFECTIONS	ukb-ppp-OGFR-OID21360	Other infectious diseases || id:finngen_R9_AB1_OTHER_INFECTIONS	exposure	Wald ratio	1	-0.325203291	0.387355572	0.401162307	-1.084420212	0.434013631	0.722380485	0.338097754	1.543439906	0.92255236	I Certain infectious and parasitic diseases (AB1_)
finngen_R9_AB1_OTHER_INFECTIONS	ukb-ppp-TEF-OID30103	Other infectious diseases || id:finngen_R9_AB1_OTHER_INFECTIONS	exposure	Wald ratio	1	0.572247224	0.40874362	0.161508808	-0.22889027	1.373384719	1.772245213	0.79541581	3.94869332	0.827376215	I Certain infectious and parasitic diseases (AB1_)
finngen_R9_AB1_OTHER_MYCOBAC	ukb-ppp-LATS1-OID30523	Infection due to other mycobacteria || id:finngen_R9_AB1_OTHER_MYCOBAC	exposure	Wald ratio	1	0.296085188	1.142239867	0.795469709	-1.942704951	2.534875327	1.344584695	0.143315763	12.61485801	0.987912222	I Certain infectious and parasitic diseases (AB1_)
finngen_R9_AB1_OTHER_MYCOBAC	ukb-ppp-LMNB2-OID31109	Infection due to other mycobacteria || id:finngen_R9_AB1_OTHER_MYCOBAC	exposure	Wald ratio	1	-0.439102791	1.795588539	0.806808499	-3.958456328	3.080250745	0.644614515	0.019092564	21.76385889	0.990422496	I Certain infectious and parasitic diseases (AB1_)
finngen_R9_AB1_OTHER_MYCOBAC	ukb-ppp-OGFR-OID21360	Infection due to other mycobacteria || id:finngen_R9_AB1_OTHER_MYCOBAC	exposure	Wald ratio	1	0.389103964	0.941190127	0.679301149	-1.455628685	2.233836613	1.475657959	0.233253675	9.335614602	0.965564681	I Certain infectious and parasitic diseases (AB1_)
finngen_R9_AB1_OTHER_MYCOBAC	ukb-ppp-TEF-OID30103	Infection due to other mycobacteria || id:finngen_R9_AB1_OTHER_MYCOBAC	exposure	Wald ratio	1	-0.991508336	0.993773332	0.318414758	-2.939304067	0.956287395	0.371016651	0.052902533	2.602018253	0.904122682	I Certain infectious and parasitic diseases (AB1_)
finngen_R9_AB1_OTHER_PROTOZOAL	ukb-ppp-LATS1-OID30523	Other protozoal intestinal diseases || id:finngen_R9_AB1_OTHER_PROTOZOAL	exposure	Wald ratio	1	2.443561191	1.239508017	0.048678594	0.014125479	4.872996903	11.51397127	1.014225715	130.7120619	0.708010831	I Certain infectious and parasitic diseases (AB1_)
finngen_R9_AB1_OTHER_PROTOZOAL	ukb-ppp-LMNB2-OID31109	Other protozoal intestinal diseases || id:finngen_R9_AB1_OTHER_PROTOZOAL	exposure	Wald ratio	1	2.079423147	1.919173552	0.278586874	-1.682157016	5.841003309	7.999852841	0.185972398	344.1244306	0.882661384	I Certain infectious and parasitic diseases (AB1_)
finngen_R9_AB1_OTHER_PROTOZOAL	ukb-ppp-OGFR-OID21360	Other protozoal intestinal diseases || id:finngen_R9_AB1_OTHER_PROTOZOAL	exposure	Wald ratio	1	-0.144005984	1.021570681	0.887897381	-2.146284518	1.85827255	0.865882567	0.116917758	6.412649669	0.996383393	I Certain infectious and parasitic diseases (AB1_)
finngen_R9_AB1_OTHER_PROTOZOAL	ukb-ppp-TEF-OID30103	Other protozoal intestinal diseases || id:finngen_R9_AB1_OTHER_PROTOZOAL	exposure	Wald ratio	1	-2.357904932	1.075622223	0.028370041	-4.466124488	-0.249685375	0.094618247	0.011491766	0.779045852	0.677297408	I Certain infectious and parasitic diseases (AB1_)
finngen_R9_AB1_OTHER_SEPSIS	ukb-ppp-LATS1-OID30523	Other septicaemia || id:finngen_R9_AB1_OTHER_SEPSIS	exposure	Wald ratio	1	0.269205737	0.2099618	0.199784661	-0.14231939	0.680730864	1.308924407	0.867344191	1.975320895	0.851713555	I Certain infectious and parasitic diseases (AB1_)
finngen_R9_AB1_OTHER_SEPSIS	ukb-ppp-LMNB2-OID31109	Other septicaemia || id:finngen_R9_AB1_OTHER_SEPSIS	exposure	Wald ratio	1	0.282749772	0.325178572	0.384561933	-0.354600229	0.920099772	1.326773124	0.701453808	2.509540759	0.919694264	I Certain infectious and parasitic diseases (AB1_)
finngen_R9_AB1_OTHER_SEPSIS	ukb-ppp-OGFR-OID21360	Other septicaemia || id:finngen_R9_AB1_OTHER_SEPSIS	exposure	Wald ratio	1	0.252150187	0.172657592	0.144178518	-0.086258693	0.590559067	1.286789282	0.917356887	1.804997247	0.812826639	I Certain infectious and parasitic diseases (AB1_)
finngen_R9_AB1_OTHER_SEPSIS	ukb-ppp-TEF-OID30103	Other septicaemia || id:finngen_R9_AB1_OTHER_SEPSIS	exposure	Wald ratio	1	0.130938807	0.182375416	0.47278008	-0.226517009	0.488394623	1.139898026	0.797305781	1.62969784	0.933787398	I Certain infectious and parasitic diseases (AB1_)
finngen_R9_AB1_OTHER_SPIROCHAETAL	ukb-ppp-LATS1-OID30523	Other spirochaetal diseases || id:finngen_R9_AB1_OTHER_SPIROCHAETAL	exposure	Wald ratio	1	0.867507355	0.476989291	0.068954994	-0.067391656	1.802406366	2.380968541	0.934828998	6.064222658	0.732142504	I Certain infectious and parasitic diseases (AB1_)
finngen_R9_AB1_OTHER_SPIROCHAETAL	ukb-ppp-LMNB2-OID31109	Other spirochaetal diseases || id:finngen_R9_AB1_OTHER_SPIROCHAETAL	exposure	Wald ratio	1	0.044673157	0.749875439	0.952494844	-1.425082703	1.514429018	1.045686029	0.240488573	4.546824229	0.997232146	I Certain infectious and parasitic diseases (AB1_)
finngen_R9_AB1_OTHER_SPIROCHAETAL	ukb-ppp-OGFR-OID21360	Other spirochaetal diseases || id:finngen_R9_AB1_OTHER_SPIROCHAETAL	exposure	Wald ratio	1	-0.674873298	0.392660583	0.085665507	-1.444488042	0.094741445	0.509220936	0.2358668	1.09937457	0.757168242	I Certain infectious and parasitic diseases (AB1_)
finngen_R9_AB1_OTHER_SPIROCHAETAL	ukb-ppp-TEF-OID30103	Other spirochaetal diseases || id:finngen_R9_AB1_OTHER_SPIROCHAETAL	exposure	Wald ratio	1	-0.330047727	0.416121138	0.427688689	-1.145645157	0.485549703	0.718889422	0.31801868	1.625068068	0.925451163	I Certain infectious and parasitic diseases (AB1_)
finngen_R9_AB1_OTHER_SUPERF_MYCOSIS	ukb-ppp-LATS1-OID30523	Other superficial mycoses || id:finngen_R9_AB1_OTHER_SUPERF_MYCOSIS	exposure	Wald ratio	1	1.033848599	1.024823336	0.31306737	-0.974805141	3.042502338	2.811866784	0.37726586	20.95762073	0.902895213	I Certain infectious and parasitic diseases (AB1_)
finngen_R9_AB1_OTHER_SUPERF_MYCOSIS	ukb-ppp-LMNB2-OID31109	Other superficial mycoses || id:finngen_R9_AB1_OTHER_SUPERF_MYCOSIS	exposure	Wald ratio	1	1.309785406	1.579268537	0.406899564	-1.785580927	4.405151738	3.705378474	0.167699612	81.87156496	0.92255236	I Certain infectious and parasitic diseases (AB1_)
finngen_R9_AB1_OTHER_SUPERF_MYCOSIS	ukb-ppp-OGFR-OID21360	Other superficial mycoses || id:finngen_R9_AB1_OTHER_SUPERF_MYCOSIS	exposure	Wald ratio	1	-0.344082573	0.843758863	0.683422508	-1.997849945	1.309684799	0.708870392	0.135626575	3.705005706	0.965966189	I Certain infectious and parasitic diseases (AB1_)
finngen_R9_AB1_OTHER_SUPERF_MYCOSIS	ukb-ppp-TEF-OID30103	Other superficial mycoses || id:finngen_R9_AB1_OTHER_SUPERF_MYCOSIS	exposure	Wald ratio	1	1.172417958	0.891981108	0.188712389	-0.575865014	2.920700929	3.229792706	0.562218332	18.55428815	0.846718801	I Certain infectious and parasitic diseases (AB1_)
finngen_R9_AB1_OTHER_VIRAL	ukb-ppp-LATS1-OID30523	Other viral diseases || id:finngen_R9_AB1_OTHER_VIRAL	exposure	Wald ratio	1	0.16646492	0.232940816	0.474841883	-0.29009908	0.62302892	1.181122101	0.748189433	1.864567122	0.934248552	I Certain infectious and parasitic diseases (AB1_)
finngen_R9_AB1_OTHER_VIRAL	ukb-ppp-LMNB2-OID31109	Other viral diseases || id:finngen_R9_AB1_OTHER_VIRAL	exposure	Wald ratio	1	-0.193141905	0.361751723	0.593405634	-0.902175281	0.515891471	0.824364984	0.405686218	1.675131168	0.953916332	I Certain infectious and parasitic diseases (AB1_)
finngen_R9_AB1_OTHER_VIRAL	ukb-ppp-OGFR-OID21360	Other viral diseases || id:finngen_R9_AB1_OTHER_VIRAL	exposure	Wald ratio	1	0.064520449	0.191948542	0.736769751	-0.311698693	0.44073959	1.06664739	0.732202113	1.55385601	0.977248017	I Certain infectious and parasitic diseases (AB1_)
finngen_R9_AB1_OTHER_VIRAL	ukb-ppp-TEF-OID30103	Other viral diseases || id:finngen_R9_AB1_OTHER_VIRAL	exposure	Wald ratio	1	0.39735115	0.20217667	0.049371893	0.001084878	0.793617423	1.487878307	1.001085466	2.211381477	0.708010831	I Certain infectious and parasitic diseases (AB1_)
finngen_R9_AB1_PARASITIC_NOS	ukb-ppp-LATS1-OID30523	Unspecified parasitic disease || id:finngen_R9_AB1_PARASITIC_NOS	exposure	Wald ratio	1	1.291555551	1.521491039	0.395950908	-1.690566885	4.273677988	3.63844194	0.184414952	71.78517566	0.920443854	I Certain infectious and parasitic diseases (AB1_)
finngen_R9_AB1_PARASITIC_NOS	ukb-ppp-LMNB2-OID31109	Unspecified parasitic disease || id:finngen_R9_AB1_PARASITIC_NOS	exposure	Wald ratio	1	3.95628193	2.367038244	0.094641511	-0.683113027	8.595676887	52.26264808	0.505042332	5408.228599	0.771198786	I Certain infectious and parasitic diseases (AB1_)
finngen_R9_AB1_PARASITIC_NOS	ukb-ppp-OGFR-OID21360	Unspecified parasitic disease || id:finngen_R9_AB1_PARASITIC_NOS	exposure	Wald ratio	1	-1.227440539	1.253600598	0.327514732	-3.684497711	1.229616634	0.293041647	0.025109784	3.419918205	0.905034503	I Certain infectious and parasitic diseases (AB1_)
finngen_R9_AB1_PARASITIC_NOS	ukb-ppp-TEF-OID30103	Unspecified parasitic disease || id:finngen_R9_AB1_PARASITIC_NOS	exposure	Wald ratio	1	-0.637153043	1.323454019	0.630209537	-3.23112292	1.956816834	0.528795742	0.039513104	7.076764655	0.96087684	I Certain infectious and parasitic diseases (AB1_)
finngen_R9_AB1_PEDICULOSIS_ACARIASIS_OTHERINFEST	ukb-ppp-LATS1-OID30523	Pediculosis, acariasis and other infestations || id:finngen_R9_AB1_PEDICULOSIS_ACARIASIS_OTHERINFEST	exposure	Wald ratio	1	-0.473254273	0.583254876	0.417134752	-1.616433831	0.669925284	0.622971646	0.198605699	1.954091314	0.922786199	I Certain infectious and parasitic diseases (AB1_)
finngen_R9_AB1_PEDICULOSIS_ACARIASIS_OTHERINFEST	ukb-ppp-LMNB2-OID31109	Pediculosis, acariasis and other infestations || id:finngen_R9_AB1_PEDICULOSIS_ACARIASIS_OTHERINFEST	exposure	Wald ratio	1	0.568119176	0.899920795	0.527844984	-1.195725582	2.331963933	1.764944378	0.302484397	10.29814656	0.942391241	I Certain infectious and parasitic diseases (AB1_)
finngen_R9_AB1_PEDICULOSIS_ACARIASIS_OTHERINFEST	ukb-ppp-OGFR-OID21360	Pediculosis, acariasis and other infestations || id:finngen_R9_AB1_PEDICULOSIS_ACARIASIS_OTHERINFEST	exposure	Wald ratio	1	-0.797478534	0.480484667	0.096967224	-1.739228482	0.144271414	0.450463361	0.17565587	1.155197602	0.774993728	I Certain infectious and parasitic diseases (AB1_)
finngen_R9_AB1_PEDICULOSIS_ACARIASIS_OTHERINFEST	ukb-ppp-TEF-OID30103	Pediculosis, acariasis and other infestations || id:finngen_R9_AB1_PEDICULOSIS_ACARIASIS_OTHERINFEST	exposure	Wald ratio	1	-0.67050165	0.506929373	0.185944241	-1.664083221	0.323079921	0.511451944	0.189364184	1.381375748	0.84569988	I Certain infectious and parasitic diseases (AB1_)
finngen_R9_AB1_PEDICULOSIS_AND_PHTHIRIAASIS	ukb-ppp-LATS1-OID30523	Pediculosis and phthiriasis || id:finngen_R9_AB1_PEDICULOSIS_AND_PHTHIRIAASIS	exposure	Wald ratio	1	0.250328128	2.515679809	0.920735611	-4.680404297	5.181060553	1.284446811	0.009275263	177.8713531	0.996678548	I Certain infectious and parasitic diseases (AB1_)
finngen_R9_AB1_PEDICULOSIS_AND_PHTHIRIAASIS	ukb-ppp-LMNB2-OID31109	Pediculosis and phthiriasis || id:finngen_R9_AB1_PEDICULOSIS_AND_PHTHIRIAASIS	exposure	Wald ratio	1	-3.467324965	3.879634566	0.371469244	-11.07140872	4.136758785	0.031200381	1.56E-05	62.59959355	0.917230782	I Certain infectious and parasitic diseases (AB1_)
finngen_R9_AB1_PEDICULOSIS_AND_PHTHIRIAASIS	ukb-ppp-OGFR-OID21360	Pediculosis and phthiriasis || id:finngen_R9_AB1_PEDICULOSIS_AND_PHTHIRIAASIS	exposure	Wald ratio	1	-1.349528796	2.075979058	0.515647912	-5.418447749	2.719390157	0.259362445	0.004434024	15.17106745	0.938999091	I Certain infectious and parasitic diseases (AB1_)
finngen_R9_AB1_PEDICULOSIS_AND_PHTHIRIAASIS	ukb-ppp-TEF-OID30103	Pediculosis and phthiriasis || id:finngen_R9_AB1_PEDICULOSIS_AND_PHTHIRIAASIS	exposure	Wald ratio	1	-0.522237338	2.183619803	0.810980515	-4.802132151	3.757657475	0.593191891	0.008212219	42.84793597	0.991217831	I Certain infectious and parasitic diseases (AB1_)
finngen_R9_AB1_PNEUMOCYSTOSIS	ukb-ppp-LATS1-OID30523	Pneumocystosis || id:finngen_R9_AB1_PNEUMOCYSTOSIS	exposure	Wald ratio	1	0.308919674	1.207559392	0.798088659	-2.057896734	2.675736081	1.361952966	0.127722322	14.52303604	0.988573013	I Certain infectious and parasitic diseases (AB1_)
finngen_R9_AB1_PNEUMOCYSTOSIS	ukb-ppp-LMNB2-OID31109	Pneumocystosis || id:finngen_R9_AB1_PNEUMOCYSTOSIS	exposure	Wald ratio	1	-2.341160384	1.896007783	0.216910843	-6.057335639	1.37501487	0.096215926	0.002340629	3.955135536	0.855743679	I Certain infectious and parasitic diseases (AB1_)
finngen_R9_AB1_PNEUMOCYSTOSIS	ukb-ppp-OGFR-OID21360	Pneumocystosis || id:finngen_R9_AB1_PNEUMOCYSTOSIS	exposure	Wald ratio	1	1.279844428	0.99595632	0.198778055	-0.67222996	3.231918815	3.596080232	0.51056876	25.32821053	0.851647251	I Certain infectious and parasitic diseases (AB1_)
finngen_R9_AB1_PNEUMOCYSTOSIS	ukb-ppp-TEF-OID30103	Pneumocystosis || id:finngen_R9_AB1_PNEUMOCYSTOSIS	exposure	Wald ratio	1	0.446739435	1.051552641	0.670954834	-1.614303742	2.507782612	1.56320693	0.199029198	12.27767549	0.964906718	I Certain infectious and parasitic diseases (AB1_)
finngen_R9_AB1_POLIOMYELITIS	ukb-ppp-LATS1-OID30523	Acute poliomyelitis || id:finngen_R9_AB1_POLIOMYELITIS	exposure	Wald ratio	1	-0.504552053	1.179522023	0.668826039	-2.816415218	1.807311112	0.603775975	0.05982	6.094039192	0.964906718	I Certain infectious and parasitic diseases (AB1_)
finngen_R9_AB1_POLIOMYELITIS	ukb-ppp-LMNB2-OID31109	Acute poliomyelitis || id:finngen_R9_AB1_POLIOMYELITIS	exposure	Wald ratio	1	4.298231286	1.83680409	0.019280656	0.69809527	7.898367301	73.56955504	2.009920704	2692.882072	0.605070038	I Certain infectious and parasitic diseases (AB1_)
finngen_R9_AB1_POLIOMYELITIS	ukb-ppp-OGFR-OID21360	Acute poliomyelitis || id:finngen_R9_AB1_POLIOMYELITIS	exposure	Wald ratio	1	-1.367539267	0.975266417	0.160849196	-3.279061445	0.543982911	0.254733019	0.03766359	1.722855194	0.827376215	I Certain infectious and parasitic diseases (AB1_)
finngen_R9_AB1_POLIOMYELITIS	ukb-ppp-TEF-OID30103	Acute poliomyelitis || id:finngen_R9_AB1_POLIOMYELITIS	exposure	Wald ratio	1	-0.312371758	1.027159827	0.76104247	-2.325605019	1.700861504	0.731709459	0.097724301	5.47866525	0.980712162	I Certain infectious and parasitic diseases (AB1_)
finngen_R9_AB1_PROTOZOAL	ukb-ppp-LATS1-OID30523	Protozoal diseases || id:finngen_R9_AB1_PROTOZOAL	exposure	Wald ratio	1	-0.584808557	0.881059162	0.506846308	-2.311684515	1.1420674	0.557212526	0.099094185	3.133239334	0.93834501	I Certain infectious and parasitic diseases (AB1_)
finngen_R9_AB1_PROTOZOAL	ukb-ppp-LMNB2-OID31109	Protozoal diseases || id:finngen_R9_AB1_PROTOZOAL	exposure	Wald ratio	1	-4.290475119	1.53056392	0.005059845	-7.290380401	-1.290569837	0.013698415	0.000682069	0.275113968	0.507099581	I Certain infectious and parasitic diseases (AB1_)
finngen_R9_AB1_PROTOZOAL	ukb-ppp-OGFR-OID21360	Protozoal diseases || id:finngen_R9_AB1_PROTOZOAL	exposure	Wald ratio	1	0.893746597	0.727216156	0.219072867	-0.531597068	2.319090262	2.444270213	0.587665678	10.16642132	0.855797254	I Certain infectious and parasitic diseases (AB1_)
finngen_R9_AB1_PROTOZOAL	ukb-ppp-TEF-OID30103	Protozoal diseases || id:finngen_R9_AB1_PROTOZOAL	exposure	Wald ratio	1	-1.182817049	0.76719556	0.123136482	-2.686520348	0.320886249	0.306414337	0.068117553	1.378348784	0.806947521	I Certain infectious and parasitic diseases (AB1_)
finngen_R9_AB1_RESP_TUBERCU_CONF	ukb-ppp-LATS1-OID30523	Respiratory tuberculosis, bacteriologically and histologically confirmed || id:finngen_R9_AB1_RESP_TUBERCU_CONF	exposure	Wald ratio	1	0.059989704	0.975405464	0.950959163	-1.851805006	1.971784414	1.061825614	0.156953608	7.183483367	0.997232146	I Certain infectious and parasitic diseases (AB1_)
finngen_R9_AB1_RESP_TUBERCU_CONF	ukb-ppp-LMNB2-OID31109	Respiratory tuberculosis, bacteriologically and histologically confirmed || id:finngen_R9_AB1_RESP_TUBERCU_CONF	exposure	Wald ratio	1	0.827798718	1.516572	0.585179072	-2.144682403	3.800279838	2.288276051	0.117105223	44.71369535	0.952188595	I Certain infectious and parasitic diseases (AB1_)
finngen_R9_AB1_RESP_TUBERCU_CONF	ukb-ppp-OGFR-OID21360	Respiratory tuberculosis, bacteriologically and histologically confirmed || id:finngen_R9_AB1_RESP_TUBERCU_CONF	exposure	Wald ratio	1	-0.446604637	0.801190726	0.577236324	-2.016938459	1.123729185	0.63979681	0.133062218	3.076304949	0.951288406	I Certain infectious and parasitic diseases (AB1_)
finngen_R9_AB1_RESP_TUBERCU_CONF	ukb-ppp-TEF-OID30103	Respiratory tuberculosis, bacteriologically and histologically confirmed || id:finngen_R9_AB1_RESP_TUBERCU_CONF	exposure	Wald ratio	1	1.140780234	0.845877245	0.177454014	-0.517139166	2.798699634	3.129208928	0.596223808	16.42327661	0.838768477	I Certain infectious and parasitic diseases (AB1_)
finngen_R9_AB1_RESP_TUBERCU_NONCONF	ukb-ppp-LATS1-OID30523	Respiratory tuberculosis, not confirmed bacteriologically or histologically || id:finngen_R9_AB1_RESP_TUBERCU_NONCONF	exposure	Wald ratio	1	-0.199126228	0.624885793	0.749984202	-1.423902382	1.025649926	0.819446449	0.240772594	2.788907454	0.980712162	I Certain infectious and parasitic diseases (AB1_)
finngen_R9_AB1_RESP_TUBERCU_NONCONF	ukb-ppp-LMNB2-OID31109	Respiratory tuberculosis, not confirmed bacteriologically or histologically || id:finngen_R9_AB1_RESP_TUBERCU_NONCONF	exposure	Wald ratio	1	-0.688119915	0.971180961	0.478610392	-2.591634599	1.215394768	0.502519961	0.074897513	3.371624812	0.93539086	I Certain infectious and parasitic diseases (AB1_)
finngen_R9_AB1_RESP_TUBERCU_NONCONF	ukb-ppp-OGFR-OID21360	Respiratory tuberculosis, not confirmed bacteriologically or histologically || id:finngen_R9_AB1_RESP_TUBERCU_NONCONF	exposure	Wald ratio	1	-0.326748242	0.513457592	0.524536261	-1.333125122	0.679628637	0.721265304	0.263652028	1.973144844	0.942101333	I Certain infectious and parasitic diseases (AB1_)
finngen_R9_AB1_RESP_TUBERCU_NONCONF	ukb-ppp-TEF-OID30103	Respiratory tuberculosis, not confirmed bacteriologically or histologically || id:finngen_R9_AB1_RESP_TUBERCU_NONCONF	exposure	Wald ratio	1	0.57192636	0.543577794	0.292729905	-0.493486117	1.637338837	1.771676653	0.610494425	5.141469001	0.890229393	I Certain infectious and parasitic diseases (AB1_)
finngen_R9_AB1_RUBELLA	ukb-ppp-LATS1-OID30523	Rubella [German measles] || id:finngen_R9_AB1_RUBELLA	exposure	Wald ratio	1	-1.056172132	0.734354589	0.150368291	-2.495507126	0.383162861	0.347784539	0.082454626	1.466916915	0.81820322	I Certain infectious and parasitic diseases (AB1_)
finngen_R9_AB1_RUBELLA	ukb-ppp-LMNB2-OID31109	Rubella [German measles] || id:finngen_R9_AB1_RUBELLA	exposure	Wald ratio	1	-1.083921723	1.140711246	0.342002668	-3.319715765	1.151872318	0.338266334	0.036163109	3.16411159	0.907371614	I Certain infectious and parasitic diseases (AB1_)
finngen_R9_AB1_RUBELLA	ukb-ppp-OGFR-OID21360	Rubella [German measles] || id:finngen_R9_AB1_RUBELLA	exposure	Wald ratio	1	-0.308633657	0.605594615	0.610305526	-1.495599102	0.878331788	0.734449781	0.224114297	2.406881166	0.95806221	I Certain infectious and parasitic diseases (AB1_)
finngen_R9_AB1_RUBELLA	ukb-ppp-TEF-OID30103	Rubella [German measles] || id:finngen_R9_AB1_RUBELLA	exposure	Wald ratio	1	0.374591075	0.639711672	0.55816965	-0.879243801	1.628425952	1.454396554	0.415096689	5.095847294	0.949620423	I Certain infectious and parasitic diseases (AB1_)
finngen_R9_AB1_SALMONELLA_OTH	ukb-ppp-LATS1-OID30523	Other salmonella infections || id:finngen_R9_AB1_SALMONELLA_OTH	exposure	Wald ratio	1	0.051701087	0.702104503	0.941298982	-1.324423739	1.427825914	1.053060922	0.265956175	4.169624207	0.996678548	I Certain infectious and parasitic diseases (AB1_)
finngen_R9_AB1_SALMONELLA_OTH	ukb-ppp-LMNB2-OID31109	Other salmonella infections || id:finngen_R9_AB1_SALMONELLA_OTH	exposure	Wald ratio	1	2.204528574	1.093598954	0.043815939	0.061074625	4.347982523	9.065976623	1.062978236	77.32230951	0.708010831	I Certain infectious and parasitic diseases (AB1_)
finngen_R9_AB1_SALMONELLA_OTH	ukb-ppp-OGFR-OID21360	Other salmonella infections || id:finngen_R9_AB1_SALMONELLA_OTH	exposure	Wald ratio	1	-0.148306956	0.578581301	0.797697087	-1.282326307	0.985712395	0.862166427	0.277391252	2.679720224	0.988573013	I Certain infectious and parasitic diseases (AB1_)
finngen_R9_AB1_SALMONELLA_OTH	ukb-ppp-TEF-OID30103	Other salmonella infections || id:finngen_R9_AB1_SALMONELLA_OTH	exposure	Wald ratio	1	-0.656447543	0.609597759	0.281545674	-1.851259151	0.538364064	0.518690692	0.157039306	1.71320188	0.882661384	I Certain infectious and parasitic diseases (AB1_)
finngen_R9_AB1_SCABIES	ukb-ppp-LATS1-OID30523	Scabies || id:finngen_R9_AB1_SCABIES	exposure	Wald ratio	1	-0.879752833	0.683420138	0.197996836	-2.219256305	0.459750638	0.414885445	0.108689911	1.583679027	0.851647251	I Certain infectious and parasitic diseases (AB1_)
finngen_R9_AB1_SCABIES	ukb-ppp-LMNB2-OID31109	Scabies || id:finngen_R9_AB1_SCABIES	exposure	Wald ratio	1	0.582064866	1.05341071	0.580569781	-1.482620126	2.646749858	1.789730171	0.22704203	14.10811069	0.952188595	I Certain infectious and parasitic diseases (AB1_)
finngen_R9_AB1_SCABIES	ukb-ppp-OGFR-OID21360	Scabies || id:finngen_R9_AB1_SCABIES	exposure	Wald ratio	1	-0.697223037	0.563097083	0.215644394	-1.800893319	0.406447246	0.497966219	0.165151289	1.501473931	0.855743679	I Certain infectious and parasitic diseases (AB1_)
finngen_R9_AB1_SCABIES	ukb-ppp-TEF-OID30103	Scabies || id:finngen_R9_AB1_SCABIES	exposure	Wald ratio	1	-0.599685292	0.593790145	0.312529788	-1.763513977	0.564143392	0.548984379	0.171441363	1.757941271	0.902632709	I Certain infectious and parasitic diseases (AB1_)
finngen_R9_AB1_SCARLET_FEVER	ukb-ppp-LATS1-OID30523	Scarlet fever || id:finngen_R9_AB1_SCARLET_FEVER	exposure	Wald ratio	1	1.613385463	1.66434001	0.332353367	-1.648720957	4.875491883	5.019776761	0.192295706	131.038593	0.905034503	I Certain infectious and parasitic diseases (AB1_)
finngen_R9_AB1_SCARLET_FEVER	ukb-ppp-LMNB2-OID31109	Scarlet fever || id:finngen_R9_AB1_SCARLET_FEVER	exposure	Wald ratio	1	3.391478901	2.633418908	0.197794169	-1.770022159	8.55297996	29.70985772	0.170329214	5182.174114	0.851647251	I Certain infectious and parasitic diseases (AB1_)
finngen_R9_AB1_SCARLET_FEVER	ukb-ppp-OGFR-OID21360	Scarlet fever || id:finngen_R9_AB1_SCARLET_FEVER	exposure	Wald ratio	1	-0.663310696	1.370543007	0.628402501	-3.349574989	2.022953598	0.515143026	0.035099269	7.560623026	0.96087684	I Certain infectious and parasitic diseases (AB1_)
finngen_R9_AB1_SCARLET_FEVER	ukb-ppp-TEF-OID30103	Scarlet fever || id:finngen_R9_AB1_SCARLET_FEVER	exposure	Wald ratio	1	-0.189660582	1.439616478	0.89518692	-3.011308879	2.631987715	0.827239866	0.049227204	13.90137443	0.996678548	I Certain infectious and parasitic diseases (AB1_)
finngen_R9_AB1_SEQULAE_INF_NOS	ukb-ppp-LATS1-OID30523	Sequelae of other and unspecified infectious and parasitic diseases || id:finngen_R9_AB1_SEQULAE_INF_NOS	exposure	Wald ratio	1	0.644335403	0.564043342	0.253308204	-0.461189548	1.749860354	1.904720738	0.63053315	5.753799126	0.875569587	I Certain infectious and parasitic diseases (AB1_)
finngen_R9_AB1_SEQULAE_INF_NOS	ukb-ppp-LMNB2-OID31109	Sequelae of other and unspecified infectious and parasitic diseases || id:finngen_R9_AB1_SEQULAE_INF_NOS	exposure	Wald ratio	1	0.319681453	0.877063217	0.71549156	-1.399362453	2.038725359	1.376689154	0.246754231	7.680812676	0.972512801	I Certain infectious and parasitic diseases (AB1_)
finngen_R9_AB1_SEQULAE_INF_NOS	ukb-ppp-OGFR-OID21360	Sequelae of other and unspecified infectious and parasitic diseases || id:finngen_R9_AB1_SEQULAE_INF_NOS	exposure	Wald ratio	1	0.07212362	0.464670157	0.876652092	-0.838629888	0.982877128	1.074788201	0.432302421	2.672133262	0.995317854	I Certain infectious and parasitic diseases (AB1_)
finngen_R9_AB1_SEQULAE_INF_NOS	ukb-ppp-TEF-OID30103	Sequelae of other and unspecified infectious and parasitic diseases || id:finngen_R9_AB1_SEQULAE_INF_NOS	exposure	Wald ratio	1	0.591295452	0.490638686	0.228143639	-0.370356373	1.552947278	1.806326911	0.690488216	4.725376676	0.865543812	I Certain infectious and parasitic diseases (AB1_)
finngen_R9_AB1_SEQULAE_POLIO	ukb-ppp-LATS1-OID30523	Sequelae of poliomyelitis || id:finngen_R9_AB1_SEQULAE_POLIO	exposure	Wald ratio	1	-2.340724525	1.589253166	0.140792675	-5.455660732	0.774211681	0.096257872	0.004272053	2.168881682	0.808764839	I Certain infectious and parasitic diseases (AB1_)
finngen_R9_AB1_SEQULAE_POLIO	ukb-ppp-LMNB2-OID31109	Sequelae of poliomyelitis || id:finngen_R9_AB1_SEQULAE_POLIO	exposure	Wald ratio	1	0.880820079	2.450486378	0.719260689	-3.922133223	5.68377338	2.412877644	0.019798814	294.0569277	0.974085446	I Certain infectious and parasitic diseases (AB1_)
finngen_R9_AB1_SEQULAE_POLIO	ukb-ppp-OGFR-OID21360	Sequelae of poliomyelitis || id:finngen_R9_AB1_SEQULAE_POLIO	exposure	Wald ratio	1	2.383856395	1.305334331	0.067813816	-0.174598893	4.942311683	10.84665128	0.8397938	140.0937278	0.729340642	I Certain infectious and parasitic diseases (AB1_)
finngen_R9_AB1_SEQULAE_POLIO	ukb-ppp-TEF-OID30103	Sequelae of poliomyelitis || id:finngen_R9_AB1_SEQULAE_POLIO	exposure	Wald ratio	1	-2.169944577	1.378687723	0.115505879	-4.872172514	0.53228336	0.114183945	0.007656713	1.702816015	0.801613629	I Certain infectious and parasitic diseases (AB1_)
finngen_R9_AB1_SEQULAE_TUBERCU	ukb-ppp-LATS1-OID30523	Sequelae of tuberculosis || id:finngen_R9_AB1_SEQULAE_TUBERCU	exposure	Wald ratio	1	-2.05775364	0.956043973	0.031368778	-3.931599827	-0.183907453	0.127740599	0.019612271	0.8320128	0.684101346	I Certain infectious and parasitic diseases (AB1_)
finngen_R9_AB1_SEQULAE_TUBERCU	ukb-ppp-LMNB2-OID31109	Sequelae of tuberculosis || id:finngen_R9_AB1_SEQULAE_TUBERCU	exposure	Wald ratio	1	-0.389866029	1.49695044	0.79452426	-3.323888891	2.544156833	0.677147587	0.03601251	12.73248794	0.987844832	I Certain infectious and parasitic diseases (AB1_)
finngen_R9_AB1_SEQULAE_TUBERCU	ukb-ppp-OGFR-OID21360	Sequelae of tuberculosis || id:finngen_R9_AB1_SEQULAE_TUBERCU	exposure	Wald ratio	1	-0.602952281	0.784545699	0.442168306	-2.140661852	0.934757289	0.547193779	0.117576999	2.546595297	0.928375889	I Certain infectious and parasitic diseases (AB1_)
finngen_R9_AB1_SEQULAE_TUBERCU	ukb-ppp-TEF-OID30103	Sequelae of tuberculosis || id:finngen_R9_AB1_SEQULAE_TUBERCU	exposure	Wald ratio	1	1.17807512	0.829802047	0.155693229	-0.448336891	2.804487132	3.248115949	0.638689479	16.51860187	0.820713146	I Certain infectious and parasitic diseases (AB1_)
finngen_R9_AB1_SEQULEAE_OF_INFECTIONS_AND_PARASITES	ukb-ppp-LATS1-OID30523	Sequelae of infectious and parasitic diseases || id:finngen_R9_AB1_SEQULEAE_OF_INFECTIONS_AND_PARASITES	exposure	Wald ratio	1	-0.276780897	0.465380745	0.552016773	-1.188927156	0.635365362	0.758220607	0.304547821	1.887711714	0.948387693	I Certain infectious and parasitic diseases (AB1_)
finngen_R9_AB1_SEQULEAE_OF_INFECTIONS_AND_PARASITES	ukb-ppp-LMNB2-OID31109	Sequelae of infectious and parasitic diseases || id:finngen_R9_AB1_SEQULEAE_OF_INFECTIONS_AND_PARASITES	exposure	Wald ratio	1	0.160729347	0.722641535	0.823987572	-1.255648061	1.577106755	1.17436708	0.284891162	4.840929533	0.992463528	I Certain infectious and parasitic diseases (AB1_)
finngen_R9_AB1_SEQULEAE_OF_INFECTIONS_AND_PARASITES	ukb-ppp-OGFR-OID21360	Sequelae of infectious and parasitic diseases || id:finngen_R9_AB1_SEQULEAE_OF_INFECTIONS_AND_PARASITES	exposure	Wald ratio	1	0.097883381	0.383088108	0.798328136	-0.65296931	0.848736072	1.102834166	0.52049796	2.336691574	0.988573013	I Certain infectious and parasitic diseases (AB1_)
finngen_R9_AB1_SEQULEAE_OF_INFECTIONS_AND_PARASITES	ukb-ppp-TEF-OID30103	Sequelae of infectious and parasitic diseases || id:finngen_R9_AB1_SEQULEAE_OF_INFECTIONS_AND_PARASITES	exposure	Wald ratio	1	0.520480279	0.404759452	0.198477878	-0.272848248	1.313808805	1.682835686	0.761208294	3.720316722	0.851647251	I Certain infectious and parasitic diseases (AB1_)
finngen_R9_AB1_SEXUAL_TRANSMISSION	ukb-ppp-LATS1-OID30523	Infections with a predominantly sexual mode of transmission || id:finngen_R9_AB1_SEXUAL_TRANSMISSION	exposure	Wald ratio	1	-0.141439837	0.221938283	0.523933648	-0.576438871	0.293559197	0.868107402	0.561895791	1.341192571	0.942101333	I Certain infectious and parasitic diseases (AB1_)
finngen_R9_AB1_SEXUAL_TRANSMISSION	ukb-ppp-LMNB2-OID31109	Infections with a predominantly sexual mode of transmission || id:finngen_R9_AB1_SEXUAL_TRANSMISSION	exposure	Wald ratio	1	-0.361701385	0.34640684	0.296415085	-1.040658791	0.317256022	0.69649032	0.353221906	1.373354136	0.893737586	I Certain infectious and parasitic diseases (AB1_)
finngen_R9_AB1_SEXUAL_TRANSMISSION	ukb-ppp-OGFR-OID21360	Infections with a predominantly sexual mode of transmission || id:finngen_R9_AB1_SEXUAL_TRANSMISSION	exposure	Wald ratio	1	-0.06759264	0.182905011	0.711717431	-0.426086462	0.290901182	0.934641131	0.653059875	1.337632395	0.97168929	I Certain infectious and parasitic diseases (AB1_)
finngen_R9_AB1_SEXUAL_TRANSMISSION	ukb-ppp-TEF-OID30103	Infections with a predominantly sexual mode of transmission || id:finngen_R9_AB1_SEXUAL_TRANSMISSION	exposure	Wald ratio	1	-0.04906375	0.192794636	0.799119259	-0.426941237	0.328813736	0.95212043	0.652501894	1.389319052	0.988573013	I Certain infectious and parasitic diseases (AB1_)
finngen_R9_AB1_SEXUAL_TRANSMISSION_NOS	ukb-ppp-LATS1-OID30523	Other predominantly sexually transmitted diseases, not elsewhere classified || id:finngen_R9_AB1_SEXUAL_TRANSMISSION_NOS	exposure	Wald ratio	1	-0.227081662	0.303323331	0.454070871	-0.821595391	0.367432067	0.796855707	0.439729554	1.444021699	0.929995316	I Certain infectious and parasitic diseases (AB1_)
finngen_R9_AB1_SEXUAL_TRANSMISSION_NOS	ukb-ppp-LMNB2-OID31109	Other predominantly sexually transmitted diseases, not elsewhere classified || id:finngen_R9_AB1_SEXUAL_TRANSMISSION_NOS	exposure	Wald ratio	1	-0.778912267	0.474693837	0.100823795	-1.709312187	0.151487653	0.458904906	0.180990237	1.163563936	0.779724908	I Certain infectious and parasitic diseases (AB1_)
finngen_R9_AB1_SEXUAL_TRANSMISSION_NOS	ukb-ppp-OGFR-OID21360	Other predominantly sexually transmitted diseases, not elsewhere classified || id:finngen_R9_AB1_SEXUAL_TRANSMISSION_NOS	exposure	Wald ratio	1	0.095033777	0.249757966	0.703571708	-0.394491835	0.58455939	1.099695999	0.674022467	1.794200268	0.970484667	I Certain infectious and parasitic diseases (AB1_)
finngen_R9_AB1_SEXUAL_TRANSMISSION_NOS	ukb-ppp-TEF-OID30103	Other predominantly sexually transmitted diseases, not elsewhere classified || id:finngen_R9_AB1_SEXUAL_TRANSMISSION_NOS	exposure	Wald ratio	1	0.132385658	0.263467729	0.615334206	-0.384011092	0.648782408	1.141548482	0.681123872	1.9132099	0.959291985	I Certain infectious and parasitic diseases (AB1_)
finngen_R9_AB1_SHIGELLOSIS	ukb-ppp-LATS1-OID30523	Shigellosis || id:finngen_R9_AB1_SHIGELLOSIS	exposure	Wald ratio	1	-0.374160355	2.492026757	0.880651801	-5.2585328	4.510212089	0.6878666	0.005202933	90.94110408	0.996225311	I Certain infectious and parasitic diseases (AB1_)
finngen_R9_AB1_SHIGELLOSIS	ukb-ppp-LMNB2-OID31109	Shigellosis || id:finngen_R9_AB1_SHIGELLOSIS	exposure	Wald ratio	1	6.831621326	3.882007645	0.078438915	-0.777113658	14.44035631	926.6920655	0.459731039	1867957.809	0.755376919	I Certain infectious and parasitic diseases (AB1_)
finngen_R9_AB1_SHIGELLOSIS	ukb-ppp-OGFR-OID21360	Shigellosis || id:finngen_R9_AB1_SHIGELLOSIS	exposure	Wald ratio	1	-0.960802992	2.044589379	0.638408837	-4.968198175	3.046592191	0.38258555	0.00695567	21.04350984	0.96087684	I Certain infectious and parasitic diseases (AB1_)
finngen_R9_AB1_SHIGELLOSIS	ukb-ppp-TEF-OID30103	Shigellosis || id:finngen_R9_AB1_SHIGELLOSIS	exposure	Wald ratio	1	1.024053005	2.15597335	0.634798325	-3.201654762	5.249760772	2.784457346	0.040694808	190.5206852	0.96087684	I Certain infectious and parasitic diseases (AB1_)
finngen_R9_AB1_STREPTO_SEPSIS	ukb-ppp-LATS1-OID30523	Streptococcal septicaemia || id:finngen_R9_AB1_STREPTO_SEPSIS	exposure	Wald ratio	1	-0.432578755	0.471284732	0.358686221	-1.356296829	0.49113932	0.648833752	0.257612998	1.63417701	0.913783203	I Certain infectious and parasitic diseases (AB1_)
finngen_R9_AB1_STREPTO_SEPSIS	ukb-ppp-LMNB2-OID31109	Streptococcal septicaemia || id:finngen_R9_AB1_STREPTO_SEPSIS	exposure	Wald ratio	1	-0.191449931	0.733951156	0.794209475	-1.629994196	1.247094335	0.825760969	0.195930711	3.480215908	0.987844832	I Certain infectious and parasitic diseases (AB1_)
finngen_R9_AB1_STREPTO_SEPSIS	ukb-ppp-OGFR-OID21360	Streptococcal septicaemia || id:finngen_R9_AB1_STREPTO_SEPSIS	exposure	Wald ratio	1	0.184692895	0.387551832	0.63367328	-0.574908697	0.944294486	1.202848982	0.562756248	2.570998863	0.96087684	I Certain infectious and parasitic diseases (AB1_)
finngen_R9_AB1_STREPTO_SEPSIS	ukb-ppp-TEF-OID30103	Streptococcal septicaemia || id:finngen_R9_AB1_STREPTO_SEPSIS	exposure	Wald ratio	1	0.333281237	0.409141444	0.415308845	-0.468635994	1.135198468	1.395539721	0.625855357	3.111791074	0.922786199	I Certain infectious and parasitic diseases (AB1_)
finngen_R9_AB1_STREPTSTAPHYCOCC_INOTHER	ukb-ppp-LATS1-OID30523	Streptococcus and staphylococcus as the cause of diseases classified to other chapters || id:finngen_R9_AB1_STREPTSTAPHYCOCC_INOTHER	exposure	Wald ratio	1	1.282633868	1.844366013	0.486783687	-2.332323518	4.897591254	3.606125285	0.097069941	133.9666989	0.936439184	I Certain infectious and parasitic diseases (AB1_)
finngen_R9_AB1_STREPTSTAPHYCOCC_INOTHER	ukb-ppp-LMNB2-OID31109	Streptococcus and staphylococcus as the cause of diseases classified to other chapters || id:finngen_R9_AB1_STREPTSTAPHYCOCC_INOTHER	exposure	Wald ratio	1	-5.805917082	2.900272134	0.045300595	-11.49045046	-0.1213837	0.003009693	1.02E-05	0.885694053	0.708010831	I Certain infectious and parasitic diseases (AB1_)
finngen_R9_AB1_STREPTSTAPHYCOCC_INOTHER	ukb-ppp-OGFR-OID21360	Streptococcus and staphylococcus as the cause of diseases classified to other chapters || id:finngen_R9_AB1_STREPTSTAPHYCOCC_INOTHER	exposure	Wald ratio	1	0.972748542	1.517319372	0.521459816	-2.001197427	3.94669451	2.645204932	0.135173326	51.76397842	0.941451075	I Certain infectious and parasitic diseases (AB1_)
finngen_R9_AB1_STREPTSTAPHYCOCC_INOTHER	ukb-ppp-TEF-OID30103	Streptococcus and staphylococcus as the cause of diseases classified to other chapters || id:finngen_R9_AB1_STREPTSTAPHYCOCC_INOTHER	exposure	Wald ratio	1	0.820036396	1.60505711	0.609415532	-2.32587554	3.965948333	2.270582477	0.097697868	52.77028945	0.95796675	I Certain infectious and parasitic diseases (AB1_)
finngen_R9_AB1_SYPHILIS	ukb-ppp-LATS1-OID30523	Syphilis || id:finngen_R9_AB1_SYPHILIS	exposure	Wald ratio	1	1.382053982	0.88239641	0.117289941	-0.347442981	3.111550944	3.983074392	0.706492296	22.45584518	0.802687721	I Certain infectious and parasitic diseases (AB1_)
finngen_R9_AB1_SYPHILIS	ukb-ppp-LMNB2-OID31109	Syphilis || id:finngen_R9_AB1_SYPHILIS	exposure	Wald ratio	1	-0.32272639	1.365814721	0.813208765	-2.999723244	2.354270463	0.724171968	0.049800849	10.53044371	0.991751397	I Certain infectious and parasitic diseases (AB1_)
finngen_R9_AB1_SYPHILIS	ukb-ppp-OGFR-OID21360	Syphilis || id:finngen_R9_AB1_SYPHILIS	exposure	Wald ratio	1	0.17704712	0.727046223	0.807605977	-1.247963476	1.602057717	1.193687339	0.287088865	4.963234858	0.990422496	I Certain infectious and parasitic diseases (AB1_)
finngen_R9_AB1_SYPHILIS	ukb-ppp-TEF-OID30103	Syphilis || id:finngen_R9_AB1_SYPHILIS	exposure	Wald ratio	1	-0.656603832	0.767595753	0.392327996	-2.161091508	0.847883845	0.518609633	0.115199311	2.334701031	0.920342163	I Certain infectious and parasitic diseases (AB1_)
finngen_R9_AB1_TICK_BORNE_ENCEPHALITIS	ukb-ppp-LATS1-OID30523	Tick-borne viral encephalitis || id:finngen_R9_AB1_TICK_BORNE_ENCEPHALITIS	exposure	Wald ratio	1	-1.36875571	2.514767698	0.586243897	-6.297700398	3.560188977	0.254423339	0.001840532	35.16984281	0.952188595	I Certain infectious and parasitic diseases (AB1_)
finngen_R9_AB1_TICK_BORNE_ENCEPHALITIS	ukb-ppp-LMNB2-OID31109	Tick-borne viral encephalitis || id:finngen_R9_AB1_TICK_BORNE_ENCEPHALITIS	exposure	Wald ratio	1	3.639768692	3.851517178	0.344647615	-3.909204978	11.18874236	38.08302678	0.02005644	72311.78243	0.907603469	I Certain infectious and parasitic diseases (AB1_)
finngen_R9_AB1_TICK_BORNE_ENCEPHALITIS	ukb-ppp-OGFR-OID21360	Tick-borne viral encephalitis || id:finngen_R9_AB1_TICK_BORNE_ENCEPHALITIS	exposure	Wald ratio	1	-1.442728497	2.06136724	0.483996555	-5.483008287	2.597551294	0.236282183	0.004156806	13.43080963	0.935725926	I Certain infectious and parasitic diseases (AB1_)
finngen_R9_AB1_TICK_BORNE_ENCEPHALITIS	ukb-ppp-TEF-OID30103	Tick-borne viral encephalitis || id:finngen_R9_AB1_TICK_BORNE_ENCEPHALITIS	exposure	Wald ratio	1	2.779812288	2.186260128	0.203553667	-1.505257562	7.064882138	16.1159955	0.221960118	1170.144048	0.852875351	I Certain infectious and parasitic diseases (AB1_)
finngen_R9_AB1_TOXOPLASMOSIS	ukb-ppp-LATS1-OID30523	Toxoplasmosis || id:finngen_R9_AB1_TOXOPLASMOSIS	exposure	Wald ratio	1	-1.521181849	1.826108331	0.404834349	-5.100354177	2.05799048	0.218453555	0.006094588	7.830219008	0.92255236	I Certain infectious and parasitic diseases (AB1_)
finngen_R9_AB1_TOXOPLASMOSIS	ukb-ppp-LMNB2-OID31109	Toxoplasmosis || id:finngen_R9_AB1_TOXOPLASMOSIS	exposure	Wald ratio	1	-11.22959383	3.551882591	0.001569107	-18.19128371	-4.267903955	1.33E-05	1.26E-08	0.01401112	0.286994774	I Certain infectious and parasitic diseases (AB1_)
finngen_R9_AB1_TOXOPLASMOSIS	ukb-ppp-OGFR-OID21360	Toxoplasmosis || id:finngen_R9_AB1_TOXOPLASMOSIS	exposure	Wald ratio	1	0.133441436	1.512305161	0.929688223	-2.830676679	3.097559551	1.14275434	0.058972934	22.14384437	0.996678548	I Certain infectious and parasitic diseases (AB1_)
finngen_R9_AB1_TOXOPLASMOSIS	ukb-ppp-TEF-OID30103	Toxoplasmosis || id:finngen_R9_AB1_TOXOPLASMOSIS	exposure	Wald ratio	1	-1.56261063	1.589984762	0.325714054	-4.678980764	1.553759503	0.209588199	0.009288476	4.729216307	0.905034503	I Certain infectious and parasitic diseases (AB1_)
finngen_R9_AB1_TRICHOMONIASIS	ukb-ppp-LATS1-OID30523	Trichomoniasis || id:finngen_R9_AB1_TRICHOMONIASIS	exposure	Wald ratio	1	-3.389389519	1.531307828	0.026870406	-6.390752863	-0.388026176	0.033729262	0.001676993	0.678394585	0.672649893	I Certain infectious and parasitic diseases (AB1_)
finngen_R9_AB1_TRICHOMONIASIS	ukb-ppp-LMNB2-OID31109	Trichomoniasis || id:finngen_R9_AB1_TRICHOMONIASIS	exposure	Wald ratio	1	-1.47820209	2.380834974	0.534681547	-6.14463864	3.18823446	0.228047329	0.002144951	24.24558309	0.942845547	I Certain infectious and parasitic diseases (AB1_)
finngen_R9_AB1_TRICHOMONIASIS	ukb-ppp-OGFR-OID21360	Trichomoniasis || id:finngen_R9_AB1_TRICHOMONIASIS	exposure	Wald ratio	1	-1.941816006	1.261319372	0.123679409	-4.414001975	0.530369963	0.143443219	0.012106631	1.699560966	0.806947521	I Certain infectious and parasitic diseases (AB1_)
finngen_R9_AB1_TRICHOMONIASIS	ukb-ppp-TEF-OID30103	Trichomoniasis || id:finngen_R9_AB1_TRICHOMONIASIS	exposure	Wald ratio	1	0.022894578	1.338029086	0.986348325	-2.599642431	2.645431587	1.02315867	0.074300141	14.08952462	0.999739734	I Certain infectious and parasitic diseases (AB1_)
finngen_R9_AB1_TUBERCULOSIS	ukb-ppp-LATS1-OID30523	Tuberculosis || id:finngen_R9_AB1_TUBERCULOSIS	exposure	Wald ratio	1	-0.082694005	0.46286239	0.858206358	-0.98990429	0.82451628	0.920632813	0.371612256	2.28077724	0.994116161	I Certain infectious and parasitic diseases (AB1_)
finngen_R9_AB1_TUBERCULOSIS	ukb-ppp-LMNB2-OID31109	Tuberculosis || id:finngen_R9_AB1_TUBERCULOSIS	exposure	Wald ratio	1	-1.028549884	0.716999565	0.151424058	-2.433869033	0.376769264	0.357525037	0.087696873	1.457567957	0.819180405	I Certain infectious and parasitic diseases (AB1_)
finngen_R9_AB1_TUBERCULOSIS	ukb-ppp-OGFR-OID21360	Tuberculosis || id:finngen_R9_AB1_TUBERCULOSIS	exposure	Wald ratio	1	0.059773343	0.380706657	0.875239884	-0.686411704	0.80595839	1.061595901	0.503379106	2.238841155	0.995211975	I Certain infectious and parasitic diseases (AB1_)
finngen_R9_AB1_TUBERCULOSIS	ukb-ppp-TEF-OID30103	Tuberculosis || id:finngen_R9_AB1_TUBERCULOSIS	exposure	Wald ratio	1	0.751991788	0.401889431	0.061325541	-0.035711497	1.539695072	2.121220833	0.964918636	4.663168124	0.720111943	I Certain infectious and parasitic diseases (AB1_)
finngen_R9_AB1_TUBERCU_OTH_ORG	ukb-ppp-LATS1-OID30523	Tuberculosis of other organs || id:finngen_R9_AB1_TUBERCU_OTH_ORG	exposure	Wald ratio	1	-0.591071205	0.87342371	0.498577876	-2.302981676	1.120839266	0.553733805	0.09996035	3.067427511	0.938246017	I Certain infectious and parasitic diseases (AB1_)
finngen_R9_AB1_TUBERCU_OTH_ORG	ukb-ppp-LMNB2-OID31109	Tuberculosis of other organs || id:finngen_R9_AB1_TUBERCU_OTH_ORG	exposure	Wald ratio	1	-1.198096606	1.345741145	0.373311497	-3.835749251	1.439556039	0.301768049	0.02158516	4.218822409	0.918093564	I Certain infectious and parasitic diseases (AB1_)
finngen_R9_AB1_TUBERCU_OTH_ORG	ukb-ppp-OGFR-OID21360	Tuberculosis of other organs || id:finngen_R9_AB1_TUBERCU_OTH_ORG	exposure	Wald ratio	1	0.541807629	0.719004338	0.451117882	-0.867440874	1.951056132	1.719111571	0.420025072	7.036114721	0.929995316	I Certain infectious and parasitic diseases (AB1_)
finngen_R9_AB1_TUBERCU_OTH_ORG	ukb-ppp-TEF-OID30103	Tuberculosis of other organs || id:finngen_R9_AB1_TUBERCU_OTH_ORG	exposure	Wald ratio	1	1.351254391	0.757839575	0.074580627	-0.134111175	2.836619958	3.862267287	0.874492837	17.05801119	0.740912631	I Certain infectious and parasitic diseases (AB1_)
finngen_R9_AB1_TULARAEMIA	ukb-ppp-LATS1-OID30523	Tularaemia || id:finngen_R9_AB1_TULARAEMIA	exposure	Wald ratio	1	0.653070027	1.317474967	0.620107327	-1.929180909	3.235320963	1.921430627	0.145267137	25.41452758	0.960011629	I Certain infectious and parasitic diseases (AB1_)
finngen_R9_AB1_TULARAEMIA	ukb-ppp-LMNB2-OID31109	Tularaemia || id:finngen_R9_AB1_TULARAEMIA	exposure	Wald ratio	1	-0.281057797	1.97534669	0.886856656	-4.15273731	3.590621716	0.754984698	0.015721323	36.25661023	0.996311648	I Certain infectious and parasitic diseases (AB1_)
finngen_R9_AB1_TULARAEMIA	ukb-ppp-OGFR-OID21360	Tularaemia || id:finngen_R9_AB1_TULARAEMIA	exposure	Wald ratio	1	1.550456245	1.084924458	0.152977956	-0.575995692	3.676908182	4.713620259	0.562144867	39.52400396	0.819180405	I Certain infectious and parasitic diseases (AB1_)
finngen_R9_AB1_TULARAEMIA	ukb-ppp-TEF-OID30103	Tularaemia || id:finngen_R9_AB1_TULARAEMIA	exposure	Wald ratio	1	-0.755961747	1.141040714	0.507638329	-2.992401547	1.480478053	0.469558801	0.050166814	4.395046243	0.93834501	I Certain infectious and parasitic diseases (AB1_)
finngen_R9_AB1_TYPHOIDPARATHYPHOID	ukb-ppp-LATS1-OID30523	Typhoid and paratyphoid fevers || id:finngen_R9_AB1_TYPHOIDPARATHYPHOID	exposure	Wald ratio	1	-2.729206572	2.126239273	0.199287574	-6.896635547	1.438222404	0.065271057	0.001011182	4.213199788	0.851647251	I Certain infectious and parasitic diseases (AB1_)
finngen_R9_AB1_TYPHOIDPARATHYPHOID	ukb-ppp-LMNB2-OID31109	Typhoid and paratyphoid fevers || id:finngen_R9_AB1_TYPHOIDPARATHYPHOID	exposure	Wald ratio	1	1.990787112	3.309407357	0.547471081	-4.495651307	8.477225532	7.321294175	0.011157411	4804.10256	0.947256951	I Certain infectious and parasitic diseases (AB1_)
finngen_R9_AB1_TYPHOIDPARATHYPHOID	ukb-ppp-OGFR-OID21360	Typhoid and paratyphoid fevers || id:finngen_R9_AB1_TYPHOIDPARATHYPHOID	exposure	Wald ratio	1	-2.441118923	1.747063575	0.162332497	-5.86536353	0.983125684	0.08706338	0.002835992	2.67279752	0.828166516	I Certain infectious and parasitic diseases (AB1_)
finngen_R9_AB1_TYPHOIDPARATHYPHOID	ukb-ppp-TEF-OID30103	Typhoid and paratyphoid fevers || id:finngen_R9_AB1_TYPHOIDPARATHYPHOID	exposure	Wald ratio	1	0.593637409	1.848239329	0.748065828	-3.028911677	4.216186495	1.810562207	0.04836825	67.7745323	0.980474629	I Certain infectious and parasitic diseases (AB1_)
finngen_R9_AB1_VARICELLA	ukb-ppp-LATS1-OID30523	Varicella [chickenpox] || id:finngen_R9_AB1_VARICELLA	exposure	Wald ratio	1	-0.56955775	0.633105615	0.368319755	-1.810444755	0.671329255	0.565775598	0.163581367	1.956836728	0.914872034	I Certain infectious and parasitic diseases (AB1_)
finngen_R9_AB1_VARICELLA	ukb-ppp-LMNB2-OID31109	Varicella [chickenpox] || id:finngen_R9_AB1_VARICELLA	exposure	Wald ratio	1	0.951208061	0.99430872	0.33874261	-0.99763703	2.900053153	2.588835243	0.368749757	18.1751114	0.905034503	I Certain infectious and parasitic diseases (AB1_)
finngen_R9_AB1_VARICELLA	ukb-ppp-OGFR-OID21360	Varicella [chickenpox] || id:finngen_R9_AB1_VARICELLA	exposure	Wald ratio	1	-0.356762902	0.522318025	0.494583021	-1.380506232	0.666980428	0.699938432	0.251451228	1.94834526	0.937803863	I Certain infectious and parasitic diseases (AB1_)
finngen_R9_AB1_VARICELLA	ukb-ppp-TEF-OID30103	Varicella [chickenpox] || id:finngen_R9_AB1_VARICELLA	exposure	Wald ratio	1	-0.604202261	0.550083887	0.272037702	-1.682366678	0.473962157	0.546510225	0.18593341	1.606346197	0.882661384	I Certain infectious and parasitic diseases (AB1_)
finngen_R9_AB1_VIRAAL_CONJUNCT	ukb-ppp-LATS1-OID30523	Viral conjunctivitis || id:finngen_R9_AB1_VIRAAL_CONJUNCT	exposure	Wald ratio	1	-0.372719529	0.963331586	0.698825216	-2.260849438	1.51541038	0.688858411	0.104261883	4.551288503	0.969481706	I Certain infectious and parasitic diseases (AB1_)
finngen_R9_AB1_VIRAAL_CONJUNCT	ukb-ppp-LMNB2-OID31109	Viral conjunctivitis || id:finngen_R9_AB1_VIRAAL_CONJUNCT	exposure	Wald ratio	1	-1.530902931	1.497001805	0.306475245	-4.465026469	1.403220607	0.216340239	0.011504391	4.068281226	0.900586523	I Certain infectious and parasitic diseases (AB1_)
finngen_R9_AB1_VIRAAL_CONJUNCT	ukb-ppp-OGFR-OID21360	Viral conjunctivitis || id:finngen_R9_AB1_VIRAAL_CONJUNCT	exposure	Wald ratio	1	0.570011668	0.793740015	0.472674687	-0.985718761	2.125742097	1.768287684	0.37317091	8.379113298	0.933787398	I Certain infectious and parasitic diseases (AB1_)
finngen_R9_AB1_VIRAAL_CONJUNCT	ukb-ppp-TEF-OID30103	Viral conjunctivitis || id:finngen_R9_AB1_VIRAAL_CONJUNCT	exposure	Wald ratio	1	0.594585795	0.838859664	0.47844707	-1.049579146	2.238750736	1.812280133	0.350085053	9.38160386	0.93539086	I Certain infectious and parasitic diseases (AB1_)
finngen_R9_AB1_VIRAL_CNS	ukb-ppp-LATS1-OID30523	Viral infections of the central nervous system || id:finngen_R9_AB1_VIRAL_CNS	exposure	Wald ratio	1	-0.06994331	0.494350322	0.887486562	-1.038869941	0.898983321	0.932446679	0.353854332	2.457103754	0.99634666	I Certain infectious and parasitic diseases (AB1_)
finngen_R9_AB1_VIRAL_CNS	ukb-ppp-LMNB2-OID31109	Viral infections of the central nervous system || id:finngen_R9_AB1_VIRAL_CNS	exposure	Wald ratio	1	0.52388848	0.764885419	0.493391799	-0.975286942	2.023063902	1.688580913	0.377084137	7.561457038	0.937713312	I Certain infectious and parasitic diseases (AB1_)
finngen_R9_AB1_VIRAL_CNS	ukb-ppp-OGFR-OID21360	Viral infections of the central nervous system || id:finngen_R9_AB1_VIRAL_CNS	exposure	Wald ratio	1	-0.241997307	0.407013912	0.552132506	-1.039744574	0.55574996	0.785058291	0.353544975	1.74324786	0.948387693	I Certain infectious and parasitic diseases (AB1_)
finngen_R9_AB1_VIRAL_CNS	ukb-ppp-TEF-OID30103	Viral infections of the central nervous system || id:finngen_R9_AB1_VIRAL_CNS	exposure	Wald ratio	1	0.183883835	0.430065132	0.66896271	-0.659043823	1.026811494	1.201876199	0.517345772	2.792148842	0.964906718	I Certain infectious and parasitic diseases (AB1_)
finngen_R9_AB1_VIRAL_ENCEPHALITIS_NOS	ukb-ppp-LATS1-OID30523	Viral encephalitis, not elsewhere classified/unspecified || id:finngen_R9_AB1_VIRAL_ENCEPHALITIS_NOS	exposure	Wald ratio	1	0.07423286	0.981695939	0.939723845	-1.849891181	1.998356901	1.07705758	0.157254278	7.37692512	0.996678548	I Certain infectious and parasitic diseases (AB1_)
finngen_R9_AB1_VIRAL_ENCEPHALITIS_NOS	ukb-ppp-LMNB2-OID31109	Viral encephalitis, not elsewhere classified/unspecified || id:finngen_R9_AB1_VIRAL_ENCEPHALITIS_NOS	exposure	Wald ratio	1	-0.430319318	1.507192689	0.775253072	-3.384416988	2.523778352	0.650301409	0.033897399	12.47564511	0.984048293	I Certain infectious and parasitic diseases (AB1_)
finngen_R9_AB1_VIRAL_ENCEPHALITIS_NOS	ukb-ppp-OGFR-OID21360	Viral encephalitis, not elsewhere classified/unspecified || id:finngen_R9_AB1_VIRAL_ENCEPHALITIS_NOS	exposure	Wald ratio	1	0.011741188	0.809270905	0.988424415	-1.574429786	1.597912162	1.011810386	0.207125625	4.942702081	0.999739734	I Certain infectious and parasitic diseases (AB1_)
finngen_R9_AB1_VIRAL_ENCEPHALITIS_NOS	ukb-ppp-TEF-OID30103	Viral encephalitis, not elsewhere classified/unspecified || id:finngen_R9_AB1_VIRAL_ENCEPHALITIS_NOS	exposure	Wald ratio	1	0.553470133	0.852768138	0.51632048	-1.117955418	2.224895683	1.739278084	0.326947583	9.252517563	0.9390994	I Certain infectious and parasitic diseases (AB1_)
finngen_R9_AB1_VIRAL_HEMOR_FEVER_NOS	ukb-ppp-LATS1-OID30523	Viral haemorrhagic fevers, not elsewhere classified/unspecified || id:finngen_R9_AB1_VIRAL_HEMOR_FEVER_NOS	exposure	Wald ratio	1	0.362712588	0.489149742	0.458380353	-0.596020907	1.321446083	1.437222724	0.550999759	3.74883859	0.931198615	I Certain infectious and parasitic diseases (AB1_)
finngen_R9_AB1_VIRAL_HEMOR_FEVER_NOS	ukb-ppp-LMNB2-OID31109	Viral haemorrhagic fevers, not elsewhere classified/unspecified || id:finngen_R9_AB1_VIRAL_HEMOR_FEVER_NOS	exposure	Wald ratio	1	1.117114007	0.738846273	0.130541285	-0.331024687	2.565252702	3.056021808	0.718187439	13.00394408	0.806947521	I Certain infectious and parasitic diseases (AB1_)
finngen_R9_AB1_VIRAL_HEMOR_FEVER_NOS	ukb-ppp-OGFR-OID21360	Viral haemorrhagic fevers, not elsewhere classified/unspecified || id:finngen_R9_AB1_VIRAL_HEMOR_FEVER_NOS	exposure	Wald ratio	1	0.544554076	0.402605236	0.176191206	-0.244552185	1.333660338	1.72383951	0.783055123	3.794908645	0.838768477	I Certain infectious and parasitic diseases (AB1_)
finngen_R9_AB1_VIRAL_HEMOR_FEVER_NOS	ukb-ppp-TEF-OID30103	Viral haemorrhagic fevers, not elsewhere classified/unspecified || id:finngen_R9_AB1_VIRAL_HEMOR_FEVER_NOS	exposure	Wald ratio	1	0.11418115	0.424848418	0.788116389	-0.71852175	0.946884049	1.120955167	0.48747233	2.577665255	0.986001206	I Certain infectious and parasitic diseases (AB1_)
finngen_R9_AB1_VIRAL_HEPATITIS	ukb-ppp-LATS1-OID30523	Viral hepatitis || id:finngen_R9_AB1_VIRAL_HEPATITIS	exposure	Wald ratio	1	-0.030641369	0.492577116	0.950398596	-0.996092516	0.934809778	0.96982332	0.369319736	2.546728969	0.997232146	I Certain infectious and parasitic diseases (AB1_)
finngen_R9_AB1_VIRAL_HEPATITIS	ukb-ppp-LMNB2-OID31109	Viral hepatitis || id:finngen_R9_AB1_VIRAL_HEPATITIS	exposure	Wald ratio	1	-0.055283901	0.759438638	0.941968657	-1.543783633	1.43321583	0.946216478	0.213571495	4.192158808	0.996678548	I Certain infectious and parasitic diseases (AB1_)
finngen_R9_AB1_VIRAL_HEPATITIS	ukb-ppp-OGFR-OID21360	Viral hepatitis || id:finngen_R9_AB1_VIRAL_HEPATITIS	exposure	Wald ratio	1	0.288909499	0.406836799	0.47761974	-0.508490627	1.086309625	1.334970907	0.601402635	2.963318113	0.93539086	I Certain infectious and parasitic diseases (AB1_)
finngen_R9_AB1_VIRAL_HEPATITIS	ukb-ppp-TEF-OID30103	Viral hepatitis || id:finngen_R9_AB1_VIRAL_HEPATITIS	exposure	Wald ratio	1	-0.205031299	0.429726507	0.633276362	-1.047295253	0.637232655	0.814621819	0.350885523	1.891239918	0.96087684	I Certain infectious and parasitic diseases (AB1_)
finngen_R9_AB1_VIRAL_INOTHER	ukb-ppp-LATS1-OID30523	Viral agents as the cause of diseases classified to other chapters || id:finngen_R9_AB1_VIRAL_INOTHER	exposure	Wald ratio	1	-0.777642765	0.98330682	0.429034754	-2.704924132	1.149638603	0.459487857	0.066875397	3.157051755	0.926178436	I Certain infectious and parasitic diseases (AB1_)
finngen_R9_AB1_VIRAL_INOTHER	ukb-ppp-LMNB2-OID31109	Viral agents as the cause of diseases classified to other chapters || id:finngen_R9_AB1_VIRAL_INOTHER	exposure	Wald ratio	1	1.521739354	1.530831019	0.32019319	-1.478689444	4.522168152	4.580184833	0.227936216	92.03492749	0.904122682	I Certain infectious and parasitic diseases (AB1_)
finngen_R9_AB1_VIRAL_INOTHER	ukb-ppp-OGFR-OID21360	Viral agents as the cause of diseases classified to other chapters || id:finngen_R9_AB1_VIRAL_INOTHER	exposure	Wald ratio	1	-1.349133882	0.808408078	0.095141701	-2.933613714	0.235345951	0.259464891	0.053204425	1.26534644	0.771198786	I Certain infectious and parasitic diseases (AB1_)
finngen_R9_AB1_VIRAL_INOTHER	ukb-ppp-TEF-OID30103	Viral agents as the cause of diseases classified to other chapters || id:finngen_R9_AB1_VIRAL_INOTHER	exposure	Wald ratio	1	-0.653890099	0.855421487	0.44462479	-2.330516213	1.022736016	0.520018912	0.097245535	2.780792659	0.928375889	I Certain infectious and parasitic diseases (AB1_)
finngen_R9_AB1_VIRAL_MENINGITIS	ukb-ppp-LATS1-OID30523	Viral meningitis || id:finngen_R9_AB1_VIRAL_MENINGITIS	exposure	Wald ratio	1	0.392637563	0.714925075	0.582867522	-1.008615585	1.793890711	1.480881565	0.364723559	6.012801084	0.952188595	I Certain infectious and parasitic diseases (AB1_)
finngen_R9_AB1_VIRAL_MENINGITIS	ukb-ppp-LMNB2-OID31109	Viral meningitis || id:finngen_R9_AB1_VIRAL_MENINGITIS	exposure	Wald ratio	1	0.649806507	1.108371626	0.557693195	-1.522601881	2.822214894	1.915170221	0.218143564	16.8140508	0.94958571	I Certain infectious and parasitic diseases (AB1_)
finngen_R9_AB1_VIRAL_MENINGITIS	ukb-ppp-OGFR-OID21360	Viral meningitis || id:finngen_R9_AB1_VIRAL_MENINGITIS	exposure	Wald ratio	1	-1.512173523	0.588437397	0.01017537	-2.665510821	-0.358836224	0.220430347	0.06956381	0.698488737	0.583672607	I Certain infectious and parasitic diseases (AB1_)
finngen_R9_AB1_VIRAL_MENINGITIS	ukb-ppp-TEF-OID30103	Viral meningitis || id:finngen_R9_AB1_VIRAL_MENINGITIS	exposure	Wald ratio	1	1.048044443	0.62056162	0.091245414	-0.168256332	2.264345217	2.852068278	0.845137171	9.62482037	0.769324273	I Certain infectious and parasitic diseases (AB1_)
finngen_R9_AB1_VIRAL_NOS	ukb-ppp-LATS1-OID30523	Other viral diseases, not elsewhere classified || id:finngen_R9_AB1_VIRAL_NOS	exposure	Wald ratio	1	0.265775271	0.298884905	0.373883354	-0.320039143	0.851589686	1.30444188	0.726120614	2.343369114	0.918160319	I Certain infectious and parasitic diseases (AB1_)
finngen_R9_AB1_VIRAL_NOS	ukb-ppp-LMNB2-OID31109	Other viral diseases, not elsewhere classified || id:finngen_R9_AB1_VIRAL_NOS	exposure	Wald ratio	1	0.341638082	0.462477104	0.460080984	-0.564817042	1.248093205	1.407250896	0.568464142	3.483693932	0.931198615	I Certain infectious and parasitic diseases (AB1_)
finngen_R9_AB1_VIRAL_NOS	ukb-ppp-OGFR-OID21360	Other viral diseases, not elsewhere classified || id:finngen_R9_AB1_VIRAL_NOS	exposure	Wald ratio	1	-0.140651608	0.246282723	0.56793311	-0.623365744	0.342062528	0.868791939	0.536136898	1.407848325	0.950388015	I Certain infectious and parasitic diseases (AB1_)
finngen_R9_AB1_VIRAL_NOS	ukb-ppp-TEF-OID30103	Other viral diseases, not elsewhere classified || id:finngen_R9_AB1_VIRAL_NOS	exposure	Wald ratio	1	0.302681883	0.259536842	0.24351799	-0.206010327	0.811374094	1.35348383	0.813824672	2.250998946	0.872173495	I Certain infectious and parasitic diseases (AB1_)
finngen_R9_AB1_VIRAL_OTHER_INTEST_INFECTIONS	ukb-ppp-LATS1-OID30523	Viral and other specified intestinal infections || id:finngen_R9_AB1_VIRAL_OTHER_INTEST_INFECTIONS	exposure	Wald ratio	1	0.197116492	0.265923683	0.45854059	-0.324093926	0.71832691	1.217885906	0.723182314	2.050998833	0.931198615	I Certain infectious and parasitic diseases (AB1_)
finngen_R9_AB1_VIRAL_OTHER_INTEST_INFECTIONS	ukb-ppp-LMNB2-OID31109	Viral and other specified intestinal infections || id:finngen_R9_AB1_VIRAL_OTHER_INTEST_INFECTIONS	exposure	Wald ratio	1	0.023019173	0.409409514	0.955162327	-0.779423475	0.825461821	1.023286158	0.45867037	2.282934828	0.997232146	I Certain infectious and parasitic diseases (AB1_)
finngen_R9_AB1_VIRAL_OTHER_INTEST_INFECTIONS	ukb-ppp-OGFR-OID21360	Viral and other specified intestinal infections || id:finngen_R9_AB1_VIRAL_OTHER_INTEST_INFECTIONS	exposure	Wald ratio	1	0.32828721	0.218933134	0.133747549	-0.100821732	0.757396153	1.388587732	0.904094189	2.132715718	0.806947521	I Certain infectious and parasitic diseases (AB1_)
finngen_R9_AB1_VIRAL_OTHER_INTEST_INFECTIONS	ukb-ppp-TEF-OID30103	Viral and other specified intestinal infections || id:finngen_R9_AB1_VIRAL_OTHER_INTEST_INFECTIONS	exposure	Wald ratio	1	-0.06399686	0.230190163	0.780999037	-0.515169579	0.387175859	0.938007945	0.59739928	1.472815476	0.984913816	I Certain infectious and parasitic diseases (AB1_)
finngen_R9_AB1_VIRAL_SKIN_MUCOUS_MEMBRANE	ukb-ppp-LATS1-OID30523	Viral infections characterized by skin and mucous membrane lesions || id:finngen_R9_AB1_VIRAL_SKIN_MUCOUS_MEMBRANE	exposure	Wald ratio	1	-0.29260216	0.193532977	0.130559762	-0.671926796	0.086722476	0.746318997	0.510723569	1.090593971	0.806947521	I Certain infectious and parasitic diseases (AB1_)
finngen_R9_AB1_VIRAL_SKIN_MUCOUS_MEMBRANE	ukb-ppp-LMNB2-OID31109	Viral infections characterized by skin and mucous membrane lesions || id:finngen_R9_AB1_VIRAL_SKIN_MUCOUS_MEMBRANE	exposure	Wald ratio	1	-0.177114891	0.300191387	0.555186244	-0.76549001	0.411260228	0.837683537	0.465105969	1.508717916	0.948870874	I Certain infectious and parasitic diseases (AB1_)
finngen_R9_AB1_VIRAL_SKIN_MUCOUS_MEMBRANE	ukb-ppp-OGFR-OID21360	Viral infections characterized by skin and mucous membrane lesions || id:finngen_R9_AB1_VIRAL_SKIN_MUCOUS_MEMBRANE	exposure	Wald ratio	1	0.001643656	0.159473448	0.991776534	-0.310924302	0.314211614	1.001645007	0.732769343	1.369179444	0.999739734	I Certain infectious and parasitic diseases (AB1_)
finngen_R9_AB1_VIRAL_SKIN_MUCOUS_MEMBRANE	ukb-ppp-TEF-OID30103	Viral infections characterized by skin and mucous membrane lesions || id:finngen_R9_AB1_VIRAL_SKIN_MUCOUS_MEMBRANE	exposure	Wald ratio	1	-0.252111964	0.168305918	0.134149153	-0.581991563	0.077767635	0.77715772	0.558784403	1.080871473	0.806947521	I Certain infectious and parasitic diseases (AB1_)
finngen_R9_AB1_VIRAL_SKIN_NOS	ukb-ppp-LATS1-OID30523	Other viral infections characterized by skin and mucous membrane lesions, not elsewhere classified || id:finngen_R9_AB1_VIRAL_SKIN_NOS	exposure	Wald ratio	1	0.106806668	0.71692399	0.88157015	-1.298364353	1.511977689	1.112719109	0.272977924	4.535692118	0.996225311	I Certain infectious and parasitic diseases (AB1_)
finngen_R9_AB1_VIRAL_SKIN_NOS	ukb-ppp-LMNB2-OID31109	Other viral infections characterized by skin and mucous membrane lesions, not elsewhere classified || id:finngen_R9_AB1_VIRAL_SKIN_NOS	exposure	Wald ratio	1	-0.830912485	1.112121296	0.454977874	-3.010670225	1.348845256	0.435651579	0.049258653	3.852973762	0.929995316	I Certain infectious and parasitic diseases (AB1_)
finngen_R9_AB1_VIRAL_SKIN_NOS	ukb-ppp-OGFR-OID21360	Other viral infections characterized by skin and mucous membrane lesions, not elsewhere classified || id:finngen_R9_AB1_VIRAL_SKIN_NOS	exposure	Wald ratio	1	0.330005684	0.591487809	0.576895774	-0.82931042	1.489321789	1.390976035	0.436350081	4.434087253	0.951288406	I Certain infectious and parasitic diseases (AB1_)
finngen_R9_AB1_VIRAL_SKIN_NOS	ukb-ppp-TEF-OID30103	Other viral infections characterized by skin and mucous membrane lesions, not elsewhere classified || id:finngen_R9_AB1_VIRAL_SKIN_NOS	exposure	Wald ratio	1	-0.406229983	0.6227094	0.514169709	-1.626740406	0.81428044	0.666156945	0.196569267	2.257550646	0.938730408	I Certain infectious and parasitic diseases (AB1_)
finngen_R9_AB1_VIRAL_WARTS	ukb-ppp-LATS1-OID30523	Viral warts || id:finngen_R9_AB1_VIRAL_WARTS	exposure	Wald ratio	1	-0.00445642	0.42022506	0.991538719	-0.828097537	0.819184696	0.995553495	0.436879644	2.268649445	0.999739734	I Certain infectious and parasitic diseases (AB1_)
finngen_R9_AB1_VIRAL_WARTS	ukb-ppp-LMNB2-OID31109	Viral warts || id:finngen_R9_AB1_VIRAL_WARTS	exposure	Wald ratio	1	-0.031508117	0.648516209	0.961250077	-1.302599888	1.239583653	0.968983091	0.271824161	3.45417503	0.998272755	I Certain infectious and parasitic diseases (AB1_)
finngen_R9_AB1_VIRAL_WARTS	ukb-ppp-OGFR-OID21360	Viral warts || id:finngen_R9_AB1_VIRAL_WARTS	exposure	Wald ratio	1	-0.213808826	0.346169634	0.536811503	-0.892301307	0.464683656	0.807502744	0.409711794	1.591510644	0.942887715	I Certain infectious and parasitic diseases (AB1_)
finngen_R9_AB1_VIRAL_WARTS	ukb-ppp-TEF-OID30103	Viral warts || id:finngen_R9_AB1_VIRAL_WARTS	exposure	Wald ratio	1	0.016570585	0.364747281	0.963764316	-0.698334085	0.731475255	1.016708639	0.497413262	2.07814414	0.998468716	I Certain infectious and parasitic diseases (AB1_)
finngen_R9_AB1_VIRAN_CNS_INFECTIONS_NOS	ukb-ppp-LATS1-OID30523	Viral infections of central nervous system, not elsewhere classified/unspecified || id:finngen_R9_AB1_VIRAN_CNS_INFECTIONS_NOS	exposure	Wald ratio	1	-0.143831733	1.289405133	0.911181086	-2.671065794	2.383402329	0.866033461	0.069178456	10.84172731	0.996678548	I Certain infectious and parasitic diseases (AB1_)
finngen_R9_AB1_VIRAN_CNS_INFECTIONS_NOS	ukb-ppp-LMNB2-OID31109	Viral infections of central nervous system, not elsewhere classified/unspecified || id:finngen_R9_AB1_VIRAN_CNS_INFECTIONS_NOS	exposure	Wald ratio	1	-1.11481284	1.995605181	0.576411553	-5.026198995	2.796573315	0.327976657	0.006563712	16.38839259	0.951288406	I Certain infectious and parasitic diseases (AB1_)
finngen_R9_AB1_VIRAN_CNS_INFECTIONS_NOS	ukb-ppp-OGFR-OID21360	Viral infections of central nervous system, not elsewhere classified/unspecified || id:finngen_R9_AB1_VIRAN_CNS_INFECTIONS_NOS	exposure	Wald ratio	1	0.419744503	1.062571129	0.692822811	-1.662894911	2.502383916	1.521572748	0.189589341	12.21157065	0.968397717	I Certain infectious and parasitic diseases (AB1_)
finngen_R9_AB1_VIRAN_CNS_INFECTIONS_NOS	ukb-ppp-TEF-OID30103	Viral infections of central nervous system, not elsewhere classified/unspecified || id:finngen_R9_AB1_VIRAN_CNS_INFECTIONS_NOS	exposure	Wald ratio	1	-1.240905383	1.123169385	0.269235515	-3.442317377	0.960506611	0.289122333	0.031990465	2.613019922	0.881956778	I Certain infectious and parasitic diseases (AB1_)
finngen_R9_AB1_WHOOPCOUGH	ukb-ppp-LATS1-OID30523	Whooping cough || id:finngen_R9_AB1_WHOOPCOUGH	exposure	Wald ratio	1	-0.93597289	1.874048274	0.617470115	-4.609107507	2.737161727	0.392204108	0.009960704	15.44309112	0.960011629	I Certain infectious and parasitic diseases (AB1_)
finngen_R9_AB1_WHOOPCOUGH	ukb-ppp-LMNB2-OID31109	Whooping cough || id:finngen_R9_AB1_WHOOPCOUGH	exposure	Wald ratio	1	-2.402182411	2.926951292	0.411810653	-8.139006944	3.334642122	0.090520185	0.000291927	28.06833639	0.92255236	I Certain infectious and parasitic diseases (AB1_)
finngen_R9_AB1_WHOOPCOUGH	ukb-ppp-OGFR-OID21360	Whooping cough || id:finngen_R9_AB1_WHOOPCOUGH	exposure	Wald ratio	1	-2.244691099	1.543431563	0.145849042	-5.269816963	0.780434764	0.105960267	0.005144552	2.182420898	0.813277031	I Certain infectious and parasitic diseases (AB1_)
finngen_R9_AB1_WHOOPCOUGH	ukb-ppp-TEF-OID30103	Whooping cough || id:finngen_R9_AB1_WHOOPCOUGH	exposure	Wald ratio	1	-0.088258131	1.622450103	0.956618028	-3.268260334	3.091744071	0.915524521	0.038072603	22.015441	0.997232146	I Certain infectious and parasitic diseases (AB1_)
finngen_R9_AB1_ZOONOTIC_BACTERIAL	ukb-ppp-LATS1-OID30523	Certain zoonotic bacterial diseases || id:finngen_R9_AB1_ZOONOTIC_BACTERIAL	exposure	Wald ratio	1	-0.927392862	1.072406165	0.387160851	-3.029308944	1.174523221	0.395583709	0.048349038	3.236599433	0.920140553	I Certain infectious and parasitic diseases (AB1_)
finngen_R9_AB1_ZOONOTIC_BACTERIAL	ukb-ppp-LMNB2-OID31109	Certain zoonotic bacterial diseases || id:finngen_R9_AB1_ZOONOTIC_BACTERIAL	exposure	Wald ratio	1	0.128665046	1.621603852	0.93675876	-3.049678504	3.307008595	1.137309114	0.047374153	27.30332789	0.996678548	I Certain infectious and parasitic diseases (AB1_)
finngen_R9_AB1_ZOONOTIC_BACTERIAL	ukb-ppp-OGFR-OID21360	Certain zoonotic bacterial diseases || id:finngen_R9_AB1_ZOONOTIC_BACTERIAL	exposure	Wald ratio	1	1.379542259	0.881419297	0.117550709	-0.348039563	3.107124081	3.973082568	0.706070941	22.35665592	0.802687721	I Certain infectious and parasitic diseases (AB1_)
finngen_R9_AB1_ZOONOTIC_BACTERIAL	ukb-ppp-TEF-OID30103	Certain zoonotic bacterial diseases || id:finngen_R9_AB1_ZOONOTIC_BACTERIAL	exposure	Wald ratio	1	-1.321097854	0.927341335	0.154270556	-3.13868687	0.496491162	0.266842187	0.043339671	1.642946313	0.819593378	I Certain infectious and parasitic diseases (AB1_)
finngen_R9_AB1_ZOSTER	ukb-ppp-LATS1-OID30523	Zoster [herpes zoster] || id:finngen_R9_AB1_ZOSTER	exposure	Wald ratio	1	-0.071206661	0.324750213	0.826442891	-0.707717079	0.565303756	0.931269415	0.492767865	1.759982307	0.99325169	I Certain infectious and parasitic diseases (AB1_)
finngen_R9_AB1_ZOSTER	ukb-ppp-LMNB2-OID31109	Zoster [herpes zoster] || id:finngen_R9_AB1_ZOSTER	exposure	Wald ratio	1	-0.243667937	0.505025071	0.629460164	-1.233517077	0.746181203	0.783747844	0.291266368	2.108931039	0.96087684	I Certain infectious and parasitic diseases (AB1_)
finngen_R9_AB1_ZOSTER	ukb-ppp-OGFR-OID21360	Zoster [herpes zoster] || id:finngen_R9_AB1_ZOSTER	exposure	Wald ratio	1	0.126195363	0.267243082	0.636775548	-0.397601077	0.649991803	1.134503786	0.671930023	1.915525127	0.96087684	I Certain infectious and parasitic diseases (AB1_)
finngen_R9_AB1_ZOSTER	ukb-ppp-TEF-OID30103	Zoster [herpes zoster] || id:finngen_R9_AB1_ZOSTER	exposure	Wald ratio	1	-0.509171873	0.282206933	0.071192116	-1.062297462	0.043953715	0.600993071	0.345660755	1.044933989	0.736560339	I Certain infectious and parasitic diseases (AB1_)
finngen_R9_ABDOM_HERNIA	ukb-ppp-LATS1-OID30523	Hernia of abdominal wall || id:finngen_R9_ABDOM_HERNIA	exposure	Wald ratio	1	-0.491375912	0.187261054	0.008689983	-0.858407578	-0.124344246	0.611784054	0.423836472	0.883075793	0.579672951	XI Diseases of the digestive system (K11_)
finngen_R9_ABDOM_HERNIA	ukb-ppp-LMNB2-OID31109	Hernia of abdominal wall || id:finngen_R9_ABDOM_HERNIA	exposure	Wald ratio	1	-0.043826656	0.289728267	0.8797642	-0.61169406	0.524040747	0.957119854	0.542431179	1.688838048	0.996225311	XI Diseases of the digestive system (K11_)
finngen_R9_ABDOM_HERNIA	ukb-ppp-OGFR-OID21360	Hernia of abdominal wall || id:finngen_R9_ABDOM_HERNIA	exposure	Wald ratio	1	-0.13411638	0.154769185	0.386184572	-0.437463982	0.169231222	0.874488286	0.645671782	1.184393965	0.920140553	XI Diseases of the digestive system (K11_)
finngen_R9_ABDOM_HERNIA	ukb-ppp-TEF-OID30103	Hernia of abdominal wall || id:finngen_R9_ABDOM_HERNIA	exposure	Wald ratio	1	0.012895916	0.163361524	0.937079584	-0.307292672	0.333084503	1.012979426	0.735435328	1.395265198	0.996678548	XI Diseases of the digestive system (K11_)
finngen_R9_ABDOM_HERNIA_POSTOP	ukb-ppp-LATS1-OID30523	Hernia of abdominal wall, postoperative || id:finngen_R9_ABDOM_HERNIA_POSTOP	exposure	Wald ratio	1	-0.537725071	0.304890925	0.077788609	-1.135311285	0.059861143	0.584075472	0.321322083	1.061689113	0.755007268	XI Diseases of the digestive system (K11_)
finngen_R9_ABDOM_HERNIA_POSTOP	ukb-ppp-LMNB2-OID31109	Hernia of abdominal wall, postoperative || id:finngen_R9_ABDOM_HERNIA_POSTOP	exposure	Wald ratio	1	-0.187806073	0.472710107	0.691148825	-1.114317884	0.738705737	0.828775413	0.328139032	2.093224578	0.968397717	XI Diseases of the digestive system (K11_)
finngen_R9_ABDOM_HERNIA_POSTOP	ukb-ppp-OGFR-OID21360	Hernia of abdominal wall, postoperative || id:finngen_R9_ABDOM_HERNIA_POSTOP	exposure	Wald ratio	1	-0.017959491	0.250504712	0.942846046	-0.508948727	0.473029744	0.982200819	0.601127196	1.604849117	0.996678548	XI Diseases of the digestive system (K11_)
finngen_R9_ABDOM_HERNIA_POSTOP	ukb-ppp-TEF-OID30103	Hernia of abdominal wall, postoperative || id:finngen_R9_ABDOM_HERNIA_POSTOP	exposure	Wald ratio	1	0.094556431	0.265357397	0.721588845	-0.425544067	0.614656929	1.099171189	0.653414187	1.849022146	0.975011849	XI Diseases of the digestive system (K11_)
finngen_R9_ABPA	ukb-ppp-LATS1-OID30523	Allergic bronchopulmonary aspergillosis (ABPA) || id:finngen_R9_ABPA	exposure	Wald ratio	1	-2.435274893	2.402763542	0.310806685	-7.144691436	2.274141649	0.08757367	0.000789042	9.719572629	0.90213974	COPD and related endpoints
finngen_R9_ABPA	ukb-ppp-LMNB2-OID31109	Allergic bronchopulmonary aspergillosis (ABPA) || id:finngen_R9_ABPA	exposure	Wald ratio	1	-1.1960009	3.770380484	0.751084563	-8.585946648	6.193944848	0.302401129	0.000186711	489.7743858	0.980712162	COPD and related endpoints
finngen_R9_ABPA	ukb-ppp-OGFR-OID21360	Allergic bronchopulmonary aspergillosis (ABPA) || id:finngen_R9_ABPA	exposure	Wald ratio	1	-0.589994316	1.951748691	0.762430921	-4.41542175	3.235433119	0.554330436	0.012089454	25.41737814	0.980712162	COPD and related endpoints
finngen_R9_ABPA	ukb-ppp-TEF-OID30103	Allergic bronchopulmonary aspergillosis (ABPA) || id:finngen_R9_ABPA	exposure	Wald ratio	1	-0.812174621	2.12401713	0.702181984	-4.975248196	3.350898954	0.443891719	0.006906804	28.5283678	0.970167779	COPD and related endpoints
finngen_R9_ACUTE_DRUGADVERS_INTERSTITIAL_LUNG_DISORD	ukb-ppp-LATS1-OID30523	Acute drug-induced interstitial lung disorder || id:finngen_R9_ACUTE_DRUGADVERS_INTERSTITIAL_LUNG_DISORD	exposure	Wald ratio	1	1.62739178	1.641398096	0.321457678	-1.589748489	4.844532048	5.090580033	0.203976908	127.0438177	0.904122682	X Diseases of the respiratory system (J10_)
finngen_R9_ACUTE_DRUGADVERS_INTERSTITIAL_LUNG_DISORD	ukb-ppp-LMNB2-OID31109	Acute drug-induced interstitial lung disorder || id:finngen_R9_ACUTE_DRUGADVERS_INTERSTITIAL_LUNG_DISORD	exposure	Wald ratio	1	-1.823151182	2.60245588	0.48358372	-6.923964706	3.277662343	0.161515982	0.000983921	26.51372021	0.935725926	X Diseases of the respiratory system (J10_)
finngen_R9_ACUTE_DRUGADVERS_INTERSTITIAL_LUNG_DISORD	ukb-ppp-OGFR-OID21360	Acute drug-induced interstitial lung disorder || id:finngen_R9_ACUTE_DRUGADVERS_INTERSTITIAL_LUNG_DISORD	exposure	Wald ratio	1	-0.637679581	1.346513089	0.635800546	-3.276845236	2.001486073	0.528517384	0.037747153	7.400044941	0.96087684	X Diseases of the respiratory system (J10_)
finngen_R9_ACUTE_DRUGADVERS_INTERSTITIAL_LUNG_DISORD	ukb-ppp-TEF-OID30103	Acute drug-induced interstitial lung disorder || id:finngen_R9_ACUTE_DRUGADVERS_INTERSTITIAL_LUNG_DISORD	exposure	Wald ratio	1	-0.330833905	1.428025096	0.816792522	-3.129763093	2.468095284	0.71832447	0.043728156	11.79994988	0.992225732	X Diseases of the respiratory system (J10_)
finngen_R9_AD_AM_EXMORE	ukb-ppp-LATS1-OID30523	Alzheimer's disease (Atypical or mixed) (more control exclusions) || id:finngen_R9_AD_AM_EXMORE	exposure	Wald ratio	1	-0.24148838	0.533711782	0.650930685	-1.287563473	0.804586713	0.785457931	0.275942306	2.235772293	0.963775163	Neurological endpoints
finngen_R9_AD_AM_EXMORE	ukb-ppp-LMNB2-OID31109	Alzheimer's disease (Atypical or mixed) (more control exclusions) || id:finngen_R9_AD_AM_EXMORE	exposure	Wald ratio	1	0.687649409	0.813101039	0.397713356	-0.906028627	2.281327445	1.989034627	0.404125976	9.789667031	0.920798175	Neurological endpoints
finngen_R9_AD_AM_EXMORE	ukb-ppp-OGFR-OID21360	Alzheimer's disease (Atypical or mixed) (more control exclusions) || id:finngen_R9_AD_AM_EXMORE	exposure	Wald ratio	1	-0.618770381	0.43840359	0.158121625	-1.478041418	0.240500655	0.538606311	0.228083972	1.271885767	0.823656053	Neurological endpoints
finngen_R9_AD_AM_EXMORE	ukb-ppp-TEF-OID30103	Alzheimer's disease (Atypical or mixed) (more control exclusions) || id:finngen_R9_AD_AM_EXMORE	exposure	Wald ratio	1	-0.119078657	0.463239691	0.797135352	-1.02702845	0.788871137	0.887737971	0.358069402	2.200910496	0.988573013	Neurological endpoints
finngen_R9_AD_EO_EXMORE	ukb-ppp-LATS1-OID30523	Alzheimer's disease (Early onset) (more control exclusions) || id:finngen_R9_AD_EO_EXMORE	exposure	Wald ratio	1	0.060954996	0.643012069	0.924476835	-1.19934866	1.321258652	1.06285108	0.301390456	3.748136007	0.996678548	Neurological endpoints
finngen_R9_AD_EO_EXMORE	ukb-ppp-LMNB2-OID31109	Alzheimer's disease (Early onset) (more control exclusions) || id:finngen_R9_AD_EO_EXMORE	exposure	Wald ratio	1	0.086564984	0.987175101	0.930123391	-1.848298215	2.021428183	1.090422225	0.157504978	7.549098729	0.996678548	Neurological endpoints
finngen_R9_AD_EO_EXMORE	ukb-ppp-OGFR-OID21360	Alzheimer's disease (Early onset) (more control exclusions) || id:finngen_R9_AD_EO_EXMORE	exposure	Wald ratio	1	0.425077038	0.529243381	0.421871425	-0.612239988	1.462394064	1.529708261	0.542135132	4.316280622	0.922786199	Neurological endpoints
finngen_R9_AD_EO_EXMORE	ukb-ppp-TEF-OID30103	Alzheimer's disease (Early onset) (more control exclusions) || id:finngen_R9_AD_EO_EXMORE	exposure	Wald ratio	1	0.142327725	0.557421148	0.798466315	-0.950217726	1.234873176	1.152954438	0.386656829	3.437942478	0.988573013	Neurological endpoints
finngen_R9_AD_LO_EXMORE	ukb-ppp-LATS1-OID30523	Alzheimer's disease (Late onset) (more control exclusions) || id:finngen_R9_AD_LO_EXMORE	exposure	Wald ratio	1	0.423895147	0.326195677	0.19376833	-0.21544838	1.063238675	1.527901381	0.806179884	2.89573416	0.84970335	Neurological endpoints
finngen_R9_AD_LO_EXMORE	ukb-ppp-LMNB2-OID31109	Alzheimer's disease (Late onset) (more control exclusions) || id:finngen_R9_AD_LO_EXMORE	exposure	Wald ratio	1	0.064830767	0.50025734	0.896886991	-0.915673621	1.045335154	1.066978441	0.400246921	2.844351659	0.996678548	Neurological endpoints
finngen_R9_AD_LO_EXMORE	ukb-ppp-OGFR-OID21360	Alzheimer's disease (Late onset) (more control exclusions) || id:finngen_R9_AD_LO_EXMORE	exposure	Wald ratio	1	0.206137921	0.267987435	0.441770192	-0.319117451	0.731393292	1.228922686	0.726790182	2.077973817	0.928375889	Neurological endpoints
finngen_R9_AD_LO_EXMORE	ukb-ppp-TEF-OID30103	Alzheimer's disease (Late onset) (more control exclusions) || id:finngen_R9_AD_LO_EXMORE	exposure	Wald ratio	1	0.155093637	0.283292663	0.584057324	-0.400159982	0.710347256	1.167767302	0.670212815	2.034697697	0.952188595	Neurological endpoints
finngen_R9_AD_U_EXMORE	ukb-ppp-LATS1-OID30523	Alzheimer's disease (undefined) (more control exclusions) || id:finngen_R9_AD_U_EXMORE	exposure	Wald ratio	1	-0.251762771	1.154037019	0.827305763	-2.513675329	2.010149787	0.777429145	0.0809701	7.46443534	0.99325169	Neurological endpoints
finngen_R9_AD_U_EXMORE	ukb-ppp-LMNB2-OID31109	Alzheimer's disease (undefined) (more control exclusions) || id:finngen_R9_AD_U_EXMORE	exposure	Wald ratio	1	-2.867357222	1.802902964	0.111742128	-6.401047031	0.666332586	0.056848967	0.001659818	1.94708345	0.798459817	Neurological endpoints
finngen_R9_AD_U_EXMORE	ukb-ppp-OGFR-OID21360	Alzheimer's disease (undefined) (more control exclusions) || id:finngen_R9_AD_U_EXMORE	exposure	Wald ratio	1	0.092464802	0.949430666	0.922416896	-1.768419303	1.953348907	1.096874533	0.170602447	7.052265456	0.996678548	Neurological endpoints
finngen_R9_AD_U_EXMORE	ukb-ppp-TEF-OID30103	Alzheimer's disease (undefined) (more control exclusions) || id:finngen_R9_AD_U_EXMORE	exposure	Wald ratio	1	-1.127822513	1.00955253	0.263929812	-3.106545472	0.850900446	0.323737423	0.044755297	2.341754525	0.878668903	Neurological endpoints
finngen_R9_ALCODELIRIUM	ukb-ppp-LATS1-OID30523	Alcohol withdrawal state with delirium? || id:finngen_R9_ALCODELIRIUM	exposure	Wald ratio	1	0.255720405	0.501908477	0.61040454	-0.728020209	1.23946102	1.291391611	0.482864014	3.453751459	0.95806221	V Mental and behavioural disorders (F5_)
finngen_R9_ALCODELIRIUM	ukb-ppp-LMNB2-OID31109	Alcohol withdrawal state with delirium? || id:finngen_R9_ALCODELIRIUM	exposure	Wald ratio	1	-0.144324284	0.767111593	0.850766999	-1.647863007	1.359214439	0.865607	0.192460757	3.893133806	0.994116161	V Mental and behavioural disorders (F5_)
finngen_R9_ALCODELIRIUM	ukb-ppp-OGFR-OID21360	Alcohol withdrawal state with delirium? || id:finngen_R9_ALCODELIRIUM	exposure	Wald ratio	1	-0.603161705	0.414329394	0.145460615	-1.415247318	0.208923907	0.547079196	0.242865541	1.232351222	0.813277031	V Mental and behavioural disorders (F5_)
finngen_R9_ALCODELIRIUM	ukb-ppp-TEF-OID30103	Alcohol withdrawal state with delirium? || id:finngen_R9_ALCODELIRIUM	exposure	Wald ratio	1	-0.160169454	0.437955323	0.714573282	-1.018561887	0.698222978	0.851999402	0.361113889	2.010177403	0.972424464	V Mental and behavioural disorders (F5_)
finngen_R9_ALCOHOLACUTE10	ukb-ppp-LATS1-OID30523	Acute alcohol intoxication || id:finngen_R9_ALCOHOLACUTE10	exposure	Wald ratio	1	-0.419529382	0.289779254	0.147685564	-0.987496719	0.148437956	0.657356111	0.372508017	1.160020823	0.814965596	Alcohol related diseases
finngen_R9_ALCOHOLACUTE10	ukb-ppp-LMNB2-OID31109	Acute alcohol intoxication || id:finngen_R9_ALCOHOLACUTE10	exposure	Wald ratio	1	0.83912683	0.44444376	0.059020812	-0.031982938	1.710236599	2.314345278	0.968523106	5.530269779	0.714114273	Alcohol related diseases
finngen_R9_ALCOHOLACUTE10	ukb-ppp-OGFR-OID21360	Acute alcohol intoxication || id:finngen_R9_ALCOHOLACUTE10	exposure	Wald ratio	1	0.012884248	0.238936126	0.956996193	-0.455430558	0.481199055	1.012967608	0.63417486	1.618013326	0.997232146	Alcohol related diseases
finngen_R9_ALCOHOLACUTE10	ukb-ppp-TEF-OID30103	Acute alcohol intoxication || id:finngen_R9_ALCOHOLACUTE10	exposure	Wald ratio	1	0.03876447	0.25212262	0.877804929	-0.455395865	0.532924805	1.039525615	0.634196862	1.703908629	0.995496829	Alcohol related diseases
finngen_R9_ALCOPANCACU	ukb-ppp-LATS1-OID30523	Alcohol-induced acute pancreatitis || id:finngen_R9_ALCOPANCACU	exposure	Wald ratio	1	0.910713596	0.743313375	0.220496809	-0.54618062	2.367607811	2.486095968	0.579157615	10.67183268	0.857388779	Alcohol related diseases
finngen_R9_ALCOPANCACU	ukb-ppp-LMNB2-OID31109	Alcohol-induced acute pancreatitis || id:finngen_R9_ALCOPANCACU	exposure	Wald ratio	1	0.013533227	1.146628533	0.990583086	-2.233858698	2.260925151	1.013625215	0.10711431	9.591959078	0.999739734	Alcohol related diseases
finngen_R9_ALCOPANCACU	ukb-ppp-OGFR-OID21360	Alcohol-induced acute pancreatitis || id:finngen_R9_ALCOPANCACU	exposure	Wald ratio	1	0.090859776	0.612440987	0.882061204	-1.109524559	1.291244111	1.095115433	0.329715684	3.637308957	0.996225311	Alcohol related diseases
finngen_R9_ALCOPANCACU	ukb-ppp-TEF-OID30103	Alcohol-induced acute pancreatitis || id:finngen_R9_ALCOPANCACU	exposure	Wald ratio	1	0.635108271	0.646913957	0.32622265	-0.632843085	1.903059628	1.887226462	0.531079748	6.706382115	0.905034503	Alcohol related diseases
finngen_R9_ALCOPANCCHRON	ukb-ppp-LATS1-OID30523	Alcohol-induced chronic pancreatitis || id:finngen_R9_ALCOPANCCHRON	exposure	Wald ratio	1	0.166376801	0.536584159	0.756510346	-0.885328151	1.218081753	1.181018026	0.412578763	3.380696499	0.980712162	Alcohol related diseases
finngen_R9_ALCOPANCCHRON	ukb-ppp-LMNB2-OID31109	Alcohol-induced chronic pancreatitis || id:finngen_R9_ALCOPANCCHRON	exposure	Wald ratio	1	0.195384516	0.818174907	0.811256549	-1.408238302	1.799007334	1.215778383	0.244573769	6.043645164	0.991234702	Alcohol related diseases
finngen_R9_ALCOPANCCHRON	ukb-ppp-OGFR-OID21360	Alcohol-induced chronic pancreatitis || id:finngen_R9_ALCOPANCCHRON	exposure	Wald ratio	1	0.064049663	0.442630366	0.884945867	-0.803505855	0.931605182	1.066145346	0.44775644	2.538580792	0.996302927	Alcohol related diseases
finngen_R9_ALCOPANCCHRON	ukb-ppp-TEF-OID30103	Alcohol-induced chronic pancreatitis || id:finngen_R9_ALCOPANCCHRON	exposure	Wald ratio	1	0.1151544	0.467152818	0.805293166	-0.800465123	1.030773923	1.122046668	0.449120019	2.803234483	0.990303258	Alcohol related diseases
finngen_R9_ALCO_PRESCRIPTION	ukb-ppp-LATS1-OID30523	Use of disulfiram, acamprosate or naltrexone || id:finngen_R9_ALCO_PRESCRIPTION	exposure	Wald ratio	1	-0.820459426	0.443841008	0.064523753	-1.690387802	0.04946895	0.440229355	0.184447981	1.050712967	0.727041379	Alcohol related diseases
finngen_R9_ALCO_PRESCRIPTION	ukb-ppp-LMNB2-OID31109	Use of disulfiram, acamprosate or naltrexone || id:finngen_R9_ALCO_PRESCRIPTION	exposure	Wald ratio	1	0.034494601	0.677275664	0.959380181	-1.292965701	1.361954903	1.03509644	0.274455622	3.903817433	0.997835478	Alcohol related diseases
finngen_R9_ALCO_PRESCRIPTION	ukb-ppp-OGFR-OID21360	Use of disulfiram, acamprosate or naltrexone || id:finngen_R9_ALCO_PRESCRIPTION	exposure	Wald ratio	1	0.108483351	0.366739865	0.767379286	-0.610326785	0.827293487	1.114586351	0.543173339	2.287120235	0.981732557	Alcohol related diseases
finngen_R9_ALCO_PRESCRIPTION	ukb-ppp-TEF-OID30103	Use of disulfiram, acamprosate or naltrexone || id:finngen_R9_ALCO_PRESCRIPTION	exposure	Wald ratio	1	-0.241275976	0.38772758	0.533756317	-1.001222032	0.518670081	0.785624783	0.367430155	1.679792177	0.942528754	Alcohol related diseases
finngen_R9_ALLERGIC_CONTACT_DERMA_DRUGS_CONTACT_W_SKIN	ukb-ppp-LATS1-OID30523	Allergic contact dermatitis due to drugs in contact with skin || id:finngen_R9_ALLERGIC_CONTACT_DERMA_DRUGS_CONTACT_W_SKIN	exposure	Wald ratio	1	1.074949254	0.949535519	0.257601208	-0.786140363	2.936038871	2.929844219	0.455599856	18.84106642	0.877990876	XII Diseases of the skin and subcutaneous tissue (L12_)
finngen_R9_ALLERGIC_CONTACT_DERMA_DRUGS_CONTACT_W_SKIN	ukb-ppp-LMNB2-OID31109	Allergic contact dermatitis due to drugs in contact with skin || id:finngen_R9_ALLERGIC_CONTACT_DERMA_DRUGS_CONTACT_W_SKIN	exposure	Wald ratio	1	-0.864183871	1.484704942	0.560527849	-3.774205558	2.045837815	0.421395325	0.02295532	7.735636856	0.949811326	XII Diseases of the skin and subcutaneous tissue (L12_)
finngen_R9_ALLERGIC_CONTACT_DERMA_DRUGS_CONTACT_W_SKIN	ukb-ppp-OGFR-OID21360	Allergic contact dermatitis due to drugs in contact with skin || id:finngen_R9_ALLERGIC_CONTACT_DERMA_DRUGS_CONTACT_W_SKIN	exposure	Wald ratio	1	0.668681526	0.780657592	0.391687067	-0.861407354	2.198770405	1.951662407	0.422566962	9.013923211	0.920342163	XII Diseases of the skin and subcutaneous tissue (L12_)
finngen_R9_ALLERGIC_CONTACT_DERMA_DRUGS_CONTACT_W_SKIN	ukb-ppp-TEF-OID30103	Allergic contact dermatitis due to drugs in contact with skin || id:finngen_R9_ALLERGIC_CONTACT_DERMA_DRUGS_CONTACT_W_SKIN	exposure	Wald ratio	1	-0.516181167	0.824420757	0.531240338	-2.132045849	1.099683516	0.596795264	0.118594419	3.003215405	0.942391241	XII Diseases of the skin and subcutaneous tissue (L12_)
finngen_R9_ALLERG_ASTHMA	ukb-ppp-LATS1-OID30523	Allergic asthma (mode) || id:finngen_R9_ALLERG_ASTHMA	exposure	Wald ratio	1	-0.659236826	0.237272571	0.005462824	-1.124291065	-0.194182586	0.517245933	0.324882706	0.82350753	0.511970414	Asthma and related endpoints
finngen_R9_ALLERG_ASTHMA	ukb-ppp-LMNB2-OID31109	Allergic asthma (mode) || id:finngen_R9_ALLERG_ASTHMA	exposure	Wald ratio	1	-0.114345415	0.365116152	0.754147369	-0.829973074	0.601282243	0.891949809	0.436061027	1.824456699	0.980712162	Asthma and related endpoints
finngen_R9_ALLERG_ASTHMA	ukb-ppp-OGFR-OID21360	Allergic asthma (mode) || id:finngen_R9_ALLERG_ASTHMA	exposure	Wald ratio	1	0.160593568	0.19662169	0.414063165	-0.224784945	0.545972081	1.174207636	0.798687962	1.726285656	0.922786199	Asthma and related endpoints
finngen_R9_ALLERG_ASTHMA	ukb-ppp-TEF-OID30103	Allergic asthma (mode) || id:finngen_R9_ALLERG_ASTHMA	exposure	Wald ratio	1	0.328320268	0.207586376	0.113739092	-0.078549029	0.735189565	1.388633636	0.924456734	2.085877364	0.800690248	Asthma and related endpoints
finngen_R9_ALLERG_RHINITIS	ukb-ppp-LATS1-OID30523	Allergic rhinitis || id:finngen_R9_ALLERG_RHINITIS	exposure	Wald ratio	1	-0.256901512	0.221502324	0.246124515	-0.691046068	0.177243044	0.773444385	0.501051661	1.193921233	0.873295368	Comorbidities of Asthma
finngen_R9_ALLERG_RHINITIS	ukb-ppp-LMNB2-OID31109	Allergic rhinitis || id:finngen_R9_ALLERG_RHINITIS	exposure	Wald ratio	1	0.128338362	0.34179526	0.707301173	-0.541580347	0.798257071	1.136937634	0.581828035	2.221665348	0.970627553	Comorbidities of Asthma
finngen_R9_ALLERG_RHINITIS	ukb-ppp-OGFR-OID21360	Allergic rhinitis || id:finngen_R9_ALLERG_RHINITIS	exposure	Wald ratio	1	0.007744574	0.182365295	0.966126123	-0.349691405	0.365180553	1.007774641	0.704905587	1.440774121	0.998751693	Comorbidities of Asthma
finngen_R9_ALLERG_RHINITIS	ukb-ppp-TEF-OID30103	Allergic rhinitis || id:finngen_R9_ALLERG_RHINITIS	exposure	Wald ratio	1	0.356915106	0.192315115	0.063469678	-0.02002252	0.733852731	1.428914558	0.9801766	2.083090757	0.727016315	Comorbidities of Asthma
finngen_R9_AMN2	ukb-ppp-LATS1-OID30523	Transient global amnesia || id:finngen_R9_AMN2	exposure	Wald ratio	1	0.541977983	0.462318215	0.241074601	-0.36416572	1.448121685	1.719404453	0.694776047	4.255114558	0.87083895	Neurological endpoints
finngen_R9_AMN2	ukb-ppp-LMNB2-OID31109	Transient global amnesia || id:finngen_R9_AMN2	exposure	Wald ratio	1	-0.508481959	0.713903263	0.476306199	-1.907732354	0.890768436	0.601407848	0.148416562	2.437001611	0.93539086	Neurological endpoints
finngen_R9_AMN2	ukb-ppp-OGFR-OID21360	Transient global amnesia || id:finngen_R9_AMN2	exposure	Wald ratio	1	0.33852745	0.380780853	0.373984349	-0.407803022	1.084857921	1.402880257	0.665109878	2.959019374	0.918160319	Neurological endpoints
finngen_R9_AMN2	ukb-ppp-TEF-OID30103	Transient global amnesia || id:finngen_R9_AMN2	exposure	Wald ratio	1	-0.34209495	0.402173591	0.394983171	-1.130355189	0.446165289	0.71028076	0.322918539	1.562309678	0.920443854	Neurological endpoints
finngen_R9_ANAPH_SHOCK_ADVER_EFFECT_CORRE_DRUG_MEDICAM_PROPE_ADMINISTE	ukb-ppp-LATS1-OID30523	Anaphylactic shock due to adverse effect of correct drug or medication properly administered || id:finngen_R9_ANAPH_SHOCK_ADVER_EFFECT_CORRE_DRUG_MEDICAM_PROPE_ADMINISTE	exposure	Wald ratio	1	-2.002176699	1.315128213	0.127904028	-4.579827997	0.575474599	0.135041019	0.01025666	1.777974152	0.806947521	XIX Injury, poisoning and certain other consequences of external causes (ST19_)
finngen_R9_ANAPH_SHOCK_ADVER_EFFECT_CORRE_DRUG_MEDICAM_PROPE_ADMINISTE	ukb-ppp-LMNB2-OID31109	Anaphylactic shock due to adverse effect of correct drug or medication properly administered || id:finngen_R9_ANAPH_SHOCK_ADVER_EFFECT_CORRE_DRUG_MEDICAM_PROPE_ADMINISTE	exposure	Wald ratio	1	-1.952067917	2.018740131	0.333557354	-5.908798575	2.00466274	0.141980165	0.002715447	7.423589797	0.905034503	XIX Injury, poisoning and certain other consequences of external causes (ST19_)
finngen_R9_ANAPH_SHOCK_ADVER_EFFECT_CORRE_DRUG_MEDICAM_PROPE_ADMINISTE	ukb-ppp-OGFR-OID21360	Anaphylactic shock due to adverse effect of correct drug or medication properly administered || id:finngen_R9_ANAPH_SHOCK_ADVER_EFFECT_CORRE_DRUG_MEDICAM_PROPE_ADMINISTE	exposure	Wald ratio	1	-1.713675393	1.081449215	0.113054939	-3.833315853	0.405965068	0.18020226	0.021637749	1.500750127	0.800690248	XIX Injury, poisoning and certain other consequences of external causes (ST19_)
finngen_R9_ANAPH_SHOCK_ADVER_EFFECT_CORRE_DRUG_MEDICAM_PROPE_ADMINISTE	ukb-ppp-TEF-OID30103	Anaphylactic shock due to adverse effect of correct drug or medication properly administered || id:finngen_R9_ANAPH_SHOCK_ADVER_EFFECT_CORRE_DRUG_MEDICAM_PROPE_ADMINISTE	exposure	Wald ratio	1	0.301684954	1.144209104	0.792040047	-1.940964891	2.544334798	1.352135174	0.143565358	12.73475408	0.986993153	XIX Injury, poisoning and certain other consequences of external causes (ST19_)
finngen_R9_ANOSMIA	ukb-ppp-LATS1-OID30523	Anosmia || id:finngen_R9_ANOSMIA	exposure	Wald ratio	1	-0.59583428	0.851509853	0.484090589	-2.264793592	1.073125032	0.5511026	0.103851468	2.924504404	0.935725926	Comorbidities of Neurological endpoints
finngen_R9_ANOSMIA	ukb-ppp-LMNB2-OID31109	Anosmia || id:finngen_R9_ANOSMIA	exposure	Wald ratio	1	0.206963291	1.299255511	0.873437439	-2.33957751	2.753504092	1.229937421	0.096368344	15.69754126	0.994975852	Comorbidities of Neurological endpoints
finngen_R9_ANOSMIA	ukb-ppp-OGFR-OID21360	Anosmia || id:finngen_R9_ANOSMIA	exposure	Wald ratio	1	0.487029469	0.699670307	0.48637608	-0.884324332	1.85838327	1.627474569	0.412993125	6.413359714	0.936439184	Comorbidities of Neurological endpoints
finngen_R9_ANOSMIA	ukb-ppp-TEF-OID30103	Anosmia || id:finngen_R9_ANOSMIA	exposure	Wald ratio	1	-1.120609572	0.743130715	0.131565392	-2.577145773	0.33592663	0.326080964	0.075990589	1.399236359	0.806947521	Comorbidities of Neurological endpoints
finngen_R9_ANTIDEPRESSANTS	ukb-ppp-LATS1-OID30523	Depression medications || id:finngen_R9_ANTIDEPRESSANTS	exposure	Wald ratio	1	-0.369261236	0.114769244	0.001293476	-0.594208954	-0.144313519	0.691244809	0.55199905	0.865616318	0.276755085	Comorbidities of Neurological endpoints
finngen_R9_ANTIDEPRESSANTS	ukb-ppp-LMNB2-OID31109	Depression medications || id:finngen_R9_ANTIDEPRESSANTS	exposure	Wald ratio	1	-0.17138971	0.178421625	0.336759258	-0.521096095	0.178316676	0.842493182	0.593869254	1.195203753	0.905034503	Comorbidities of Neurological endpoints
finngen_R9_ANTIDEPRESSANTS	ukb-ppp-OGFR-OID21360	Depression medications || id:finngen_R9_ANTIDEPRESSANTS	exposure	Wald ratio	1	-0.149399551	0.09478905	0.114996611	-0.335186089	0.036386987	0.861224943	0.715204982	1.037057096	0.800690248	Comorbidities of Neurological endpoints
finngen_R9_ANTIDEPRESSANTS	ukb-ppp-TEF-OID30103	Depression medications || id:finngen_R9_ANTIDEPRESSANTS	exposure	Wald ratio	1	0.32523831	0.099780604	0.001115953	0.129668325	0.520808295	1.384360514	1.138450726	1.683387773	0.261728478	Comorbidities of Neurological endpoints
finngen_R9_APPENDACUT_COMPLIC	ukb-ppp-LATS1-OID30523	Acute appendicitis, with complications || id:finngen_R9_APPENDACUT_COMPLIC	exposure	Wald ratio	1	0.607302145	0.278982331	0.029491906	0.060496776	1.154107515	1.835472874	1.062364172	3.171191912	0.680983487	XI Diseases of the digestive system (K11_)
finngen_R9_APPENDACUT_COMPLIC	ukb-ppp-LMNB2-OID31109	Acute appendicitis, with complications || id:finngen_R9_APPENDACUT_COMPLIC	exposure	Wald ratio	1	0.193881566	0.433663202	0.654818262	-0.656098309	1.043861441	1.213952501	0.518871868	2.840162989	0.964906718	XI Diseases of the digestive system (K11_)
finngen_R9_APPENDACUT_COMPLIC	ukb-ppp-OGFR-OID21360	Acute appendicitis, with complications || id:finngen_R9_APPENDACUT_COMPLIC	exposure	Wald ratio	1	-0.161834555	0.229967988	0.481603147	-0.612571812	0.288902702	0.850581917	0.541955268	1.334961833	0.93539086	XI Diseases of the digestive system (K11_)
finngen_R9_APPENDACUT_COMPLIC	ukb-ppp-TEF-OID30103	Acute appendicitis, with complications || id:finngen_R9_APPENDACUT_COMPLIC	exposure	Wald ratio	1	-0.332853812	0.24246353	0.169814686	-0.808082331	0.142374706	0.716874985	0.445711975	1.153008607	0.833822554	XI Diseases of the digestive system (K11_)
finngen_R9_APPENDACUT_NOCOMPLIC	ukb-ppp-LATS1-OID30523	Acute appendicitis, no complications || id:finngen_R9_APPENDACUT_NOCOMPLIC	exposure	Wald ratio	1	0.130680945	0.157966827	0.408085019	-0.178934036	0.440295926	1.139604127	0.836161054	1.553166773	0.92255236	XI Diseases of the digestive system (K11_)
finngen_R9_APPENDACUT_NOCOMPLIC	ukb-ppp-LMNB2-OID31109	Acute appendicitis, no complications || id:finngen_R9_APPENDACUT_NOCOMPLIC	exposure	Wald ratio	1	0.153958367	0.244523684	0.528939581	-0.325308053	0.633224788	1.166442324	0.722304811	1.883675249	0.942391241	XI Diseases of the digestive system (K11_)
finngen_R9_APPENDACUT_NOCOMPLIC	ukb-ppp-OGFR-OID21360	Acute appendicitis, no complications || id:finngen_R9_APPENDACUT_NOCOMPLIC	exposure	Wald ratio	1	0.011834184	0.130193568	0.92757456	-0.243345209	0.267013577	1.011904485	0.784000823	1.306058178	0.996678548	XI Diseases of the digestive system (K11_)
finngen_R9_APPENDACUT_NOCOMPLIC	ukb-ppp-TEF-OID30103	Acute appendicitis, no complications || id:finngen_R9_APPENDACUT_NOCOMPLIC	exposure	Wald ratio	1	-0.169668704	0.137229411	0.216314626	-0.43863835	0.099300941	0.843944365	0.644913971	1.104398609	0.855743679	XI Diseases of the digestive system (K11_)
finngen_R9_ARTHRO_SPEC	ukb-ppp-LATS1-OID30523	Other specific arthropathies || id:finngen_R9_ARTHRO_SPEC	exposure	Wald ratio	1	-0.886269017	0.919752772	0.335249099	-2.688984449	0.916446415	0.412190764	0.067949911	2.500389238	0.905034503	Rheuma endpoints
finngen_R9_ARTHRO_SPEC	ukb-ppp-LMNB2-OID31109	Other specific arthropathies || id:finngen_R9_ARTHRO_SPEC	exposure	Wald ratio	1	-0.704216786	1.427966785	0.621899199	-3.503031685	2.094598112	0.494495718	0.030105973	8.122176113	0.96087684	Rheuma endpoints
finngen_R9_ARTHRO_SPEC	ukb-ppp-OGFR-OID21360	Other specific arthropathies || id:finngen_R9_ARTHRO_SPEC	exposure	Wald ratio	1	1.414091249	0.757460583	0.061917751	-0.070531494	2.898713993	4.112747304	0.931898389	18.1507883	0.72408478	Rheuma endpoints
finngen_R9_ARTHRO_SPEC	ukb-ppp-TEF-OID30103	Other specific arthropathies || id:finngen_R9_ARTHRO_SPEC	exposure	Wald ratio	1	0.241917705	0.801898666	0.762895146	-1.329803681	1.81363909	1.27368937	0.264529188	6.13272441	0.980712162	Rheuma endpoints
finngen_R9_ARTRHO_POSTDYSENTERIC	ukb-ppp-LATS1-OID30523	Postdysenteric arthropathy || id:finngen_R9_ARTRHO_POSTDYSENTERIC	exposure	Wald ratio	1	-0.198025511	1.405198415	0.887930359	-2.952214405	2.556163382	0.820348925	0.052223933	12.88628261	0.996383393	Rheuma endpoints
finngen_R9_ARTRHO_POSTDYSENTERIC	ukb-ppp-LMNB2-OID31109	Postdysenteric arthropathy || id:finngen_R9_ARTRHO_POSTDYSENTERIC	exposure	Wald ratio	1	0.434338142	2.19343366	0.84303141	-3.864791832	4.733468116	1.543940851	0.020967287	113.6891666	0.994037702	Rheuma endpoints
finngen_R9_ARTRHO_POSTDYSENTERIC	ukb-ppp-OGFR-OID21360	Postdysenteric arthropathy || id:finngen_R9_ARTRHO_POSTDYSENTERIC	exposure	Wald ratio	1	-0.17618549	1.159009125	0.879175977	-2.447843375	2.095472395	0.838462443	0.08647989	8.129280294	0.996089078	Rheuma endpoints
finngen_R9_ARTRHO_POSTDYSENTERIC	ukb-ppp-TEF-OID30103	Postdysenteric arthropathy || id:finngen_R9_ARTRHO_POSTDYSENTERIC	exposure	Wald ratio	1	0.14220222	1.226164555	0.907673786	-2.261080307	2.545484748	1.152809747	0.104237815	12.74940684	0.996678548	Rheuma endpoints
finngen_R9_ASTHMA_ACUTE_RESPIRATORY_INFECTIONS	ukb-ppp-LATS1-OID30523	Asthma-related acute respiratory infections || id:finngen_R9_ASTHMA_ACUTE_RESPIRATORY_INFECTIONS	exposure	Wald ratio	1	-0.141297764	0.184054751	0.442668886	-0.502045077	0.219449549	0.868230745	0.605291525	1.245391015	0.928375889	Asthma and related endpoints
finngen_R9_ASTHMA_ACUTE_RESPIRATORY_INFECTIONS	ukb-ppp-LMNB2-OID31109	Asthma-related acute respiratory infections || id:finngen_R9_ASTHMA_ACUTE_RESPIRATORY_INFECTIONS	exposure	Wald ratio	1	-0.460015677	0.283249043	0.104361319	-1.015183801	0.095152447	0.631273749	0.362335826	1.099826508	0.781475773	Asthma and related endpoints
finngen_R9_ASTHMA_ACUTE_RESPIRATORY_INFECTIONS	ukb-ppp-OGFR-OID21360	Asthma-related acute respiratory infections || id:finngen_R9_ASTHMA_ACUTE_RESPIRATORY_INFECTIONS	exposure	Wald ratio	1	0.031352102	0.151600299	0.836160081	-0.265784485	0.328488688	1.031848756	0.766604325	1.38886753	0.993729318	Asthma and related endpoints
finngen_R9_ASTHMA_ACUTE_RESPIRATORY_INFECTIONS	ukb-ppp-TEF-OID30103	Asthma-related acute respiratory infections || id:finngen_R9_ASTHMA_ACUTE_RESPIRATORY_INFECTIONS	exposure	Wald ratio	1	0.321117982	0.15984859	0.044548967	0.007814746	0.634421218	1.37866823	1.007845361	1.885930284	0.708010831	Asthma and related endpoints
finngen_R9_ASTHMA_ALLERG	ukb-ppp-LATS1-OID30523	Asthma and allergy || id:finngen_R9_ASTHMA_ALLERG	exposure	Wald ratio	1	-0.602738498	0.339911355	0.076191828	-1.268964754	0.063487758	0.547310773	0.281122502	1.065546442	0.748065222	Asthma and related endpoints
finngen_R9_ASTHMA_ALLERG	ukb-ppp-LMNB2-OID31109	Asthma and allergy || id:finngen_R9_ASTHMA_ALLERG	exposure	Wald ratio	1	0.721986113	0.523543305	0.167883037	-0.304158764	1.74813099	2.058517602	0.73774373	5.74385731	0.832659948	Asthma and related endpoints
finngen_R9_ASTHMA_ALLERG	ukb-ppp-OGFR-OID21360	Asthma and allergy || id:finngen_R9_ASTHMA_ALLERG	exposure	Wald ratio	1	0.340299776	0.280457143	0.224986358	-0.209396224	0.889995776	1.405368823	0.811073805	2.435119364	0.861940978	Asthma and related endpoints
finngen_R9_ASTHMA_ALLERG	ukb-ppp-TEF-OID30103	Asthma and allergy || id:finngen_R9_ASTHMA_ALLERG	exposure	Wald ratio	1	0.32720257	0.295892815	0.268806811	-0.252747347	0.907152486	1.38708243	0.776664084	2.477258454	0.881956778	Asthma and related endpoints
finngen_R9_ASTHMA_CHILD_EXMORE	ukb-ppp-LATS1-OID30523	Childhood asthma (age<16) (more control exclusions) || id:finngen_R9_ASTHMA_CHILD_EXMORE	exposure	Wald ratio	1	-0.118296331	0.322066442	0.713392181	-0.749546557	0.512953895	0.888432743	0.472580793	1.670217563	0.97168929	Asthma and related endpoints
finngen_R9_ASTHMA_CHILD_EXMORE	ukb-ppp-LMNB2-OID31109	Childhood asthma (age<16) (more control exclusions) || id:finngen_R9_ASTHMA_CHILD_EXMORE	exposure	Wald ratio	1	0.166104216	0.502123957	0.740793137	-0.818058739	1.150267172	1.180696143	0.441287478	3.159036802	0.978335193	Asthma and related endpoints
finngen_R9_ASTHMA_CHILD_EXMORE	ukb-ppp-OGFR-OID21360	Childhood asthma (age<16) (more control exclusions) || id:finngen_R9_ASTHMA_CHILD_EXMORE	exposure	Wald ratio	1	0.027786268	0.26616724	0.916856669	-0.493901523	0.549474058	1.028175907	0.610240875	1.732341668	0.996678548	Asthma and related endpoints
finngen_R9_ASTHMA_CHILD_EXMORE	ukb-ppp-TEF-OID30103	Childhood asthma (age<16) (more control exclusions) || id:finngen_R9_ASTHMA_CHILD_EXMORE	exposure	Wald ratio	1	0.835276873	0.277556172	0.002617663	0.291266776	1.37928697	2.305452277	1.338121515	3.972068414	0.370910523	Asthma and related endpoints
finngen_R9_ASTHMA_EOSINOPHIL_SUGG	ukb-ppp-LATS1-OID30523	Suggestive for eosinophilic asthma || id:finngen_R9_ASTHMA_EOSINOPHIL_SUGG	exposure	Wald ratio	1	-0.944359675	0.454021096	0.037526382	-1.834241023	-0.054478327	0.388928532	0.159734691	0.946979033	0.702207786	Comorbidities of Asthma
finngen_R9_ASTHMA_EOSINOPHIL_SUGG	ukb-ppp-LMNB2-OID31109	Suggestive for eosinophilic asthma || id:finngen_R9_ASTHMA_EOSINOPHIL_SUGG	exposure	Wald ratio	1	-0.875294195	0.695053209	0.207914883	-2.237598485	0.487010095	0.416739399	0.106714473	1.627443039	0.855743679	Comorbidities of Asthma
finngen_R9_ASTHMA_EOSINOPHIL_SUGG	ukb-ppp-OGFR-OID21360	Suggestive for eosinophilic asthma || id:finngen_R9_ASTHMA_EOSINOPHIL_SUGG	exposure	Wald ratio	1	-0.179839043	0.373994316	0.630615745	-0.912867901	0.553189816	0.835404665	0.401371478	1.738790603	0.96087684	Comorbidities of Asthma
finngen_R9_ASTHMA_EOSINOPHIL_SUGG	ukb-ppp-TEF-OID30103	Suggestive for eosinophilic asthma || id:finngen_R9_ASTHMA_EOSINOPHIL_SUGG	exposure	Wald ratio	1	-0.185011005	0.394353257	0.638962105	-0.957943388	0.587921378	0.831095137	0.383681158	1.800242499	0.96087684	Comorbidities of Asthma
finngen_R9_ASTHMA_INFECTIONS	ukb-ppp-LATS1-OID30523	Asthma-related infections || id:finngen_R9_ASTHMA_INFECTIONS	exposure	Wald ratio	1	-0.156039026	0.158599121	0.3251853	-0.466893303	0.154815251	0.855525802	0.62694698	1.167442258	0.905034503	Asthma and related endpoints
finngen_R9_ASTHMA_INFECTIONS	ukb-ppp-LMNB2-OID31109	Asthma-related infections || id:finngen_R9_ASTHMA_INFECTIONS	exposure	Wald ratio	1	-0.411897651	0.244312059	0.091805638	-0.890749287	0.066953984	0.662392067	0.410348169	1.069246274	0.769324273	Asthma and related endpoints
finngen_R9_ASTHMA_INFECTIONS	ukb-ppp-OGFR-OID21360	Asthma-related infections || id:finngen_R9_ASTHMA_INFECTIONS	exposure	Wald ratio	1	-0.018009873	0.130626776	0.890340987	-0.274038355	0.238018609	0.982151336	0.760302914	1.268732802	0.996678548	Asthma and related endpoints
finngen_R9_ASTHMA_INFECTIONS	ukb-ppp-TEF-OID30103	Asthma-related infections || id:finngen_R9_ASTHMA_INFECTIONS	exposure	Wald ratio	1	0.205758276	0.13781786	0.135444383	-0.06436473	0.475881282	1.228456221	0.937662944	1.609431937	0.806947521	Asthma and related endpoints
finngen_R9_ASTHMA_MIXED_EXMORE	ukb-ppp-LATS1-OID30523	Asthma mixed form (mode) (more control exclusions) || id:finngen_R9_ASTHMA_MIXED_EXMORE	exposure	Wald ratio	1	0.173934956	0.536782041	0.745913247	-0.878157845	1.226027756	1.189978162	0.41554771	3.407666533	0.979879829	Asthma and related endpoints
finngen_R9_ASTHMA_MIXED_EXMORE	ukb-ppp-LMNB2-OID31109	Asthma mixed form (mode) (more control exclusions) || id:finngen_R9_ASTHMA_MIXED_EXMORE	exposure	Wald ratio	1	-0.684999985	0.828399692	0.40829629	-2.308663381	0.938663412	0.504090237	0.099394015	2.556562064	0.92255236	Asthma and related endpoints
finngen_R9_ASTHMA_MIXED_EXMORE	ukb-ppp-OGFR-OID21360	Asthma mixed form (mode) (more control exclusions) || id:finngen_R9_ASTHMA_MIXED_EXMORE	exposure	Wald ratio	1	-0.482109798	0.441784293	0.275150258	-1.348007013	0.383787417	0.61747926	0.259757438	1.467833372	0.882661384	Asthma and related endpoints
finngen_R9_ASTHMA_MIXED_EXMORE	ukb-ppp-TEF-OID30103	Asthma mixed form (mode) (more control exclusions) || id:finngen_R9_ASTHMA_MIXED_EXMORE	exposure	Wald ratio	1	0.368813144	0.468495477	0.431147925	-0.54943799	1.287064278	1.446017382	0.577274153	3.622137345	0.926779529	Asthma and related endpoints
finngen_R9_ASTHMA_NAS	ukb-ppp-LATS1-OID30523	Asthma, unspecified (mode) || id:finngen_R9_ASTHMA_NAS	exposure	Wald ratio	1	-0.389893499	0.163968209	0.01741342	-0.711271189	-0.06851581	0.677128985	0.491019622	0.933778697	0.596327134	Asthma and related endpoints
finngen_R9_ASTHMA_NAS	ukb-ppp-LMNB2-OID31109	Asthma, unspecified (mode) || id:finngen_R9_ASTHMA_NAS	exposure	Wald ratio	1	-0.489330905	0.253919432	0.053965811	-0.987012992	0.008351183	0.613036437	0.372688253	1.008386151	0.71296426	Asthma and related endpoints
finngen_R9_ASTHMA_NAS	ukb-ppp-OGFR-OID21360	Asthma, unspecified (mode) || id:finngen_R9_ASTHMA_NAS	exposure	Wald ratio	1	0.01703276	0.135234106	0.899771362	-0.248026088	0.282091608	1.017178644	0.780339585	1.325900178	0.996678548	Asthma and related endpoints
finngen_R9_ASTHMA_NAS	ukb-ppp-TEF-OID30103	Asthma, unspecified (mode) || id:finngen_R9_ASTHMA_NAS	exposure	Wald ratio	1	-0.004589666	0.142900782	0.974378066	-0.284675199	0.275495866	0.99542085	0.752258549	1.31718366	0.999739734	Asthma and related endpoints
finngen_R9_ASTHMA_OBESITY	ukb-ppp-LATS1-OID30523	Obesity related asthma || id:finngen_R9_ASTHMA_OBESITY	exposure	Wald ratio	1	-0.760256999	0.226347335	0.000782797	-1.203897776	-0.316616222	0.467546253	0.300022509	0.728610326	0.242494743	Comorbidities of Asthma
finngen_R9_ASTHMA_OBESITY	ukb-ppp-LMNB2-OID31109	Obesity related asthma || id:finngen_R9_ASTHMA_OBESITY	exposure	Wald ratio	1	-0.134767248	0.349957213	0.700166026	-0.820683385	0.551148889	0.873919294	0.440130773	1.735245477	0.969828457	Comorbidities of Asthma
finngen_R9_ASTHMA_OBESITY	ukb-ppp-OGFR-OID21360	Obesity related asthma || id:finngen_R9_ASTHMA_OBESITY	exposure	Wald ratio	1	0.106884787	0.187393867	0.568423346	-0.260407192	0.474176766	1.112806037	0.770737684	1.60669097	0.950388015	Comorbidities of Asthma
finngen_R9_ASTHMA_OBESITY	ukb-ppp-TEF-OID30103	Obesity related asthma || id:finngen_R9_ASTHMA_OBESITY	exposure	Wald ratio	1	0.312625134	0.197831382	0.114047203	-0.075124374	0.700374642	1.36700899	0.927628107	2.014507285	0.800690248	Comorbidities of Asthma
finngen_R9_ASTHMA_OPPORTUNIST_INFECTIONS	ukb-ppp-LATS1-OID30523	Asthma and opportunity respiratory infection || id:finngen_R9_ASTHMA_OPPORTUNIST_INFECTIONS	exposure	Wald ratio	1	-0.406161543	0.668357937	0.543386042	-1.716143099	0.903820014	0.666202539	0.179758122	2.469016799	0.94546885	Asthma and related endpoints
finngen_R9_ASTHMA_OPPORTUNIST_INFECTIONS	ukb-ppp-LMNB2-OID31109	Asthma and opportunity respiratory infection || id:finngen_R9_ASTHMA_OPPORTUNIST_INFECTIONS	exposure	Wald ratio	1	0.844120569	1.027337662	0.41127137	-1.169461249	2.857702387	2.325931418	0.310534197	17.42145316	0.92255236	Asthma and related endpoints
finngen_R9_ASTHMA_OPPORTUNIST_INFECTIONS	ukb-ppp-OGFR-OID21360	Asthma and opportunity respiratory infection || id:finngen_R9_ASTHMA_OPPORTUNIST_INFECTIONS	exposure	Wald ratio	1	0.146669858	0.549121915	0.789393017	-0.929609095	1.222948811	1.157971605	0.394707974	3.39719065	0.986850051	Asthma and related endpoints
finngen_R9_ASTHMA_OPPORTUNIST_INFECTIONS	ukb-ppp-TEF-OID30103	Asthma and opportunity respiratory infection || id:finngen_R9_ASTHMA_OPPORTUNIST_INFECTIONS	exposure	Wald ratio	1	0.068147498	0.580500904	0.906547599	-1.069634274	1.20592927	1.070523197	0.343133988	3.33986127	0.996678548	Asthma and related endpoints
finngen_R9_ASTHMA_PNEUMONIA	ukb-ppp-LATS1-OID30523	Asthma-related pneumonia || id:finngen_R9_ASTHMA_PNEUMONIA	exposure	Wald ratio	1	0.074432752	0.211226388	0.724550468	-0.339570968	0.488436471	1.077272897	0.712075761	1.629766041	0.975011849	Asthma and related endpoints
finngen_R9_ASTHMA_PNEUMONIA	ukb-ppp-LMNB2-OID31109	Asthma-related pneumonia || id:finngen_R9_ASTHMA_PNEUMONIA	exposure	Wald ratio	1	-0.525278426	0.324573488	0.105583925	-1.161442462	0.11088561	0.591390683	0.313034315	1.117267096	0.782052063	Asthma and related endpoints
finngen_R9_ASTHMA_PNEUMONIA	ukb-ppp-OGFR-OID21360	Asthma-related pneumonia || id:finngen_R9_ASTHMA_PNEUMONIA	exposure	Wald ratio	1	-0.151198205	0.173894989	0.384584674	-0.492032383	0.189635973	0.859677289	0.611382567	1.208809478	0.919694264	Asthma and related endpoints
finngen_R9_ASTHMA_PNEUMONIA	ukb-ppp-TEF-OID30103	Asthma-related pneumonia || id:finngen_R9_ASTHMA_PNEUMONIA	exposure	Wald ratio	1	0.111800003	0.183427994	0.542190759	-0.247718866	0.471318872	1.118289184	0.78057936	1.602105773	0.944951018	Asthma and related endpoints
finngen_R9_AUD	ukb-ppp-LATS1-OID30523	Alcohol use disorder, ICD-based || id:finngen_R9_AUD	exposure	Wald ratio	1	0.193948838	0.188944595	0.304662916	-0.176382567	0.564280244	1.214034169	0.838297217	1.758181865	0.900176515	V Mental and behavioural disorders (F5_)
finngen_R9_AUD	ukb-ppp-LMNB2-OID31109	Alcohol use disorder, ICD-based || id:finngen_R9_AUD	exposure	Wald ratio	1	-0.144541046	0.289858735	0.618018713	-0.712664166	0.423582075	0.86541939	0.490336119	1.527423112	0.960011629	V Mental and behavioural disorders (F5_)
finngen_R9_AUD	ukb-ppp-OGFR-OID21360	Alcohol use disorder, ICD-based || id:finngen_R9_AUD	exposure	Wald ratio	1	-0.096221032	0.155689454	0.536554382	-0.401372362	0.208930298	0.908263238	0.669400755	1.232359097	0.942887715	V Mental and behavioural disorders (F5_)
finngen_R9_AUD	ukb-ppp-TEF-OID30103	Alcohol use disorder, ICD-based || id:finngen_R9_AUD	exposure	Wald ratio	1	-0.142228269	0.164539607	0.387367417	-0.464725898	0.180269361	0.867423228	0.628307302	1.19753989	0.920140553	V Mental and behavioural disorders (F5_)
finngen_R9_AUD_SWEDISH	ukb-ppp-LATS1-OID30523	Alcohol use disorder, Swedish definition || id:finngen_R9_AUD_SWEDISH	exposure	Wald ratio	1	0.074452076	0.161479228	0.644753499	-0.24204721	0.390951363	1.077293714	0.785019116	1.478386607	0.963081417	Alcohol related diseases
finngen_R9_AUD_SWEDISH	ukb-ppp-LMNB2-OID31109	Alcohol use disorder, Swedish definition || id:finngen_R9_AUD_SWEDISH	exposure	Wald ratio	1	-0.028292441	0.248085357	0.909203569	-0.514539741	0.457954858	0.972104042	0.597775663	1.580837639	0.996678548	Alcohol related diseases
finngen_R9_AUD_SWEDISH	ukb-ppp-OGFR-OID21360	Alcohol use disorder, Swedish definition || id:finngen_R9_AUD_SWEDISH	exposure	Wald ratio	1	-0.098227076	0.133046522	0.460337517	-0.358998259	0.162544108	0.906443049	0.698375567	1.17650021	0.931198615	Alcohol related diseases
finngen_R9_AUD_SWEDISH	ukb-ppp-TEF-OID30103	Alcohol use disorder, Swedish definition || id:finngen_R9_AUD_SWEDISH	exposure	Wald ratio	1	-0.123260553	0.140590793	0.380631815	-0.398818508	0.152297402	0.884033295	0.671112492	1.164506512	0.919230921	Alcohol related diseases
finngen_R9_AUTOIMMUNE	ukb-ppp-LATS1-OID30523	Autoimmune diseases || id:finngen_R9_AUTOIMMUNE	exposure	Wald ratio	1	0.138206171	0.086227276	0.108976019	-0.030799291	0.307211633	1.148212254	0.969670175	1.35962868	0.790387003	Diseases marked as autimmune origin
finngen_R9_AUTOIMMUNE	ukb-ppp-LMNB2-OID31109	Autoimmune diseases || id:finngen_R9_AUTOIMMUNE	exposure	Wald ratio	1	-0.160549568	0.134318315	0.231973079	-0.423813466	0.10271433	0.851675607	0.654545966	1.108174791	0.868017348	Diseases marked as autimmune origin
finngen_R9_AUTOIMMUNE	ukb-ppp-OGFR-OID21360	Autoimmune diseases || id:finngen_R9_AUTOIMMUNE	exposure	Wald ratio	1	-0.012620613	0.071271922	0.859447961	-0.152313581	0.127072354	0.987458693	0.858718961	1.135499173	0.994116161	Diseases marked as autimmune origin
finngen_R9_AUTOIMMUNE	ukb-ppp-TEF-OID30103	Autoimmune diseases || id:finngen_R9_AUTOIMMUNE	exposure	Wald ratio	1	-0.249777112	0.075344337	0.000915969	-0.397452013	-0.10210221	0.778974388	0.672030191	0.902937258	0.253343536	Diseases marked as autimmune origin
finngen_R9_AUTOIMMUNE_HYPERTHYROIDISM	ukb-ppp-LATS1-OID30523	Autoimmune hyperthyroidism || id:finngen_R9_AUTOIMMUNE_HYPERTHYROIDISM	exposure	Wald ratio	1	-0.075539034	0.53307485	0.887313525	-1.120365741	0.969287672	0.927243535	0.326160483	2.636066047	0.996311648	IV Endocrine, nutritional and metabolic diseases (E4_)
finngen_R9_AUTOIMMUNE_HYPERTHYROIDISM	ukb-ppp-LMNB2-OID31109	Autoimmune hyperthyroidism || id:finngen_R9_AUTOIMMUNE_HYPERTHYROIDISM	exposure	Wald ratio	1	-0.064888912	0.832818139	0.937895775	-1.697212465	1.56743464	0.937171566	0.183193471	4.794333215	0.996678548	IV Endocrine, nutritional and metabolic diseases (E4_)
finngen_R9_AUTOIMMUNE_HYPERTHYROIDISM	ukb-ppp-OGFR-OID21360	Autoimmune hyperthyroidism || id:finngen_R9_AUTOIMMUNE_HYPERTHYROIDISM	exposure	Wald ratio	1	0.239560808	0.440337472	0.586414558	-0.623500637	1.102622253	1.27069095	0.536064582	3.012054044	0.952188595	IV Endocrine, nutritional and metabolic diseases (E4_)
finngen_R9_AUTOIMMUNE_HYPERTHYROIDISM	ukb-ppp-TEF-OID30103	Autoimmune hyperthyroidism || id:finngen_R9_AUTOIMMUNE_HYPERTHYROIDISM	exposure	Wald ratio	1	-0.84135554	0.463436235	0.069451394	-1.749690561	0.06697948	0.431125719	0.173827724	1.069273537	0.732142504	IV Endocrine, nutritional and metabolic diseases (E4_)
finngen_R9_AUTOIMMUNE_NONTHYROID	ukb-ppp-LATS1-OID30523	Autoimmune diseases excluding thyroid diseases || id:finngen_R9_AUTOIMMUNE_NONTHYROID	exposure	Wald ratio	1	0.078976457	0.107750471	0.463584686	-0.132214467	0.29016738	1.082178844	0.876153069	1.336651198	0.931198615	Diseases marked as autimmune origin
finngen_R9_AUTOIMMUNE_NONTHYROID	ukb-ppp-LMNB2-OID31109	Autoimmune diseases excluding thyroid diseases || id:finngen_R9_AUTOIMMUNE_NONTHYROID	exposure	Wald ratio	1	-0.225890393	0.167837283	0.17833824	-0.554851467	0.103070682	0.797805542	0.574157536	1.108569762	0.838768477	Diseases marked as autimmune origin
finngen_R9_AUTOIMMUNE_NONTHYROID	ukb-ppp-OGFR-OID21360	Autoimmune diseases excluding thyroid diseases || id:finngen_R9_AUTOIMMUNE_NONTHYROID	exposure	Wald ratio	1	-0.062871503	0.088976874	0.479811984	-0.237266176	0.111523169	0.939064133	0.788781306	1.117979646	0.93539086	Diseases marked as autimmune origin
finngen_R9_AUTOIMMUNE_NONTHYROID	ukb-ppp-TEF-OID30103	Autoimmune diseases excluding thyroid diseases || id:finngen_R9_AUTOIMMUNE_NONTHYROID	exposure	Wald ratio	1	-0.076032598	0.093785646	0.417534453	-0.259852464	0.107787268	0.926785995	0.771165352	1.113810777	0.922786199	Diseases marked as autimmune origin
finngen_R9_AUTOIMMUNE_NONTHYROID_STRICT	ukb-ppp-LATS1-OID30523	Autoimmune diseases excluding thyroid diseases, strict definition || id:finngen_R9_AUTOIMMUNE_NONTHYROID_STRICT	exposure	Wald ratio	1	0.096986323	0.109030055	0.373714276	-0.116712585	0.31068523	1.101845304	0.88984091	1.364359695	0.918093564	Diseases marked as autimmune origin
finngen_R9_AUTOIMMUNE_NONTHYROID_STRICT	ukb-ppp-LMNB2-OID31109	Autoimmune diseases excluding thyroid diseases, strict definition || id:finngen_R9_AUTOIMMUNE_NONTHYROID_STRICT	exposure	Wald ratio	1	-0.246794032	0.169929907	0.14641031	-0.57985665	0.086268585	0.7813016	0.559978634	1.090099074	0.813277031	Diseases marked as autimmune origin
finngen_R9_AUTOIMMUNE_NONTHYROID_STRICT	ukb-ppp-OGFR-OID21360	Autoimmune diseases excluding thyroid diseases, strict definition || id:finngen_R9_AUTOIMMUNE_NONTHYROID_STRICT	exposure	Wald ratio	1	-0.048151743	0.090017412	0.592708031	-0.22458587	0.128282385	0.952989167	0.798846976	1.136873994	0.953916332	Diseases marked as autimmune origin
finngen_R9_AUTOIMMUNE_NONTHYROID_STRICT	ukb-ppp-TEF-OID30103	Autoimmune diseases excluding thyroid diseases, strict definition || id:finngen_R9_AUTOIMMUNE_NONTHYROID_STRICT	exposure	Wald ratio	1	-0.064332288	0.094928208	0.497965659	-0.250391576	0.121727	0.937693364	0.778495883	1.129445721	0.938246017	Diseases marked as autimmune origin
finngen_R9_BACT_INTEST_INFECTION_NOS	ukb-ppp-LATS1-OID30523	Other specified/unspecified bacterial intestinal infections || id:finngen_R9_BACT_INTEST_INFECTION_NOS	exposure	Wald ratio	1	0.011197726	0.544521072	0.983593174	-1.056063576	1.078459027	1.011260655	0.347822295	2.940145373	0.999739734	I Certain infectious and parasitic diseases (AB1_)
finngen_R9_BACT_INTEST_INFECTION_NOS	ukb-ppp-LMNB2-OID31109	Other specified/unspecified bacterial intestinal infections || id:finngen_R9_BACT_INTEST_INFECTION_NOS	exposure	Wald ratio	1	2.073762686	0.854903181	0.015277711	0.39815245	3.749372922	7.954697908	1.489071022	42.49442631	0.58861271	I Certain infectious and parasitic diseases (AB1_)
finngen_R9_BACT_INTEST_INFECTION_NOS	ukb-ppp-OGFR-OID21360	Other specified/unspecified bacterial intestinal infections || id:finngen_R9_BACT_INTEST_INFECTION_NOS	exposure	Wald ratio	1	0.07372362	0.448100524	0.869318076	-0.804553406	0.952000646	1.076509239	0.447287638	2.590887928	0.994975852	I Certain infectious and parasitic diseases (AB1_)
finngen_R9_BACT_INTEST_INFECTION_NOS	ukb-ppp-TEF-OID30103	Other specified/unspecified bacterial intestinal infections || id:finngen_R9_BACT_INTEST_INFECTION_NOS	exposure	Wald ratio	1	-0.272773987	0.474169215	0.565110615	-1.202145649	0.656597675	0.761264824	0.300548648	1.928220728	0.949865195	I Certain infectious and parasitic diseases (AB1_)
finngen_R9_BLEEDING	ukb-ppp-LATS1-OID30523	Bleeding || id:finngen_R9_BLEEDING	exposure	Wald ratio	1	-0.03603782	0.128759792	0.779566416	-0.288407012	0.216331372	0.964603811	0.749456493	1.241513713	0.984913816	Miscellaneous, not yet classified endpoints
finngen_R9_BLEEDING	ukb-ppp-LMNB2-OID31109	Bleeding || id:finngen_R9_BLEEDING	exposure	Wald ratio	1	-0.497536005	0.199565655	0.012663519	-0.888684688	-0.106387321	0.608026991	0.411196249	0.899076349	0.585630734	Miscellaneous, not yet classified endpoints
finngen_R9_BLEEDING	ukb-ppp-OGFR-OID21360	Bleeding || id:finngen_R9_BLEEDING	exposure	Wald ratio	1	0.116045714	0.105998025	0.273608086	-0.091710416	0.323801844	1.12304721	0.912369319	1.382373355	0.882661384	Miscellaneous, not yet classified endpoints
finngen_R9_BLEEDING	ukb-ppp-TEF-OID30103	Bleeding || id:finngen_R9_BLEEDING	exposure	Wald ratio	1	-0.11105349	0.111964935	0.321266043	-0.330504761	0.108397782	0.89489088	0.71856094	1.114490982	0.904122682	Miscellaneous, not yet classified endpoints
finngen_R9_BMI_IRN	ukb-ppp-LATS1-OID30523	Body-mass index, inverse-rank normalized || id:finngen_R9_BMI_IRN	exposure	Wald ratio	1	-0.091615844	0.041960977	0.029009442	-0.173859359	-0.009372328	0.912455608	0.840415086	0.990671455	0.680983487	Quantitative endpoints
finngen_R9_BMI_IRN	ukb-ppp-LMNB2-OID31109	Body-mass index, inverse-rank normalized || id:finngen_R9_BMI_IRN	exposure	Wald ratio	1	-0.073272455	0.065225663	0.261281025	-0.201114755	0.054569845	0.92934759	0.817818577	1.056086236	0.878196248	Quantitative endpoints
finngen_R9_BMI_IRN	ukb-ppp-OGFR-OID21360	Body-mass index, inverse-rank normalized || id:finngen_R9_BMI_IRN	exposure	Wald ratio	1	-0.052300853	0.03454193	0.129993747	-0.120003035	0.01540133	0.949043302	0.886917745	1.015520541	0.806947521	Quantitative endpoints
finngen_R9_BMI_IRN	ukb-ppp-TEF-OID30103	Body-mass index, inverse-rank normalized || id:finngen_R9_BMI_IRN	exposure	Wald ratio	1	0.116012328	0.03642796	0.001449013	0.044613526	0.187411129	1.123009716	1.045623676	1.206123056	0.286994774	Quantitative endpoints
finngen_R9_BRONCHITIS	ukb-ppp-LATS1-OID30523	Bronchitis || id:finngen_R9_BRONCHITIS	exposure	Wald ratio	1	-0.129931932	0.105435564	0.217823985	-0.336585637	0.076721774	0.878155203	0.714204718	1.079741622	0.855743679	Asthma and related endpoints
finngen_R9_BRONCHITIS	ukb-ppp-LMNB2-OID31109	Bronchitis || id:finngen_R9_BRONCHITIS	exposure	Wald ratio	1	-0.122242323	0.163616079	0.454985675	-0.442929838	0.198445192	0.884933903	0.64215226	1.219505187	0.929995316	Asthma and related endpoints
finngen_R9_BRONCHITIS	ukb-ppp-OGFR-OID21360	Bronchitis || id:finngen_R9_BRONCHITIS	exposure	Wald ratio	1	-0.11681089	0.086860374	0.178685892	-0.287057223	0.053435443	0.889753438	0.750468784	1.054888889	0.838768477	Asthma and related endpoints
finngen_R9_BRONCHITIS	ukb-ppp-TEF-OID30103	Bronchitis || id:finngen_R9_BRONCHITIS	exposure	Wald ratio	1	0.106060079	0.091607555	0.246959695	-0.07349073	0.285610887	1.111888675	0.929144759	1.330574611	0.873980477	Asthma and related endpoints
finngen_R9_BRUXISM	ukb-ppp-LATS1-OID30523	Bruxism || id:finngen_R9_BRUXISM	exposure	Wald ratio	1	-1.454996591	1.092288641	0.182839696	-3.595882328	0.685889146	0.23340116	0.027436465	1.985536483	0.842643499	Dental endpoints
finngen_R9_BRUXISM	ukb-ppp-LMNB2-OID31109	Bruxism || id:finngen_R9_BRUXISM	exposure	Wald ratio	1	-3.988775645	1.675486096	0.017281293	-7.272728393	-0.704822897	0.018522378	0.000694215	0.49419609	0.596327134	Dental endpoints
finngen_R9_BRUXISM	ukb-ppp-OGFR-OID21360	Bruxism || id:finngen_R9_BRUXISM	exposure	Wald ratio	1	0.952510995	0.899903665	0.289846303	-0.811300188	2.716322178	2.592210521	0.444280043	15.12459426	0.889301158	Dental endpoints
finngen_R9_BRUXISM	ukb-ppp-TEF-OID30103	Bruxism || id:finngen_R9_BRUXISM	exposure	Wald ratio	1	1.809096216	0.945457753	0.055689105	-0.04400098	3.662193412	6.1049274	0.956953019	38.94667534	0.713741754	Dental endpoints
finngen_R9_C3_ADRENAL_GLAND_EXALLC	ukb-ppp-LATS1-OID30523	Malignant neoplasm of adrenal gland (controls excluding all cancers) || id:finngen_R9_C3_ADRENAL_GLAND_EXALLC	exposure	Wald ratio	1	0.33799283	2.415919586	0.888737144	-4.397209558	5.073195218	1.40213045	0.012311647	159.6837374	0.996383393	II Neoplasms, from cancer register (ICD-O-3)
finngen_R9_C3_ADRENAL_GLAND_EXALLC	ukb-ppp-LMNB2-OID31109	Malignant neoplasm of adrenal gland (controls excluding all cancers) || id:finngen_R9_C3_ADRENAL_GLAND_EXALLC	exposure	Wald ratio	1	0.512820276	3.801364058	0.892687557	-6.937853278	7.963493829	1.669994404	0.00097035	2874.097036	0.996678548	II Neoplasms, from cancer register (ICD-O-3)
finngen_R9_C3_ADRENAL_GLAND_EXALLC	ukb-ppp-OGFR-OID21360	Malignant neoplasm of adrenal gland (controls excluding all cancers) || id:finngen_R9_C3_ADRENAL_GLAND_EXALLC	exposure	Wald ratio	1	1.763338818	1.990641735	0.375717629	-2.138318983	5.664996619	5.8318765	0.117852789	288.5870055	0.918460818	II Neoplasms, from cancer register (ICD-O-3)
finngen_R9_C3_ADRENAL_GLAND_EXALLC	ukb-ppp-TEF-OID30103	Malignant neoplasm of adrenal gland (controls excluding all cancers) || id:finngen_R9_C3_ADRENAL_GLAND_EXALLC	exposure	Wald ratio	1	2.598281066	2.090640107	0.213935629	-1.499373544	6.695935676	13.44061463	0.223269985	809.1106452	0.855743679	II Neoplasms, from cancer register (ICD-O-3)
finngen_R9_C3_ALL_EXALLC	ukb-ppp-LATS1-OID30523	Acute lymphocytic leukaemia (controls excluding all cancers) || id:finngen_R9_C3_ALL_EXALLC	exposure	Wald ratio	1	-1.316977171	1.676970431	0.432259418	-4.603839215	1.969884873	0.267944028	0.010013319	7.169850998	0.927146169	II Neoplasms, from cancer register (ICD-O-3)
finngen_R9_C3_ALL_EXALLC	ukb-ppp-LMNB2-OID31109	Acute lymphocytic leukaemia (controls excluding all cancers) || id:finngen_R9_C3_ALL_EXALLC	exposure	Wald ratio	1	-1.364386765	2.636110452	0.604754326	-6.53116325	3.802389721	0.255537332	0.00145731	44.8081356	0.956323629	II Neoplasms, from cancer register (ICD-O-3)
finngen_R9_C3_ALL_EXALLC	ukb-ppp-OGFR-OID21360	Acute lymphocytic leukaemia (controls excluding all cancers) || id:finngen_R9_C3_ALL_EXALLC	exposure	Wald ratio	1	0.26833089	1.38023635	0.845855348	-2.436932356	2.973594136	1.3077798	0.08742864	19.56210226	0.994116161	II Neoplasms, from cancer register (ICD-O-3)
finngen_R9_C3_ALL_EXALLC	ukb-ppp-TEF-OID30103	Acute lymphocytic leukaemia (controls excluding all cancers) || id:finngen_R9_C3_ALL_EXALLC	exposure	Wald ratio	1	-2.703337584	1.454179705	0.063025432	-5.553529807	0.146854639	0.066981583	0.003873759	1.158185596	0.725043227	II Neoplasms, from cancer register (ICD-O-3)
finngen_R9_C3_AML_EXALLC	ukb-ppp-LATS1-OID30523	Acute myeloid leukaemia (controls excluding all cancers) || id:finngen_R9_C3_AML_EXALLC	exposure	Wald ratio	1	2.845894959	1.491287793	0.05634635	-0.077029115	5.768819033	17.21696025	0.925862897	320.1594114	0.713741754	II Neoplasms, from cancer register (ICD-O-3)
finngen_R9_C3_AML_EXALLC	ukb-ppp-LMNB2-OID31109	Acute myeloid leukaemia (controls excluding all cancers) || id:finngen_R9_C3_AML_EXALLC	exposure	Wald ratio	1	-2.88710206	2.328308776	0.214975525	-7.45058726	1.67638314	0.055737503	0.0005811	5.346184561	0.855743679	II Neoplasms, from cancer register (ICD-O-3)
finngen_R9_C3_AML_EXALLC	ukb-ppp-OGFR-OID21360	Acute myeloid leukaemia (controls excluding all cancers) || id:finngen_R9_C3_AML_EXALLC	exposure	Wald ratio	1	-0.370873298	1.226806283	0.762417315	-2.775413613	2.033667016	0.690131377	0.062323693	7.642058589	0.980712162	II Neoplasms, from cancer register (ICD-O-3)
finngen_R9_C3_AML_EXALLC	ukb-ppp-TEF-OID30103	Acute myeloid leukaemia (controls excluding all cancers) || id:finngen_R9_C3_AML_EXALLC	exposure	Wald ratio	1	0.113391184	1.292906761	0.930113115	-2.420706068	2.647488435	1.12007	0.088858855	14.11853447	0.996678548	II Neoplasms, from cancer register (ICD-O-3)
finngen_R9_C3_ANUS_ANALCANAL_EXALLC	ukb-ppp-LATS1-OID30523	Malignant neoplasm of anus and anal canal (controls excluding all cancers) || id:finngen_R9_C3_ANUS_ANALCANAL_EXALLC	exposure	Wald ratio	1	0.723891592	2.331526117	0.756196174	-3.845899597	5.29368278	2.062443803	0.021367171	199.0752273	0.980712162	II Neoplasms, from cancer register (ICD-O-3)
finngen_R9_C3_ANUS_ANALCANAL_EXALLC	ukb-ppp-LMNB2-OID31109	Malignant neoplasm of anus and anal canal (controls excluding all cancers) || id:finngen_R9_C3_ANUS_ANALCANAL_EXALLC	exposure	Wald ratio	1	-0.992298281	3.561724191	0.780551399	-7.973277694	5.988681133	0.370723684	0.000344548	398.8881825	0.984913816	II Neoplasms, from cancer register (ICD-O-3)
finngen_R9_C3_ANUS_ANALCANAL_EXALLC	ukb-ppp-OGFR-OID21360	Malignant neoplasm of anus and anal canal (controls excluding all cancers) || id:finngen_R9_C3_ANUS_ANALCANAL_EXALLC	exposure	Wald ratio	1	0.597062079	1.927060583	0.756689882	-3.179976664	4.374100823	1.816773416	0.041586626	79.36844116	0.980712162	II Neoplasms, from cancer register (ICD-O-3)
finngen_R9_C3_ANUS_ANALCANAL_EXALLC	ukb-ppp-TEF-OID30103	Malignant neoplasm of anus and anal canal (controls excluding all cancers) || id:finngen_R9_C3_ANUS_ANALCANAL_EXALLC	exposure	Wald ratio	1	0.181211542	2.007913871	0.928089615	-3.754299645	4.116722729	1.198668721	0.023416845	61.35782618	0.996678548	II Neoplasms, from cancer register (ICD-O-3)
finngen_R9_C3_ASTROCYTOMA_EXALLC	ukb-ppp-LATS1-OID30523	Brain astrocytoma (controls excluding all cancers) || id:finngen_R9_C3_ASTROCYTOMA_EXALLC	exposure	Wald ratio	1	3.2149444	2.469440412	0.192953352	-1.625158808	8.055047608	24.90190732	0.196880407	3149.653128	0.849014621	II Neoplasms, from cancer register (ICD-O-3)
finngen_R9_C3_ASTROCYTOMA_EXALLC	ukb-ppp-LMNB2-OID31109	Brain astrocytoma (controls excluding all cancers) || id:finngen_R9_C3_ASTROCYTOMA_EXALLC	exposure	Wald ratio	1	3.520149083	3.836970513	0.358917737	-4.000313123	11.04061129	33.78946552	0.018309905	62355.75751	0.913783203	II Neoplasms, from cancer register (ICD-O-3)
finngen_R9_C3_ASTROCYTOMA_EXALLC	ukb-ppp-OGFR-OID21360	Brain astrocytoma (controls excluding all cancers) || id:finngen_R9_C3_ASTROCYTOMA_EXALLC	exposure	Wald ratio	1	-1.157173373	2.035554226	0.56970858	-5.146859656	2.832512909	0.314373543	0.005817645	16.98809678	0.950388015	II Neoplasms, from cancer register (ICD-O-3)
finngen_R9_C3_ASTROCYTOMA_EXALLC	ukb-ppp-TEF-OID30103	Brain astrocytoma (controls excluding all cancers) || id:finngen_R9_C3_ASTROCYTOMA_EXALLC	exposure	Wald ratio	1	-2.60045963	2.14524629	0.225437245	-6.805142359	1.604223099	0.074239448	0.001108062	4.973993801	0.862075444	II Neoplasms, from cancer register (ICD-O-3)
finngen_R9_C3_BASAL_CELL_CARCINOMA_EXALLC	ukb-ppp-LATS1-OID30523	Basal cell carcinoma (controls excluding all cancers) || id:finngen_R9_C3_BASAL_CELL_CARCINOMA_EXALLC	exposure	Wald ratio	1	-0.445272559	0.181343153	0.014072233	-0.800705139	-0.089839979	0.640649637	0.449012236	0.914077446	0.585630734	II Neoplasms, from cancer register (ICD-O-3)
finngen_R9_C3_BASAL_CELL_CARCINOMA_EXALLC	ukb-ppp-LMNB2-OID31109	Basal cell carcinoma (controls excluding all cancers) || id:finngen_R9_C3_BASAL_CELL_CARCINOMA_EXALLC	exposure	Wald ratio	1	0.310528149	0.28149543	0.269967483	-0.241202894	0.862259192	1.364145396	0.7856822	2.368505562	0.882661384	II Neoplasms, from cancer register (ICD-O-3)
finngen_R9_C3_BASAL_CELL_CARCINOMA_EXALLC	ukb-ppp-OGFR-OID21360	Basal cell carcinoma (controls excluding all cancers) || id:finngen_R9_C3_BASAL_CELL_CARCINOMA_EXALLC	exposure	Wald ratio	1	-0.055847659	0.149182947	0.708138837	-0.348246235	0.236550917	0.945683191	0.705925031	1.266872059	0.970627553	II Neoplasms, from cancer register (ICD-O-3)
finngen_R9_C3_BASAL_CELL_CARCINOMA_EXALLC	ukb-ppp-TEF-OID30103	Basal cell carcinoma (controls excluding all cancers) || id:finngen_R9_C3_BASAL_CELL_CARCINOMA_EXALLC	exposure	Wald ratio	1	0.050239109	0.157752906	0.750130653	-0.258956586	0.359434805	1.051522495	0.771856532	1.432519532	0.980712162	II Neoplasms, from cancer register (ICD-O-3)
finngen_R9_C3_BASAL_CELL_CARCINOMA_INCLAVO_EXALLC	ukb-ppp-LATS1-OID30523	Basal cell carcinoma, including avohilmo (controls excluding all cancers) || id:finngen_R9_C3_BASAL_CELL_CARCINOMA_INCLAVO_EXALLC	exposure	Wald ratio	1	-0.488761709	0.17861455	0.006211457	-0.838846226	-0.138677192	0.613385474	0.432208907	0.870508991	0.546219267	II Neoplasms, from cancer register (ICD-O-3)
finngen_R9_C3_BASAL_CELL_CARCINOMA_INCLAVO_EXALLC	ukb-ppp-LMNB2-OID31109	Basal cell carcinoma, including avohilmo (controls excluding all cancers) || id:finngen_R9_C3_BASAL_CELL_CARCINOMA_INCLAVO_EXALLC	exposure	Wald ratio	1	0.30347466	0.277845409	0.274726375	-0.241102341	0.848051661	1.354557266	0.785761206	2.335092865	0.882661384	II Neoplasms, from cancer register (ICD-O-3)
finngen_R9_C3_BASAL_CELL_CARCINOMA_INCLAVO_EXALLC	ukb-ppp-OGFR-OID21360	Basal cell carcinoma, including avohilmo (controls excluding all cancers) || id:finngen_R9_C3_BASAL_CELL_CARCINOMA_INCLAVO_EXALLC	exposure	Wald ratio	1	-0.042882633	0.147259835	0.770895409	-0.33151191	0.245746645	0.958023824	0.717837607	1.278575599	0.982968805	II Neoplasms, from cancer register (ICD-O-3)
finngen_R9_C3_BASAL_CELL_CARCINOMA_INCLAVO_EXALLC	ukb-ppp-TEF-OID30103	Basal cell carcinoma, including avohilmo (controls excluding all cancers) || id:finngen_R9_C3_BASAL_CELL_CARCINOMA_INCLAVO_EXALLC	exposure	Wald ratio	1	0.049130054	0.155744838	0.752418326	-0.256129828	0.354389937	1.050356945	0.77404147	1.425310859	0.980712162	II Neoplasms, from cancer register (ICD-O-3)
finngen_R9_C3_BILIARY_GALLBLADDER_EXALLC	ukb-ppp-LATS1-OID30523	Malignant neoplasm of intrahepatic ducts, biliary tract and gallbladder (controls excluding all cancers) || id:finngen_R9_C3_BILIARY_GALLBLADDER_EXALLC	exposure	Wald ratio	1	0.425026784	0.695129172	0.540911182	-0.937426393	1.787479961	1.529631388	0.391634452	5.974377813	0.944517285	II Neoplasms, from cancer register (ICD-O-3)
finngen_R9_C3_BILIARY_GALLBLADDER_EXALLC	ukb-ppp-LMNB2-OID31109	Malignant neoplasm of intrahepatic ducts, biliary tract and gallbladder (controls excluding all cancers) || id:finngen_R9_C3_BILIARY_GALLBLADDER_EXALLC	exposure	Wald ratio	1	-1.569406391	1.084990122	0.148045232	-3.695987031	0.557174249	0.208168716	0.024822941	1.745732518	0.815410336	II Neoplasms, from cancer register (ICD-O-3)
finngen_R9_C3_BILIARY_GALLBLADDER_EXALLC	ukb-ppp-OGFR-OID21360	Malignant neoplasm of intrahepatic ducts, biliary tract and gallbladder (controls excluding all cancers) || id:finngen_R9_C3_BILIARY_GALLBLADDER_EXALLC	exposure	Wald ratio	1	0.07028356	0.572314136	0.902260792	-1.051452147	1.192019267	1.072812345	0.349429957	3.293725408	0.996678548	II Neoplasms, from cancer register (ICD-O-3)
finngen_R9_C3_BILIARY_GALLBLADDER_EXALLC	ukb-ppp-TEF-OID30103	Malignant neoplasm of intrahepatic ducts, biliary tract and gallbladder (controls excluding all cancers) || id:finngen_R9_C3_BILIARY_GALLBLADDER_EXALLC	exposure	Wald ratio	1	-0.390367905	0.601223311	0.516151355	-1.568765595	0.788029785	0.676807828	0.208302153	2.199059535	0.93905926	II Neoplasms, from cancer register (ICD-O-3)
finngen_R9_C3_BLADDER_EXALLC	ukb-ppp-LATS1-OID30523	Malignant neoplasm of bladder (controls excluding all cancers) || id:finngen_R9_C3_BLADDER_EXALLC	exposure	Wald ratio	1	-0.097136435	0.512510609	0.849676987	-1.101657229	0.907384359	0.907432192	0.332319897	2.477832928	0.994116161	II Neoplasms, from cancer register (ICD-O-3)
finngen_R9_C3_BLADDER_EXALLC	ukb-ppp-LMNB2-OID31109	Malignant neoplasm of bladder (controls excluding all cancers) || id:finngen_R9_C3_BLADDER_EXALLC	exposure	Wald ratio	1	-1.129267047	0.806979317	0.161700424	-2.710946509	0.452412414	0.323270111	0.066473859	1.572100172	0.827376215	II Neoplasms, from cancer register (ICD-O-3)
finngen_R9_C3_BLADDER_EXALLC	ukb-ppp-OGFR-OID21360	Malignant neoplasm of bladder (controls excluding all cancers) || id:finngen_R9_C3_BLADDER_EXALLC	exposure	Wald ratio	1	-0.060718624	0.422050561	0.885606476	-0.887937723	0.766500476	0.941088002	0.411503512	2.152221309	0.996302927	II Neoplasms, from cancer register (ICD-O-3)
finngen_R9_C3_BLADDER_EXALLC	ukb-ppp-TEF-OID30103	Malignant neoplasm of bladder (controls excluding all cancers) || id:finngen_R9_C3_BLADDER_EXALLC	exposure	Wald ratio	1	0.284558361	0.44573777	0.523214252	-0.589087667	1.15820439	1.329174883	0.554833247	3.184210538	0.942101333	II Neoplasms, from cancer register (ICD-O-3)
finngen_R9_C3_BONE_CARTILAGE_EXALLC	ukb-ppp-LATS1-OID30523	Malignant neoplasm of bone and articular cartilage (controls excluding all cancers) || id:finngen_R9_C3_BONE_CARTILAGE_EXALLC	exposure	Wald ratio	1	-1.407780153	1.579420918	0.372753888	-4.503445152	1.687884845	0.244685846	0.01107079	5.408029779	0.918093564	II Neoplasms, from cancer register (ICD-O-3)
finngen_R9_C3_BONE_CARTILAGE_EXALLC	ukb-ppp-LMNB2-OID31109	Malignant neoplasm of bone and articular cartilage (controls excluding all cancers) || id:finngen_R9_C3_BONE_CARTILAGE_EXALLC	exposure	Wald ratio	1	-1.197449403	2.487746798	0.630275627	-6.073433126	3.678534321	0.301963418	0.002303252	39.58832774	0.96087684	II Neoplasms, from cancer register (ICD-O-3)
finngen_R9_C3_BONE_CARTILAGE_EXALLC	ukb-ppp-OGFR-OID21360	Malignant neoplasm of bone and articular cartilage (controls excluding all cancers) || id:finngen_R9_C3_BONE_CARTILAGE_EXALLC	exposure	Wald ratio	1	1.949259536	1.304149589	0.135003336	-0.606873657	4.50539273	7.023485019	0.545052228	90.50388066	0.806947521	II Neoplasms, from cancer register (ICD-O-3)
finngen_R9_C3_BONE_CARTILAGE_EXALLC	ukb-ppp-TEF-OID30103	Malignant neoplasm of bone and articular cartilage (controls excluding all cancers) || id:finngen_R9_C3_BONE_CARTILAGE_EXALLC	exposure	Wald ratio	1	0.781102851	1.374425315	0.569822909	-1.912770767	3.474976468	2.183879431	0.147670658	32.29706851	0.950388015	II Neoplasms, from cancer register (ICD-O-3)
finngen_R9_C3_BRAIN_EXALLC	ukb-ppp-LATS1-OID30523	Malignant neoplasm of brain (controls excluding all cancers) || id:finngen_R9_C3_BRAIN_EXALLC	exposure	Wald ratio	1	-0.07596649	0.82227901	0.926391921	-1.68763335	1.53570037	0.926847265	0.184956734	4.644577313	0.996678548	II Neoplasms, from cancer register (ICD-O-3)
finngen_R9_C3_BRAIN_EXALLC	ukb-ppp-LMNB2-OID31109	Malignant neoplasm of brain (controls excluding all cancers) || id:finngen_R9_C3_BRAIN_EXALLC	exposure	Wald ratio	1	2.925821255	1.161319021	0.011755672	0.649635974	5.202006536	18.64953578	1.914843649	181.6363363	0.585630734	II Neoplasms, from cancer register (ICD-O-3)
finngen_R9_C3_BRAIN_EXALLC	ukb-ppp-OGFR-OID21360	Malignant neoplasm of brain (controls excluding all cancers) || id:finngen_R9_C3_BRAIN_EXALLC	exposure	Wald ratio	1	0.522302468	0.6772727	0.440597353	-0.805152024	1.84975696	1.685904927	0.447019964	6.358274022	0.928375889	II Neoplasms, from cancer register (ICD-O-3)
finngen_R9_C3_BRAIN_EXALLC	ukb-ppp-TEF-OID30103	Malignant neoplasm of brain (controls excluding all cancers) || id:finngen_R9_C3_BRAIN_EXALLC	exposure	Wald ratio	1	0.692453051	0.7139569	0.332105938	-0.706902473	2.091808575	1.998612223	0.49316944	8.099550572	0.905034503	II Neoplasms, from cancer register (ICD-O-3)
finngen_R9_C3_BREAST_ERNEG_EXALLC	ukb-ppp-LATS1-OID30523	Malignant neoplasm of breast, HER-negative (controls excluding all cancers) || id:finngen_R9_C3_BREAST_ERNEG_EXALLC	exposure	Wald ratio	1	-0.624457564	0.305212483	0.040758684	-1.222674032	-0.026241097	0.535551852	0.294441767	0.974100208	0.708010831	II Neoplasms, from cancer register (ICD-O-3)
finngen_R9_C3_BREAST_ERNEG_EXALLC	ukb-ppp-LMNB2-OID31109	Malignant neoplasm of breast, HER-negative (controls excluding all cancers) || id:finngen_R9_C3_BREAST_ERNEG_EXALLC	exposure	Wald ratio	1	-0.037199705	0.48075392	0.93832296	-0.979477388	0.905077978	0.963483703	0.375507292	2.472124686	0.996678548	II Neoplasms, from cancer register (ICD-O-3)
finngen_R9_C3_BREAST_ERNEG_EXALLC	ukb-ppp-OGFR-OID21360	Malignant neoplasm of breast, HER-negative (controls excluding all cancers) || id:finngen_R9_C3_BREAST_ERNEG_EXALLC	exposure	Wald ratio	1	-0.073863635	0.251215557	0.768738858	-0.566246127	0.418518857	0.928798341	0.567652339	1.519708982	0.981732557	II Neoplasms, from cancer register (ICD-O-3)
finngen_R9_C3_BREAST_ERNEG_EXALLC	ukb-ppp-TEF-OID30103	Malignant neoplasm of breast, HER-negative (controls excluding all cancers) || id:finngen_R9_C3_BREAST_ERNEG_EXALLC	exposure	Wald ratio	1	-0.030126937	0.265106389	0.909522439	-0.549735458	0.489481585	0.970322356	0.577102458	1.631470221	0.996678548	II Neoplasms, from cancer register (ICD-O-3)
finngen_R9_C3_BREAST_ERPLUS_EXALLC	ukb-ppp-LATS1-OID30523	Malignant neoplasm of breast, HER-positive (controls excluding all cancers) || id:finngen_R9_C3_BREAST_ERPLUS_EXALLC	exposure	Wald ratio	1	-0.239107615	0.24338217	0.325884674	-0.716136668	0.237921438	0.787330149	0.488636379	1.268609524	0.905034503	II Neoplasms, from cancer register (ICD-O-3)
finngen_R9_C3_BREAST_ERPLUS_EXALLC	ukb-ppp-LMNB2-OID31109	Malignant neoplasm of breast, HER-positive (controls excluding all cancers) || id:finngen_R9_C3_BREAST_ERPLUS_EXALLC	exposure	Wald ratio	1	0.481131969	0.382333815	0.208244205	-0.268242309	1.230506247	1.617904784	0.76472246	3.42296196	0.855743679	II Neoplasms, from cancer register (ICD-O-3)
finngen_R9_C3_BREAST_ERPLUS_EXALLC	ukb-ppp-OGFR-OID21360	Malignant neoplasm of breast, HER-positive (controls excluding all cancers) || id:finngen_R9_C3_BREAST_ERPLUS_EXALLC	exposure	Wald ratio	1	0.137181152	0.200877188	0.494663364	-0.256538136	0.53090044	1.147035917	0.773725487	1.700462784	0.937803863	II Neoplasms, from cancer register (ICD-O-3)
finngen_R9_C3_BREAST_ERPLUS_EXALLC	ukb-ppp-TEF-OID30103	Malignant neoplasm of breast, HER-positive (controls excluding all cancers) || id:finngen_R9_C3_BREAST_ERPLUS_EXALLC	exposure	Wald ratio	1	0.067012751	0.211783664	0.751683152	-0.348083231	0.482108732	1.069309112	0.70604011	1.619485865	0.980712162	II Neoplasms, from cancer register (ICD-O-3)
finngen_R9_C3_BREAST_EXALLC	ukb-ppp-LATS1-OID30523	Malignant neoplasm of breast (controls excluding all cancers) || id:finngen_R9_C3_BREAST_EXALLC	exposure	Wald ratio	1	-0.400637859	0.197082481	0.042068327	-0.786919522	-0.014356196	0.669892612	0.45524501	0.985746362	0.708010831	II Neoplasms, from cancer register (ICD-O-3)
finngen_R9_C3_BREAST_EXALLC	ukb-ppp-LMNB2-OID31109	Malignant neoplasm of breast (controls excluding all cancers) || id:finngen_R9_C3_BREAST_EXALLC	exposure	Wald ratio	1	0.271834636	0.309290244	0.379456479	-0.334374242	0.878043515	1.312369965	0.715785855	2.406187428	0.919230921	II Neoplasms, from cancer register (ICD-O-3)
finngen_R9_C3_BREAST_EXALLC	ukb-ppp-OGFR-OID21360	Malignant neoplasm of breast (controls excluding all cancers) || id:finngen_R9_C3_BREAST_EXALLC	exposure	Wald ratio	1	0.050359671	0.162404188	0.756493659	-0.267952539	0.36867188	1.051649276	0.764944086	1.445813126	0.980712162	II Neoplasms, from cancer register (ICD-O-3)
finngen_R9_C3_BREAST_EXALLC	ukb-ppp-TEF-OID30103	Malignant neoplasm of breast (controls excluding all cancers) || id:finngen_R9_C3_BREAST_EXALLC	exposure	Wald ratio	1	0.034865314	0.171499172	0.838902687	-0.301273063	0.371003691	1.035480235	0.739875713	1.449188422	0.99387896	II Neoplasms, from cancer register (ICD-O-3)
finngen_R9_C3_BRONCHUS_LUNG_EXALLC	ukb-ppp-LATS1-OID30523	Malignant neoplasm of bronchus and lung (controls excluding all cancers) || id:finngen_R9_C3_BRONCHUS_LUNG_EXALLC	exposure	Wald ratio	1	-0.181162277	0.307245409	0.555436188	-0.783363278	0.421038725	0.83429996	0.456866854	1.523543276	0.948870874	II Neoplasms, from cancer register (ICD-O-3)
finngen_R9_C3_BRONCHUS_LUNG_EXALLC	ukb-ppp-LMNB2-OID31109	Malignant neoplasm of bronchus and lung (controls excluding all cancers) || id:finngen_R9_C3_BRONCHUS_LUNG_EXALLC	exposure	Wald ratio	1	-0.298363808	0.486745173	0.53989126	-1.252384348	0.655656732	0.742031333	0.285822483	1.926407235	0.94449829	II Neoplasms, from cancer register (ICD-O-3)
finngen_R9_C3_BRONCHUS_LUNG_EXALLC	ukb-ppp-OGFR-OID21360	Malignant neoplasm of bronchus and lung (controls excluding all cancers) || id:finngen_R9_C3_BRONCHUS_LUNG_EXALLC	exposure	Wald ratio	1	-0.163939566	0.25260374	0.516339044	-0.659042896	0.331163764	0.848793316	0.517346252	1.392587829	0.9390994	II Neoplasms, from cancer register (ICD-O-3)
finngen_R9_C3_BRONCHUS_LUNG_EXALLC	ukb-ppp-TEF-OID30103	Malignant neoplasm of bronchus and lung (controls excluding all cancers) || id:finngen_R9_C3_BRONCHUS_LUNG_EXALLC	exposure	Wald ratio	1	-0.670393906	0.26693804	0.012024606	-1.193592464	-0.147195347	0.511507053	0.303130321	0.863125352	0.585630734	II Neoplasms, from cancer register (ICD-O-3)
finngen_R9_C3_CANCER_EXALLC	ukb-ppp-LATS1-OID30523	Malignant neoplasm (controls excluding all cancers) || id:finngen_R9_C3_CANCER_EXALLC	exposure	Wald ratio	1	-0.326036444	0.099491846	0.001049102	-0.521040462	-0.131032426	0.721778882	0.593902294	0.87718933	0.261728478	II Neoplasms, from cancer register (ICD-O-3)
finngen_R9_C3_CANCER_EXALLC	ukb-ppp-LMNB2-OID31109	Malignant neoplasm (controls excluding all cancers) || id:finngen_R9_C3_CANCER_EXALLC	exposure	Wald ratio	1	0.067432832	0.15550241	0.6645463	-0.237351891	0.372217555	1.069758404	0.788713698	1.450948608	0.964906718	II Neoplasms, from cancer register (ICD-O-3)
finngen_R9_C3_CANCER_EXALLC	ukb-ppp-OGFR-OID21360	Malignant neoplasm (controls excluding all cancers) || id:finngen_R9_C3_CANCER_EXALLC	exposure	Wald ratio	1	0.057192281	0.081989648	0.485455593	-0.10350743	0.217891992	1.05885939	0.901669324	1.243452758	0.936395038	II Neoplasms, from cancer register (ICD-O-3)
finngen_R9_C3_CANCER_EXALLC	ukb-ppp-TEF-OID30103	Malignant neoplasm (controls excluding all cancers) || id:finngen_R9_C3_CANCER_EXALLC	exposure	Wald ratio	1	-0.009152337	0.086607396	0.915839293	-0.178902832	0.160598158	0.990889418	0.836187146	1.174213026	0.996678548	II Neoplasms, from cancer register (ICD-O-3)
finngen_R9_C3_CERVIX_ADENO_EXALLC	ukb-ppp-LATS1-OID30523	Adenocarcinomas of cervix (controls excluding all cancers) || id:finngen_R9_C3_CERVIX_ADENO_EXALLC	exposure	Wald ratio	1	-0.445774993	2.144141387	0.835304136	-4.648292111	3.756742125	0.640327834	0.009577946	42.80873303	0.993729318	II Neoplasms, from cancer register (ICD-O-3)
finngen_R9_C3_CERVIX_ADENO_EXALLC	ukb-ppp-LMNB2-OID31109	Adenocarcinomas of cervix (controls excluding all cancers) || id:finngen_R9_C3_CERVIX_ADENO_EXALLC	exposure	Wald ratio	1	-0.313351188	3.290659007	0.924136551	-6.763042842	6.136340466	0.730993152	0.001155707	462.3584546	0.996678548	II Neoplasms, from cancer register (ICD-O-3)
finngen_R9_C3_CERVIX_ADENO_EXALLC	ukb-ppp-OGFR-OID21360	Adenocarcinomas of cervix (controls excluding all cancers) || id:finngen_R9_C3_CERVIX_ADENO_EXALLC	exposure	Wald ratio	1	-1.40253104	1.757845924	0.424946425	-4.84790905	2.042846971	0.245973606	0.007844763	7.712535336	0.925374886	II Neoplasms, from cancer register (ICD-O-3)
finngen_R9_C3_CERVIX_ADENO_EXALLC	ukb-ppp-TEF-OID30103	Adenocarcinomas of cervix (controls excluding all cancers) || id:finngen_R9_C3_CERVIX_ADENO_EXALLC	exposure	Wald ratio	1	1.377468201	1.86436544	0.460004016	-2.276688062	5.031624463	3.964850703	0.102623527	153.1816486	0.931198615	II Neoplasms, from cancer register (ICD-O-3)
finngen_R9_C3_CERVIX_SQUAM_EXALLC	ukb-ppp-LATS1-OID30523	Squamous cell neoplasms and carcinoma of cervix (controls excluding all cancers) || id:finngen_R9_C3_CERVIX_SQUAM_EXALLC	exposure	Wald ratio	1	1.854043667	1.774659079	0.296146711	-1.624288128	5.332375462	6.38558858	0.197051901	206.9289426	0.893584113	II Neoplasms, from cancer register (ICD-O-3)
finngen_R9_C3_CERVIX_SQUAM_EXALLC	ukb-ppp-LMNB2-OID31109	Squamous cell neoplasms and carcinoma of cervix (controls excluding all cancers) || id:finngen_R9_C3_CERVIX_SQUAM_EXALLC	exposure	Wald ratio	1	4.302494609	2.791295424	0.123220175	-1.168444421	9.77343364	73.88387539	0.310850117	17560.96183	0.806947521	II Neoplasms, from cancer register (ICD-O-3)
finngen_R9_C3_CERVIX_SQUAM_EXALLC	ukb-ppp-OGFR-OID21360	Squamous cell neoplasms and carcinoma of cervix (controls excluding all cancers) || id:finngen_R9_C3_CERVIX_SQUAM_EXALLC	exposure	Wald ratio	1	1.662444278	1.460954375	0.255155297	-1.201026298	4.525914854	5.272181787	0.300885256	92.38040178	0.877294337	II Neoplasms, from cancer register (ICD-O-3)
finngen_R9_C3_CERVIX_SQUAM_EXALLC	ukb-ppp-TEF-OID30103	Squamous cell neoplasms and carcinoma of cervix (controls excluding all cancers) || id:finngen_R9_C3_CERVIX_SQUAM_EXALLC	exposure	Wald ratio	1	0.099628934	1.537533463	0.948334917	-2.913936654	3.113194521	1.104760902	0.054261699	22.49278342	0.997232146	II Neoplasms, from cancer register (ICD-O-3)
finngen_R9_C3_CERVIX_UTERI_EXALLC	ukb-ppp-LATS1-OID30523	Malignant neoplasm of cervix uteri (controls excluding all cancers) || id:finngen_R9_C3_CERVIX_UTERI_EXALLC	exposure	Wald ratio	1	0.614847933	1.187531595	0.604630681	-1.712713994	2.942409859	1.849375348	0.180375589	18.96148581	0.956277814	II Neoplasms, from cancer register (ICD-O-3)
finngen_R9_C3_CERVIX_UTERI_EXALLC	ukb-ppp-LMNB2-OID31109	Malignant neoplasm of cervix uteri (controls excluding all cancers) || id:finngen_R9_C3_CERVIX_UTERI_EXALLC	exposure	Wald ratio	1	1.173831618	1.853662195	0.526570387	-2.459346284	4.80700952	3.234361766	0.085490819	122.3651393	0.942101333	II Neoplasms, from cancer register (ICD-O-3)
finngen_R9_C3_CERVIX_UTERI_EXALLC	ukb-ppp-OGFR-OID21360	Malignant neoplasm of cervix uteri (controls excluding all cancers) || id:finngen_R9_C3_CERVIX_UTERI_EXALLC	exposure	Wald ratio	1	-0.256205834	0.972511593	0.792205615	-2.162328556	1.649916889	0.77398264	0.115056892	5.206547086	0.986993153	II Neoplasms, from cancer register (ICD-O-3)
finngen_R9_C3_CERVIX_UTERI_EXALLC	ukb-ppp-TEF-OID30103	Malignant neoplasm of cervix uteri (controls excluding all cancers) || id:finngen_R9_C3_CERVIX_UTERI_EXALLC	exposure	Wald ratio	1	-0.042777172	1.02862207	0.966828041	-2.058876429	1.973322085	0.958124863	0.127597254	7.1945377	0.998751693	II Neoplasms, from cancer register (ICD-O-3)
finngen_R9_C3_CLL_EXALLC	ukb-ppp-LATS1-OID30523	Chronic lymphocytic leukaemia (controls excluding all cancers) || id:finngen_R9_C3_CLL_EXALLC	exposure	Wald ratio	1	-0.02658201	0.911766388	0.976741442	-1.813644131	1.760480111	0.973768181	0.163058845	5.815228677	0.999739734	II Neoplasms, from cancer register (ICD-O-3)
finngen_R9_C3_CLL_EXALLC	ukb-ppp-LMNB2-OID31109	Chronic lymphocytic leukaemia (controls excluding all cancers) || id:finngen_R9_C3_CLL_EXALLC	exposure	Wald ratio	1	-1.501686324	1.450495624	0.300532626	-4.344657748	1.341285099	0.222754207	0.012975949	3.82395451	0.896852627	II Neoplasms, from cancer register (ICD-O-3)
finngen_R9_C3_CLL_EXALLC	ukb-ppp-OGFR-OID21360	Chronic lymphocytic leukaemia (controls excluding all cancers) || id:finngen_R9_C3_CLL_EXALLC	exposure	Wald ratio	1	-1.322638743	0.7528365	0.078939317	-2.798198283	0.152920796	0.26643133	0.060919724	1.165232684	0.755376919	II Neoplasms, from cancer register (ICD-O-3)
finngen_R9_C3_CLL_EXALLC	ukb-ppp-TEF-OID30103	Chronic lymphocytic leukaemia (controls excluding all cancers) || id:finngen_R9_C3_CLL_EXALLC	exposure	Wald ratio	1	-0.178047888	0.791678359	0.822057634	-1.729737471	1.373641695	0.836902345	0.177330958	3.949708169	0.992463528	II Neoplasms, from cancer register (ICD-O-3)
finngen_R9_C3_CML_EXALLC	ukb-ppp-LATS1-OID30523	Chronic myeloid leukaemia (controls excluding all cancers) || id:finngen_R9_C3_CML_EXALLC	exposure	Wald ratio	1	-1.681299094	2.206319539	0.446037388	-6.00568539	2.643087202	0.186132016	0.002464699	14.05653205	0.928375889	II Neoplasms, from cancer register (ICD-O-3)
finngen_R9_C3_CML_EXALLC	ukb-ppp-LMNB2-OID31109	Chronic myeloid leukaemia (controls excluding all cancers) || id:finngen_R9_C3_CML_EXALLC	exposure	Wald ratio	1	-3.008540002	3.400868485	0.376351507	-9.674242233	3.657162229	0.049363697	6.29E-05	38.75121961	0.918915369	II Neoplasms, from cancer register (ICD-O-3)
finngen_R9_C3_CML_EXALLC	ukb-ppp-OGFR-OID21360	Chronic myeloid leukaemia (controls excluding all cancers) || id:finngen_R9_C3_CML_EXALLC	exposure	Wald ratio	1	2.498860135	1.808466717	0.167046566	-1.04573463	6.043454899	12.16861547	0.351433551	421.3462318	0.832659948	II Neoplasms, from cancer register (ICD-O-3)
finngen_R9_C3_CML_EXALLC	ukb-ppp-TEF-OID30103	Chronic myeloid leukaemia (controls excluding all cancers) || id:finngen_R9_C3_CML_EXALLC	exposure	Wald ratio	1	1.439687518	1.908220883	0.450569535	-2.300425412	5.179800448	4.219377132	0.100216201	177.6473576	0.929995316	II Neoplasms, from cancer register (ICD-O-3)
finngen_R9_C3_COLON_ADENO_EXALLC	ukb-ppp-LATS1-OID30523	Colon adenocarcinoma (controls excluding all cancers) || id:finngen_R9_C3_COLON_ADENO_EXALLC	exposure	Wald ratio	1	-0.495942651	0.41590258	0.233085204	-1.311111709	0.319226406	0.608996565	0.269520262	1.376062839	0.868885709	II Neoplasms, from cancer register (ICD-O-3)
finngen_R9_C3_COLON_ADENO_EXALLC	ukb-ppp-LMNB2-OID31109	Colon adenocarcinoma (controls excluding all cancers) || id:finngen_R9_C3_COLON_ADENO_EXALLC	exposure	Wald ratio	1	-0.561468391	0.658416365	0.393794726	-1.851964468	0.729027685	0.570370921	0.156928582	2.073063956	0.920443854	II Neoplasms, from cancer register (ICD-O-3)
finngen_R9_C3_COLON_ADENO_EXALLC	ukb-ppp-OGFR-OID21360	Colon adenocarcinoma (controls excluding all cancers) || id:finngen_R9_C3_COLON_ADENO_EXALLC	exposure	Wald ratio	1	0.045282752	0.342158265	0.894711839	-0.625347447	0.715912951	1.046323669	0.535075486	2.046053777	0.996678548	II Neoplasms, from cancer register (ICD-O-3)
finngen_R9_C3_COLON_ADENO_EXALLC	ukb-ppp-TEF-OID30103	Colon adenocarcinoma (controls excluding all cancers) || id:finngen_R9_C3_COLON_ADENO_EXALLC	exposure	Wald ratio	1	-0.211428463	0.360876777	0.557959926	-0.918746947	0.49589002	0.809427183	0.39901872	1.641958966	0.949620423	II Neoplasms, from cancer register (ICD-O-3)
finngen_R9_C3_COLON_EXALLC	ukb-ppp-LATS1-OID30523	Malignant neoplasm of colon (controls excluding all cancers) || id:finngen_R9_C3_COLON_EXALLC	exposure	Wald ratio	1	-0.104300372	0.368781992	0.77731181	-0.827113075	0.618512331	0.900954635	0.437309947	1.856164629	0.984476352	II Neoplasms, from cancer register (ICD-O-3)
finngen_R9_C3_COLON_EXALLC	ukb-ppp-LMNB2-OID31109	Malignant neoplasm of colon (controls excluding all cancers) || id:finngen_R9_C3_COLON_EXALLC	exposure	Wald ratio	1	-0.051683499	0.584555058	0.929546753	-1.197411413	1.094044415	0.949629378	0.301974889	2.986327628	0.996678548	II Neoplasms, from cancer register (ICD-O-3)
finngen_R9_C3_COLON_EXALLC	ukb-ppp-OGFR-OID21360	Malignant neoplasm of colon (controls excluding all cancers) || id:finngen_R9_C3_COLON_EXALLC	exposure	Wald ratio	1	-0.034091608	0.303479432	0.910557148	-0.628911294	0.560728078	0.966482963	0.533171953	1.75194759	0.996678548	II Neoplasms, from cancer register (ICD-O-3)
finngen_R9_C3_COLON_EXALLC	ukb-ppp-TEF-OID30103	Malignant neoplasm of colon (controls excluding all cancers) || id:finngen_R9_C3_COLON_EXALLC	exposure	Wald ratio	1	-0.127196176	0.320233533	0.691221325	-0.7548539	0.500461548	0.880560911	0.470079288	1.64948241	0.968397717	II Neoplasms, from cancer register (ICD-O-3)
finngen_R9_C3_COLORECTAL_ADENO_EXALLC	ukb-ppp-LATS1-OID30523	Colorectal adenocarcinoma (controls excluding all cancers) || id:finngen_R9_C3_COLORECTAL_ADENO_EXALLC	exposure	Wald ratio	1	-0.782323905	0.317994407	0.013886683	-1.405592942	-0.159054867	0.457341956	0.245221611	0.852949559	0.585630734	II Neoplasms, from cancer register (ICD-O-3)
finngen_R9_C3_COLORECTAL_ADENO_EXALLC	ukb-ppp-LMNB2-OID31109	Colorectal adenocarcinoma (controls excluding all cancers) || id:finngen_R9_C3_COLORECTAL_ADENO_EXALLC	exposure	Wald ratio	1	0.622781146	0.501741799	0.214517724	-0.36063278	1.606195071	1.864105187	0.69723499	4.983812055	0.855743679	II Neoplasms, from cancer register (ICD-O-3)
finngen_R9_C3_COLORECTAL_ADENO_EXALLC	ukb-ppp-OGFR-OID21360	Colorectal adenocarcinoma (controls excluding all cancers) || id:finngen_R9_C3_COLORECTAL_ADENO_EXALLC	exposure	Wald ratio	1	0.156277038	0.261646073	0.550317721	-0.356549266	0.669103342	1.169150057	0.70008798	1.952485823	0.948387693	II Neoplasms, from cancer register (ICD-O-3)
finngen_R9_C3_COLORECTAL_ADENO_EXALLC	ukb-ppp-TEF-OID30103	Colorectal adenocarcinoma (controls excluding all cancers) || id:finngen_R9_C3_COLORECTAL_ADENO_EXALLC	exposure	Wald ratio	1	-0.174654538	0.276037097	0.526915689	-0.715687248	0.366378173	0.839747072	0.488856031	1.442500654	0.942101333	II Neoplasms, from cancer register (ICD-O-3)
finngen_R9_C3_COLORECTAL_EXALLC	ukb-ppp-LATS1-OID30523	Colorectal cancer (controls excluding all cancers) || id:finngen_R9_C3_COLORECTAL_EXALLC	exposure	Wald ratio	1	-0.569755632	0.28976534	0.049267934	-1.137695698	-0.001815565	0.565663652	0.320556831	0.998186082	0.708010831	II Neoplasms, from cancer register (ICD-O-3)
finngen_R9_C3_COLORECTAL_EXALLC	ukb-ppp-LMNB2-OID31109	Colorectal cancer (controls excluding all cancers) || id:finngen_R9_C3_COLORECTAL_EXALLC	exposure	Wald ratio	1	0.591759561	0.457012859	0.195374652	-0.303985642	1.487504764	1.807165437	0.73787146	4.426037721	0.850567448	II Neoplasms, from cancer register (ICD-O-3)
finngen_R9_C3_COLORECTAL_EXALLC	ukb-ppp-OGFR-OID21360	Colorectal cancer (controls excluding all cancers) || id:finngen_R9_C3_COLORECTAL_EXALLC	exposure	Wald ratio	1	-0.010755016	0.238238444	0.963992599	-0.477702366	0.456192335	0.989302613	0.620206764	1.578053831	0.998468716	II Neoplasms, from cancer register (ICD-O-3)
finngen_R9_C3_COLORECTAL_EXALLC	ukb-ppp-TEF-OID30103	Colorectal cancer (controls excluding all cancers) || id:finngen_R9_C3_COLORECTAL_EXALLC	exposure	Wald ratio	1	-0.033522655	0.251476155	0.893953348	-0.526415919	0.459370608	0.967033003	0.590718363	1.583077295	0.996678548	II Neoplasms, from cancer register (ICD-O-3)
finngen_R9_C3_COLORECTAL_NEUROENDO_EXALLC	ukb-ppp-LATS1-OID30523	Colorectal neuroendocrine tumor and carcinoma (controls excluding all cancers) || id:finngen_R9_C3_COLORECTAL_NEUROENDO_EXALLC	exposure	Wald ratio	1	1.241115806	1.243711458	0.318321558	-1.196558651	3.678790262	3.45947141	0.302232512	39.59846134	0.904122682	II Neoplasms, from cancer register (ICD-O-3)
finngen_R9_C3_COLORECTAL_NEUROENDO_EXALLC	ukb-ppp-LMNB2-OID31109	Colorectal neuroendocrine tumor and carcinoma (controls excluding all cancers) || id:finngen_R9_C3_COLORECTAL_NEUROENDO_EXALLC	exposure	Wald ratio	1	1.035011645	1.952900036	0.596120939	-2.792672426	4.862695715	2.815139016	0.061257289	129.3724838	0.953916332	II Neoplasms, from cancer register (ICD-O-3)
finngen_R9_C3_COLORECTAL_NEUROENDO_EXALLC	ukb-ppp-OGFR-OID21360	Colorectal neuroendocrine tumor and carcinoma (controls excluding all cancers) || id:finngen_R9_C3_COLORECTAL_NEUROENDO_EXALLC	exposure	Wald ratio	1	-1.640580404	1.024491847	0.109297177	-3.648584425	0.367423617	0.193867488	0.026027947	1.444009497	0.790387003	II Neoplasms, from cancer register (ICD-O-3)
finngen_R9_C3_COLORECTAL_NEUROENDO_EXALLC	ukb-ppp-TEF-OID30103	Colorectal neuroendocrine tumor and carcinoma (controls excluding all cancers) || id:finngen_R9_C3_COLORECTAL_NEUROENDO_EXALLC	exposure	Wald ratio	1	0.105432084	1.082593628	0.92241794	-2.016451427	2.227315595	1.111190634	0.133127039	9.274934946	0.996678548	II Neoplasms, from cancer register (ICD-O-3)
finngen_R9_C3_CORPUS_UTERI_EXALLC	ukb-ppp-LATS1-OID30523	Malignant neoplasm of corpus uteri (controls excluding all cancers) || id:finngen_R9_C3_CORPUS_UTERI_EXALLC	exposure	Wald ratio	1	-0.087155465	0.524222734	0.867955055	-1.114632025	0.940321094	0.916534595	0.328035966	2.560803545	0.994705439	II Neoplasms, from cancer register (ICD-O-3)
finngen_R9_C3_CORPUS_UTERI_EXALLC	ukb-ppp-LMNB2-OID31109	Malignant neoplasm of corpus uteri (controls excluding all cancers) || id:finngen_R9_C3_CORPUS_UTERI_EXALLC	exposure	Wald ratio	1	0.366602665	0.813430804	0.652215174	-1.227721711	1.960927042	1.442824521	0.292959264	7.105911489	0.963920321	II Neoplasms, from cancer register (ICD-O-3)
finngen_R9_C3_CORPUS_UTERI_EXALLC	ukb-ppp-OGFR-OID21360	Malignant neoplasm of corpus uteri (controls excluding all cancers) || id:finngen_R9_C3_CORPUS_UTERI_EXALLC	exposure	Wald ratio	1	0.265313987	0.431162304	0.538326264	-0.579764129	1.110392102	1.3038403	0.560030446	3.035548405	0.943672876	II Neoplasms, from cancer register (ICD-O-3)
finngen_R9_C3_CORPUS_UTERI_EXALLC	ukb-ppp-TEF-OID30103	Malignant neoplasm of corpus uteri (controls excluding all cancers) || id:finngen_R9_C3_CORPUS_UTERI_EXALLC	exposure	Wald ratio	1	0.605252471	0.452337398	0.180878398	-0.281328829	1.491833771	1.831714605	0.754780101	4.4452396	0.840873916	II Neoplasms, from cancer register (ICD-O-3)
finngen_R9_C3_DLBCL_EXALLC	ukb-ppp-LATS1-OID30523	Diffuse large B-cell lymphoma (controls excluding all cancers) || id:finngen_R9_C3_DLBCL_EXALLC	exposure	Wald ratio	1	1.256244483	0.717390867	0.079923565	-0.149841617	2.662330583	3.512206537	0.860844308	14.32964664	0.755376919	II Neoplasms, from cancer register (ICD-O-3)
finngen_R9_C3_DLBCL_EXALLC	ukb-ppp-LMNB2-OID31109	Diffuse large B-cell lymphoma (controls excluding all cancers) || id:finngen_R9_C3_DLBCL_EXALLC	exposure	Wald ratio	1	0.433639574	1.120329478	0.698708587	-1.762206203	2.62948535	1.542862679	0.171665716	13.8666316	0.969481706	II Neoplasms, from cancer register (ICD-O-3)
finngen_R9_C3_DLBCL_EXALLC	ukb-ppp-OGFR-OID21360	Diffuse large B-cell lymphoma (controls excluding all cancers) || id:finngen_R9_C3_DLBCL_EXALLC	exposure	Wald ratio	1	0.636884966	0.589665221	0.280107044	-0.518858866	1.792628799	1.890582469	0.595199363	6.005218245	0.882661384	II Neoplasms, from cancer register (ICD-O-3)
finngen_R9_C3_DLBCL_EXALLC	ukb-ppp-TEF-OID30103	Diffuse large B-cell lymphoma (controls excluding all cancers) || id:finngen_R9_C3_DLBCL_EXALLC	exposure	Wald ratio	1	-1.158986636	0.622619416	0.062677998	-2.379320691	0.061347418	0.313804017	0.092613469	1.063268249	0.724534657	II Neoplasms, from cancer register (ICD-O-3)
finngen_R9_C3_EYE_ADNEXA_EXALLC	ukb-ppp-LATS1-OID30523	Malignant neoplasm of eye and adnexa (controls excluding all cancers) || id:finngen_R9_C3_EYE_ADNEXA_EXALLC	exposure	Wald ratio	1	-1.031064341	1.582311846	0.514647037	-4.132395559	2.070266878	0.356627186	0.016044397	7.926938357	0.938730408	II Neoplasms, from cancer register (ICD-O-3)
finngen_R9_C3_EYE_ADNEXA_EXALLC	ukb-ppp-LMNB2-OID31109	Malignant neoplasm of eye and adnexa (controls excluding all cancers) || id:finngen_R9_C3_EYE_ADNEXA_EXALLC	exposure	Wald ratio	1	2.008241055	2.475511573	0.417226224	-2.843761628	6.860243739	7.450201325	0.058206303	953.5994684	0.922786199	II Neoplasms, from cancer register (ICD-O-3)
finngen_R9_C3_EYE_ADNEXA_EXALLC	ukb-ppp-OGFR-OID21360	Malignant neoplasm of eye and adnexa (controls excluding all cancers) || id:finngen_R9_C3_EYE_ADNEXA_EXALLC	exposure	Wald ratio	1	-1.231198205	1.302988781	0.344708323	-3.785056215	1.322659806	0.291942561	0.022707586	3.753391403	0.907603469	II Neoplasms, from cancer register (ICD-O-3)
finngen_R9_C3_EYE_ADNEXA_EXALLC	ukb-ppp-TEF-OID30103	Malignant neoplasm of eye and adnexa (controls excluding all cancers) || id:finngen_R9_C3_EYE_ADNEXA_EXALLC	exposure	Wald ratio	1	0.899175106	1.376319718	0.513550981	-1.798411543	3.596761754	2.457575035	0.165561667	36.47991204	0.938360683	II Neoplasms, from cancer register (ICD-O-3)
finngen_R9_C3_FIBROSARCOMA_EXALLC	ukb-ppp-LATS1-OID30523	Fibrosarcoma (controls excluding all cancers) || id:finngen_R9_C3_FIBROSARCOMA_EXALLC	exposure	Wald ratio	1	-3.809161615	1.695769196	0.024686487	-7.132869239	-0.485453992	0.022166755	0.000798425	0.615417739	0.652551894	II Neoplasms, from cancer register (ICD-O-3)
finngen_R9_C3_FIBROSARCOMA_EXALLC	ukb-ppp-LMNB2-OID31109	Fibrosarcoma (controls excluding all cancers) || id:finngen_R9_C3_FIBROSARCOMA_EXALLC	exposure	Wald ratio	1	1.400989707	2.650390017	0.59708465	-3.793774726	6.595754141	4.059215415	0.02251047	731.9806951	0.953916332	II Neoplasms, from cancer register (ICD-O-3)
finngen_R9_C3_FIBROSARCOMA_EXALLC	ukb-ppp-OGFR-OID21360	Fibrosarcoma (controls excluding all cancers) || id:finngen_R9_C3_FIBROSARCOMA_EXALLC	exposure	Wald ratio	1	-1.925229619	1.396882573	0.168131371	-4.663119461	0.812660224	0.145842265	0.009436978	2.253895887	0.832659948	II Neoplasms, from cancer register (ICD-O-3)
finngen_R9_C3_FIBROSARCOMA_EXALLC	ukb-ppp-TEF-OID30103	Fibrosarcoma (controls excluding all cancers) || id:finngen_R9_C3_FIBROSARCOMA_EXALLC	exposure	Wald ratio	1	0.212614833	1.481352557	0.885873592	-2.690836178	3.116065845	1.236908144	0.067824203	22.5574603	0.996302927	II Neoplasms, from cancer register (ICD-O-3)
finngen_R9_C3_GASTRINT_STROM_EXALLC	ukb-ppp-LATS1-OID30523	Gastrointestinal stromal tumor and sarcoma (controls excluding all cancers) || id:finngen_R9_C3_GASTRINT_STROM_EXALLC	exposure	Wald ratio	1	0.476389462	1.457510308	0.743780189	-2.380330741	3.333109665	1.610250025	0.092519972	28.02535581	0.979203892	II Neoplasms, from cancer register (ICD-O-3)
finngen_R9_C3_GASTRINT_STROM_EXALLC	ukb-ppp-LMNB2-OID31109	Gastrointestinal stromal tumor and sarcoma (controls excluding all cancers) || id:finngen_R9_C3_GASTRINT_STROM_EXALLC	exposure	Wald ratio	1	1.428233885	2.250130725	0.525602086	-2.982022336	5.838490105	4.171325641	0.050690218	343.2606618	0.942101333	II Neoplasms, from cancer register (ICD-O-3)
finngen_R9_C3_GASTRINT_STROM_EXALLC	ukb-ppp-OGFR-OID21360	Gastrointestinal stromal tumor and sarcoma (controls excluding all cancers) || id:finngen_R9_C3_GASTRINT_STROM_EXALLC	exposure	Wald ratio	1	-0.52234914	1.199988033	0.663348103	-2.874325684	1.829627405	0.593125575	0.056454195	6.231564374	0.964906718	II Neoplasms, from cancer register (ICD-O-3)
finngen_R9_C3_GASTRINT_STROM_EXALLC	ukb-ppp-TEF-OID30103	Gastrointestinal stromal tumor and sarcoma (controls excluding all cancers) || id:finngen_R9_C3_GASTRINT_STROM_EXALLC	exposure	Wald ratio	1	1.634384846	1.263803986	0.195932722	-0.842670967	4.111440658	5.126303559	0.430558977	61.03458425	0.851293895	II Neoplasms, from cancer register (ICD-O-3)
finngen_R9_C3_GBM_ASTROCYTOMA_EXALLC	ukb-ppp-LATS1-OID30523	Brain glioblastoma and astrocytoma (controls excluding all cancers) || id:finngen_R9_C3_GBM_ASTROCYTOMA_EXALLC	exposure	Wald ratio	1	0.07313539	1.255907466	0.953562952	-2.388443243	2.534714022	1.07587619	0.09177244	12.61282335	0.997232146	II Neoplasms, from cancer register (ICD-O-3)
finngen_R9_C3_GBM_ASTROCYTOMA_EXALLC	ukb-ppp-LMNB2-OID31109	Brain glioblastoma and astrocytoma (controls excluding all cancers) || id:finngen_R9_C3_GBM_ASTROCYTOMA_EXALLC	exposure	Wald ratio	1	3.460318732	1.965946833	0.078386049	-0.39293706	7.313574524	31.82711923	0.675071235	1500.5313	0.755376919	II Neoplasms, from cancer register (ICD-O-3)
finngen_R9_C3_GBM_ASTROCYTOMA_EXALLC	ukb-ppp-OGFR-OID21360	Brain glioblastoma and astrocytoma (controls excluding all cancers) || id:finngen_R9_C3_GBM_ASTROCYTOMA_EXALLC	exposure	Wald ratio	1	0.098005325	1.034884069	0.924551733	-1.93036745	2.1263781	1.102968659	0.145094874	8.384444134	0.996678548	II Neoplasms, from cancer register (ICD-O-3)
finngen_R9_C3_GBM_ASTROCYTOMA_EXALLC	ukb-ppp-TEF-OID30103	Brain glioblastoma and astrocytoma (controls excluding all cancers) || id:finngen_R9_C3_GBM_ASTROCYTOMA_EXALLC	exposure	Wald ratio	1	-0.472091291	1.08801399	0.664359711	-2.604598712	1.660416129	0.623696572	0.0739328	5.261499854	0.964906718	II Neoplasms, from cancer register (ICD-O-3)
finngen_R9_C3_GBM_EXALLC	ukb-ppp-LATS1-OID30523	Brain glioblastoma (controls excluding all cancers) || id:finngen_R9_C3_GBM_EXALLC	exposure	Wald ratio	1	-1.040558027	1.458266278	0.475500342	-3.898759931	1.817643878	0.3532575	0.020267028	6.157333915	0.93468086	II Neoplasms, from cancer register (ICD-O-3)
finngen_R9_C3_GBM_EXALLC	ukb-ppp-LMNB2-OID31109	Brain glioblastoma (controls excluding all cancers) || id:finngen_R9_C3_GBM_EXALLC	exposure	Wald ratio	1	3.439731503	2.288418451	0.132812163	-1.045568661	7.925031667	31.17858569	0.351491883	2765.651933	0.806947521	II Neoplasms, from cancer register (ICD-O-3)
finngen_R9_C3_GBM_EXALLC	ukb-ppp-OGFR-OID21360	Brain glioblastoma (controls excluding all cancers) || id:finngen_R9_C3_GBM_EXALLC	exposure	Wald ratio	1	0.587456096	1.196296185	0.623382302	-1.757284428	2.932196619	1.799405074	0.172512699	18.76881319	0.96087684	II Neoplasms, from cancer register (ICD-O-3)
finngen_R9_C3_GBM_EXALLC	ukb-ppp-TEF-OID30103	Brain glioblastoma (controls excluding all cancers) || id:finngen_R9_C3_GBM_EXALLC	exposure	Wald ratio	1	0.283107959	1.265082708	0.822923726	-2.19645415	2.762670067	1.327248442	0.111196747	15.84208596	0.992463528	II Neoplasms, from cancer register (ICD-O-3)
finngen_R9_C3_HEAD_AND_NECK_EXALLC	ukb-ppp-LATS1-OID30523	Malignant neoplasm of head and neck (controls excluding all cancers) || id:finngen_R9_C3_HEAD_AND_NECK_EXALLC	exposure	Wald ratio	1	0.516972224	0.496629054	0.29789295	-0.456420721	1.490365169	1.676942549	0.633547234	4.438716105	0.896287094	II Neoplasms, from cancer register (ICD-O-3)
finngen_R9_C3_HEAD_AND_NECK_EXALLC	ukb-ppp-LMNB2-OID31109	Malignant neoplasm of head and neck (controls excluding all cancers) || id:finngen_R9_C3_HEAD_AND_NECK_EXALLC	exposure	Wald ratio	1	0.163207211	0.778769471	0.834002802	-1.363180953	1.689595375	1.17728061	0.255845648	5.417288289	0.993729318	II Neoplasms, from cancer register (ICD-O-3)
finngen_R9_C3_HEAD_AND_NECK_EXALLC	ukb-ppp-OGFR-OID21360	Malignant neoplasm of head and neck (controls excluding all cancers) || id:finngen_R9_C3_HEAD_AND_NECK_EXALLC	exposure	Wald ratio	1	0.41467644	0.408333882	0.309851932	-0.385657969	1.215010848	1.51388083	0.680003068	3.370330626	0.902039405	II Neoplasms, from cancer register (ICD-O-3)
finngen_R9_C3_HEAD_AND_NECK_EXALLC	ukb-ppp-TEF-OID30103	Malignant neoplasm of head and neck (controls excluding all cancers) || id:finngen_R9_C3_HEAD_AND_NECK_EXALLC	exposure	Wald ratio	1	-0.810084857	0.431322542	0.060361782	-1.65547704	0.035307326	0.444820318	0.191000919	1.03593803	0.717962908	II Neoplasms, from cancer register (ICD-O-3)
finngen_R9_C3_HEPATOCELLU_CARC_EXALLC	ukb-ppp-LATS1-OID30523	Hepatocellular carcinoma (controls excluding all cancers) || id:finngen_R9_C3_HEPATOCELLU_CARC_EXALLC	exposure	Wald ratio	1	1.228500845	1.073284265	0.252367295	-0.875136314	3.332138004	3.416104425	0.416805199	27.99813789	0.875275921	II Neoplasms, from cancer register (ICD-O-3)
finngen_R9_C3_HEPATOCELLU_CARC_EXALLC	ukb-ppp-LMNB2-OID31109	Hepatocellular carcinoma (controls excluding all cancers) || id:finngen_R9_C3_HEPATOCELLU_CARC_EXALLC	exposure	Wald ratio	1	0.735087357	1.667873752	0.659406149	-2.533945197	4.004119911	2.085664182	0.079345369	54.82355357	0.964906718	II Neoplasms, from cancer register (ICD-O-3)
finngen_R9_C3_HEPATOCELLU_CARC_EXALLC	ukb-ppp-OGFR-OID21360	Hepatocellular carcinoma (controls excluding all cancers) || id:finngen_R9_C3_HEPATOCELLU_CARC_EXALLC	exposure	Wald ratio	1	0.306996559	0.881901571	0.727759445	-1.421530519	2.035523638	1.359336291	0.241344352	7.656260185	0.975011849	II Neoplasms, from cancer register (ICD-O-3)
finngen_R9_C3_HEPATOCELLU_CARC_EXALLC	ukb-ppp-TEF-OID30103	Hepatocellular carcinoma (controls excluding all cancers) || id:finngen_R9_C3_HEPATOCELLU_CARC_EXALLC	exposure	Wald ratio	1	0.170248865	0.925924084	0.854116114	-1.644562339	1.98506007	1.185599869	0.193097055	7.279484654	0.994116161	II Neoplasms, from cancer register (ICD-O-3)
finngen_R9_C3_HYPOPHARYNX_EXALLC	ukb-ppp-LATS1-OID30523	Malignant neoplasm of hypopharynx (controls excluding all cancers) || id:finngen_R9_C3_HYPOPHARYNX_EXALLC	exposure	Wald ratio	1	3.243204386	2.412101087	0.178768741	-1.484513744	7.970922515	25.61567287	0.226612506	2895.527301	0.838768477	II Neoplasms, from cancer register (ICD-O-3)
finngen_R9_C3_HYPOPHARYNX_EXALLC	ukb-ppp-LMNB2-OID31109	Malignant neoplasm of hypopharynx (controls excluding all cancers) || id:finngen_R9_C3_HYPOPHARYNX_EXALLC	exposure	Wald ratio	1	-5.202867419	3.80686015	0.171716751	-12.66431331	2.258578474	0.005500769	3.16E-06	9.569476238	0.835605677	II Neoplasms, from cancer register (ICD-O-3)
finngen_R9_C3_HYPOPHARYNX_EXALLC	ukb-ppp-OGFR-OID21360	Malignant neoplasm of hypopharynx (controls excluding all cancers) || id:finngen_R9_C3_HYPOPHARYNX_EXALLC	exposure	Wald ratio	1	0.62702169	1.980182498	0.751510379	-3.254136006	4.508179387	1.872026793	0.038614169	90.75643563	0.980712162	II Neoplasms, from cancer register (ICD-O-3)
finngen_R9_C3_HYPOPHARYNX_EXALLC	ukb-ppp-TEF-OID30103	Malignant neoplasm of hypopharynx (controls excluding all cancers) || id:finngen_R9_C3_HYPOPHARYNX_EXALLC	exposure	Wald ratio	1	-1.850737574	2.091658349	0.376254641	-5.950387938	2.24891279	0.157121235	0.00260483	9.47742628	0.918915369	II Neoplasms, from cancer register (ICD-O-3)
finngen_R9_C3_KIDNEY_CHROMOPHOBE_EXALLC	ukb-ppp-LATS1-OID30523	Chromophobe cell carcinoma of kidney (controls excluding all cancers) || id:finngen_R9_C3_KIDNEY_CHROMOPHOBE_EXALLC	exposure	Wald ratio	1	-4.24918567	2.307440199	0.065546129	-8.77176846	0.273397119	0.014275854	0.000155049	1.314422124	0.727041379	II Neoplasms, from cancer register (ICD-O-3)
finngen_R9_C3_KIDNEY_CHROMOPHOBE_EXALLC	ukb-ppp-LMNB2-OID31109	Chromophobe cell carcinoma of kidney (controls excluding all cancers) || id:finngen_R9_C3_KIDNEY_CHROMOPHOBE_EXALLC	exposure	Wald ratio	1	-3.065041878	3.638741385	0.399600057	-10.19697499	4.066891236	0.046651888	3.73E-05	58.37520548	0.92145871	II Neoplasms, from cancer register (ICD-O-3)
finngen_R9_C3_KIDNEY_CHROMOPHOBE_EXALLC	ukb-ppp-OGFR-OID21360	Chromophobe cell carcinoma of kidney (controls excluding all cancers) || id:finngen_R9_C3_KIDNEY_CHROMOPHOBE_EXALLC	exposure	Wald ratio	1	-0.124435004	1.900840688	0.947805252	-3.850082752	3.601212745	0.882995651	0.021277976	36.64264569	0.997232146	II Neoplasms, from cancer register (ICD-O-3)
finngen_R9_C3_KIDNEY_CHROMOPHOBE_EXALLC	ukb-ppp-TEF-OID30103	Chromophobe cell carcinoma of kidney (controls excluding all cancers) || id:finngen_R9_C3_KIDNEY_CHROMOPHOBE_EXALLC	exposure	Wald ratio	1	-0.653375058	2.017350369	0.74603053	-4.60738178	3.300631665	0.520286812	0.009977908	27.12977044	0.979879829	II Neoplasms, from cancer register (ICD-O-3)
finngen_R9_C3_KIDNEY_CLEAR_CELL_CARCINOMA_EXALLC	ukb-ppp-LATS1-OID30523	Clear cell adenocarcinoma of kidney (controls excluding all cancers) || id:finngen_R9_C3_KIDNEY_CLEAR_CELL_CARCINOMA_EXALLC	exposure	Wald ratio	1	-0.975173572	0.758891924	0.198793459	-2.462601743	0.5122546	0.377126889	0.08521296	1.669049995	0.851647251	II Neoplasms, from cancer register (ICD-O-3)
finngen_R9_C3_KIDNEY_CLEAR_CELL_CARCINOMA_EXALLC	ukb-ppp-LMNB2-OID31109	Clear cell adenocarcinoma of kidney (controls excluding all cancers) || id:finngen_R9_C3_KIDNEY_CLEAR_CELL_CARCINOMA_EXALLC	exposure	Wald ratio	1	-0.517008606	1.201599722	0.667001491	-2.872144061	1.83812685	0.596301656	0.056577491	6.284754939	0.964906718	II Neoplasms, from cancer register (ICD-O-3)
finngen_R9_C3_KIDNEY_CLEAR_CELL_CARCINOMA_EXALLC	ukb-ppp-OGFR-OID21360	Clear cell adenocarcinoma of kidney (controls excluding all cancers) || id:finngen_R9_C3_KIDNEY_CLEAR_CELL_CARCINOMA_EXALLC	exposure	Wald ratio	1	0.852626477	0.625389379	0.172771291	-0.373136706	2.07838966	2.345799958	0.688571095	7.991589374	0.836236211	II Neoplasms, from cancer register (ICD-O-3)
finngen_R9_C3_KIDNEY_CLEAR_CELL_CARCINOMA_EXALLC	ukb-ppp-TEF-OID30103	Clear cell adenocarcinoma of kidney (controls excluding all cancers) || id:finngen_R9_C3_KIDNEY_CLEAR_CELL_CARCINOMA_EXALLC	exposure	Wald ratio	1	-0.185323582	0.658803708	0.778477867	-1.476578849	1.105931685	0.830835397	0.228417805	3.022038747	0.984913816	II Neoplasms, from cancer register (ICD-O-3)
finngen_R9_C3_KIDNEY_NOTRENALPELVIS_EXALLC	ukb-ppp-LATS1-OID30523	Malignant neoplasm of kidney, except renal pelvis (controls excluding all cancers) || id:finngen_R9_C3_KIDNEY_NOTRENALPELVIS_EXALLC	exposure	Wald ratio	1	-0.84725385	0.486186154	0.081394214	-1.800178712	0.105671012	0.428590291	0.16526935	1.111456161	0.755376919	II Neoplasms, from cancer register (ICD-O-3)
finngen_R9_C3_KIDNEY_NOTRENALPELVIS_EXALLC	ukb-ppp-LMNB2-OID31109	Malignant neoplasm of kidney, except renal pelvis (controls excluding all cancers) || id:finngen_R9_C3_KIDNEY_NOTRENALPELVIS_EXALLC	exposure	Wald ratio	1	-0.254417676	0.766133597	0.739828821	-1.756039527	1.247204174	0.775367882	0.172727594	3.480598195	0.978157727	II Neoplasms, from cancer register (ICD-O-3)
finngen_R9_C3_KIDNEY_NOTRENALPELVIS_EXALLC	ukb-ppp-OGFR-OID21360	Malignant neoplasm of kidney, except renal pelvis (controls excluding all cancers) || id:finngen_R9_C3_KIDNEY_NOTRENALPELVIS_EXALLC	exposure	Wald ratio	1	0.809649065	0.39999641	0.042955664	0.025656102	1.593642028	2.247119256	1.025988052	4.921641083	0.708010831	II Neoplasms, from cancer register (ICD-O-3)
finngen_R9_C3_KIDNEY_NOTRENALPELVIS_EXALLC	ukb-ppp-TEF-OID30103	Malignant neoplasm of kidney, except renal pelvis (controls excluding all cancers) || id:finngen_R9_C3_KIDNEY_NOTRENALPELVIS_EXALLC	exposure	Wald ratio	1	0.016949939	0.421961821	0.9679581	-0.810095229	0.843995108	1.017094404	0.444815705	2.325639623	0.998751693	II Neoplasms, from cancer register (ICD-O-3)
finngen_R9_C3_KIDNEY_PAPILLARYADENO_EXALLC	ukb-ppp-LATS1-OID30523	Adenocarcinoma and Papillary adenocarcinoma of kidney (controls excluding all cancers) || id:finngen_R9_C3_KIDNEY_PAPILLARYADENO_EXALLC	exposure	Wald ratio	1	-2.096928041	1.558303226	0.178415977	-5.151202363	0.957346282	0.122833188	0.005792436	2.604774956	0.838768477	II Neoplasms, from cancer register (ICD-O-3)
finngen_R9_C3_KIDNEY_PAPILLARYADENO_EXALLC	ukb-ppp-LMNB2-OID31109	Adenocarcinoma and Papillary adenocarcinoma of kidney (controls excluding all cancers) || id:finngen_R9_C3_KIDNEY_PAPILLARYADENO_EXALLC	exposure	Wald ratio	1	-3.054183245	2.439031907	0.21049289	-7.834685783	1.726319293	0.047161224	0.000395767	5.619930477	0.855743679	II Neoplasms, from cancer register (ICD-O-3)
finngen_R9_C3_KIDNEY_PAPILLARYADENO_EXALLC	ukb-ppp-OGFR-OID21360	Adenocarcinoma and Papillary adenocarcinoma of kidney (controls excluding all cancers) || id:finngen_R9_C3_KIDNEY_PAPILLARYADENO_EXALLC	exposure	Wald ratio	1	2.365056096	1.284691099	0.065628428	-0.152938459	4.883050651	10.64463592	0.858182533	132.0328362	0.727041379	II Neoplasms, from cancer register (ICD-O-3)
finngen_R9_C3_KIDNEY_PAPILLARYADENO_EXALLC	ukb-ppp-TEF-OID30103	Adenocarcinoma and Papillary adenocarcinoma of kidney (controls excluding all cancers) || id:finngen_R9_C3_KIDNEY_PAPILLARYADENO_EXALLC	exposure	Wald ratio	1	0.317442839	1.363343054	0.815884487	-2.354709546	2.989595225	1.373610726	0.094921073	19.8776349	0.992044391	II Neoplasms, from cancer register (ICD-O-3)
finngen_R9_C3_LEIOMYOSARCOMA_EXALLC	ukb-ppp-LATS1-OID30523	Leiomyosarcoma (controls excluding all cancers) || id:finngen_R9_C3_LEIOMYOSARCOMA_EXALLC	exposure	Wald ratio	1	-0.949543249	1.743106218	0.585930942	-4.366031435	2.466944938	0.386917708	0.012701548	11.78638366	0.952188595	II Neoplasms, from cancer register (ICD-O-3)
finngen_R9_C3_LEIOMYOSARCOMA_EXALLC	ukb-ppp-LMNB2-OID31109	Leiomyosarcoma (controls excluding all cancers) || id:finngen_R9_C3_LEIOMYOSARCOMA_EXALLC	exposure	Wald ratio	1	-3.7971521	2.703429869	0.160149666	-9.095874644	1.501570444	0.022434572	0.000112127	4.488732841	0.827376215	II Neoplasms, from cancer register (ICD-O-3)
finngen_R9_C3_LEIOMYOSARCOMA_EXALLC	ukb-ppp-OGFR-OID21360	Leiomyosarcoma (controls excluding all cancers) || id:finngen_R9_C3_LEIOMYOSARCOMA_EXALLC	exposure	Wald ratio	1	0.163792371	1.431180254	0.908884519	-2.641320927	2.968905669	1.177969709	0.071267069	19.47060066	0.996678548	II Neoplasms, from cancer register (ICD-O-3)
finngen_R9_C3_LEIOMYOSARCOMA_EXALLC	ukb-ppp-TEF-OID30103	Leiomyosarcoma (controls excluding all cancers) || id:finngen_R9_C3_LEIOMYOSARCOMA_EXALLC	exposure	Wald ratio	1	0.578741477	1.506370524	0.700833209	-2.37374475	3.531227704	1.783792074	0.093131319	34.16588747	0.970027698	II Neoplasms, from cancer register (ICD-O-3)
finngen_R9_C3_LIPOSARCOMA_EXALLC	ukb-ppp-LATS1-OID30523	Liposarcoma (controls excluding all cancers) || id:finngen_R9_C3_LIPOSARCOMA_EXALLC	exposure	Wald ratio	1	-1.905013674	1.812643097	0.293277396	-5.457794144	1.647766796	0.148820608	0.004262949	5.195364555	0.890229393	II Neoplasms, from cancer register (ICD-O-3)
finngen_R9_C3_LIPOSARCOMA_EXALLC	ukb-ppp-LMNB2-OID31109	Liposarcoma (controls excluding all cancers) || id:finngen_R9_C3_LIPOSARCOMA_EXALLC	exposure	Wald ratio	1	2.341088473	2.823799412	0.407072594	-3.193558375	7.875735321	10.39254241	0.041025626	2632.621299	0.92255236	II Neoplasms, from cancer register (ICD-O-3)
finngen_R9_C3_LIPOSARCOMA_EXALLC	ukb-ppp-OGFR-OID21360	Liposarcoma (controls excluding all cancers) || id:finngen_R9_C3_LIPOSARCOMA_EXALLC	exposure	Wald ratio	1	0.584002393	1.497645475	0.696575722	-2.351382737	3.519387524	1.793201184	0.095237383	33.76374266	0.969397617	II Neoplasms, from cancer register (ICD-O-3)
finngen_R9_C3_LIPOSARCOMA_EXALLC	ukb-ppp-TEF-OID30103	Liposarcoma (controls excluding all cancers) || id:finngen_R9_C3_LIPOSARCOMA_EXALLC	exposure	Wald ratio	1	-1.900288068	1.58356747	0.230137598	-5.004080309	1.203504173	0.14952554	0.00671051	3.331771595	0.866773274	II Neoplasms, from cancer register (ICD-O-3)
finngen_R9_C3_LIP_EXALLC	ukb-ppp-LATS1-OID30523	Malignant neoplasm of lip (controls excluding all cancers) || id:finngen_R9_C3_LIP_EXALLC	exposure	Wald ratio	1	0.763625626	1.596982922	0.632530861	-2.366460901	3.893712153	2.146042882	0.09381215	49.09278864	0.96087684	II Neoplasms, from cancer register (ICD-O-3)
finngen_R9_C3_LIP_EXALLC	ukb-ppp-LMNB2-OID31109	Malignant neoplasm of lip (controls excluding all cancers) || id:finngen_R9_C3_LIP_EXALLC	exposure	Wald ratio	1	-0.751537622	2.47241938	0.761151886	-5.597479605	4.094404362	0.47164079	0.003707196	60.00358812	0.980712162	II Neoplasms, from cancer register (ICD-O-3)
finngen_R9_C3_LIP_EXALLC	ukb-ppp-OGFR-OID21360	Malignant neoplasm of lip (controls excluding all cancers) || id:finngen_R9_C3_LIP_EXALLC	exposure	Wald ratio	1	1.532649215	1.312849663	0.243040103	-1.040536126	4.105834555	4.630427584	0.353265237	60.69337538	0.872173495	II Neoplasms, from cancer register (ICD-O-3)
finngen_R9_C3_LIP_EXALLC	ukb-ppp-TEF-OID30103	Malignant neoplasm of lip (controls excluding all cancers) || id:finngen_R9_C3_LIP_EXALLC	exposure	Wald ratio	1	-0.824411284	1.391711748	0.553601409	-3.55216631	1.903343741	0.438493064	0.028662481	6.708287758	0.948387693	II Neoplasms, from cancer register (ICD-O-3)
finngen_R9_C3_LUNG_NEUROENDO_EXALLC	ukb-ppp-LATS1-OID30523	Neuroendocrine tumor and carcinoma of lung (controls excluding all cancers) || id:finngen_R9_C3_LUNG_NEUROENDO_EXALLC	exposure	Wald ratio	1	-0.77905731	1.748563425	0.655928584	-4.206241623	2.648127003	0.45883835	0.014902272	14.12755298	0.964906718	II Neoplasms, from cancer register (ICD-O-3)
finngen_R9_C3_LUNG_NEUROENDO_EXALLC	ukb-ppp-LMNB2-OID31109	Neuroendocrine tumor and carcinoma of lung (controls excluding all cancers) || id:finngen_R9_C3_LUNG_NEUROENDO_EXALLC	exposure	Wald ratio	1	-0.295129846	2.779049926	0.915425171	-5.742067702	5.151808009	0.744434919	0.003208128	172.7435299	0.996678548	II Neoplasms, from cancer register (ICD-O-3)
finngen_R9_C3_LUNG_NEUROENDO_EXALLC	ukb-ppp-OGFR-OID21360	Neuroendocrine tumor and carcinoma of lung (controls excluding all cancers) || id:finngen_R9_C3_LUNG_NEUROENDO_EXALLC	exposure	Wald ratio	1	2.012026926	1.439832461	0.162292266	-0.810044697	4.834098549	7.478460281	0.444838183	125.725197	0.828166516	II Neoplasms, from cancer register (ICD-O-3)
finngen_R9_C3_LUNG_NEUROENDO_EXALLC	ukb-ppp-TEF-OID30103	Neuroendocrine tumor and carcinoma of lung (controls excluding all cancers) || id:finngen_R9_C3_LUNG_NEUROENDO_EXALLC	exposure	Wald ratio	1	-1.785570091	1.514244139	0.238325539	-4.753488603	1.182348421	0.167701429	0.008621565	3.262025825	0.87083895	II Neoplasms, from cancer register (ICD-O-3)
finngen_R9_C3_LUNG_NONSMALL_EXALLC	ukb-ppp-LATS1-OID30523	Non-small cell lung cancer (controls excluding all cancers) || id:finngen_R9_C3_LUNG_NONSMALL_EXALLC	exposure	Wald ratio	1	-0.484592279	0.332142951	0.14456866	-1.135592463	0.166407905	0.615948281	0.321231747	1.181054762	0.813198713	II Neoplasms, from cancer register (ICD-O-3)
finngen_R9_C3_LUNG_NONSMALL_EXALLC	ukb-ppp-LMNB2-OID31109	Non-small cell lung cancer (controls excluding all cancers) || id:finngen_R9_C3_LUNG_NONSMALL_EXALLC	exposure	Wald ratio	1	-0.888512552	0.525449986	0.090845299	-1.918394525	0.141369421	0.411267036	0.146842525	1.151850087	0.769324273	II Neoplasms, from cancer register (ICD-O-3)
finngen_R9_C3_LUNG_NONSMALL_EXALLC	ukb-ppp-OGFR-OID21360	Non-small cell lung cancer (controls excluding all cancers) || id:finngen_R9_C3_LUNG_NONSMALL_EXALLC	exposure	Wald ratio	1	-0.140937622	0.273358265	0.606148887	-0.67671982	0.394844577	0.868543488	0.508281516	1.484153502	0.956943949	II Neoplasms, from cancer register (ICD-O-3)
finngen_R9_C3_LUNG_NONSMALL_EXALLC	ukb-ppp-TEF-OID30103	Non-small cell lung cancer (controls excluding all cancers) || id:finngen_R9_C3_LUNG_NONSMALL_EXALLC	exposure	Wald ratio	1	-0.435029653	0.288696449	0.13184253	-1.000874693	0.130815387	0.647245474	0.3675578	1.139757348	0.806947521	II Neoplasms, from cancer register (ICD-O-3)
finngen_R9_C3_MACROGLOBULINEMIA_EXALLC	ukb-ppp-LATS1-OID30523	Waldenstrom macroglobulinemia, lymphoplasmacytic lymphoma (controls excluding all cancers) || id:finngen_R9_C3_MACROGLOBULINEMIA_EXALLC	exposure	Wald ratio	1	-4.806763845	2.442401728	0.049062515	-9.593871232	-0.019656459	0.00817427	6.81E-05	0.98053547	0.708010831	II Neoplasms, from cancer register (ICD-O-3)
finngen_R9_C3_MACROGLOBULINEMIA_EXALLC	ukb-ppp-LMNB2-OID31109	Waldenstrom macroglobulinemia, lymphoplasmacytic lymphoma (controls excluding all cancers) || id:finngen_R9_C3_MACROGLOBULINEMIA_EXALLC	exposure	Wald ratio	1	4.734343587	3.818571448	0.215041753	-2.750056451	12.21874362	113.7887418	0.063924253	202550.3191	0.855743679	II Neoplasms, from cancer register (ICD-O-3)
finngen_R9_C3_MACROGLOBULINEMIA_EXALLC	ukb-ppp-OGFR-OID21360	Waldenstrom macroglobulinemia, lymphoplasmacytic lymphoma (controls excluding all cancers) || id:finngen_R9_C3_MACROGLOBULINEMIA_EXALLC	exposure	Wald ratio	1	2.255138369	2.002680628	0.260140161	-1.670115662	6.180392401	9.536612795	0.188225294	483.18152	0.878196248	II Neoplasms, from cancer register (ICD-O-3)
finngen_R9_C3_MACROGLOBULINEMIA_EXALLC	ukb-ppp-TEF-OID30103	Waldenstrom macroglobulinemia, lymphoplasmacytic lymphoma (controls excluding all cancers) || id:finngen_R9_C3_MACROGLOBULINEMIA_EXALLC	exposure	Wald ratio	1	3.271800737	2.110839185	0.121141516	-0.865444066	7.40904554	26.35876183	0.420864619	1650.849925	0.806947521	II Neoplasms, from cancer register (ICD-O-3)
finngen_R9_C3_MANTLE_CELL_LYMPHOMA_EXALLC	ukb-ppp-LATS1-OID30523	Mantle cell lymphoma (controls excluding all cancers) || id:finngen_R9_C3_MANTLE_CELL_LYMPHOMA_EXALLC	exposure	Wald ratio	1	-2.202779311	1.60526922	0.169995585	-5.349106981	0.94354836	0.110495629	0.004752393	2.569081288	0.833822554	II Neoplasms, from cancer register (ICD-O-3)
finngen_R9_C3_MANTLE_CELL_LYMPHOMA_EXALLC	ukb-ppp-LMNB2-OID31109	Mantle cell lymphoma (controls excluding all cancers) || id:finngen_R9_C3_MANTLE_CELL_LYMPHOMA_EXALLC	exposure	Wald ratio	1	-2.548347628	2.56599676	0.320650543	-7.577701278	2.481006021	0.078210793	0.000511736	11.95328363	0.904122682	II Neoplasms, from cancer register (ICD-O-3)
finngen_R9_C3_MANTLE_CELL_LYMPHOMA_EXALLC	ukb-ppp-OGFR-OID21360	Mantle cell lymphoma (controls excluding all cancers) || id:finngen_R9_C3_MANTLE_CELL_LYMPHOMA_EXALLC	exposure	Wald ratio	1	0.323179656	1.324721017	0.80726138	-2.273273538	2.91963285	1.381513526	0.102974537	18.53448127	0.990422496	II Neoplasms, from cancer register (ICD-O-3)
finngen_R9_C3_MANTLE_CELL_LYMPHOMA_EXALLC	ukb-ppp-TEF-OID30103	Mantle cell lymphoma (controls excluding all cancers) || id:finngen_R9_C3_MANTLE_CELL_LYMPHOMA_EXALLC	exposure	Wald ratio	1	-2.758476568	1.396151756	0.048180686	-5.49493401	-0.022019126	0.063388263	0.004107528	0.978221525	0.708010831	II Neoplasms, from cancer register (ICD-O-3)
finngen_R9_C3_MARGINAL_ZONE_LYMPHOMA_EXALLC	ukb-ppp-LATS1-OID30523	Marginal zone B-cell lymphoma (controls excluding all cancers) || id:finngen_R9_C3_MARGINAL_ZONE_LYMPHOMA_EXALLC	exposure	Wald ratio	1	-0.009887996	1.639774848	0.995188711	-3.223846697	3.204070706	0.99016073	0.039801658	24.63259844	0.999762353	II Neoplasms, from cancer register (ICD-O-3)
finngen_R9_C3_MARGINAL_ZONE_LYMPHOMA_EXALLC	ukb-ppp-LMNB2-OID31109	Marginal zone B-cell lymphoma (controls excluding all cancers) || id:finngen_R9_C3_MARGINAL_ZONE_LYMPHOMA_EXALLC	exposure	Wald ratio	1	-0.616127279	2.559853465	0.809796556	-5.633440071	4.401185512	0.540031785	0.003576252	81.54748691	0.99086575	II Neoplasms, from cancer register (ICD-O-3)
finngen_R9_C3_MARGINAL_ZONE_LYMPHOMA_EXALLC	ukb-ppp-OGFR-OID21360	Marginal zone B-cell lymphoma (controls excluding all cancers) || id:finngen_R9_C3_MARGINAL_ZONE_LYMPHOMA_EXALLC	exposure	Wald ratio	1	0.402173224	1.348990277	0.765604651	-2.241847719	3.046194166	1.495070292	0.106261981	21.03513566	0.981344721	II Neoplasms, from cancer register (ICD-O-3)
finngen_R9_C3_MARGINAL_ZONE_LYMPHOMA_EXALLC	ukb-ppp-TEF-OID30103	Marginal zone B-cell lymphoma (controls excluding all cancers) || id:finngen_R9_C3_MARGINAL_ZONE_LYMPHOMA_EXALLC	exposure	Wald ratio	1	2.744244861	1.420494842	0.053372643	-0.039925029	5.528414751	15.55286492	0.960861473	251.7445169	0.71296426	II Neoplasms, from cancer register (ICD-O-3)
finngen_R9_C3_MELANOMA_EXALLC	ukb-ppp-LATS1-OID30523	Malignant melanoma (controls excluding all cancers) || id:finngen_R9_C3_MELANOMA_EXALLC	exposure	Wald ratio	1	-0.981490328	0.363159367	0.006879047	-1.693282688	-0.269697968	0.374752179	0.183914797	0.763610095	0.551216323	II Neoplasms, from cancer register (ICD-O-3)
finngen_R9_C3_MELANOMA_EXALLC	ukb-ppp-LMNB2-OID31109	Malignant melanoma (controls excluding all cancers) || id:finngen_R9_C3_MELANOMA_EXALLC	exposure	Wald ratio	1	-0.418628566	0.573446789	0.465376957	-1.542584273	0.705327141	0.657948534	0.213827797	2.024508876	0.931198615	II Neoplasms, from cancer register (ICD-O-3)
finngen_R9_C3_MELANOMA_EXALLC	ukb-ppp-OGFR-OID21360	Malignant melanoma (controls excluding all cancers) || id:finngen_R9_C3_MELANOMA_EXALLC	exposure	Wald ratio	1	0.087726911	0.301245176	0.770887406	-0.502713634	0.678167455	1.091689953	0.604886989	1.970263826	0.982968805	II Neoplasms, from cancer register (ICD-O-3)
finngen_R9_C3_MELANOMA_EXALLC	ukb-ppp-TEF-OID30103	Malignant melanoma (controls excluding all cancers) || id:finngen_R9_C3_MELANOMA_EXALLC	exposure	Wald ratio	1	-0.36356683	0.318129561	0.253110715	-0.987100769	0.259967108	0.695192266	0.372655541	1.296887429	0.875569587	II Neoplasms, from cancer register (ICD-O-3)
finngen_R9_C3_MELANOMA_SKIN_EXALLC	ukb-ppp-LATS1-OID30523	Malignant melanoma of skin (controls excluding all cancers) || id:finngen_R9_C3_MELANOMA_SKIN_EXALLC	exposure	Wald ratio	1	-1.122686677	0.415689239	0.006917633	-1.937437586	-0.307935769	0.325404363	0.144072651	0.734962524	0.551216323	II Neoplasms, from cancer register (ICD-O-3)
finngen_R9_C3_MELANOMA_SKIN_EXALLC	ukb-ppp-LMNB2-OID31109	Malignant melanoma of skin (controls excluding all cancers) || id:finngen_R9_C3_MELANOMA_SKIN_EXALLC	exposure	Wald ratio	1	-0.992076382	0.656375107	0.130674526	-2.278571591	0.294418827	0.370805956	0.102430415	1.342345996	0.806947521	II Neoplasms, from cancer register (ICD-O-3)
finngen_R9_C3_MELANOMA_SKIN_EXALLC	ukb-ppp-OGFR-OID21360	Malignant melanoma of skin (controls excluding all cancers) || id:finngen_R9_C3_MELANOMA_SKIN_EXALLC	exposure	Wald ratio	1	-0.039305191	0.345293642	0.909371603	-0.71608073	0.637470349	0.961457237	0.488663713	1.891689506	0.996678548	II Neoplasms, from cancer register (ICD-O-3)
finngen_R9_C3_MELANOMA_SKIN_EXALLC	ukb-ppp-TEF-OID30103	Malignant melanoma of skin (controls excluding all cancers) || id:finngen_R9_C3_MELANOMA_SKIN_EXALLC	exposure	Wald ratio	1	-0.409100004	0.364437072	0.261627298	-1.123396666	0.305196657	0.664247801	0.325173411	1.356891819	0.878368373	II Neoplasms, from cancer register (ICD-O-3)
finngen_R9_C3_MENINGIOMA_EXALLC	ukb-ppp-LATS1-OID30523	Brain meningioma (controls excluding all cancers) || id:finngen_R9_C3_MENINGIOMA_EXALLC	exposure	Wald ratio	1	-0.016955218	0.648724358	0.979148668	-1.288454961	1.254544524	0.983187712	0.275696416	3.506241003	0.999739734	II Neoplasms, from cancer register (ICD-O-3)
finngen_R9_C3_MENINGIOMA_EXALLC	ukb-ppp-LMNB2-OID31109	Brain meningioma (controls excluding all cancers) || id:finngen_R9_C3_MENINGIOMA_EXALLC	exposure	Wald ratio	1	-0.024011448	1.01356045	0.981099724	-2.010589931	1.962567034	0.976274533	0.133909654	7.117574693	0.999739734	II Neoplasms, from cancer register (ICD-O-3)
finngen_R9_C3_MENINGIOMA_EXALLC	ukb-ppp-OGFR-OID21360	Brain meningioma (controls excluding all cancers) || id:finngen_R9_C3_MENINGIOMA_EXALLC	exposure	Wald ratio	1	-0.046187105	0.534255198	0.931107595	-1.093327294	1.000953083	0.954863285	0.335099662	2.720873812	0.996678548	II Neoplasms, from cancer register (ICD-O-3)
finngen_R9_C3_MENINGIOMA_EXALLC	ukb-ppp-TEF-OID30103	Brain meningioma (controls excluding all cancers) || id:finngen_R9_C3_MENINGIOMA_EXALLC	exposure	Wald ratio	1	0.207431272	0.562609446	0.7123551	-0.895283243	1.310145786	1.230513143	0.40849188	3.706714061	0.97168929	II Neoplasms, from cancer register (ICD-O-3)
finngen_R9_C3_MESOTHELIOMA_EXALLC	ukb-ppp-LATS1-OID30523	Mesothelioma (controls excluding all cancers) || id:finngen_R9_C3_MESOTHELIOMA_EXALLC	exposure	Wald ratio	1	-3.890911508	1.182981861	0.001005186	-6.209555956	-1.57226706	0.020426718	0.00201013	0.207574066	0.261728478	II Neoplasms, from cancer register (ICD-O-3)
finngen_R9_C3_MESOTHELIOMA_EXALLC	ukb-ppp-LMNB2-OID31109	Mesothelioma (controls excluding all cancers) || id:finngen_R9_C3_MESOTHELIOMA_EXALLC	exposure	Wald ratio	1	2.623043109	1.984643817	0.186278245	-1.266858773	6.512944991	13.77758655	0.281715165	673.8078564	0.845973286	II Neoplasms, from cancer register (ICD-O-3)
finngen_R9_C3_MESOTHELIOMA_EXALLC	ukb-ppp-OGFR-OID21360	Mesothelioma (controls excluding all cancers) || id:finngen_R9_C3_MESOTHELIOMA_EXALLC	exposure	Wald ratio	1	-1.242303665	1.031109648	0.228271997	-3.263278576	0.778671246	0.288718341	0.038262745	2.178575551	0.865543812	II Neoplasms, from cancer register (ICD-O-3)
finngen_R9_C3_MESOTHELIOMA_EXALLC	ukb-ppp-TEF-OID30103	Mesothelioma (controls excluding all cancers) || id:finngen_R9_C3_MESOTHELIOMA_EXALLC	exposure	Wald ratio	1	-1.841916758	1.085489697	0.089724402	-3.969476564	0.285643049	0.158513303	0.018883315	1.330617406	0.769324273	II Neoplasms, from cancer register (ICD-O-3)
finngen_R9_C3_MULT_MYELOMA_EXALLC	ukb-ppp-LATS1-OID30523	Multiple myeloma (controls excluding all cancers) || id:finngen_R9_C3_MULT_MYELOMA_EXALLC	exposure	Wald ratio	1	-1.149190463	0.940456148	0.221726507	-2.992484513	0.694103588	0.316893202	0.050162652	2.00191373	0.85961661	II Neoplasms, from cancer register (ICD-O-3)
finngen_R9_C3_MULT_MYELOMA_EXALLC	ukb-ppp-LMNB2-OID31109	Multiple myeloma (controls excluding all cancers) || id:finngen_R9_C3_MULT_MYELOMA_EXALLC	exposure	Wald ratio	1	0.97248975	1.481355922	0.511511331	-1.930967857	3.875947357	2.644520465	0.145007784	48.22836612	0.93834501	II Neoplasms, from cancer register (ICD-O-3)
finngen_R9_C3_MULT_MYELOMA_EXALLC	ukb-ppp-OGFR-OID21360	Multiple myeloma (controls excluding all cancers) || id:finngen_R9_C3_MULT_MYELOMA_EXALLC	exposure	Wald ratio	1	-1.023420793	0.773391174	0.185738962	-2.539267494	0.492425909	0.359363527	0.078924191	1.636280877	0.845539547	II Neoplasms, from cancer register (ICD-O-3)
finngen_R9_C3_MULT_MYELOMA_EXALLC	ukb-ppp-TEF-OID30103	Multiple myeloma (controls excluding all cancers) || id:finngen_R9_C3_MULT_MYELOMA_EXALLC	exposure	Wald ratio	1	0.958738706	0.81764708	0.24097306	-0.64384957	2.561326982	2.608404433	0.525266477	12.95299431	0.87083895	II Neoplasms, from cancer register (ICD-O-3)
finngen_R9_C3_MYELODYSP_SYNDR_EXALLC	ukb-ppp-LATS1-OID30523	Myelodysplastic syndrome (controls excluding all cancers) || id:finngen_R9_C3_MYELODYSP_SYNDR_EXALLC	exposure	Wald ratio	1	-2.581398189	1.700422508	0.128991151	-5.914226306	0.751429927	0.075668132	0.002700749	2.120029338	0.806947521	II Neoplasms, from cancer register (ICD-O-3)
finngen_R9_C3_MYELODYSP_SYNDR_EXALLC	ukb-ppp-LMNB2-OID31109	Myelodysplastic syndrome (controls excluding all cancers) || id:finngen_R9_C3_MYELODYSP_SYNDR_EXALLC	exposure	Wald ratio	1	0.482291798	2.691040549	0.857763936	-4.792147677	5.756731274	1.619782366	0.008294624	316.3126977	0.994116161	II Neoplasms, from cancer register (ICD-O-3)
finngen_R9_C3_MYELODYSP_SYNDR_EXALLC	ukb-ppp-OGFR-OID21360	Myelodysplastic syndrome (controls excluding all cancers) || id:finngen_R9_C3_MYELODYSP_SYNDR_EXALLC	exposure	Wald ratio	1	-0.574303067	1.397014211	0.681004183	-3.31245092	2.163844787	0.563097173	0.036426785	8.704540507	0.965966189	II Neoplasms, from cancer register (ICD-O-3)
finngen_R9_C3_MYELODYSP_SYNDR_EXALLC	ukb-ppp-TEF-OID30103	Myelodysplastic syndrome (controls excluding all cancers) || id:finngen_R9_C3_MYELODYSP_SYNDR_EXALLC	exposure	Wald ratio	1	-1.080675544	1.465463247	0.46086132	-3.952983508	1.791632419	0.339366191	0.019197341	5.999237749	0.931198615	II Neoplasms, from cancer register (ICD-O-3)
finngen_R9_C3_NASAL_CAVITY_SINUSES_EXALLC	ukb-ppp-LATS1-OID30523	Malignant neoplasm of nasal cavity and sinuses (controls excluding all cancers) || id:finngen_R9_C3_NASAL_CAVITY_SINUSES_EXALLC	exposure	Wald ratio	1	0.813964885	1.856099782	0.660998439	-2.823990687	4.451920458	2.256838376	0.059368548	85.79154493	0.964906718	II Neoplasms, from cancer register (ICD-O-3)
finngen_R9_C3_NASAL_CAVITY_SINUSES_EXALLC	ukb-ppp-LMNB2-OID31109	Malignant neoplasm of nasal cavity and sinuses (controls excluding all cancers) || id:finngen_R9_C3_NASAL_CAVITY_SINUSES_EXALLC	exposure	Wald ratio	1	-1.087938493	2.896686833	0.707228943	-6.765444685	4.589567699	0.336910321	0.001152935	98.45186012	0.970627553	II Neoplasms, from cancer register (ICD-O-3)
finngen_R9_C3_NASAL_CAVITY_SINUSES_EXALLC	ukb-ppp-OGFR-OID21360	Malignant neoplasm of nasal cavity and sinuses (controls excluding all cancers) || id:finngen_R9_C3_NASAL_CAVITY_SINUSES_EXALLC	exposure	Wald ratio	1	0.123263426	1.526737472	0.935651516	-2.869142019	3.115668871	1.131182364	0.056747594	22.54850734	0.996678548	II Neoplasms, from cancer register (ICD-O-3)
finngen_R9_C3_NASAL_CAVITY_SINUSES_EXALLC	ukb-ppp-TEF-OID30103	Malignant neoplasm of nasal cavity and sinuses (controls excluding all cancers) || id:finngen_R9_C3_NASAL_CAVITY_SINUSES_EXALLC	exposure	Wald ratio	1	-1.174751626	1.613546406	0.466579503	-4.337302582	1.987799331	0.308895692	0.013071741	7.299452392	0.931198615	II Neoplasms, from cancer register (ICD-O-3)
finngen_R9_C3_NONHODGKIN_EXALLC	ukb-ppp-LATS1-OID30523	Non-Hodgkin lymphoma, all (controls excluding all cancers) || id:finngen_R9_C3_NONHODGKIN_EXALLC	exposure	Wald ratio	1	-0.040105217	0.748871069	0.957290319	-1.507892513	1.427682078	0.960688353	0.221376034	4.169024511	0.997232146	II Neoplasms, from cancer register (ICD-O-3)
finngen_R9_C3_NONHODGKIN_EXALLC	ukb-ppp-LMNB2-OID31109	Non-Hodgkin lymphoma, all (controls excluding all cancers) || id:finngen_R9_C3_NONHODGKIN_EXALLC	exposure	Wald ratio	1	-1.162531243	1.189950063	0.328589942	-3.494833366	1.16977088	0.312693675	0.030353806	3.221254499	0.905034503	II Neoplasms, from cancer register (ICD-O-3)
finngen_R9_C3_NONHODGKIN_EXALLC	ukb-ppp-OGFR-OID21360	Non-Hodgkin lymphoma, all (controls excluding all cancers) || id:finngen_R9_C3_NONHODGKIN_EXALLC	exposure	Wald ratio	1	0.480338669	0.615100075	0.434854599	-0.725257478	1.685934815	1.616621809	0.484199882	5.397494235	0.928375889	II Neoplasms, from cancer register (ICD-O-3)
finngen_R9_C3_NONHODGKIN_EXALLC	ukb-ppp-TEF-OID30103	Non-Hodgkin lymphoma, all (controls excluding all cancers) || id:finngen_R9_C3_NONHODGKIN_EXALLC	exposure	Wald ratio	1	-0.997301659	0.64913633	0.124452163	-2.269608865	0.275005547	0.368873446	0.103352597	1.316537978	0.806947521	II Neoplasms, from cancer register (ICD-O-3)
finngen_R9_C3_NSCLC_ADENO_EXALLC	ukb-ppp-LATS1-OID30523	Non-small cell lung cancer, adenocarcinoma (controls excluding all cancers) || id:finngen_R9_C3_NSCLC_ADENO_EXALLC	exposure	Wald ratio	1	-0.478553794	0.580946771	0.410082708	-1.617209466	0.660101878	0.619678928	0.198451713	1.934989458	0.92255236	II Neoplasms, from cancer register (ICD-O-3)
finngen_R9_C3_NSCLC_ADENO_EXALLC	ukb-ppp-LMNB2-OID31109	Non-small cell lung cancer, adenocarcinoma (controls excluding all cancers) || id:finngen_R9_C3_NSCLC_ADENO_EXALLC	exposure	Wald ratio	1	-0.57361424	0.922377722	0.534016512	-2.381474576	1.234246095	0.563485183	0.092414205	3.435787288	0.942528754	II Neoplasms, from cancer register (ICD-O-3)
finngen_R9_C3_NSCLC_ADENO_EXALLC	ukb-ppp-OGFR-OID21360	Non-small cell lung cancer, adenocarcinoma (controls excluding all cancers) || id:finngen_R9_C3_NSCLC_ADENO_EXALLC	exposure	Wald ratio	1	-0.723342408	0.477878235	0.130113561	-1.659983749	0.213298932	0.485128047	0.19014207	1.2377546	0.806947521	II Neoplasms, from cancer register (ICD-O-3)
finngen_R9_C3_NSCLC_ADENO_EXALLC	ukb-ppp-TEF-OID30103	Non-small cell lung cancer, adenocarcinoma (controls excluding all cancers) || id:finngen_R9_C3_NSCLC_ADENO_EXALLC	exposure	Wald ratio	1	-0.799756806	0.505817595	0.113851285	-1.791159292	0.19164568	0.449438252	0.166766726	1.211241274	0.800690248	II Neoplasms, from cancer register (ICD-O-3)
finngen_R9_C3_NSCLC_SQUAM_EXALLC	ukb-ppp-LATS1-OID30523	Non-small cell lung cancer, squamous (controls excluding all cancers) || id:finngen_R9_C3_NSCLC_SQUAM_EXALLC	exposure	Wald ratio	1	-1.371235416	0.611303067	0.024888099	-2.569389427	-0.173081405	0.253793226	0.07658229	0.841069145	0.65635125	II Neoplasms, from cancer register (ICD-O-3)
finngen_R9_C3_NSCLC_SQUAM_EXALLC	ukb-ppp-LMNB2-OID31109	Non-small cell lung cancer, squamous (controls excluding all cancers) || id:finngen_R9_C3_NSCLC_SQUAM_EXALLC	exposure	Wald ratio	1	-0.580960511	0.961018842	0.545494241	-2.464557441	1.302636419	0.559360836	0.085046472	3.678983233	0.946263276	II Neoplasms, from cancer register (ICD-O-3)
finngen_R9_C3_NSCLC_SQUAM_EXALLC	ukb-ppp-OGFR-OID21360	Non-small cell lung cancer, squamous (controls excluding all cancers) || id:finngen_R9_C3_NSCLC_SQUAM_EXALLC	exposure	Wald ratio	1	0.04283285	0.504166343	0.932294962	-0.945333182	1.030998881	1.043763415	0.388550092	2.803865164	0.996678548	II Neoplasms, from cancer register (ICD-O-3)
finngen_R9_C3_NSCLC_SQUAM_EXALLC	ukb-ppp-TEF-OID30103	Non-small cell lung cancer, squamous (controls excluding all cancers) || id:finngen_R9_C3_NSCLC_SQUAM_EXALLC	exposure	Wald ratio	1	-0.954176745	0.530628362	0.072145073	-1.994208335	0.085854844	0.385129073	0.136121374	1.089648148	0.740084014	II Neoplasms, from cancer register (ICD-O-3)
finngen_R9_C3_OESOPHAGUS_EXALLC	ukb-ppp-LATS1-OID30523	Malignant neoplasm of oesophagus (controls excluding all cancers) || id:finngen_R9_C3_OESOPHAGUS_EXALLC	exposure	Wald ratio	1	0.161708029	0.956772116	0.865785509	-1.713565319	2.036981376	1.175516974	0.180222097	7.667429144	0.994116161	II Neoplasms, from cancer register (ICD-O-3)
finngen_R9_C3_OESOPHAGUS_EXALLC	ukb-ppp-LMNB2-OID31109	Malignant neoplasm of oesophagus (controls excluding all cancers) || id:finngen_R9_C3_OESOPHAGUS_EXALLC	exposure	Wald ratio	1	0.533145542	1.504203226	0.723011279	-2.415092781	3.481383865	1.704284785	0.089359048	32.50467303	0.975011849	II Neoplasms, from cancer register (ICD-O-3)
finngen_R9_C3_OESOPHAGUS_EXALLC	ukb-ppp-OGFR-OID21360	Malignant neoplasm of oesophagus (controls excluding all cancers) || id:finngen_R9_C3_OESOPHAGUS_EXALLC	exposure	Wald ratio	1	0.976866417	0.785385789	0.213571506	-0.562489729	2.516222564	2.656120016	0.569788677	12.38173699	0.855743679	II Neoplasms, from cancer register (ICD-O-3)
finngen_R9_C3_OESOPHAGUS_EXALLC	ukb-ppp-TEF-OID30103	Malignant neoplasm of oesophagus (controls excluding all cancers) || id:finngen_R9_C3_OESOPHAGUS_EXALLC	exposure	Wald ratio	1	-0.461065862	0.830660448	0.578854054	-2.089160341	1.167028616	0.630611142	0.123791034	3.212433071	0.951413237	II Neoplasms, from cancer register (ICD-O-3)
finngen_R9_C3_ORALCAVITY_EXALLC	ukb-ppp-LATS1-OID30523	Malignant neoplasm of oral cavity (controls excluding all cancers) || id:finngen_R9_C3_ORALCAVITY_EXALLC	exposure	Wald ratio	1	-0.009304415	0.816761511	0.990910825	-1.610156976	1.591548146	0.990738737	0.199856239	4.911346529	0.999739734	II Neoplasms, from cancer register (ICD-O-3)
finngen_R9_C3_ORALCAVITY_EXALLC	ukb-ppp-LMNB2-OID31109	Malignant neoplasm of oral cavity (controls excluding all cancers) || id:finngen_R9_C3_ORALCAVITY_EXALLC	exposure	Wald ratio	1	0.406426215	1.27665476	0.750217576	-2.095817115	2.908669545	1.501442354	0.122969722	18.33239192	0.980712162	II Neoplasms, from cancer register (ICD-O-3)
finngen_R9_C3_ORALCAVITY_EXALLC	ukb-ppp-OGFR-OID21360	Malignant neoplasm of oral cavity (controls excluding all cancers) || id:finngen_R9_C3_ORALCAVITY_EXALLC	exposure	Wald ratio	1	-0.128166343	0.670887061	0.848494163	-1.443104981	1.186772296	0.879707034	0.236193243	3.276488587	0.994116161	II Neoplasms, from cancer register (ICD-O-3)
finngen_R9_C3_ORALCAVITY_EXALLC	ukb-ppp-TEF-OID30103	Malignant neoplasm of oral cavity (controls excluding all cancers) || id:finngen_R9_C3_ORALCAVITY_EXALLC	exposure	Wald ratio	1	-0.120153731	0.708070041	0.865252466	-1.507971011	1.267663549	0.8867841	0.221358657	3.552542517	0.994116161	II Neoplasms, from cancer register (ICD-O-3)
finngen_R9_C3_OTHER_SKIN_EXALLC	ukb-ppp-LATS1-OID30523	Other malignant neoplasms of skin (=non-melanoma skin cancer) (controls excluding all cancers) || id:finngen_R9_C3_OTHER_SKIN_EXALLC	exposure	Wald ratio	1	-0.488732336	0.185218853	0.008323076	-0.851761287	-0.125703385	0.613403491	0.426662794	0.881876386	0.568869326	II Neoplasms, from cancer register (ICD-O-3)
finngen_R9_C3_OTHER_SKIN_EXALLC	ukb-ppp-LMNB2-OID31109	Other malignant neoplasms of skin (=non-melanoma skin cancer) (controls excluding all cancers) || id:finngen_R9_C3_OTHER_SKIN_EXALLC	exposure	Wald ratio	1	0.258148855	0.288171897	0.370351305	-0.306668064	0.822965773	1.294531501	0.735894831	2.27724362	0.916383112	II Neoplasms, from cancer register (ICD-O-3)
finngen_R9_C3_OTHER_SKIN_EXALLC	ukb-ppp-OGFR-OID21360	Other malignant neoplasms of skin (=non-melanoma skin cancer) (controls excluding all cancers) || id:finngen_R9_C3_OTHER_SKIN_EXALLC	exposure	Wald ratio	1	0.005859877	0.152738369	0.969396302	-0.293507327	0.305227082	1.00587708	0.74564376	1.356933102	0.999103801	II Neoplasms, from cancer register (ICD-O-3)
finngen_R9_C3_OTHER_SKIN_EXALLC	ukb-ppp-TEF-OID30103	Other malignant neoplasms of skin (=non-melanoma skin cancer) (controls excluding all cancers) || id:finngen_R9_C3_OTHER_SKIN_EXALLC	exposure	Wald ratio	1	0.086642679	0.161420945	0.59144037	-0.229742373	0.403027731	1.090506949	0.794738322	1.496348386	0.953916332	II Neoplasms, from cancer register (ICD-O-3)
finngen_R9_C3_OVARY_ENDOMETROID_EXALLC	ukb-ppp-LATS1-OID30523	Endometroid carcinoma of ovary (controls excluding all cancers) || id:finngen_R9_C3_OVARY_ENDOMETROID_EXALLC	exposure	Wald ratio	1	0.457327885	1.531683494	0.76526161	-2.544771764	3.459427534	1.579846808	0.078490964	31.7987676	0.981338028	II Neoplasms, from cancer register (ICD-O-3)
finngen_R9_C3_OVARY_ENDOMETROID_EXALLC	ukb-ppp-LMNB2-OID31109	Endometroid carcinoma of ovary (controls excluding all cancers) || id:finngen_R9_C3_OVARY_ENDOMETROID_EXALLC	exposure	Wald ratio	1	2.9822204	2.352614855	0.204933875	-1.628904716	7.593345517	19.73158005	0.19614429	1984.943079	0.854707665	II Neoplasms, from cancer register (ICD-O-3)
finngen_R9_C3_OVARY_ENDOMETROID_EXALLC	ukb-ppp-OGFR-OID21360	Endometroid carcinoma of ovary (controls excluding all cancers) || id:finngen_R9_C3_OVARY_ENDOMETROID_EXALLC	exposure	Wald ratio	1	-0.255688856	1.25750187	0.838876487	-2.720392521	2.209014809	0.774382876	0.065848902	9.106740096	0.99387896	II Neoplasms, from cancer register (ICD-O-3)
finngen_R9_C3_OVARY_ENDOMETROID_EXALLC	ukb-ppp-TEF-OID30103	Endometroid carcinoma of ovary (controls excluding all cancers) || id:finngen_R9_C3_OVARY_ENDOMETROID_EXALLC	exposure	Wald ratio	1	0.628299074	1.32957531	0.636529828	-1.977668534	3.234266682	1.874419618	0.138391517	25.38774767	0.96087684	II Neoplasms, from cancer register (ICD-O-3)
finngen_R9_C3_OVARY_EXALLC	ukb-ppp-LATS1-OID30523	Malignant neoplasm of ovary (controls excluding all cancers) || id:finngen_R9_C3_OVARY_EXALLC	exposure	Wald ratio	1	0.00732937	0.714363895	0.991813853	-1.392823865	1.407482604	1.007356295	0.248372942	4.085657231	0.999739734	II Neoplasms, from cancer register (ICD-O-3)
finngen_R9_C3_OVARY_EXALLC	ukb-ppp-LMNB2-OID31109	Malignant neoplasm of ovary (controls excluding all cancers) || id:finngen_R9_C3_OVARY_EXALLC	exposure	Wald ratio	1	-1.375604955	1.111987746	0.216061672	-3.555100938	0.803891027	0.252686685	0.02857849	2.234217439	0.855743679	II Neoplasms, from cancer register (ICD-O-3)
finngen_R9_C3_OVARY_EXALLC	ukb-ppp-OGFR-OID21360	Malignant neoplasm of ovary (controls excluding all cancers) || id:finngen_R9_C3_OVARY_EXALLC	exposure	Wald ratio	1	0.583185041	0.589373224	0.322418374	-0.571986477	1.738356559	1.791736105	0.56440315	5.687987867	0.904316509	II Neoplasms, from cancer register (ICD-O-3)
finngen_R9_C3_OVARY_EXALLC	ukb-ppp-TEF-OID30103	Malignant neoplasm of ovary (controls excluding all cancers) || id:finngen_R9_C3_OVARY_EXALLC	exposure	Wald ratio	1	-0.023092188	0.61948181	0.970264448	-1.237276534	1.191092159	0.977172396	0.29017342	3.290673184	0.99913906	II Neoplasms, from cancer register (ICD-O-3)
finngen_R9_C3_OVARY_MUCINO_EXALLC	ukb-ppp-LATS1-OID30523	Mucinous and mucinous cystic tumor (controls excluding all cancers) || id:finngen_R9_C3_OVARY_MUCINO_EXALLC	exposure	Wald ratio	1	3.667722551	2.114691018	0.08284693	-0.477071845	7.812516947	39.16261337	0.620597941	2471.342854	0.755376919	II Neoplasms, from cancer register (ICD-O-3)
finngen_R9_C3_OVARY_MUCINO_EXALLC	ukb-ppp-LMNB2-OID31109	Mucinous and mucinous cystic tumor (controls excluding all cancers) || id:finngen_R9_C3_OVARY_MUCINO_EXALLC	exposure	Wald ratio	1	0.729070421	3.293473828	0.82480574	-5.726138282	7.184279123	2.073152552	0.003259641	1318.538392	0.992463528	II Neoplasms, from cancer register (ICD-O-3)
finngen_R9_C3_OVARY_MUCINO_EXALLC	ukb-ppp-OGFR-OID21360	Mucinous and mucinous cystic tumor (controls excluding all cancers) || id:finngen_R9_C3_OVARY_MUCINO_EXALLC	exposure	Wald ratio	1	-1.416257292	1.754770381	0.419614743	-4.85560724	2.023092655	0.242620377	0.007784605	7.561674461	0.922786199	II Neoplasms, from cancer register (ICD-O-3)
finngen_R9_C3_OVARY_MUCINO_EXALLC	ukb-ppp-TEF-OID30103	Mucinous and mucinous cystic tumor (controls excluding all cancers) || id:finngen_R9_C3_OVARY_MUCINO_EXALLC	exposure	Wald ratio	1	0.569630579	1.845054363	0.757524057	-3.046675973	4.185937132	1.767613938	0.047516609	65.75509324	0.980712162	II Neoplasms, from cancer register (ICD-O-3)
finngen_R9_C3_OVARY_SEROUS_EXALLC	ukb-ppp-LATS1-OID30523	Serous carcinoma of ovary (controls excluding all cancers) || id:finngen_R9_C3_OVARY_SEROUS_EXALLC	exposure	Wald ratio	1	0.145004336	0.782830977	0.853048084	-1.389344378	1.67935305	1.156044583	0.249238658	5.362085849	0.994116161	II Neoplasms, from cancer register (ICD-O-3)
finngen_R9_C3_OVARY_SEROUS_EXALLC	ukb-ppp-LMNB2-OID31109	Serous carcinoma of ovary (controls excluding all cancers) || id:finngen_R9_C3_OVARY_SEROUS_EXALLC	exposure	Wald ratio	1	-1.251958304	1.220892545	0.305153207	-3.644907691	1.140991084	0.285944282	0.026123821	3.129868791	0.900586523	II Neoplasms, from cancer register (ICD-O-3)
finngen_R9_C3_OVARY_SEROUS_EXALLC	ukb-ppp-OGFR-OID21360	Serous carcinoma of ovary (controls excluding all cancers) || id:finngen_R9_C3_OVARY_SEROUS_EXALLC	exposure	Wald ratio	1	0.964226776	0.646151085	0.135630447	-0.302229349	2.230682902	2.622758893	0.739168518	9.306219146	0.806947521	II Neoplasms, from cancer register (ICD-O-3)
finngen_R9_C3_OVARY_SEROUS_EXALLC	ukb-ppp-TEF-OID30103	Serous carcinoma of ovary (controls excluding all cancers) || id:finngen_R9_C3_OVARY_SEROUS_EXALLC	exposure	Wald ratio	1	0.499093646	0.68235588	0.46451826	-0.838323879	1.836511172	1.647227623	0.432434729	6.274608996	0.931198615	II Neoplasms, from cancer register (ICD-O-3)
finngen_R9_C3_PANCREAS_ADENO_DUCTAL_EXALLC	ukb-ppp-LATS1-OID30523	Adenocarcinoma and ductal carcinoma of pancreas (controls excluding all cancers) || id:finngen_R9_C3_PANCREAS_ADENO_DUCTAL_EXALLC	exposure	Wald ratio	1	-0.950422895	0.8631756	0.270863098	-2.642247071	0.741401281	0.386577507	0.071201096	2.098874568	0.882661384	II Neoplasms, from cancer register (ICD-O-3)
finngen_R9_C3_PANCREAS_ADENO_DUCTAL_EXALLC	ukb-ppp-LMNB2-OID31109	Adenocarcinoma and ductal carcinoma of pancreas (controls excluding all cancers) || id:finngen_R9_C3_PANCREAS_ADENO_DUCTAL_EXALLC	exposure	Wald ratio	1	1.537806433	1.351268056	0.255100896	-1.110678957	4.186291823	4.654369393	0.329335281	65.77842013	0.877294337	II Neoplasms, from cancer register (ICD-O-3)
finngen_R9_C3_PANCREAS_ADENO_DUCTAL_EXALLC	ukb-ppp-OGFR-OID21360	Adenocarcinoma and ductal carcinoma of pancreas (controls excluding all cancers) || id:finngen_R9_C3_PANCREAS_ADENO_DUCTAL_EXALLC	exposure	Wald ratio	1	0.839612266	0.711070157	0.237693011	-0.554085242	2.233309774	2.315469017	0.574597639	9.33069753	0.870592841	II Neoplasms, from cancer register (ICD-O-3)
finngen_R9_C3_PANCREAS_ADENO_DUCTAL_EXALLC	ukb-ppp-TEF-OID30103	Adenocarcinoma and ductal carcinoma of pancreas (controls excluding all cancers) || id:finngen_R9_C3_PANCREAS_ADENO_DUCTAL_EXALLC	exposure	Wald ratio	1	1.43017998	0.74891575	0.056176053	-0.03769489	2.89805485	4.179451343	0.963006719	18.13882829	0.713741754	II Neoplasms, from cancer register (ICD-O-3)
finngen_R9_C3_PANCREAS_EXALLC	ukb-ppp-LATS1-OID30523	Malignant neoplasm of pancreas (controls excluding all cancers) || id:finngen_R9_C3_PANCREAS_EXALLC	exposure	Wald ratio	1	-0.616189818	0.607217118	0.310212255	-1.806335369	0.573955733	0.539998014	0.164254969	1.775275697	0.902039405	II Neoplasms, from cancer register (ICD-O-3)
finngen_R9_C3_PANCREAS_EXALLC	ukb-ppp-LMNB2-OID31109	Malignant neoplasm of pancreas (controls excluding all cancers) || id:finngen_R9_C3_PANCREAS_EXALLC	exposure	Wald ratio	1	1.373529795	0.949464722	0.147998913	-0.487421059	3.23448065	3.949266224	0.61420836	25.39318041	0.815410336	II Neoplasms, from cancer register (ICD-O-3)
finngen_R9_C3_PANCREAS_EXALLC	ukb-ppp-OGFR-OID21360	Malignant neoplasm of pancreas (controls excluding all cancers) || id:finngen_R9_C3_PANCREAS_EXALLC	exposure	Wald ratio	1	1.851380703	0.504193867	0.000240696	0.863160724	2.839600682	6.36860661	2.370641809	17.10893227	0.140422352	II Neoplasms, from cancer register (ICD-O-3)
finngen_R9_C3_PANCREAS_EXALLC	ukb-ppp-TEF-OID30103	Malignant neoplasm of pancreas (controls excluding all cancers) || id:finngen_R9_C3_PANCREAS_EXALLC	exposure	Wald ratio	1	1.146174548	0.526389634	0.029448787	0.114450866	2.17789823	3.146134473	1.121257547	8.827732885	0.680983487	II Neoplasms, from cancer register (ICD-O-3)
finngen_R9_C3_PANCREAS_NEUROENDOCRINE_EXALLC	ukb-ppp-LATS1-OID30523	Neuroendocrine tumor and carcinoma of pancreas (controls excluding all cancers) || id:finngen_R9_C3_PANCREAS_NEUROENDOCRINE_EXALLC	exposure	Wald ratio	1	2.277124098	2.057073422	0.268305736	-1.754739809	6.308988005	9.748604028	0.172952237	549.4885876	0.881956778	II Neoplasms, from cancer register (ICD-O-3)
finngen_R9_C3_PANCREAS_NEUROENDOCRINE_EXALLC	ukb-ppp-LMNB2-OID31109	Neuroendocrine tumor and carcinoma of pancreas (controls excluding all cancers) || id:finngen_R9_C3_PANCREAS_NEUROENDOCRINE_EXALLC	exposure	Wald ratio	1	-0.102493376	3.240433976	0.9747675	-6.453743968	6.248757216	0.902584128	0.001574616	517.3694463	0.999739734	II Neoplasms, from cancer register (ICD-O-3)
finngen_R9_C3_PANCREAS_NEUROENDOCRINE_EXALLC	ukb-ppp-OGFR-OID21360	Neuroendocrine tumor and carcinoma of pancreas (controls excluding all cancers) || id:finngen_R9_C3_PANCREAS_NEUROENDOCRINE_EXALLC	exposure	Wald ratio	1	-1.819141361	1.688604338	0.281344171	-5.128805864	1.490523141	0.162164932	0.00592363	4.439417354	0.882661384	II Neoplasms, from cancer register (ICD-O-3)
finngen_R9_C3_PANCREAS_NEUROENDOCRINE_EXALLC	ukb-ppp-TEF-OID30103	Neuroendocrine tumor and carcinoma of pancreas (controls excluding all cancers) || id:finngen_R9_C3_PANCREAS_NEUROENDOCRINE_EXALLC	exposure	Wald ratio	1	-0.682339304	1.785866092	0.702403859	-4.182636844	2.817958236	0.505433246	0.015258221	16.74263124	0.970167779	II Neoplasms, from cancer register (ICD-O-3)
finngen_R9_C3_PAROTIDGLAND_EXALLC	ukb-ppp-LATS1-OID30523	Malignant neoplasm of parotid gland (controls excluding all cancers) || id:finngen_R9_C3_PAROTIDGLAND_EXALLC	exposure	Wald ratio	1	2.284761096	1.716639535	0.18320552	-1.079852393	5.649374585	9.823339113	0.339645656	284.1137214	0.843467151	II Neoplasms, from cancer register (ICD-O-3)
finngen_R9_C3_PAROTIDGLAND_EXALLC	ukb-ppp-LMNB2-OID31109	Malignant neoplasm of parotid gland (controls excluding all cancers) || id:finngen_R9_C3_PAROTIDGLAND_EXALLC	exposure	Wald ratio	1	-4.407136084	2.710990848	0.104023048	-9.720678146	0.906405977	0.01219004	6.00E-05	2.475409848	0.781475773	II Neoplasms, from cancer register (ICD-O-3)
finngen_R9_C3_PAROTIDGLAND_EXALLC	ukb-ppp-OGFR-OID21360	Malignant neoplasm of parotid gland (controls excluding all cancers) || id:finngen_R9_C3_PAROTIDGLAND_EXALLC	exposure	Wald ratio	1	-1.742958863	1.413337322	0.217492901	-4.513100015	1.027182289	0.175001827	0.010964418	2.793184349	0.855743679	II Neoplasms, from cancer register (ICD-O-3)
finngen_R9_C3_PAROTIDGLAND_EXALLC	ukb-ppp-TEF-OID30103	Malignant neoplasm of parotid gland (controls excluding all cancers) || id:finngen_R9_C3_PAROTIDGLAND_EXALLC	exposure	Wald ratio	1	0.311129739	1.491381056	0.834746036	-2.61197713	3.234236609	1.3649663	0.0733893	25.38698418	0.993729318	II Neoplasms, from cancer register (ICD-O-3)
finngen_R9_C3_PROSTATE_EXALLC	ukb-ppp-LATS1-OID30523	Malignant neoplasm of prostate (controls excluding all cancers) || id:finngen_R9_C3_PROSTATE_EXALLC	exposure	Wald ratio	1	-0.183657442	0.226010318	0.416443732	-0.626637665	0.259322781	0.832220839	0.534385567	1.296052078	0.922786199	II Neoplasms, from cancer register (ICD-O-3)
finngen_R9_C3_PROSTATE_EXALLC	ukb-ppp-LMNB2-OID31109	Malignant neoplasm of prostate (controls excluding all cancers) || id:finngen_R9_C3_PROSTATE_EXALLC	exposure	Wald ratio	1	-0.203076989	0.354481472	0.566722807	-0.897860675	0.491706696	0.816215399	0.407440376	1.635104466	0.950123689	II Neoplasms, from cancer register (ICD-O-3)
finngen_R9_C3_PROSTATE_EXALLC	ukb-ppp-OGFR-OID21360	Malignant neoplasm of prostate (controls excluding all cancers) || id:finngen_R9_C3_PROSTATE_EXALLC	exposure	Wald ratio	1	-0.142700374	0.185991324	0.442937586	-0.507243369	0.221842621	0.86701381	0.602153207	1.248374894	0.928375889	II Neoplasms, from cancer register (ICD-O-3)
finngen_R9_C3_PROSTATE_EXALLC	ukb-ppp-TEF-OID30103	Malignant neoplasm of prostate (controls excluding all cancers) || id:finngen_R9_C3_PROSTATE_EXALLC	exposure	Wald ratio	1	0.045481907	0.195907378	0.816413547	-0.338496554	0.429460367	1.046532069	0.712841236	1.536428193	0.992190507	II Neoplasms, from cancer register (ICD-O-3)
finngen_R9_C3_RECTUM_ADENO	ukb-ppp-LATS1-OID30523	Adenocarcinoma and papilloma adenocarcinoma of rectum || id:finngen_R9_C3_RECTUM_ADENO	exposure	Wald ratio	1	-1.012369155	0.472742564	0.03223528	-1.938944579	-0.08579373	0.36335711	0.143855698	0.917783523	0.688414451	II Neoplasms, from cancer register (ICD-O-3)
finngen_R9_C3_RECTUM_ADENO	ukb-ppp-LMNB2-OID31109	Adenocarcinoma and papilloma adenocarcinoma of rectum || id:finngen_R9_C3_RECTUM_ADENO	exposure	Wald ratio	1	1.912434419	0.698914856	0.006213605	0.542561302	3.282307537	6.769548675	1.720407707	26.63716808	0.546219267	II Neoplasms, from cancer register (ICD-O-3)
finngen_R9_C3_RECTUM_ADENO	ukb-ppp-OGFR-OID21360	Adenocarcinoma and papilloma adenocarcinoma of rectum || id:finngen_R9_C3_RECTUM_ADENO	exposure	Wald ratio	1	0.319948542	0.38851638	0.410215959	-0.441543563	1.081440646	1.377056901	0.643043077	2.94892485	0.92255236	II Neoplasms, from cancer register (ICD-O-3)
finngen_R9_C3_RECTUM_ADENO	ukb-ppp-TEF-OID30103	Adenocarcinoma and papilloma adenocarcinoma of rectum || id:finngen_R9_C3_RECTUM_ADENO	exposure	Wald ratio	1	-0.047069535	0.41079668	0.908777161	-0.852231027	0.758091957	0.954021057	0.426462421	2.134200187	0.996678548	II Neoplasms, from cancer register (ICD-O-3)
finngen_R9_C3_RECTUM_ADENO_MUCINO_EXALLC	ukb-ppp-LATS1-OID30523	Adenocarcinoma, papilloma adenocarcinoma and mucinous carcinomas of rectum (controls excluding all cancers) || id:finngen_R9_C3_RECTUM_ADENO_MUCINO_EXALLC	exposure	Wald ratio	1	-1.030552631	0.465124117	0.026715425	-1.9421959	-0.118909362	0.356809722	0.143388737	0.887888273	0.670249832	II Neoplasms, from cancer register (ICD-O-3)
finngen_R9_C3_RECTUM_ADENO_MUCINO_EXALLC	ukb-ppp-LMNB2-OID31109	Adenocarcinoma, papilloma adenocarcinoma and mucinous carcinomas of rectum (controls excluding all cancers) || id:finngen_R9_C3_RECTUM_ADENO_MUCINO_EXALLC	exposure	Wald ratio	1	1.759951265	0.73105415	0.016065869	0.32708513	3.192817399	5.81215413	1.38691954	24.35695413	0.595246534	II Neoplasms, from cancer register (ICD-O-3)
finngen_R9_C3_RECTUM_ADENO_MUCINO_EXALLC	ukb-ppp-OGFR-OID21360	Adenocarcinoma, papilloma adenocarcinoma and mucinous carcinomas of rectum (controls excluding all cancers) || id:finngen_R9_C3_RECTUM_ADENO_MUCINO_EXALLC	exposure	Wald ratio	1	0.416971728	0.382257592	0.275354971	-0.332253152	1.166196607	1.517359613	0.717305713	3.20976141	0.882661384	II Neoplasms, from cancer register (ICD-O-3)
finngen_R9_C3_RECTUM_ADENO_MUCINO_EXALLC	ukb-ppp-TEF-OID30103	Adenocarcinoma, papilloma adenocarcinoma and mucinous carcinomas of rectum (controls excluding all cancers) || id:finngen_R9_C3_RECTUM_ADENO_MUCINO_EXALLC	exposure	Wald ratio	1	0.087669209	0.403401402	0.827955077	-0.702997538	0.878335956	1.091626962	0.495098999	2.406891199	0.99325169	II Neoplasms, from cancer register (ICD-O-3)
finngen_R9_C3_RECTUM_EXALLC	ukb-ppp-LATS1-OID30523	Malignant neoplasm of rectum (controls excluding all cancers) || id:finngen_R9_C3_RECTUM_EXALLC	exposure	Wald ratio	1	-1.164309864	0.4723468	0.013703349	-2.090109592	-0.238510136	0.312138005	0.123673581	0.787800703	0.585630734	II Neoplasms, from cancer register (ICD-O-3)
finngen_R9_C3_RECTUM_EXALLC	ukb-ppp-LMNB2-OID31109	Malignant neoplasm of rectum (controls excluding all cancers) || id:finngen_R9_C3_RECTUM_EXALLC	exposure	Wald ratio	1	1.299594522	0.743501	0.080474561	-0.157667438	2.756856482	3.66780915	0.854133787	15.75025384	0.755376919	II Neoplasms, from cancer register (ICD-O-3)
finngen_R9_C3_RECTUM_EXALLC	ukb-ppp-OGFR-OID21360	Malignant neoplasm of rectum (controls excluding all cancers) || id:finngen_R9_C3_RECTUM_EXALLC	exposure	Wald ratio	1	0.006759276	0.38814899	0.986106239	-0.754012745	0.767531297	1.006782171	0.470474864	2.154441008	0.999739734	II Neoplasms, from cancer register (ICD-O-3)
finngen_R9_C3_RECTUM_EXALLC	ukb-ppp-TEF-OID30103	Malignant neoplasm of rectum (controls excluding all cancers) || id:finngen_R9_C3_RECTUM_EXALLC	exposure	Wald ratio	1	0.308022918	0.409432709	0.451860843	-0.494465192	1.110511027	1.360732173	0.609896998	3.03590943	0.929995316	II Neoplasms, from cancer register (ICD-O-3)
finngen_R9_C3_RENAL_PELVIS_EXALLC	ukb-ppp-LATS1-OID30523	Malignant neoplasm of renal pelvis (controls excluding all cancers) || id:finngen_R9_C3_RENAL_PELVIS_EXALLC	exposure	Wald ratio	1	-2.592297144	2.030421225	0.201698029	-6.571922746	1.387328457	0.074847906	0.001399105	4.004138525	0.851879613	II Neoplasms, from cancer register (ICD-O-3)
finngen_R9_C3_RENAL_PELVIS_EXALLC	ukb-ppp-LMNB2-OID31109	Malignant neoplasm of renal pelvis (controls excluding all cancers) || id:finngen_R9_C3_RENAL_PELVIS_EXALLC	exposure	Wald ratio	1	0.806572504	3.204796701	0.801291005	-5.47482903	7.087974038	2.240216479	0.004190945	1197.479294	0.989595075	II Neoplasms, from cancer register (ICD-O-3)
finngen_R9_C3_RENAL_PELVIS_EXALLC	ukb-ppp-OGFR-OID21360	Malignant neoplasm of renal pelvis (controls excluding all cancers) || id:finngen_R9_C3_RENAL_PELVIS_EXALLC	exposure	Wald ratio	1	-2.94108003	1.65939267	0.076330935	-6.193489663	0.311329604	0.052808663	0.002042686	1.365239135	0.748517198	II Neoplasms, from cancer register (ICD-O-3)
finngen_R9_C3_RENAL_PELVIS_EXALLC	ukb-ppp-TEF-OID30103	Malignant neoplasm of renal pelvis (controls excluding all cancers) || id:finngen_R9_C3_RENAL_PELVIS_EXALLC	exposure	Wald ratio	1	-0.015621252	1.768496779	0.992952323	-3.481874939	3.450632435	0.984500127	0.030749703	31.52032055	0.999739734	II Neoplasms, from cancer register (ICD-O-3)
finngen_R9_C3_SCLC_EXALLC	ukb-ppp-LATS1-OID30523	Small cell lung cancer (controls excluding all cancers) || id:finngen_R9_C3_SCLC_EXALLC	exposure	Wald ratio	1	0.237870854	0.877685897	0.78637528	-1.482393503	1.958135212	1.268545355	0.227093488	7.086100661	0.985903336	II Neoplasms, from cancer register (ICD-O-3)
finngen_R9_C3_SCLC_EXALLC	ukb-ppp-LMNB2-OID31109	Small cell lung cancer (controls excluding all cancers) || id:finngen_R9_C3_SCLC_EXALLC	exposure	Wald ratio	1	2.33344531	1.400342504	0.095645916	-0.411225998	5.078116618	10.3134133	0.662837115	160.4715419	0.771198786	II Neoplasms, from cancer register (ICD-O-3)
finngen_R9_C3_SCLC_EXALLC	ukb-ppp-OGFR-OID21360	Small cell lung cancer (controls excluding all cancers) || id:finngen_R9_C3_SCLC_EXALLC	exposure	Wald ratio	1	-0.931068362	0.720944203	0.196545293	-2.344119001	0.481982277	0.394132409	0.095931681	1.619281086	0.851647251	II Neoplasms, from cancer register (ICD-O-3)
finngen_R9_C3_SCLC_EXALLC	ukb-ppp-TEF-OID30103	Small cell lung cancer (controls excluding all cancers) || id:finngen_R9_C3_SCLC_EXALLC	exposure	Wald ratio	1	0.654562612	0.763458849	0.391243402	-0.841816733	2.150941957	1.924300667	0.430926933	8.592948771	0.920342163	II Neoplasms, from cancer register (ICD-O-3)
finngen_R9_C3_SKIN_EXALLC	ukb-ppp-LATS1-OID30523	Malignant neoplasm of skin (controls excluding all cancers) || id:finngen_R9_C3_SKIN_EXALLC	exposure	Wald ratio	1	-0.570967657	0.172160204	0.000911557	-0.908401657	-0.233533658	0.564978469	0.40316811	0.791730947	0.253343536	II Neoplasms, from cancer register (ICD-O-3)
finngen_R9_C3_SKIN_EXALLC	ukb-ppp-LMNB2-OID31109	Malignant neoplasm of skin (controls excluding all cancers) || id:finngen_R9_C3_SKIN_EXALLC	exposure	Wald ratio	1	0.074535323	0.268363367	0.781211718	-0.451456875	0.600527522	1.0773834	0.636699883	1.823080262	0.984913816	II Neoplasms, from cancer register (ICD-O-3)
finngen_R9_C3_SKIN_EXALLC	ukb-ppp-OGFR-OID21360	Malignant neoplasm of skin (controls excluding all cancers) || id:finngen_R9_C3_SKIN_EXALLC	exposure	Wald ratio	1	-0.010414145	0.14201107	0.941540867	-0.288755841	0.267927551	0.989639894	0.749195105	1.307252428	0.996678548	II Neoplasms, from cancer register (ICD-O-3)
finngen_R9_C3_SKIN_EXALLC	ukb-ppp-TEF-OID30103	Malignant neoplasm of skin (controls excluding all cancers) || id:finngen_R9_C3_SKIN_EXALLC	exposure	Wald ratio	1	0.025734289	0.150146875	0.863913894	-0.268553587	0.320022165	1.026068274	0.764484455	1.377158288	0.994116161	II Neoplasms, from cancer register (ICD-O-3)
finngen_R9_C3_SMALL_INTESTINE_EXALLC	ukb-ppp-LATS1-OID30523	Malignant neoplasm of small intestine (controls excluding all cancers) || id:finngen_R9_C3_SMALL_INTESTINE_EXALLC	exposure	Wald ratio	1	-1.060692493	1.020330803	0.298545551	-3.060540866	0.93915588	0.346215975	0.046862342	2.557821398	0.896310791	II Neoplasms, from cancer register (ICD-O-3)
finngen_R9_C3_SMALL_INTESTINE_EXALLC	ukb-ppp-LMNB2-OID31109	Malignant neoplasm of small intestine (controls excluding all cancers) || id:finngen_R9_C3_SMALL_INTESTINE_EXALLC	exposure	Wald ratio	1	0.176194424	1.605639504	0.912619753	-2.970859003	3.323247851	1.19266992	0.05125926	27.75033331	0.996678548	II Neoplasms, from cancer register (ICD-O-3)
finngen_R9_C3_SMALL_INTESTINE_EXALLC	ukb-ppp-OGFR-OID21360	Malignant neoplasm of small intestine (controls excluding all cancers) || id:finngen_R9_C3_SMALL_INTESTINE_EXALLC	exposure	Wald ratio	1	0.830940912	0.843057592	0.324315841	-0.821451967	2.483333792	2.295477568	0.439792626	11.98114054	0.905034503	II Neoplasms, from cancer register (ICD-O-3)
finngen_R9_C3_SMALL_INTESTINE_EXALLC	ukb-ppp-TEF-OID30103	Malignant neoplasm of small intestine (controls excluding all cancers) || id:finngen_R9_C3_SMALL_INTESTINE_EXALLC	exposure	Wald ratio	1	0.101980481	0.88859723	0.908630839	-1.63967009	1.843631051	1.107361856	0.194044049	6.319442869	0.996678548	II Neoplasms, from cancer register (ICD-O-3)
finngen_R9_C3_SMALL_INTESTINE_NEUROENDOCRINE_EXALLC	ukb-ppp-LATS1-OID30523	Neuroendocrine tumor and carcinoma of small intestine (controls excluding all cancers) || id:finngen_R9_C3_SMALL_INTESTINE_NEUROENDOCRINE_EXALLC	exposure	Wald ratio	1	-2.696138678	1.29777955	0.037755317	-5.239786597	-0.152490759	0.067465517	0.005301388	0.858566828	0.702207786	II Neoplasms, from cancer register (ICD-O-3)
finngen_R9_C3_SMALL_INTESTINE_NEUROENDOCRINE_EXALLC	ukb-ppp-LMNB2-OID31109	Neuroendocrine tumor and carcinoma of small intestine (controls excluding all cancers) || id:finngen_R9_C3_SMALL_INTESTINE_NEUROENDOCRINE_EXALLC	exposure	Wald ratio	1	-1.304083853	2.027533878	0.520102633	-5.278050254	2.669882548	0.271421083	0.005102369	14.43827329	0.941114386	II Neoplasms, from cancer register (ICD-O-3)
finngen_R9_C3_SMALL_INTESTINE_NEUROENDOCRINE_EXALLC	ukb-ppp-OGFR-OID21360	Neuroendocrine tumor and carcinoma of small intestine (controls excluding all cancers) || id:finngen_R9_C3_SMALL_INTESTINE_NEUROENDOCRINE_EXALLC	exposure	Wald ratio	1	0.711927001	1.068487659	0.505223149	-1.382308811	2.806162812	2.03791454	0.250998376	16.54630497	0.938246017	II Neoplasms, from cancer register (ICD-O-3)
finngen_R9_C3_SMALL_INTESTINE_NEUROENDOCRINE_EXALLC	ukb-ppp-TEF-OID30103	Neuroendocrine tumor and carcinoma of small intestine (controls excluding all cancers) || id:finngen_R9_C3_SMALL_INTESTINE_NEUROENDOCRINE_EXALLC	exposure	Wald ratio	1	-0.478380711	1.126688239	0.671135486	-2.68668966	1.729928238	0.619786193	0.068106021	5.640249136	0.964906718	II Neoplasms, from cancer register (ICD-O-3)
finngen_R9_C3_SQUOMOUS_CELL_CARCINOMA_SKIN_EXALLC	ukb-ppp-LATS1-OID30523	Squamous cell neoplasms and carcinomas of the skin (controls excluding all cancers) || id:finngen_R9_C3_SQUOMOUS_CELL_CARCINOMA_SKIN_EXALLC	exposure	Wald ratio	1	-0.613032986	0.412600429	0.137337629	-1.421729826	0.195663855	0.54170539	0.241296255	1.216118044	0.806947521	II Neoplasms, from cancer register (ICD-O-3)
finngen_R9_C3_SQUOMOUS_CELL_CARCINOMA_SKIN_EXALLC	ukb-ppp-LMNB2-OID31109	Squamous cell neoplasms and carcinomas of the skin (controls excluding all cancers) || id:finngen_R9_C3_SQUOMOUS_CELL_CARCINOMA_SKIN_EXALLC	exposure	Wald ratio	1	0.778520863	0.642311276	0.225488784	-0.480409238	2.037450964	2.178247954	0.618530214	7.671030524	0.862075444	II Neoplasms, from cancer register (ICD-O-3)
finngen_R9_C3_SQUOMOUS_CELL_CARCINOMA_SKIN_EXALLC	ukb-ppp-OGFR-OID21360	Squamous cell neoplasms and carcinomas of the skin (controls excluding all cancers) || id:finngen_R9_C3_SQUOMOUS_CELL_CARCINOMA_SKIN_EXALLC	exposure	Wald ratio	1	0.313626328	0.338981002	0.354860189	-0.350776437	0.978029092	1.368378316	0.704141156	2.659210015	0.913118799	II Neoplasms, from cancer register (ICD-O-3)
finngen_R9_C3_SQUOMOUS_CELL_CARCINOMA_SKIN_EXALLC	ukb-ppp-TEF-OID30103	Squamous cell neoplasms and carcinomas of the skin (controls excluding all cancers) || id:finngen_R9_C3_SQUOMOUS_CELL_CARCINOMA_SKIN_EXALLC	exposure	Wald ratio	1	-0.305418113	0.357670499	0.393155328	-1.006452291	0.395616066	0.736815238	0.365513417	1.485298951	0.920443854	II Neoplasms, from cancer register (ICD-O-3)
finngen_R9_C3_STOMACH_ADENO_EXALLC	ukb-ppp-LATS1-OID30523	Adenocarcinoma and papillary adenocarcinoma of stomach (controls excluding all cancers) || id:finngen_R9_C3_STOMACH_ADENO_EXALLC	exposure	Wald ratio	1	0.080540341	0.839250461	0.923546789	-1.564390563	1.725471245	1.08387257	0.209215478	5.615166523	0.996678548	II Neoplasms, from cancer register (ICD-O-3)
finngen_R9_C3_STOMACH_ADENO_EXALLC	ukb-ppp-LMNB2-OID31109	Adenocarcinoma and papillary adenocarcinoma of stomach (controls excluding all cancers) || id:finngen_R9_C3_STOMACH_ADENO_EXALLC	exposure	Wald ratio	1	0.563645255	1.327526995	0.671140765	-2.038307656	3.165598165	1.757065793	0.130248951	23.70291804	0.964906718	II Neoplasms, from cancer register (ICD-O-3)
finngen_R9_C3_STOMACH_ADENO_EXALLC	ukb-ppp-OGFR-OID21360	Adenocarcinoma and papillary adenocarcinoma of stomach (controls excluding all cancers) || id:finngen_R9_C3_STOMACH_ADENO_EXALLC	exposure	Wald ratio	1	-0.623694839	0.689868063	0.365953812	-1.975836242	0.728446564	0.535960487	0.138645323	2.071859605	0.914279847	II Neoplasms, from cancer register (ICD-O-3)
finngen_R9_C3_STOMACH_ADENO_EXALLC	ukb-ppp-TEF-OID30103	Adenocarcinoma and papillary adenocarcinoma of stomach (controls excluding all cancers) || id:finngen_R9_C3_STOMACH_ADENO_EXALLC	exposure	Wald ratio	1	-0.790937173	0.726039643	0.275983854	-2.213974873	0.632100527	0.453419663	0.109265468	1.881558695	0.882661384	II Neoplasms, from cancer register (ICD-O-3)
finngen_R9_C3_STOMACH_EXALLC	ukb-ppp-LATS1-OID30523	Malignant neoplasm of stomach (controls excluding all cancers) || id:finngen_R9_C3_STOMACH_EXALLC	exposure	Wald ratio	1	-0.397156378	0.632502694	0.530061231	-1.636861657	0.842548902	0.672228896	0.194589774	2.322278701	0.942391241	II Neoplasms, from cancer register (ICD-O-3)
finngen_R9_C3_STOMACH_EXALLC	ukb-ppp-LMNB2-OID31109	Malignant neoplasm of stomach (controls excluding all cancers) || id:finngen_R9_C3_STOMACH_EXALLC	exposure	Wald ratio	1	-0.72487079	0.996798912	0.467104293	-2.678596658	1.228855077	0.484387152	0.068659439	3.417314733	0.931198615	II Neoplasms, from cancer register (ICD-O-3)
finngen_R9_C3_STOMACH_EXALLC	ukb-ppp-OGFR-OID21360	Malignant neoplasm of stomach (controls excluding all cancers) || id:finngen_R9_C3_STOMACH_EXALLC	exposure	Wald ratio	1	-0.402805086	0.51990546	0.438477929	-1.421819788	0.616209616	0.668442375	0.241274549	1.851895327	0.928375889	II Neoplasms, from cancer register (ICD-O-3)
finngen_R9_C3_STOMACH_EXALLC	ukb-ppp-TEF-OID30103	Malignant neoplasm of stomach (controls excluding all cancers) || id:finngen_R9_C3_STOMACH_EXALLC	exposure	Wald ratio	1	-0.397743055	0.548171723	0.468095596	-1.472159632	0.676673522	0.67183463	0.229429467	1.96732258	0.931198615	II Neoplasms, from cancer register (ICD-O-3)
finngen_R9_C3_STOMACH_NEUROENDOCRINE_EXALLC	ukb-ppp-LATS1-OID30523	Neuroendocrine tumor and carcinoma of stomach (controls excluding all cancers) || id:finngen_R9_C3_STOMACH_NEUROENDOCRINE_EXALLC	exposure	Wald ratio	1	1.244240173	2.147326046	0.562294341	-2.964518877	5.452999222	3.470296971	0.051585282	233.4573073	0.949865195	II Neoplasms, from cancer register (ICD-O-3)
finngen_R9_C3_STOMACH_NEUROENDOCRINE_EXALLC	ukb-ppp-LMNB2-OID31109	Neuroendocrine tumor and carcinoma of stomach (controls excluding all cancers) || id:finngen_R9_C3_STOMACH_NEUROENDOCRINE_EXALLC	exposure	Wald ratio	1	-3.029959349	3.392218562	0.371745386	-9.67870773	3.618789031	0.048317602	6.26E-05	37.29238056	0.917230782	II Neoplasms, from cancer register (ICD-O-3)
finngen_R9_C3_STOMACH_NEUROENDOCRINE_EXALLC	ukb-ppp-OGFR-OID21360	Neuroendocrine tumor and carcinoma of stomach (controls excluding all cancers) || id:finngen_R9_C3_STOMACH_NEUROENDOCRINE_EXALLC	exposure	Wald ratio	1	0.404030516	1.768209424	0.819259902	-3.061659955	3.869720987	1.497849655	0.046809928	47.92901141	0.992463528	II Neoplasms, from cancer register (ICD-O-3)
finngen_R9_C3_STOMACH_NEUROENDOCRINE_EXALLC	ukb-ppp-TEF-OID30103	Neuroendocrine tumor and carcinoma of stomach (controls excluding all cancers) || id:finngen_R9_C3_STOMACH_NEUROENDOCRINE_EXALLC	exposure	Wald ratio	1	-2.126669295	1.854396141	0.251453634	-5.761285732	1.507947141	0.119233766	0.003147063	4.517447588	0.874833234	II Neoplasms, from cancer register (ICD-O-3)
finngen_R9_C3_TESTIS_EXALLC	ukb-ppp-LATS1-OID30523	Malignant neoplasm of testis (controls excluding all cancers) || id:finngen_R9_C3_TESTIS_EXALLC	exposure	Wald ratio	1	1.033483754	1.12755024	0.359365672	-1.176514715	3.243482224	2.810841077	0.308351561	25.62279087	0.913783203	II Neoplasms, from cancer register (ICD-O-3)
finngen_R9_C3_TESTIS_EXALLC	ukb-ppp-LMNB2-OID31109	Malignant neoplasm of testis (controls excluding all cancers) || id:finngen_R9_C3_TESTIS_EXALLC	exposure	Wald ratio	1	2.532157272	1.788099472	0.15674138	-0.972517693	6.036832238	12.5806167	0.378129824	418.5650181	0.822268363	II Neoplasms, from cancer register (ICD-O-3)
finngen_R9_C3_TESTIS_EXALLC	ukb-ppp-OGFR-OID21360	Malignant neoplasm of testis (controls excluding all cancers) || id:finngen_R9_C3_TESTIS_EXALLC	exposure	Wald ratio	1	-1.45797457	0.931497981	0.117537549	-3.283710612	0.367761472	0.23270713	0.037488892	1.444497445	0.802687721	II Neoplasms, from cancer register (ICD-O-3)
finngen_R9_C3_TESTIS_EXALLC	ukb-ppp-TEF-OID30103	Malignant neoplasm of testis (controls excluding all cancers) || id:finngen_R9_C3_TESTIS_EXALLC	exposure	Wald ratio	1	1.871978574	0.980673532	0.056278826	-0.050141547	3.794098696	6.501146684	0.95109479	44.43816606	0.713741754	II Neoplasms, from cancer register (ICD-O-3)
finngen_R9_C3_TESTIS_NONSEMINOMA_EXALLC	ukb-ppp-LATS1-OID30523	Non-seminoma of testis (controls excluding all cancers) || id:finngen_R9_C3_TESTIS_NONSEMINOMA_EXALLC	exposure	Wald ratio	1	2.186206715	1.800399165	0.224637	-1.342575647	5.714989078	8.901383511	0.261172114	303.3808897	0.861767111	II Neoplasms, from cancer register (ICD-O-3)
finngen_R9_C3_TESTIS_NONSEMINOMA_EXALLC	ukb-ppp-LMNB2-OID31109	Non-seminoma of testis (controls excluding all cancers) || id:finngen_R9_C3_TESTIS_NONSEMINOMA_EXALLC	exposure	Wald ratio	1	-1.314100095	2.867408588	0.646745257	-6.934220926	4.306020737	0.268716033	0.000973881	74.14485926	0.96330343	II Neoplasms, from cancer register (ICD-O-3)
finngen_R9_C3_TESTIS_NONSEMINOMA_EXALLC	ukb-ppp-OGFR-OID21360	Non-seminoma of testis (controls excluding all cancers) || id:finngen_R9_C3_TESTIS_NONSEMINOMA_EXALLC	exposure	Wald ratio	1	-0.185631114	1.480149589	0.900196001	-3.086724308	2.715462079	0.830579927	0.045651249	15.11159121	0.996678548	II Neoplasms, from cancer register (ICD-O-3)
finngen_R9_C3_TESTIS_NONSEMINOMA_EXALLC	ukb-ppp-TEF-OID30103	Non-seminoma of testis (controls excluding all cancers) || id:finngen_R9_C3_TESTIS_NONSEMINOMA_EXALLC	exposure	Wald ratio	1	2.885081927	1.571242007	0.066331154	-0.194552406	5.96471626	17.90503444	0.823203037	389.4425119	0.727041379	II Neoplasms, from cancer register (ICD-O-3)
finngen_R9_C3_TESTIS_SEMINOMA_EXALLC	ukb-ppp-LATS1-OID30523	Seminoma of testis (controls excluding all cancers) || id:finngen_R9_C3_TESTIS_SEMINOMA_EXALLC	exposure	Wald ratio	1	1.478048268	1.395397085	0.289494454	-1.256930019	4.213026555	4.384380188	0.284526177	67.56070687	0.888710369	II Neoplasms, from cancer register (ICD-O-3)
finngen_R9_C3_TESTIS_SEMINOMA_EXALLC	ukb-ppp-LMNB2-OID31109	Seminoma of testis (controls excluding all cancers) || id:finngen_R9_C3_TESTIS_SEMINOMA_EXALLC	exposure	Wald ratio	1	2.052137877	2.222989278	0.355932481	-2.304921108	6.409196862	7.784525687	0.099766671	607.4056544	0.913642455	II Neoplasms, from cancer register (ICD-O-3)
finngen_R9_C3_TESTIS_SEMINOMA_EXALLC	ukb-ppp-OGFR-OID21360	Seminoma of testis (controls excluding all cancers) || id:finngen_R9_C3_TESTIS_SEMINOMA_EXALLC	exposure	Wald ratio	1	-1.48216006	1.150332984	0.197585272	-3.736812709	0.772492589	0.227146508	0.023829935	2.165156379	0.851647251	II Neoplasms, from cancer register (ICD-O-3)
finngen_R9_C3_TESTIS_SEMINOMA_EXALLC	ukb-ppp-TEF-OID30103	Seminoma of testis (controls excluding all cancers) || id:finngen_R9_C3_TESTIS_SEMINOMA_EXALLC	exposure	Wald ratio	1	1.355114238	1.217047738	0.265517879	-1.030299328	3.740527805	3.877203857	0.356900115	42.12021554	0.879629785	II Neoplasms, from cancer register (ICD-O-3)
finngen_R9_C3_THYROID_FOLLICULAR_EXALLC	ukb-ppp-LATS1-OID30523	Follicular adenocarcinoma of thyroid gland (controls excluding all cancers) || id:finngen_R9_C3_THYROID_FOLLICULAR_EXALLC	exposure	Wald ratio	1	2.132917782	1.855682375	0.250391866	-1.504219673	5.770055237	8.43945541	0.222190607	320.5554386	0.874833234	II Neoplasms, from cancer register (ICD-O-3)
finngen_R9_C3_THYROID_FOLLICULAR_EXALLC	ukb-ppp-LMNB2-OID31109	Follicular adenocarcinoma of thyroid gland (controls excluding all cancers) || id:finngen_R9_C3_THYROID_FOLLICULAR_EXALLC	exposure	Wald ratio	1	-1.846275859	2.894806861	0.523611067	-7.520097307	3.827545589	0.157823831	0.00054208	45.94962048	0.942101333	II Neoplasms, from cancer register (ICD-O-3)
finngen_R9_C3_THYROID_FOLLICULAR_EXALLC	ukb-ppp-OGFR-OID21360	Follicular adenocarcinoma of thyroid gland (controls excluding all cancers) || id:finngen_R9_C3_THYROID_FOLLICULAR_EXALLC	exposure	Wald ratio	1	-0.111095408	1.530650711	0.942139937	-3.1111708	2.888979985	0.894853369	0.044548767	17.97496551	0.996678548	II Neoplasms, from cancer register (ICD-O-3)
finngen_R9_C3_THYROID_FOLLICULAR_EXALLC	ukb-ppp-TEF-OID30103	Follicular adenocarcinoma of thyroid gland (controls excluding all cancers) || id:finngen_R9_C3_THYROID_FOLLICULAR_EXALLC	exposure	Wald ratio	1	0.443246629	1.607200154	0.782710847	-2.706865674	3.593358931	1.557756475	0.066745682	36.35598834	0.985230437	II Neoplasms, from cancer register (ICD-O-3)
finngen_R9_C3_THYROID_GLAND_EXALLC	ukb-ppp-LATS1-OID30523	Malignant neoplasm of thyroid gland (controls excluding all cancers) || id:finngen_R9_C3_THYROID_GLAND_EXALLC	exposure	Wald ratio	1	-0.619430132	0.540209415	0.251527063	-1.678240584	0.439380321	0.538251083	0.186702174	1.551745336	0.874833234	II Neoplasms, from cancer register (ICD-O-3)
finngen_R9_C3_THYROID_GLAND_EXALLC	ukb-ppp-LMNB2-OID31109	Malignant neoplasm of thyroid gland (controls excluding all cancers) || id:finngen_R9_C3_THYROID_GLAND_EXALLC	exposure	Wald ratio	1	1.004196548	0.843019296	0.233578821	-0.648121272	2.656514368	2.729713199	0.523027481	14.24654425	0.868885709	II Neoplasms, from cancer register (ICD-O-3)
finngen_R9_C3_THYROID_GLAND_EXALLC	ukb-ppp-OGFR-OID21360	Malignant neoplasm of thyroid gland (controls excluding all cancers) || id:finngen_R9_C3_THYROID_GLAND_EXALLC	exposure	Wald ratio	1	0.483950337	0.445612565	0.27746401	-0.389450292	1.357350965	1.622471066	0.677429161	3.885885807	0.882661384	II Neoplasms, from cancer register (ICD-O-3)
finngen_R9_C3_THYROID_GLAND_EXALLC	ukb-ppp-TEF-OID30103	Malignant neoplasm of thyroid gland (controls excluding all cancers) || id:finngen_R9_C3_THYROID_GLAND_EXALLC	exposure	Wald ratio	1	0.21905699	0.46929231	0.640656181	-0.700755938	1.138869917	1.244902221	0.496210058	3.123236854	0.96087684	II Neoplasms, from cancer register (ICD-O-3)
finngen_R9_C3_THYROID_PAPILLARY_ADENO_EXALLC	ukb-ppp-LATS1-OID30523	Papillary adenocarcinoma of thyroid gland (controls excluding all cancers) || id:finngen_R9_C3_THYROID_PAPILLARY_ADENO_EXALLC	exposure	Wald ratio	1	-0.655178704	0.612358951	0.284652662	-1.855402249	0.54504484	0.519349244	0.156390022	1.724685716	0.886558965	II Neoplasms, from cancer register (ICD-O-3)
finngen_R9_C3_THYROID_PAPILLARY_ADENO_EXALLC	ukb-ppp-LMNB2-OID31109	Papillary adenocarcinoma of thyroid gland (controls excluding all cancers) || id:finngen_R9_C3_THYROID_PAPILLARY_ADENO_EXALLC	exposure	Wald ratio	1	1.438486407	0.956704153	0.13268815	-0.436653733	3.313626547	4.214312234	0.646195149	27.48461922	0.806947521	II Neoplasms, from cancer register (ICD-O-3)
finngen_R9_C3_THYROID_PAPILLARY_ADENO_EXALLC	ukb-ppp-OGFR-OID21360	Papillary adenocarcinoma of thyroid gland (controls excluding all cancers) || id:finngen_R9_C3_THYROID_PAPILLARY_ADENO_EXALLC	exposure	Wald ratio	1	0.535881526	0.505354675	0.288959577	-0.454613636	1.526376688	1.708954066	0.634693143	4.601474005	0.888710369	II Neoplasms, from cancer register (ICD-O-3)
finngen_R9_C3_THYROID_PAPILLARY_ADENO_EXALLC	ukb-ppp-TEF-OID30103	Papillary adenocarcinoma of thyroid gland (controls excluding all cancers) || id:finngen_R9_C3_THYROID_PAPILLARY_ADENO_EXALLC	exposure	Wald ratio	1	0.485491829	0.531930764	0.361401709	-0.557092469	1.528076127	1.624974021	0.572872288	4.609300576	0.913783203	II Neoplasms, from cancer register (ICD-O-3)
finngen_R9_C3_TONSIL_BASETONGUE	ukb-ppp-LATS1-OID30523	Malignant cancer of tonsil and base of tongue || id:finngen_R9_C3_TONSIL_BASETONGUE	exposure	Wald ratio	1	0.93976047	1.080486851	0.384433484	-1.177993757	3.057514698	2.5593683	0.307895833	21.27461756	0.919694264	II Neoplasms, from cancer register (ICD-O-3)
finngen_R9_C3_TONSIL_BASETONGUE	ukb-ppp-LMNB2-OID31109	Malignant cancer of tonsil and base of tongue || id:finngen_R9_C3_TONSIL_BASETONGUE	exposure	Wald ratio	1	1.533183552	1.67908167	0.361185541	-1.757816521	4.824183625	4.632902456	0.172420931	124.4848006	0.913783203	II Neoplasms, from cancer register (ICD-O-3)
finngen_R9_C3_TONSIL_BASETONGUE	ukb-ppp-OGFR-OID21360	Malignant cancer of tonsil and base of tongue || id:finngen_R9_C3_TONSIL_BASETONGUE	exposure	Wald ratio	1	1.516314136	0.889124907	0.088119739	-0.226370681	3.258998953	4.555403616	0.797422458	26.02347338	0.764656636	II Neoplasms, from cancer register (ICD-O-3)
finngen_R9_C3_TONSIL_BASETONGUE	ukb-ppp-TEF-OID30103	Malignant cancer of tonsil and base of tongue || id:finngen_R9_C3_TONSIL_BASETONGUE	exposure	Wald ratio	1	-2.990268686	0.958228401	0.001804695	-4.868396352	-1.112141019	0.050273927	0.007685681	0.328854124	0.303278056	II Neoplasms, from cancer register (ICD-O-3)
finngen_R9_C3_URINARY_TRACT_EXALLC	ukb-ppp-LATS1-OID30523	Malignant neoplasm of urinary organs (controls excluding all cancers) || id:finngen_R9_C3_URINARY_TRACT_EXALLC	exposure	Wald ratio	1	-0.877095343	0.463983205	0.058709814	-1.786502425	0.032311738	0.415989465	0.167545148	1.03283943	0.714114273	II Neoplasms, from cancer register (ICD-O-3)
finngen_R9_C3_URINARY_TRACT_EXALLC	ukb-ppp-LMNB2-OID31109	Malignant neoplasm of urinary organs (controls excluding all cancers) || id:finngen_R9_C3_URINARY_TRACT_EXALLC	exposure	Wald ratio	1	-0.272641072	0.729529627	0.708611359	-1.702519141	1.157236997	0.761366014	0.182223898	3.181131645	0.970627553	II Neoplasms, from cancer register (ICD-O-3)
finngen_R9_C3_URINARY_TRACT_EXALLC	ukb-ppp-OGFR-OID21360	Malignant neoplasm of urinary organs (controls excluding all cancers) || id:finngen_R9_C3_URINARY_TRACT_EXALLC	exposure	Wald ratio	1	0.531640389	0.381799252	0.163782986	-0.216686145	1.279966923	1.701721505	0.80518264	3.596520761	0.828514197	II Neoplasms, from cancer register (ICD-O-3)
finngen_R9_C3_URINARY_TRACT_EXALLC	ukb-ppp-TEF-OID30103	Malignant neoplasm of urinary organs (controls excluding all cancers) || id:finngen_R9_C3_URINARY_TRACT_EXALLC	exposure	Wald ratio	1	0.042736797	0.402951481	0.915535213	-0.747048105	0.8325217	1.043663164	0.473762989	2.299109099	0.996678548	II Neoplasms, from cancer register (ICD-O-3)
finngen_R9_C3_VULVA_EXALLC	ukb-ppp-LATS1-OID30523	Malignant neoplasm of vulva (controls excluding all cancers) || id:finngen_R9_C3_VULVA_EXALLC	exposure	Wald ratio	1	-3.048058981	1.649514339	0.064623702	-6.281107086	0.184989124	0.047450938	0.001871328	1.203205354	0.727041379	II Neoplasms, from cancer register (ICD-O-3)
finngen_R9_C3_VULVA_EXALLC	ukb-ppp-LMNB2-OID31109	Malignant neoplasm of vulva (controls excluding all cancers) || id:finngen_R9_C3_VULVA_EXALLC	exposure	Wald ratio	1	-1.657343857	2.609369655	0.52532991	-6.77170838	3.457020666	0.190644688	0.001145736	31.7223242	0.942101333	II Neoplasms, from cancer register (ICD-O-3)
finngen_R9_C3_VULVA_EXALLC	ukb-ppp-OGFR-OID21360	Malignant neoplasm of vulva (controls excluding all cancers) || id:finngen_R9_C3_VULVA_EXALLC	exposure	Wald ratio	1	0.309216455	1.361184742	0.820293773	-2.358705639	2.977138549	1.362357227	0.094542516	19.63156145	0.992463528	II Neoplasms, from cancer register (ICD-O-3)
finngen_R9_C3_VULVA_EXALLC	ukb-ppp-TEF-OID30103	Malignant neoplasm of vulva (controls excluding all cancers) || id:finngen_R9_C3_VULVA_EXALLC	exposure	Wald ratio	1	-1.776749275	1.43529487	0.215753722	-4.589927219	1.03642867	0.169187236	0.010153597	2.819130969	0.855743679	II Neoplasms, from cancer register (ICD-O-3)
finngen_R9_CAMPYLOENTERITIS	ukb-ppp-LATS1-OID30523	Campylobacter enteritis || id:finngen_R9_CAMPYLOENTERITIS	exposure	Wald ratio	1	-0.666583185	0.856495545	0.43641096	-2.345314454	1.012148084	0.513459982	0.095817067	2.751505134	0.928375889	I Certain infectious and parasitic diseases (AB1_)
finngen_R9_CAMPYLOENTERITIS	ukb-ppp-LMNB2-OID31109	Campylobacter enteritis || id:finngen_R9_CAMPYLOENTERITIS	exposure	Wald ratio	1	-0.605310765	1.328554302	0.648666044	-3.209277197	1.998655666	0.545904752	0.040385794	7.379129415	0.963392453	I Certain infectious and parasitic diseases (AB1_)
finngen_R9_CAMPYLOENTERITIS	ukb-ppp-OGFR-OID21360	Campylobacter enteritis || id:finngen_R9_CAMPYLOENTERITIS	exposure	Wald ratio	1	-0.352016754	0.706139716	0.618125576	-1.736050597	1.032017089	0.703268339	0.176214972	2.806721536	0.960011629	I Certain infectious and parasitic diseases (AB1_)
finngen_R9_CAMPYLOENTERITIS	ukb-ppp-TEF-OID30103	Campylobacter enteritis || id:finngen_R9_CAMPYLOENTERITIS	exposure	Wald ratio	1	0.360944265	0.745888256	0.628448335	-1.100996717	1.822885248	1.434683497	0.332539471	6.189691504	0.96087684	I Certain infectious and parasitic diseases (AB1_)
finngen_R9_CARDIAC_ARRHYTM	ukb-ppp-LATS1-OID30523	Cardiac arrhythmias || id:finngen_R9_CARDIAC_ARRHYTM	exposure	Wald ratio	1	-0.129907351	0.114460208	0.256393567	-0.354249359	0.094434657	0.878176789	0.70169997	1.099037346	0.877869277	Comorbidities of COPD
finngen_R9_CARDIAC_ARRHYTM	ukb-ppp-LMNB2-OID31109	Cardiac arrhythmias || id:finngen_R9_CARDIAC_ARRHYTM	exposure	Wald ratio	1	-0.208840181	0.1781987	0.241216647	-0.558109632	0.14042927	0.811524923	0.57228988	1.150767683	0.87083895	Comorbidities of COPD
finngen_R9_CARDIAC_ARRHYTM	ukb-ppp-OGFR-OID21360	Cardiac arrhythmias || id:finngen_R9_CARDIAC_ARRHYTM	exposure	Wald ratio	1	-0.021015049	0.094476589	0.823974045	-0.206189164	0.164159067	0.979204229	0.813679143	1.178401745	0.992463528	Comorbidities of COPD
finngen_R9_CARDIAC_ARRHYTM	ukb-ppp-TEF-OID30103	Cardiac arrhythmias || id:finngen_R9_CARDIAC_ARRHYTM	exposure	Wald ratio	1	0.060522761	0.099885981	0.544568893	-0.135253761	0.256299283	1.062391778	0.873494225	1.292139385	0.945698506	Comorbidities of COPD
finngen_R9_CD2_BENIGN_ADRENAL	ukb-ppp-LATS1-OID30523	Benign neoplasm: Adrenal gland || id:finngen_R9_CD2_BENIGN_ADRENAL	exposure	Wald ratio	1	-0.670514539	0.53802344	0.212670699	-1.725040481	0.384011403	0.511445352	0.178165839	1.468162183	0.855743679	II Neoplasms from hospital discharges (CD2_)
finngen_R9_CD2_BENIGN_ADRENAL	ukb-ppp-LMNB2-OID31109	Benign neoplasm: Adrenal gland || id:finngen_R9_CD2_BENIGN_ADRENAL	exposure	Wald ratio	1	-0.413444776	0.840361653	0.622730412	-2.060553616	1.233664064	0.661368057	0.127383429	3.433788136	0.96087684	II Neoplasms from hospital discharges (CD2_)
finngen_R9_CD2_BENIGN_ADRENAL	ukb-ppp-OGFR-OID21360	Benign neoplasm: Adrenal gland || id:finngen_R9_CD2_BENIGN_ADRENAL	exposure	Wald ratio	1	-0.005419249	0.442678235	0.990232573	-0.873068589	0.862230091	0.994595409	0.417667929	2.368436638	0.999739734	II Neoplasms from hospital discharges (CD2_)
finngen_R9_CD2_BENIGN_ADRENAL	ukb-ppp-TEF-OID30103	Benign neoplasm: Adrenal gland || id:finngen_R9_CD2_BENIGN_ADRENAL	exposure	Wald ratio	1	0.012639697	0.468329716	0.978468598	-0.905286546	0.930565941	1.012719916	0.404425982	2.535943967	0.999739734	II Neoplasms from hospital discharges (CD2_)
finngen_R9_CD2_BENIGN_ANUS_ANAL_CANAL	ukb-ppp-LATS1-OID30523	Benign neoplasm: Anus and anal canal || id:finngen_R9_CD2_BENIGN_ANUS_ANAL_CANAL	exposure	Wald ratio	1	0.110698445	0.842912819	0.895515476	-1.54141068	1.762807571	1.117058002	0.214078891	5.828779154	0.996678548	II Neoplasms from hospital discharges (CD2_)
finngen_R9_CD2_BENIGN_ANUS_ANAL_CANAL	ukb-ppp-LMNB2-OID31109	Benign neoplasm: Anus and anal canal || id:finngen_R9_CD2_BENIGN_ANUS_ANAL_CANAL	exposure	Wald ratio	1	0.211071491	1.320459124	0.873001563	-2.377028392	2.799171374	1.235000644	0.092826011	16.43102596	0.994975852	II Neoplasms from hospital discharges (CD2_)
finngen_R9_CD2_BENIGN_ANUS_ANAL_CANAL	ukb-ppp-OGFR-OID21360	Benign neoplasm: Anus and anal canal || id:finngen_R9_CD2_BENIGN_ANUS_ANAL_CANAL	exposure	Wald ratio	1	0.613309798	0.694444278	0.377146416	-0.747800987	1.974420583	1.846532947	0.473406436	7.202445228	0.919230921	II Neoplasms from hospital discharges (CD2_)
finngen_R9_CD2_BENIGN_ANUS_ANAL_CANAL	ukb-ppp-TEF-OID30103	Benign neoplasm: Anus and anal canal || id:finngen_R9_CD2_BENIGN_ANUS_ANAL_CANAL	exposure	Wald ratio	1	-0.029986633	0.734332394	0.967427253	-1.469278126	1.40930486	0.970458506	0.230091522	4.093109133	0.998751693	II Neoplasms from hospital discharges (CD2_)
finngen_R9_CD2_BENIGN_APPENDIX	ukb-ppp-LATS1-OID30523	Benign neoplasm: Appendix || id:finngen_R9_CD2_BENIGN_APPENDIX	exposure	Wald ratio	1	-1.707101017	1.432385511	0.233344066	-4.514576618	1.100374584	0.18139088	0.010948239	3.005291547	0.868885709	II Neoplasms from hospital discharges (CD2_)
finngen_R9_CD2_BENIGN_APPENDIX	ukb-ppp-LMNB2-OID31109	Benign neoplasm: Appendix || id:finngen_R9_CD2_BENIGN_APPENDIX	exposure	Wald ratio	1	-1.160497175	2.228300454	0.602506635	-5.527966066	3.206971715	0.313330362	0.003974064	24.7041616	0.955648959	II Neoplasms from hospital discharges (CD2_)
finngen_R9_CD2_BENIGN_APPENDIX	ukb-ppp-OGFR-OID21360	Benign neoplasm: Appendix || id:finngen_R9_CD2_BENIGN_APPENDIX	exposure	Wald ratio	1	0.283745699	1.179584144	0.809906053	-2.028239222	2.595730621	1.328095152	0.131566978	13.40637876	0.99086575	II Neoplasms from hospital discharges (CD2_)
finngen_R9_CD2_BENIGN_APPENDIX	ukb-ppp-TEF-OID30103	Benign neoplasm: Appendix || id:finngen_R9_CD2_BENIGN_APPENDIX	exposure	Wald ratio	1	0.352896602	1.243545708	0.776577009	-2.084452985	2.79024619	1.423183982	0.124375137	16.28502851	0.984476352	II Neoplasms from hospital discharges (CD2_)
finngen_R9_CD2_BENIGN_ASCENDING_COLON	ukb-ppp-LATS1-OID30523	Benign neoplasm: Ascending colon || id:finngen_R9_CD2_BENIGN_ASCENDING_COLON	exposure	Wald ratio	1	0.235545744	0.405694665	0.561511034	-0.5596158	1.030707288	1.265599273	0.571428564	2.803047696	0.949811326	II Neoplasms from hospital discharges (CD2_)
finngen_R9_CD2_BENIGN_ASCENDING_COLON	ukb-ppp-LMNB2-OID31109	Benign neoplasm: Ascending colon || id:finngen_R9_CD2_BENIGN_ASCENDING_COLON	exposure	Wald ratio	1	-1.0054663	0.62565555	0.108041105	-2.231751178	0.220818579	0.365873988	0.107340293	1.24709716	0.78907139	II Neoplasms from hospital discharges (CD2_)
finngen_R9_CD2_BENIGN_ASCENDING_COLON	ukb-ppp-OGFR-OID21360	Benign neoplasm: Ascending colon || id:finngen_R9_CD2_BENIGN_ASCENDING_COLON	exposure	Wald ratio	1	-0.826635153	0.333740613	0.013253678	-1.480766755	-0.172503551	0.437518997	0.227463213	0.8415553	0.585630734	II Neoplasms from hospital discharges (CD2_)
finngen_R9_CD2_BENIGN_ASCENDING_COLON	ukb-ppp-TEF-OID30103	Benign neoplasm: Ascending colon || id:finngen_R9_CD2_BENIGN_ASCENDING_COLON	exposure	Wald ratio	1	-0.222593604	0.353563196	0.528974433	-0.915577467	0.470390259	0.800440079	0.400285408	1.600618727	0.942391241	II Neoplasms from hospital discharges (CD2_)
finngen_R9_CD2_BENIGN_BLADDER	ukb-ppp-LATS1-OID30523	Benign neoplasm: Bladder || id:finngen_R9_CD2_BENIGN_BLADDER	exposure	Wald ratio	1	0.357556841	1.469581094	0.807768914	-2.522822103	3.237935784	1.429831837	0.080232862	25.481069	0.99048196	II Neoplasms from hospital discharges (CD2_)
finngen_R9_CD2_BENIGN_BLADDER	ukb-ppp-LMNB2-OID31109	Benign neoplasm: Bladder || id:finngen_R9_CD2_BENIGN_BLADDER	exposure	Wald ratio	1	-3.041115902	2.313094361	0.188597557	-7.57478085	1.492549046	0.04778154	0.000513233	4.448420308	0.846718801	II Neoplasms from hospital discharges (CD2_)
finngen_R9_CD2_BENIGN_BLADDER	ukb-ppp-OGFR-OID21360	Benign neoplasm: Bladder || id:finngen_R9_CD2_BENIGN_BLADDER	exposure	Wald ratio	1	-1.818112191	1.203985041	0.131023338	-4.177922872	0.541698489	0.162331913	0.015330318	1.718923958	0.806947521	II Neoplasms from hospital discharges (CD2_)
finngen_R9_CD2_BENIGN_BLADDER	ukb-ppp-TEF-OID30103	Benign neoplasm: Bladder || id:finngen_R9_CD2_BENIGN_BLADDER	exposure	Wald ratio	1	1.008214608	1.273950885	0.428706087	-1.488729128	3.505158343	2.740703413	0.225659258	33.28671414	0.926084209	II Neoplasms from hospital discharges (CD2_)
finngen_R9_CD2_BENIGN_BONE_CARTILAGE	ukb-ppp-LATS1-OID30523	Benign neoplasm of bone and articular cartilage || id:finngen_R9_CD2_BENIGN_BONE_CARTILAGE	exposure	Wald ratio	1	0.322721925	0.470797757	0.493041776	-0.600041679	1.245485529	1.380881309	0.548788763	3.47462142	0.937547091	II Neoplasms from hospital discharges (CD2_)
finngen_R9_CD2_BENIGN_BONE_CARTILAGE	ukb-ppp-LMNB2-OID31109	Benign neoplasm of bone and articular cartilage || id:finngen_R9_CD2_BENIGN_BONE_CARTILAGE	exposure	Wald ratio	1	0.501449016	0.730505569	0.49243502	-0.930341898	1.933239931	1.651112026	0.394418836	6.911867976	0.93738962	II Neoplasms from hospital discharges (CD2_)
finngen_R9_CD2_BENIGN_BONE_CARTILAGE	ukb-ppp-OGFR-OID21360	Benign neoplasm of bone and articular cartilage || id:finngen_R9_CD2_BENIGN_BONE_CARTILAGE	exposure	Wald ratio	1	0.548743755	0.387837846	0.157103877	-0.211418423	1.308905933	1.731076994	0.809435309	3.702121126	0.822510603	II Neoplasms from hospital discharges (CD2_)
finngen_R9_CD2_BENIGN_BONE_CARTILAGE	ukb-ppp-TEF-OID30103	Benign neoplasm of bone and articular cartilage || id:finngen_R9_CD2_BENIGN_BONE_CARTILAGE	exposure	Wald ratio	1	0.295354094	0.409256293	0.470488217	-0.50678824	1.097496427	1.343602035	0.602427327	2.996654283	0.932099299	II Neoplasms from hospital discharges (CD2_)
finngen_R9_CD2_BENIGN_BONE_CARTILAGE_NOS	ukb-ppp-LATS1-OID30523	Benign neoplasm: Bone and articular cartilage, unspecified || id:finngen_R9_CD2_BENIGN_BONE_CARTILAGE_NOS	exposure	Wald ratio	1	0.245453744	1.636667486	0.880786972	-2.962414528	3.453322017	1.278201158	0.05169395	31.60521116	0.996225311	II Neoplasms from hospital discharges (CD2_)
finngen_R9_CD2_BENIGN_BONE_CARTILAGE_NOS	ukb-ppp-LMNB2-OID31109	Benign neoplasm: Bone and articular cartilage, unspecified || id:finngen_R9_CD2_BENIGN_BONE_CARTILAGE_NOS	exposure	Wald ratio	1	0.931041001	2.522500588	0.712057316	-4.013060152	5.875142154	2.537148978	0.018077989	356.0752744	0.97168929	II Neoplasms from hospital discharges (CD2_)
finngen_R9_CD2_BENIGN_BONE_CARTILAGE_NOS	ukb-ppp-OGFR-OID21360	Benign neoplasm: Bone and articular cartilage, unspecified || id:finngen_R9_CD2_BENIGN_BONE_CARTILAGE_NOS	exposure	Wald ratio	1	1.201364248	1.34786537	0.372763536	-1.440451877	3.843180374	3.324649478	0.236820721	46.67367839	0.918093564	II Neoplasms from hospital discharges (CD2_)
finngen_R9_CD2_BENIGN_BONE_CARTILAGE_NOS	ukb-ppp-TEF-OID30103	Benign neoplasm: Bone and articular cartilage, unspecified || id:finngen_R9_CD2_BENIGN_BONE_CARTILAGE_NOS	exposure	Wald ratio	1	2.871726382	1.42495853	0.043872677	0.078807662	5.664645101	17.66749273	1.081996193	288.4855798	0.708010831	II Neoplasms from hospital discharges (CD2_)
finngen_R9_CD2_BENIGN_BONE_LONG_LOWER	ukb-ppp-LATS1-OID30523	Benign neoplasm: Long bones of lower limb || id:finngen_R9_CD2_BENIGN_BONE_LONG_LOWER	exposure	Wald ratio	1	0.847096163	0.784995308	0.280538764	-0.691494641	2.385686967	2.332862753	0.500826953	10.86652504	0.882661384	II Neoplasms from hospital discharges (CD2_)
finngen_R9_CD2_BENIGN_BONE_LONG_LOWER	ukb-ppp-LMNB2-OID31109	Benign neoplasm: Long bones of lower limb || id:finngen_R9_CD2_BENIGN_BONE_LONG_LOWER	exposure	Wald ratio	1	0.314627103	1.218406462	0.796230672	-2.073449563	2.702703769	1.369748441	0.125751246	14.92001752	0.988424282	II Neoplasms from hospital discharges (CD2_)
finngen_R9_CD2_BENIGN_BONE_LONG_LOWER	ukb-ppp-OGFR-OID21360	Benign neoplasm: Long bones of lower limb || id:finngen_R9_CD2_BENIGN_BONE_LONG_LOWER	exposure	Wald ratio	1	0.541312191	0.647268811	0.402985037	-0.727334678	1.809959061	1.71826007	0.483195146	6.110197279	0.92255236	II Neoplasms from hospital discharges (CD2_)
finngen_R9_CD2_BENIGN_BONE_LONG_LOWER	ukb-ppp-TEF-OID30103	Benign neoplasm: Long bones of lower limb || id:finngen_R9_CD2_BENIGN_BONE_LONG_LOWER	exposure	Wald ratio	1	-0.352588762	0.681814791	0.605063489	-1.688945753	0.983768229	0.702866179	0.184714156	2.674515465	0.956450734	II Neoplasms from hospital discharges (CD2_)
finngen_R9_CD2_BENIGN_BONE_LOWER_JAW	ukb-ppp-LATS1-OID30523	Benign neoplasm: Lower jaw bone || id:finngen_R9_CD2_BENIGN_BONE_LOWER_JAW	exposure	Wald ratio	1	-0.773140955	2.125945542	0.716105031	-4.939994218	3.393712308	0.461561047	0.00715464	29.77628609	0.972880203	II Neoplasms from hospital discharges (CD2_)
finngen_R9_CD2_BENIGN_BONE_LOWER_JAW	ukb-ppp-LMNB2-OID31109	Benign neoplasm: Lower jaw bone || id:finngen_R9_CD2_BENIGN_BONE_LOWER_JAW	exposure	Wald ratio	1	2.632103955	3.252494558	0.41836734	-3.742785378	9.006993289	13.90299042	0.023688031	8159.94974	0.922786199	II Neoplasms from hospital discharges (CD2_)
finngen_R9_CD2_BENIGN_BONE_LOWER_JAW	ukb-ppp-OGFR-OID21360	Benign neoplasm: Lower jaw bone || id:finngen_R9_CD2_BENIGN_BONE_LOWER_JAW	exposure	Wald ratio	1	1.465370232	1.751658938	0.402839157	-1.967881286	4.89862175	4.329145731	0.139752639	134.1048223	0.92255236	II Neoplasms from hospital discharges (CD2_)
finngen_R9_CD2_BENIGN_BONE_LOWER_JAW	ukb-ppp-TEF-OID30103	Benign neoplasm: Lower jaw bone || id:finngen_R9_CD2_BENIGN_BONE_LOWER_JAW	exposure	Wald ratio	1	-0.111333743	1.846996127	0.951934003	-3.731446152	3.508778666	0.894640119	0.023958164	33.40744122	0.997232146	II Neoplasms from hospital discharges (CD2_)
finngen_R9_CD2_BENIGN_BONE_SCAPULA_LONG_UPPER	ukb-ppp-LATS1-OID30523	Benign neoplasm: Scapula and long bones of upper limb || id:finngen_R9_CD2_BENIGN_BONE_SCAPULA_LONG_UPPER	exposure	Wald ratio	1	0.128763193	1.423524119	0.927926591	-2.661344081	2.918870466	1.137420743	0.069854269	18.52035627	0.996678548	II Neoplasms from hospital discharges (CD2_)
finngen_R9_CD2_BENIGN_BONE_SCAPULA_LONG_UPPER	ukb-ppp-LMNB2-OID31109	Benign neoplasm: Scapula and long bones of upper limb || id:finngen_R9_CD2_BENIGN_BONE_SCAPULA_LONG_UPPER	exposure	Wald ratio	1	3.638987938	2.221386679	0.101388215	-0.714929953	7.99290583	38.05330494	0.489226379	2959.885399	0.780544708	II Neoplasms from hospital discharges (CD2_)
finngen_R9_CD2_BENIGN_BONE_SCAPULA_LONG_UPPER	ukb-ppp-OGFR-OID21360	Benign neoplasm: Scapula and long bones of upper limb || id:finngen_R9_CD2_BENIGN_BONE_SCAPULA_LONG_UPPER	exposure	Wald ratio	1	2.021074046	1.171557816	0.084506429	-0.275179273	4.317327366	7.546425794	0.759435965	74.98794488	0.756870708	II Neoplasms from hospital discharges (CD2_)
finngen_R9_CD2_BENIGN_BONE_SCAPULA_LONG_UPPER	ukb-ppp-TEF-OID30103	Benign neoplasm: Scapula and long bones of upper limb || id:finngen_R9_CD2_BENIGN_BONE_SCAPULA_LONG_UPPER	exposure	Wald ratio	1	1.795965631	1.236938975	0.146517288	-0.628434761	4.220366022	6.025290119	0.533426087	68.05839063	0.813277031	II Neoplasms from hospital discharges (CD2_)
finngen_R9_CD2_BENIGN_BONE_SHORT_LOWER	ukb-ppp-LATS1-OID30523	Benign neoplasm: Short bones of lower limb || id:finngen_R9_CD2_BENIGN_BONE_SHORT_LOWER	exposure	Wald ratio	1	-0.860235201	1.400823374	0.539154169	-3.605849013	1.885378611	0.423062566	0.027164372	6.588848581	0.944219172	II Neoplasms from hospital discharges (CD2_)
finngen_R9_CD2_BENIGN_BONE_SHORT_LOWER	ukb-ppp-LMNB2-OID31109	Benign neoplasm: Short bones of lower limb || id:finngen_R9_CD2_BENIGN_BONE_SHORT_LOWER	exposure	Wald ratio	1	-0.129655369	2.183869433	0.952657757	-4.410039459	4.15072872	0.878398102	0.012154699	63.48024278	0.997232146	II Neoplasms from hospital discharges (CD2_)
finngen_R9_CD2_BENIGN_BONE_SHORT_LOWER	ukb-ppp-OGFR-OID21360	Benign neoplasm: Short bones of lower limb || id:finngen_R9_CD2_BENIGN_BONE_SHORT_LOWER	exposure	Wald ratio	1	-2.736993269	1.156888556	0.017990055	-5.004494839	-0.469491698	0.064764785	0.006707729	0.625320039	0.597768106	II Neoplasms from hospital discharges (CD2_)
finngen_R9_CD2_BENIGN_BONE_SHORT_LOWER	ukb-ppp-TEF-OID30103	Benign neoplasm: Short bones of lower limb || id:finngen_R9_CD2_BENIGN_BONE_SHORT_LOWER	exposure	Wald ratio	1	-0.131556856	1.214916534	0.913769869	-2.512793263	2.24967955	0.876729426	0.081041552	9.484695977	0.996678548	II Neoplasms from hospital discharges (CD2_)
finngen_R9_CD2_BENIGN_BONE_SHORT_UPPER	ukb-ppp-LATS1-OID30523	Benign neoplasm: Short bones of upper limb || id:finngen_R9_CD2_BENIGN_BONE_SHORT_UPPER	exposure	Wald ratio	1	0.512705399	1.141293745	0.653264478	-1.724230341	2.749641138	1.669802572	0.178310237	15.63701935	0.964585831	II Neoplasms from hospital discharges (CD2_)
finngen_R9_CD2_BENIGN_BONE_SHORT_UPPER	ukb-ppp-LMNB2-OID31109	Benign neoplasm: Short bones of upper limb || id:finngen_R9_CD2_BENIGN_BONE_SHORT_UPPER	exposure	Wald ratio	1	0.842386475	1.755009919	0.631234802	-2.597432966	4.282205915	2.32190153	0.074464486	72.3999722	0.96087684	II Neoplasms from hospital discharges (CD2_)
finngen_R9_CD2_BENIGN_BONE_SHORT_UPPER	ukb-ppp-OGFR-OID21360	Benign neoplasm: Short bones of upper limb || id:finngen_R9_CD2_BENIGN_BONE_SHORT_UPPER	exposure	Wald ratio	1	0.554724907	0.939541062	0.55490834	-1.286775575	2.396225388	1.741461854	0.276159806	10.9816466	0.948870874	II Neoplasms from hospital discharges (CD2_)
finngen_R9_CD2_BENIGN_BONE_SHORT_UPPER	ukb-ppp-TEF-OID30103	Benign neoplasm: Short bones of upper limb || id:finngen_R9_CD2_BENIGN_BONE_SHORT_UPPER	exposure	Wald ratio	1	0.85817666	0.991599504	0.38679358	-1.085358368	2.801711688	2.358855775	0.337780714	16.47281899	0.920140553	II Neoplasms from hospital discharges (CD2_)
finngen_R9_CD2_BENIGN_BONE_SKULL_FACE	ukb-ppp-LATS1-OID30523	Benign neoplasm: Bones of skull and face || id:finngen_R9_CD2_BENIGN_BONE_SKULL_FACE	exposure	Wald ratio	1	0.078236255	1.481956432	0.957897199	-2.826398351	2.982870862	1.08137811	0.05922578	19.74441886	0.997232146	II Neoplasms from hospital discharges (CD2_)
finngen_R9_CD2_BENIGN_BONE_SKULL_FACE	ukb-ppp-LMNB2-OID31109	Benign neoplasm: Bones of skull and face || id:finngen_R9_CD2_BENIGN_BONE_SKULL_FACE	exposure	Wald ratio	1	-0.72249463	2.27770364	0.751089506	-5.186793765	3.741804506	0.485539503	0.005589901	42.1740248	0.980712162	II Neoplasms from hospital discharges (CD2_)
finngen_R9_CD2_BENIGN_BONE_SKULL_FACE	ukb-ppp-OGFR-OID21360	Benign neoplasm: Bones of skull and face || id:finngen_R9_CD2_BENIGN_BONE_SKULL_FACE	exposure	Wald ratio	1	-0.514824233	1.221935677	0.673522447	-2.90981816	1.880169693	0.597605625	0.054485637	6.554617043	0.964906718	II Neoplasms from hospital discharges (CD2_)
finngen_R9_CD2_BENIGN_BONE_SKULL_FACE	ukb-ppp-TEF-OID30103	Benign neoplasm: Bones of skull and face || id:finngen_R9_CD2_BENIGN_BONE_SKULL_FACE	exposure	Wald ratio	1	1.136762914	1.288431233	0.377622973	-1.388562302	3.66208813	3.116663112	0.249433657	38.94257519	0.919230921	II Neoplasms from hospital discharges (CD2_)
finngen_R9_CD2_BENIGN_BRAIN_CNS	ukb-ppp-LATS1-OID30523	Benign neoplasm of brain and other parts of central nervous system || id:finngen_R9_CD2_BENIGN_BRAIN_CNS	exposure	Wald ratio	1	-0.491357361	0.543343057	0.365824411	-1.556309753	0.573595032	0.611795403	0.210912958	1.774635468	0.914279847	II Neoplasms from hospital discharges (CD2_)
finngen_R9_CD2_BENIGN_BRAIN_CNS	ukb-ppp-LMNB2-OID31109	Benign neoplasm of brain and other parts of central nervous system || id:finngen_R9_CD2_BENIGN_BRAIN_CNS	exposure	Wald ratio	1	0.590214491	0.843100453	0.483894584	-1.062262397	2.24269138	1.804375397	0.345672876	9.418646358	0.935725926	II Neoplasms from hospital discharges (CD2_)
finngen_R9_CD2_BENIGN_BRAIN_CNS	ukb-ppp-OGFR-OID21360	Benign neoplasm of brain and other parts of central nervous system || id:finngen_R9_CD2_BENIGN_BRAIN_CNS	exposure	Wald ratio	1	-0.037050591	0.447654151	0.93403752	-0.914452727	0.840351545	0.963627383	0.400735878	2.317181428	0.996678548	II Neoplasms from hospital discharges (CD2_)
finngen_R9_CD2_BENIGN_BRAIN_CNS	ukb-ppp-TEF-OID30103	Benign neoplasm of brain and other parts of central nervous system || id:finngen_R9_CD2_BENIGN_BRAIN_CNS	exposure	Wald ratio	1	-0.223006821	0.473644702	0.637761105	-1.151350437	0.705336795	0.800109392	0.31620946	2.024528422	0.96087684	II Neoplasms from hospital discharges (CD2_)
finngen_R9_CD2_BENIGN_BRAIN_INFRATENT	ukb-ppp-LATS1-OID30523	Benign neoplasm: Brain, infratentorial || id:finngen_R9_CD2_BENIGN_BRAIN_INFRATENT	exposure	Wald ratio	1	2.266271522	1.887049722	0.229766659	-1.432345934	5.964888978	9.643378573	0.238748177	389.5097813	0.866773274	II Neoplasms from hospital discharges (CD2_)
finngen_R9_CD2_BENIGN_BRAIN_INFRATENT	ukb-ppp-LMNB2-OID31109	Benign neoplasm: Brain, infratentorial || id:finngen_R9_CD2_BENIGN_BRAIN_INFRATENT	exposure	Wald ratio	1	0.956843867	2.928605256	0.7438771	-4.783222436	6.696910169	2.603466606	0.008368987	809.8995027	0.979203892	II Neoplasms from hospital discharges (CD2_)
finngen_R9_CD2_BENIGN_BRAIN_INFRATENT	ukb-ppp-OGFR-OID21360	Benign neoplasm: Brain, infratentorial || id:finngen_R9_CD2_BENIGN_BRAIN_INFRATENT	exposure	Wald ratio	1	-0.136068212	1.548768886	0.929991347	-3.171655228	2.899518803	0.872783096	0.04193413	18.16540213	0.996678548	II Neoplasms from hospital discharges (CD2_)
finngen_R9_CD2_BENIGN_BRAIN_INFRATENT	ukb-ppp-TEF-OID30103	Benign neoplasm: Brain, infratentorial || id:finngen_R9_CD2_BENIGN_BRAIN_INFRATENT	exposure	Wald ratio	1	-0.35817962	1.632668042	0.826351708	-3.558208983	2.841849743	0.698947519	0.028489805	17.1474546	0.99325169	II Neoplasms from hospital discharges (CD2_)
finngen_R9_CD2_BENIGN_BRAIN_NOS	ukb-ppp-LATS1-OID30523	Benign neoplasm: Brain, unspecified || id:finngen_R9_CD2_BENIGN_BRAIN_NOS	exposure	Wald ratio	1	1.126568561	1.811375417	0.533980692	-2.423727257	4.676864378	3.085052147	0.088590801	107.4326756	0.942528754	II Neoplasms from hospital discharges (CD2_)
finngen_R9_CD2_BENIGN_BRAIN_NOS	ukb-ppp-LMNB2-OID31109	Benign neoplasm: Brain, unspecified || id:finngen_R9_CD2_BENIGN_BRAIN_NOS	exposure	Wald ratio	1	-2.526609816	2.784792571	0.364254341	-7.984803255	2.931583624	0.079929537	0.0003406	18.75731152	0.913783203	II Neoplasms from hospital discharges (CD2_)
finngen_R9_CD2_BENIGN_BRAIN_NOS	ukb-ppp-OGFR-OID21360	Benign neoplasm: Brain, unspecified || id:finngen_R9_CD2_BENIGN_BRAIN_NOS	exposure	Wald ratio	1	1.258985789	1.491398654	0.398577493	-1.664155572	4.18212715	3.521847779	0.189350483	65.5050442	0.921227555	II Neoplasms from hospital discharges (CD2_)
finngen_R9_CD2_BENIGN_BRAIN_NOS	ukb-ppp-TEF-OID30103	Benign neoplasm: Brain, unspecified || id:finngen_R9_CD2_BENIGN_BRAIN_NOS	exposure	Wald ratio	1	-1.602333905	1.574604573	0.308863168	-4.688558868	1.483891058	0.20142586	0.009199935	4.410072184	0.902039405	II Neoplasms from hospital discharges (CD2_)
finngen_R9_CD2_BENIGN_BRAIN_SUPRATENT	ukb-ppp-LATS1-OID30523	Benign neoplasm: Brain, supratentorial || id:finngen_R9_CD2_BENIGN_BRAIN_SUPRATENT	exposure	Wald ratio	1	-1.799626189	1.108347981	0.104439548	-3.971988232	0.372735854	0.16536069	0.018835946	1.451700828	0.781475773	II Neoplasms from hospital discharges (CD2_)
finngen_R9_CD2_BENIGN_BRAIN_SUPRATENT	ukb-ppp-LMNB2-OID31109	Benign neoplasm: Brain, supratentorial || id:finngen_R9_CD2_BENIGN_BRAIN_SUPRATENT	exposure	Wald ratio	1	3.581088925	1.709623502	0.036200761	0.23022686	6.931950989	35.91262571	1.258885569	1024.490802	0.701220948	II Neoplasms from hospital discharges (CD2_)
finngen_R9_CD2_BENIGN_BRAIN_SUPRATENT	ukb-ppp-OGFR-OID21360	Benign neoplasm: Brain, supratentorial || id:finngen_R9_CD2_BENIGN_BRAIN_SUPRATENT	exposure	Wald ratio	1	0.887966492	0.913000449	0.330761806	-0.901514387	2.677447372	2.430182827	0.405954422	14.54791045	0.905034503	II Neoplasms from hospital discharges (CD2_)
finngen_R9_CD2_BENIGN_BRAIN_SUPRATENT	ukb-ppp-TEF-OID30103	Benign neoplasm: Brain, supratentorial || id:finngen_R9_CD2_BENIGN_BRAIN_SUPRATENT	exposure	Wald ratio	1	0.442466371	0.96591968	0.646896541	-1.450736201	2.335668944	1.556541498	0.234397661	10.33637207	0.96330343	II Neoplasms from hospital discharges (CD2_)
finngen_R9_CD2_BENIGN_BREAST	ukb-ppp-LATS1-OID30523	Benign neoplasm of breast || id:finngen_R9_CD2_BENIGN_BREAST	exposure	Wald ratio	1	-1.026217784	0.380862053	0.007050267	-1.772707409	-0.27972816	0.358359795	0.169872452	0.755989222	0.553020411	II Neoplasms from hospital discharges (CD2_)
finngen_R9_CD2_BENIGN_BREAST	ukb-ppp-LMNB2-OID31109	Benign neoplasm of breast || id:finngen_R9_CD2_BENIGN_BREAST	exposure	Wald ratio	1	-0.499269071	0.603013707	0.40769518	-1.681175938	0.682637795	0.606974153	0.186154941	1.979091291	0.92255236	II Neoplasms from hospital discharges (CD2_)
finngen_R9_CD2_BENIGN_BREAST	ukb-ppp-OGFR-OID21360	Benign neoplasm of breast || id:finngen_R9_CD2_BENIGN_BREAST	exposure	Wald ratio	1	0.300332087	0.316348841	0.342432482	-0.319711641	0.920375815	1.350307152	0.726358459	2.510233595	0.907603469	II Neoplasms from hospital discharges (CD2_)
finngen_R9_CD2_BENIGN_BREAST	ukb-ppp-TEF-OID30103	Benign neoplasm of breast || id:finngen_R9_CD2_BENIGN_BREAST	exposure	Wald ratio	1	-0.721239698	0.333979799	0.030809002	-1.375840103	-0.066639293	0.486149204	0.252627274	0.935532594	0.684101346	II Neoplasms from hospital discharges (CD2_)
finngen_R9_CD2_BENIGN_BRONCHUS_LUNG	ukb-ppp-LATS1-OID30523	Benign neoplasm: Bronchus and lung || id:finngen_R9_CD2_BENIGN_BRONCHUS_LUNG	exposure	Wald ratio	1	2.160219278	1.245857238	0.082931923	-0.281660908	4.602099463	8.673039254	0.754529496	99.69339873	0.755376919	II Neoplasms from hospital discharges (CD2_)
finngen_R9_CD2_BENIGN_BRONCHUS_LUNG	ukb-ppp-LMNB2-OID31109	Benign neoplasm: Bronchus and lung || id:finngen_R9_CD2_BENIGN_BRONCHUS_LUNG	exposure	Wald ratio	1	-2.136561953	1.964580515	0.276797768	-5.987139762	1.714015855	0.118060042	0.002510835	5.551209631	0.882661384	II Neoplasms from hospital discharges (CD2_)
finngen_R9_CD2_BENIGN_BRONCHUS_LUNG	ukb-ppp-OGFR-OID21360	Benign neoplasm: Bronchus and lung || id:finngen_R9_CD2_BENIGN_BRONCHUS_LUNG	exposure	Wald ratio	1	0.739456096	1.026124159	0.471137045	-1.271747255	2.750659447	2.094795836	0.280341366	15.65295077	0.932732907	II Neoplasms from hospital discharges (CD2_)
finngen_R9_CD2_BENIGN_BRONCHUS_LUNG	ukb-ppp-TEF-OID30103	Benign neoplasm: Bronchus and lung || id:finngen_R9_CD2_BENIGN_BRONCHUS_LUNG	exposure	Wald ratio	1	-2.195590065	1.085539425	0.043116493	-4.323247339	-0.067932791	0.111292872	0.013256764	0.934323266	0.708010831	II Neoplasms from hospital discharges (CD2_)
finngen_R9_CD2_BENIGN_CAECUM	ukb-ppp-LATS1-OID30523	Benign neoplasm: Caecum || id:finngen_R9_CD2_BENIGN_CAECUM	exposure	Wald ratio	1	0.263886119	0.460310025	0.566455731	-0.63832153	1.166093768	1.301979917	0.528178212	3.209431338	0.950097321	II Neoplasms from hospital discharges (CD2_)
finngen_R9_CD2_BENIGN_CAECUM	ukb-ppp-LMNB2-OID31109	Benign neoplasm: Caecum || id:finngen_R9_CD2_BENIGN_CAECUM	exposure	Wald ratio	1	-0.420955416	0.709667677	0.553065652	-1.811904062	0.96999323	0.656419367	0.163342826	2.637926601	0.948387693	II Neoplasms from hospital discharges (CD2_)
finngen_R9_CD2_BENIGN_CAECUM	ukb-ppp-OGFR-OID21360	Benign neoplasm: Caecum || id:finngen_R9_CD2_BENIGN_CAECUM	exposure	Wald ratio	1	-0.275263426	0.378672251	0.467276594	-1.017461038	0.466934187	0.759372059	0.36151164	1.595096422	0.931198615	II Neoplasms from hospital discharges (CD2_)
finngen_R9_CD2_BENIGN_CAECUM	ukb-ppp-TEF-OID30103	Benign neoplasm: Caecum || id:finngen_R9_CD2_BENIGN_CAECUM	exposure	Wald ratio	1	0.022122963	0.400337204	0.955930673	-0.762537956	0.806783883	1.022369491	0.466481015	2.240690064	0.997232146	II Neoplasms from hospital discharges (CD2_)
finngen_R9_CD2_BENIGN_CERVIX_UTERI	ukb-ppp-LATS1-OID30523	Other benign neoplasm of uterus: Cervix uteri || id:finngen_R9_CD2_BENIGN_CERVIX_UTERI	exposure	Wald ratio	1	1.841583301	1.88301479	0.32807568	-1.849125687	5.53229229	6.306515474	0.157374701	252.7225609	0.905034503	II Neoplasms from hospital discharges (CD2_)
finngen_R9_CD2_BENIGN_CERVIX_UTERI	ukb-ppp-LMNB2-OID31109	Other benign neoplasm of uterus: Cervix uteri || id:finngen_R9_CD2_BENIGN_CERVIX_UTERI	exposure	Wald ratio	1	3.128354799	2.953270894	0.289470121	-2.660056153	8.91676575	22.83637819	0.069944294	7455.935834	0.888710369	II Neoplasms from hospital discharges (CD2_)
finngen_R9_CD2_BENIGN_CERVIX_UTERI	ukb-ppp-OGFR-OID21360	Other benign neoplasm of uterus: Cervix uteri || id:finngen_R9_CD2_BENIGN_CERVIX_UTERI	exposure	Wald ratio	1	0.851320868	1.543922214	0.581358542	-2.174766672	3.877408407	2.342739258	0.113634665	48.29888169	0.952188595	II Neoplasms from hospital discharges (CD2_)
finngen_R9_CD2_BENIGN_CERVIX_UTERI	ukb-ppp-TEF-OID30103	Other benign neoplasm of uterus: Cervix uteri || id:finngen_R9_CD2_BENIGN_CERVIX_UTERI	exposure	Wald ratio	1	2.75935273	1.629423876	0.090369276	-0.434318068	5.953023527	15.78961949	0.647706208	384.9153836	0.769324273	II Neoplasms from hospital discharges (CD2_)
finngen_R9_CD2_BENIGN_CHOROID	ukb-ppp-LATS1-OID30523	Benign neoplasm: Choroid || id:finngen_R9_CD2_BENIGN_CHOROID	exposure	Wald ratio	1	0.028072307	0.625440789	0.964199741	-1.19779164	1.253936254	1.028470048	0.301860092	3.50410891	0.998468716	II Neoplasms from hospital discharges (CD2_)
finngen_R9_CD2_BENIGN_CHOROID	ukb-ppp-LMNB2-OID31109	Benign neoplasm: Choroid || id:finngen_R9_CD2_BENIGN_CHOROID	exposure	Wald ratio	1	-0.145162566	0.975769941	0.88173733	-2.05767165	1.767346518	0.864881681	0.127751073	5.855295806	0.996225311	II Neoplasms from hospital discharges (CD2_)
finngen_R9_CD2_BENIGN_CHOROID	ukb-ppp-OGFR-OID21360	Benign neoplasm: Choroid || id:finngen_R9_CD2_BENIGN_CHOROID	exposure	Wald ratio	1	0.704120868	0.514979806	0.171537997	-0.305239551	1.713481286	2.022068238	0.736946817	5.548242919	0.835497566	II Neoplasms from hospital discharges (CD2_)
finngen_R9_CD2_BENIGN_CHOROID	ukb-ppp-TEF-OID30103	Benign neoplasm: Choroid || id:finngen_R9_CD2_BENIGN_CHOROID	exposure	Wald ratio	1	0.187476098	0.543290082	0.73003761	-0.877372462	1.252324658	1.206201418	0.415874203	3.49846625	0.975954957	II Neoplasms from hospital discharges (CD2_)
finngen_R9_CD2_BENIGN_CNS_NOS	ukb-ppp-LATS1-OID30523	Benign neoplasm: Central nervous system, other parts/unspecified || id:finngen_R9_CD2_BENIGN_CNS_NOS	exposure	Wald ratio	1	1.02585294	2.389375606	0.667676293	-3.657323248	5.709029127	2.789473699	0.025801485	301.5781321	0.964906718	II Neoplasms from hospital discharges (CD2_)
finngen_R9_CD2_BENIGN_CNS_NOS	ukb-ppp-LMNB2-OID31109	Benign neoplasm: Central nervous system, other parts/unspecified || id:finngen_R9_CD2_BENIGN_CNS_NOS	exposure	Wald ratio	1	-1.870427842	3.623116048	0.605680934	-8.971735296	5.230879611	0.154057735	0.000126948	186.9571808	0.956450734	II Neoplasms from hospital discharges (CD2_)
finngen_R9_CD2_BENIGN_CNS_NOS	ukb-ppp-OGFR-OID21360	Benign neoplasm: Central nervous system, other parts/unspecified || id:finngen_R9_CD2_BENIGN_CNS_NOS	exposure	Wald ratio	1	-0.623143156	1.965056096	0.751158509	-4.474653104	3.228366791	0.536256249	0.011394174	25.23840371	0.980712162	II Neoplasms from hospital discharges (CD2_)
finngen_R9_CD2_BENIGN_CNS_NOS	ukb-ppp-TEF-OID30103	Benign neoplasm: Central nervous system, other parts/unspecified || id:finngen_R9_CD2_BENIGN_CNS_NOS	exposure	Wald ratio	1	0.535243603	2.080895769	0.79701058	-3.543312104	4.613799309	1.707864232	0.028917391	100.8666461	0.988573013	II Neoplasms from hospital discharges (CD2_)
finngen_R9_CD2_BENIGN_COLON	ukb-ppp-LATS1-OID30523	Benign neoplasm: Colon || id:finngen_R9_CD2_BENIGN_COLON	exposure	Wald ratio	1	-0.280568477	0.183439463	0.126143485	-0.640109824	0.07897287	0.755354218	0.527234518	1.082174962	0.806947521	II Neoplasms from hospital discharges (CD2_)
finngen_R9_CD2_BENIGN_COLON	ukb-ppp-LMNB2-OID31109	Benign neoplasm: Colon || id:finngen_R9_CD2_BENIGN_COLON	exposure	Wald ratio	1	-0.260610282	0.283534634	0.358018184	-0.816338165	0.295117601	0.770581171	0.442047399	1.343284321	0.913783203	II Neoplasms from hospital discharges (CD2_)
finngen_R9_CD2_BENIGN_COLON	ukb-ppp-OGFR-OID21360	Benign neoplasm: Colon || id:finngen_R9_CD2_BENIGN_COLON	exposure	Wald ratio	1	0.136769484	0.150985191	0.365016834	-0.15916149	0.432700458	1.146563817	0.85285862	1.541414433	0.914279847	II Neoplasms from hospital discharges (CD2_)
finngen_R9_CD2_BENIGN_COLON	ukb-ppp-TEF-OID30103	Benign neoplasm: Colon || id:finngen_R9_CD2_BENIGN_COLON	exposure	Wald ratio	1	0.401495158	0.159663885	0.011915829	0.088553943	0.714436373	1.49405688	1.092593188	2.043034849	0.585630734	II Neoplasms from hospital discharges (CD2_)
finngen_R9_CD2_BENIGN_COLON_NOS	ukb-ppp-LATS1-OID30523	Benign neoplasm: Colon, unspecified || id:finngen_R9_CD2_BENIGN_COLON_NOS	exposure	Wald ratio	1	-0.536955188	0.275601336	0.051378598	-1.077133807	0.003223432	0.584525316	0.340570268	1.003228633	0.709056321	II Neoplasms from hospital discharges (CD2_)
finngen_R9_CD2_BENIGN_COLON_NOS	ukb-ppp-LMNB2-OID31109	Benign neoplasm: Colon, unspecified || id:finngen_R9_CD2_BENIGN_COLON_NOS	exposure	Wald ratio	1	0.003059577	0.427868164	0.994294579	-0.835562024	0.841681177	1.003064262	0.433630702	2.320264476	0.999739734	II Neoplasms from hospital discharges (CD2_)
finngen_R9_CD2_BENIGN_COLON_NOS	ukb-ppp-OGFR-OID21360	Benign neoplasm: Colon, unspecified || id:finngen_R9_CD2_BENIGN_COLON_NOS	exposure	Wald ratio	1	0.271672102	0.226776365	0.230927289	-0.172809574	0.716153777	1.312156677	0.841297805	2.046546579	0.867946576	II Neoplasms from hospital discharges (CD2_)
finngen_R9_CD2_BENIGN_COLON_NOS	ukb-ppp-TEF-OID30103	Benign neoplasm: Colon, unspecified || id:finngen_R9_CD2_BENIGN_COLON_NOS	exposure	Wald ratio	1	0.509773346	0.239715461	0.033455259	0.039931044	0.979615649	1.664913794	1.040739006	2.663432353	0.697394545	II Neoplasms from hospital discharges (CD2_)
finngen_R9_CD2_BENIGN_COLORECANI	ukb-ppp-LATS1-OID30523	Benign neoplasm of colon, rectum, anus and anal canal || id:finngen_R9_CD2_BENIGN_COLORECANI	exposure	Wald ratio	1	-0.233075314	0.166307233	0.161072286	-0.559037491	0.092886863	0.792093915	0.571759122	1.097337578	0.827376215	II Neoplasms from hospital discharges (CD2_)
finngen_R9_CD2_BENIGN_COLORECANI	ukb-ppp-LMNB2-OID31109	Benign neoplasm of colon, rectum, anus and anal canal || id:finngen_R9_CD2_BENIGN_COLORECANI	exposure	Wald ratio	1	-0.149526566	0.257352692	0.561228272	-0.653937842	0.35488471	0.861115562	0.519994085	1.42601624	0.949811326	II Neoplasms from hospital discharges (CD2_)
finngen_R9_CD2_BENIGN_COLORECANI	ukb-ppp-OGFR-OID21360	Benign neoplasm of colon, rectum, anus and anal canal || id:finngen_R9_CD2_BENIGN_COLORECANI	exposure	Wald ratio	1	0.128201047	0.136898728	0.349033151	-0.140120461	0.396522555	1.136781526	0.869253518	1.486645969	0.91082872	II Neoplasms from hospital discharges (CD2_)
finngen_R9_CD2_BENIGN_COLORECANI	ukb-ppp-TEF-OID30103	Benign neoplasm of colon, rectum, anus and anal canal || id:finngen_R9_CD2_BENIGN_COLORECANI	exposure	Wald ratio	1	0.292624968	0.144702833	0.043150771	0.009007415	0.576242522	1.339940176	1.009048104	1.779340022	0.708010831	II Neoplasms from hospital discharges (CD2_)
finngen_R9_CD2_BENIGN_CONJUNCTIVA	ukb-ppp-LATS1-OID30523	Benign neoplasm: Conjunctiva || id:finngen_R9_CD2_BENIGN_CONJUNCTIVA	exposure	Wald ratio	1	-0.129520245	0.791888704	0.870078601	-1.681622105	1.422581615	0.878516803	0.186071903	4.147814689	0.994975852	II Neoplasms from hospital discharges (CD2_)
finngen_R9_CD2_BENIGN_CONJUNCTIVA	ukb-ppp-LMNB2-OID31109	Benign neoplasm: Conjunctiva || id:finngen_R9_CD2_BENIGN_CONJUNCTIVA	exposure	Wald ratio	1	1.085144218	1.221673298	0.374409409	-1.309335445	3.479623882	2.959866655	0.269999426	32.4475157	0.91828628	II Neoplasms from hospital discharges (CD2_)
finngen_R9_CD2_BENIGN_CONJUNCTIVA	ukb-ppp-OGFR-OID21360	Benign neoplasm: Conjunctiva || id:finngen_R9_CD2_BENIGN_CONJUNCTIVA	exposure	Wald ratio	1	0.459724159	0.652497233	0.481083423	-0.819170417	1.738618734	1.583637092	0.440797181	5.689479311	0.93539086	II Neoplasms from hospital discharges (CD2_)
finngen_R9_CD2_BENIGN_CONJUNCTIVA	ukb-ppp-TEF-OID30103	Benign neoplasm: Conjunctiva || id:finngen_R9_CD2_BENIGN_CONJUNCTIVA	exposure	Wald ratio	1	0.5106353	0.68742933	0.457591506	-0.836726186	1.857996787	1.666349491	0.433126179	6.410881536	0.931198615	II Neoplasms from hospital discharges (CD2_)
finngen_R9_CD2_BENIGN_CONNECTIVE_SOFT	ukb-ppp-LATS1-OID30523	Other benign neoplasms of connective and other soft tissue || id:finngen_R9_CD2_BENIGN_CONNECTIVE_SOFT	exposure	Wald ratio	1	-0.430712792	0.426010008	0.311997698	-1.265692408	0.404266825	0.650045582	0.282043939	1.498203652	0.902632709	II Neoplasms from hospital discharges (CD2_)
finngen_R9_CD2_BENIGN_CONNECTIVE_SOFT	ukb-ppp-LMNB2-OID31109	Other benign neoplasms of connective and other soft tissue || id:finngen_R9_CD2_BENIGN_CONNECTIVE_SOFT	exposure	Wald ratio	1	-0.02463677	0.655952884	0.970039498	-1.310304422	1.261030882	0.975664238	0.26973793	3.529057654	0.999114251	II Neoplasms from hospital discharges (CD2_)
finngen_R9_CD2_BENIGN_CONNECTIVE_SOFT	ukb-ppp-OGFR-OID21360	Other benign neoplasms of connective and other soft tissue || id:finngen_R9_CD2_BENIGN_CONNECTIVE_SOFT	exposure	Wald ratio	1	0.266568138	0.35097442	0.447548291	-0.421341726	0.954478001	1.305476538	0.656165834	2.597314435	0.928960022	II Neoplasms from hospital discharges (CD2_)
finngen_R9_CD2_BENIGN_CONNECTIVE_SOFT	ukb-ppp-TEF-OID30103	Other benign neoplasms of connective and other soft tissue || id:finngen_R9_CD2_BENIGN_CONNECTIVE_SOFT	exposure	Wald ratio	1	0.142341933	0.370159355	0.700576544	-0.583170403	0.867854268	1.15297082	0.558126074	2.381794674	0.969828457	II Neoplasms from hospital discharges (CD2_)
finngen_R9_CD2_BENIGN_CONNSOFT_THX	ukb-ppp-LATS1-OID30523	Benign neoplasm: Connective and other soft tissue of thorax || id:finngen_R9_CD2_BENIGN_CONNSOFT_THX	exposure	Wald ratio	1	2.398744069	2.121354068	0.258155774	-1.759109903	6.556598042	11.00934073	0.172198069	703.8730702	0.877990876	II Neoplasms from hospital discharges (CD2_)
finngen_R9_CD2_BENIGN_CONNSOFT_THX	ukb-ppp-LMNB2-OID31109	Benign neoplasm: Connective and other soft tissue of thorax || id:finngen_R9_CD2_BENIGN_CONNSOFT_THX	exposure	Wald ratio	1	0.733549479	3.276132888	0.822829576	-5.687670982	7.15476994	2.082459149	0.003387473	1280.197881	0.992463528	II Neoplasms from hospital discharges (CD2_)
finngen_R9_CD2_BENIGN_CONNSOFT_THX	ukb-ppp-OGFR-OID21360	Benign neoplasm: Connective and other soft tissue of thorax || id:finngen_R9_CD2_BENIGN_CONNSOFT_THX	exposure	Wald ratio	1	0.206794914	1.739919222	0.905391684	-3.203446761	3.617036589	1.229730345	0.040621948	37.22708506	0.996678548	II Neoplasms from hospital discharges (CD2_)
finngen_R9_CD2_BENIGN_CONNSOFT_THX	ukb-ppp-TEF-OID30103	Benign neoplasm: Connective and other soft tissue of thorax || id:finngen_R9_CD2_BENIGN_CONNSOFT_THX	exposure	Wald ratio	1	0.311389036	1.8434086	0.865859373	-3.301691821	3.924469893	1.365320276	0.03682082	50.6262336	0.994116161	II Neoplasms from hospital discharges (CD2_)
finngen_R9_CD2_BENIGN_CONNSOFT_TRUNK	ukb-ppp-LATS1-OID30523	Benign neoplasm: Connective and other soft tissue of trunk, unspecified || id:finngen_R9_CD2_BENIGN_CONNSOFT_TRUNK	exposure	Wald ratio	1	-1.222514922	1.777256277	0.491536901	-4.705937225	2.260907381	0.294488619	0.009041436	9.591788622	0.937155272	II Neoplasms from hospital discharges (CD2_)
finngen_R9_CD2_BENIGN_CONNSOFT_TRUNK	ukb-ppp-LMNB2-OID31109	Benign neoplasm: Connective and other soft tissue of trunk, unspecified || id:finngen_R9_CD2_BENIGN_CONNSOFT_TRUNK	exposure	Wald ratio	1	-0.670559132	2.825124638	0.812380937	-6.207803423	4.866685158	0.511422545	0.002013656	129.8896389	0.991751397	II Neoplasms from hospital discharges (CD2_)
finngen_R9_CD2_BENIGN_CONNSOFT_TRUNK	ukb-ppp-OGFR-OID21360	Benign neoplasm: Connective and other soft tissue of trunk, unspecified || id:finngen_R9_CD2_BENIGN_CONNSOFT_TRUNK	exposure	Wald ratio	1	-0.821053702	1.459685864	0.573784548	-3.682037996	2.039930591	0.439967815	0.025171623	7.690075419	0.951288406	II Neoplasms from hospital discharges (CD2_)
finngen_R9_CD2_BENIGN_CONNSOFT_TRUNK	ukb-ppp-TEF-OID30103	Benign neoplasm: Connective and other soft tissue of trunk, unspecified || id:finngen_R9_CD2_BENIGN_CONNSOFT_TRUNK	exposure	Wald ratio	1	-0.111553139	1.545182117	0.942447386	-3.140110089	2.917003811	0.894443861	0.043278033	18.4858174	0.996678548	II Neoplasms from hospital discharges (CD2_)
finngen_R9_CD2_BENIGN_CONNSOFT_UPPERLIMB	ukb-ppp-LATS1-OID30523	Benign neoplasm: Connective and other soft tissue of upper limb, including shoulder || id:finngen_R9_CD2_BENIGN_CONNSOFT_UPPERLIMB	exposure	Wald ratio	1	0.164917423	0.667076344	0.804734709	-1.142552211	1.472387057	1.179295732	0.319003817	4.359629413	0.990303258	II Neoplasms from hospital discharges (CD2_)
finngen_R9_CD2_BENIGN_CONNSOFT_UPPERLIMB	ukb-ppp-LMNB2-OID31109	Benign neoplasm: Connective and other soft tissue of upper limb, including shoulder || id:finngen_R9_CD2_BENIGN_CONNSOFT_UPPERLIMB	exposure	Wald ratio	1	0.850537127	1.015809225	0.402423924	-1.140448954	2.841523208	2.340903878	0.31967547	17.14185628	0.92255236	II Neoplasms from hospital discharges (CD2_)
finngen_R9_CD2_BENIGN_CONNSOFT_UPPERLIMB	ukb-ppp-OGFR-OID21360	Benign neoplasm: Connective and other soft tissue of upper limb, including shoulder || id:finngen_R9_CD2_BENIGN_CONNSOFT_UPPERLIMB	exposure	Wald ratio	1	0.996469708	0.550384443	0.070218657	-0.0822838	2.075223216	2.70870242	0.921010539	7.966324473	0.734719015	II Neoplasms from hospital discharges (CD2_)
finngen_R9_CD2_BENIGN_CONNSOFT_UPPERLIMB	ukb-ppp-TEF-OID30103	Benign neoplasm: Connective and other soft tissue of upper limb, including shoulder || id:finngen_R9_CD2_BENIGN_CONNSOFT_UPPERLIMB	exposure	Wald ratio	1	-0.606524089	0.579849703	0.295559997	-1.743029507	0.529981328	0.545242794	0.174989465	1.698900587	0.89328219	II Neoplasms from hospital discharges (CD2_)
finngen_R9_CD2_BENIGN_CORPUS_UTERI	ukb-ppp-LATS1-OID30523	Other benign neoplasm of uterus: Corpus uteri || id:finngen_R9_CD2_BENIGN_CORPUS_UTERI	exposure	Wald ratio	1	-1.728713413	1.708322318	0.311568498	-5.077025157	1.619598331	0.177512649	0.00623844	5.051061054	0.902632709	II Neoplasms from hospital discharges (CD2_)
finngen_R9_CD2_BENIGN_CORPUS_UTERI	ukb-ppp-LMNB2-OID31109	Other benign neoplasm of uterus: Corpus uteri || id:finngen_R9_CD2_BENIGN_CORPUS_UTERI	exposure	Wald ratio	1	1.443386661	2.641483267	0.584770143	-3.733920542	6.620693864	4.235014114	0.023898955	750.4656373	0.952188595	II Neoplasms from hospital discharges (CD2_)
finngen_R9_CD2_BENIGN_CORPUS_UTERI	ukb-ppp-OGFR-OID21360	Other benign neoplasm of uterus: Corpus uteri || id:finngen_R9_CD2_BENIGN_CORPUS_UTERI	exposure	Wald ratio	1	-0.940183695	1.406037397	0.503702075	-3.696016993	1.815649604	0.390556086	0.024822197	6.145066739	0.938246017	II Neoplasms from hospital discharges (CD2_)
finngen_R9_CD2_BENIGN_CORPUS_UTERI	ukb-ppp-TEF-OID30103	Other benign neoplasm of uterus: Corpus uteri || id:finngen_R9_CD2_BENIGN_CORPUS_UTERI	exposure	Wald ratio	1	-1.829733375	1.485508405	0.218052951	-4.741329848	1.081863099	0.160456344	0.008727033	2.950170893	0.855743679	II Neoplasms from hospital discharges (CD2_)
finngen_R9_CD2_BENIGN_CRANIAL_NERVE	ukb-ppp-LATS1-OID30523	Benign neoplasm: Cranial nerves || id:finngen_R9_CD2_BENIGN_CRANIAL_NERVE	exposure	Wald ratio	1	-0.9187108	0.852485348	0.281174288	-2.589582083	0.752160482	0.399033143	0.075051399	2.121578702	0.882661384	II Neoplasms from hospital discharges (CD2_)
finngen_R9_CD2_BENIGN_CRANIAL_NERVE	ukb-ppp-LMNB2-OID31109	Benign neoplasm: Cranial nerves || id:finngen_R9_CD2_BENIGN_CRANIAL_NERVE	exposure	Wald ratio	1	1.74627781	1.330506185	0.189354415	-0.861514312	4.354069933	5.733222769	0.422521768	77.79443763	0.846718801	II Neoplasms from hospital discharges (CD2_)
finngen_R9_CD2_BENIGN_CRANIAL_NERVE	ukb-ppp-OGFR-OID21360	Benign neoplasm: Cranial nerves || id:finngen_R9_CD2_BENIGN_CRANIAL_NERVE	exposure	Wald ratio	1	-0.26869469	0.702297083	0.702020778	-1.645196972	1.107807593	0.764376592	0.192974548	3.027713133	0.970167779	II Neoplasms from hospital discharges (CD2_)
finngen_R9_CD2_BENIGN_CRANIAL_NERVE	ukb-ppp-TEF-OID30103	Benign neoplasm: Cranial nerves || id:finngen_R9_CD2_BENIGN_CRANIAL_NERVE	exposure	Wald ratio	1	-1.780538082	0.742260473	0.016448675	-3.235368609	-0.325707554	0.168547431	0.039345699	0.722016307	0.596327134	II Neoplasms from hospital discharges (CD2_)
finngen_R9_CD2_BENIGN_DESCENDING_COLON	ukb-ppp-LATS1-OID30523	Benign neoplasm: Descending colon || id:finngen_R9_CD2_BENIGN_DESCENDING_COLON	exposure	Wald ratio	1	0.225028639	0.575384439	0.695728736	-0.902724862	1.35278214	1.252358582	0.405463321	3.868172371	0.968995808	II Neoplasms from hospital discharges (CD2_)
finngen_R9_CD2_BENIGN_DESCENDING_COLON	ukb-ppp-LMNB2-OID31109	Benign neoplasm: Descending colon || id:finngen_R9_CD2_BENIGN_DESCENDING_COLON	exposure	Wald ratio	1	1.920580963	0.890977061	0.031115719	0.174265922	3.666896003	6.824922342	1.19037207	39.13025695	0.684101346	II Neoplasms from hospital discharges (CD2_)
finngen_R9_CD2_BENIGN_DESCENDING_COLON	ukb-ppp-OGFR-OID21360	Benign neoplasm: Descending colon || id:finngen_R9_CD2_BENIGN_DESCENDING_COLON	exposure	Wald ratio	1	0.360513388	0.472718025	0.445678484	-0.566013942	1.287040718	1.434065458	0.567784155	3.622052007	0.928375889	II Neoplasms from hospital discharges (CD2_)
finngen_R9_CD2_BENIGN_DESCENDING_COLON	ukb-ppp-TEF-OID30103	Benign neoplasm: Descending colon || id:finngen_R9_CD2_BENIGN_DESCENDING_COLON	exposure	Wald ratio	1	0.302280507	0.500790321	0.546105007	-0.679268523	1.283829537	1.352940682	0.506987706	3.610439597	0.946263276	II Neoplasms from hospital discharges (CD2_)
finngen_R9_CD2_BENIGN_DIGESTIVE_NOS	ukb-ppp-LATS1-OID30523	Benign neoplasm: Ill-defined sites within the digestive system || id:finngen_R9_CD2_BENIGN_DIGESTIVE_NOS	exposure	Wald ratio	1	-1.368486715	1.873043406	0.465010072	-5.03965179	2.30267836	0.254491787	0.006476003	10.00093272	0.931198615	II Neoplasms from hospital discharges (CD2_)
finngen_R9_CD2_BENIGN_DIGESTIVE_NOS	ukb-ppp-LMNB2-OID31109	Benign neoplasm: Ill-defined sites within the digestive system || id:finngen_R9_CD2_BENIGN_DIGESTIVE_NOS	exposure	Wald ratio	1	4.786253402	2.932221376	0.102617133	-0.960900496	10.5334073	119.851491	0.382548248	37549.19802	0.781475773	II Neoplasms from hospital discharges (CD2_)
finngen_R9_CD2_BENIGN_DIGESTIVE_NOS	ukb-ppp-OGFR-OID21360	Benign neoplasm: Ill-defined sites within the digestive system || id:finngen_R9_CD2_BENIGN_DIGESTIVE_NOS	exposure	Wald ratio	1	-0.894323411	1.545071055	0.562708284	-3.922662678	2.134015856	0.408884152	0.019788335	8.448727653	0.949865195	II Neoplasms from hospital discharges (CD2_)
finngen_R9_CD2_BENIGN_DIGESTIVE_NOS	ukb-ppp-TEF-OID30103	Benign neoplasm: Ill-defined sites within the digestive system || id:finngen_R9_CD2_BENIGN_DIGESTIVE_NOS	exposure	Wald ratio	1	0.368390456	1.625268029	0.820684686	-2.81713488	3.553915791	1.445406296	0.059776966	34.94990643	0.992463528	II Neoplasms from hospital discharges (CD2_)
finngen_R9_CD2_BENIGN_DUODENUM	ukb-ppp-LATS1-OID30523	Benign neoplasm: Duodenum || id:finngen_R9_CD2_BENIGN_DUODENUM	exposure	Wald ratio	1	1.294876254	0.907142449	0.153457923	-0.483122945	3.072875454	3.650544207	0.61685398	21.60393456	0.819180405	II Neoplasms from hospital discharges (CD2_)
finngen_R9_CD2_BENIGN_DUODENUM	ukb-ppp-LMNB2-OID31109	Benign neoplasm: Duodenum || id:finngen_R9_CD2_BENIGN_DUODENUM	exposure	Wald ratio	1	-0.96425794	1.374813929	0.483070008	-3.658893241	1.730377361	0.381266017	0.025761008	5.642782871	0.935725926	II Neoplasms from hospital discharges (CD2_)
finngen_R9_CD2_BENIGN_DUODENUM	ukb-ppp-OGFR-OID21360	Benign neoplasm: Duodenum || id:finngen_R9_CD2_BENIGN_DUODENUM	exposure	Wald ratio	1	0.402277337	0.748433807	0.590927668	-1.064652924	1.869207599	1.495225957	0.344847522	6.483157104	0.953916332	II Neoplasms from hospital discharges (CD2_)
finngen_R9_CD2_BENIGN_DUODENUM	ukb-ppp-TEF-OID30103	Benign neoplasm: Duodenum || id:finngen_R9_CD2_BENIGN_DUODENUM	exposure	Wald ratio	1	0.583434862	0.788334736	0.459248306	-0.961701222	2.128570945	1.792183774	0.382242054	8.402850091	0.931198615	II Neoplasms from hospital discharges (CD2_)
finngen_R9_CD2_BENIGN_EAR_NASAL_SINUS	ukb-ppp-LATS1-OID30523	Benign neoplasm: Middle ear, nasal cavity and accessory sinuses || id:finngen_R9_CD2_BENIGN_EAR_NASAL_SINUS	exposure	Wald ratio	1	-0.883113731	0.701809227	0.20826928	-2.258659815	0.492432353	0.413493398	0.104490427	1.636291422	0.855743679	II Neoplasms from hospital discharges (CD2_)
finngen_R9_CD2_BENIGN_EAR_NASAL_SINUS	ukb-ppp-LMNB2-OID31109	Benign neoplasm: Middle ear, nasal cavity and accessory sinuses || id:finngen_R9_CD2_BENIGN_EAR_NASAL_SINUS	exposure	Wald ratio	1	-1.288684523	1.089715734	0.236972553	-3.424527362	0.847158315	0.275633134	0.032564669	2.333007751	0.870408858	II Neoplasms from hospital discharges (CD2_)
finngen_R9_CD2_BENIGN_EAR_NASAL_SINUS	ukb-ppp-OGFR-OID21360	Benign neoplasm: Middle ear, nasal cavity and accessory sinuses || id:finngen_R9_CD2_BENIGN_EAR_NASAL_SINUS	exposure	Wald ratio	1	-0.400588781	0.578185191	0.488411103	-1.533831755	0.732654193	0.669925491	0.215707543	2.080595588	0.936520444	II Neoplasms from hospital discharges (CD2_)
finngen_R9_CD2_BENIGN_EAR_NASAL_SINUS	ukb-ppp-TEF-OID30103	Benign neoplasm: Middle ear, nasal cavity and accessory sinuses || id:finngen_R9_CD2_BENIGN_EAR_NASAL_SINUS	exposure	Wald ratio	1	-0.042594599	0.610451425	0.944372289	-1.239079391	1.153890193	0.958299807	0.28965075	3.170502819	0.997025279	II Neoplasms from hospital discharges (CD2_)
finngen_R9_CD2_BENIGN_EAR_RESP	ukb-ppp-LATS1-OID30523	Benign neoplasm of middle ear and respiratory system || id:finngen_R9_CD2_BENIGN_EAR_RESP	exposure	Wald ratio	1	-0.147774681	0.477836472	0.75712539	-1.084334167	0.788784805	0.862625459	0.338126847	2.200720496	0.980712162	II Neoplasms from hospital discharges (CD2_)
finngen_R9_CD2_BENIGN_EAR_RESP	ukb-ppp-LMNB2-OID31109	Benign neoplasm of middle ear and respiratory system || id:finngen_R9_CD2_BENIGN_EAR_RESP	exposure	Wald ratio	1	-1.217974993	0.742996592	0.101156209	-2.674248314	0.238298328	0.295828616	0.068958644	1.269087741	0.779724908	II Neoplasms from hospital discharges (CD2_)
finngen_R9_CD2_BENIGN_EAR_RESP	ukb-ppp-OGFR-OID21360	Benign neoplasm of middle ear and respiratory system || id:finngen_R9_CD2_BENIGN_EAR_RESP	exposure	Wald ratio	1	0.112927689	0.393450411	0.774097879	-0.658235117	0.884090495	1.119550974	0.517764322	2.420781677	0.983890377	II Neoplasms from hospital discharges (CD2_)
finngen_R9_CD2_BENIGN_EAR_RESP	ukb-ppp-TEF-OID30103	Benign neoplasm of middle ear and respiratory system || id:finngen_R9_CD2_BENIGN_EAR_RESP	exposure	Wald ratio	1	-0.618180591	0.415572945	0.136872747	-1.432703563	0.19634238	0.538924069	0.238662809	1.216943491	0.806947521	II Neoplasms from hospital discharges (CD2_)
finngen_R9_CD2_BENIGN_ENDOCRINE_NOS	ukb-ppp-LATS1-OID30523	Benign neoplasm: Endocrine gland, other/unspecified || id:finngen_R9_CD2_BENIGN_ENDOCRINE_NOS	exposure	Wald ratio	1	1.455209932	2.353772353	0.536413306	-3.158183879	6.068603743	4.285383012	0.042502861	432.0769699	0.942887715	II Neoplasms from hospital discharges (CD2_)
finngen_R9_CD2_BENIGN_ENDOCRINE_NOS	ukb-ppp-LMNB2-OID31109	Benign neoplasm: Endocrine gland, other/unspecified || id:finngen_R9_CD2_BENIGN_ENDOCRINE_NOS	exposure	Wald ratio	1	-0.638493804	3.616500192	0.85986172	-7.726834179	6.449846572	0.528087228	0.000440838	632.6052258	0.994116161	II Neoplasms from hospital discharges (CD2_)
finngen_R9_CD2_BENIGN_ENDOCRINE_NOS	ukb-ppp-OGFR-OID21360	Benign neoplasm: Endocrine gland, other/unspecified || id:finngen_R9_CD2_BENIGN_ENDOCRINE_NOS	exposure	Wald ratio	1	-2.565756171	1.939171279	0.185795497	-6.366531877	1.235019536	0.076861039	0.001718108	3.438445694	0.845539547	II Neoplasms from hospital discharges (CD2_)
finngen_R9_CD2_BENIGN_ENDOCRINE_NOS	ukb-ppp-TEF-OID30103	Benign neoplasm: Endocrine gland, other/unspecified || id:finngen_R9_CD2_BENIGN_ENDOCRINE_NOS	exposure	Wald ratio	1	-3.846385182	2.047613466	0.060316583	-7.859707575	0.166937211	0.021356798	0.000385987	1.181680067	0.717962908	II Neoplasms from hospital discharges (CD2_)
finngen_R9_CD2_BENIGN_ENDOCRINE_OTH	ukb-ppp-LATS1-OID30523	Benign neoplasm of other and unspecified endocrine glands || id:finngen_R9_CD2_BENIGN_ENDOCRINE_OTH	exposure	Wald ratio	1	-0.151643114	0.38312378	0.692247335	-0.902565722	0.599279494	0.859294896	0.405527852	1.820806426	0.968397717	II Neoplasms from hospital discharges (CD2_)
finngen_R9_CD2_BENIGN_ENDOCRINE_OTH	ukb-ppp-LMNB2-OID31109	Benign neoplasm of other and unspecified endocrine glands || id:finngen_R9_CD2_BENIGN_ENDOCRINE_OTH	exposure	Wald ratio	1	-0.155997571	0.600795752	0.795132539	-1.333557245	1.021562102	0.855561268	0.263538122	2.777530163	0.987844832	II Neoplasms from hospital discharges (CD2_)
finngen_R9_CD2_BENIGN_ENDOCRINE_OTH	ukb-ppp-OGFR-OID21360	Benign neoplasm of other and unspecified endocrine glands || id:finngen_R9_CD2_BENIGN_ENDOCRINE_OTH	exposure	Wald ratio	1	-0.388541511	0.315587734	0.218260047	-1.007093469	0.230010447	0.678045075	0.365279133	1.258613159	0.855743679	II Neoplasms from hospital discharges (CD2_)
finngen_R9_CD2_BENIGN_ENDOCRINE_OTH	ukb-ppp-TEF-OID30103	Benign neoplasm of other and unspecified endocrine glands || id:finngen_R9_CD2_BENIGN_ENDOCRINE_OTH	exposure	Wald ratio	1	0.222475204	0.333374773	0.504553291	-0.430939352	0.87588976	1.249164845	0.649898325	2.401010667	0.938246017	II Neoplasms from hospital discharges (CD2_)
finngen_R9_CD2_BENIGN_ENDOCRINE_PANCREAS	ukb-ppp-LATS1-OID30523	Benign neoplasm: Endocrine pancreas || id:finngen_R9_CD2_BENIGN_ENDOCRINE_PANCREAS	exposure	Wald ratio	1	-1.62895319	1.943013151	0.401826038	-5.437258967	2.179352587	0.196134783	0.004351394	8.840580895	0.92255236	II Neoplasms from hospital discharges (CD2_)
finngen_R9_CD2_BENIGN_ENDOCRINE_PANCREAS	ukb-ppp-LMNB2-OID31109	Benign neoplasm: Endocrine pancreas || id:finngen_R9_CD2_BENIGN_ENDOCRINE_PANCREAS	exposure	Wald ratio	1	1.743863639	3.03290772	0.565304297	-4.200635492	7.688362771	5.719398482	0.01498605	2182.797895	0.949865195	II Neoplasms from hospital discharges (CD2_)
finngen_R9_CD2_BENIGN_ENDOCRINE_PANCREAS	ukb-ppp-OGFR-OID21360	Benign neoplasm: Endocrine pancreas || id:finngen_R9_CD2_BENIGN_ENDOCRINE_PANCREAS	exposure	Wald ratio	1	-0.92951264	1.611703815	0.564124085	-4.088452117	2.229426836	0.394746047	0.016765164	9.29453726	0.949865195	II Neoplasms from hospital discharges (CD2_)
finngen_R9_CD2_BENIGN_ENDOCRINE_PANCREAS	ukb-ppp-TEF-OID30103	Benign neoplasm: Endocrine pancreas || id:finngen_R9_CD2_BENIGN_ENDOCRINE_PANCREAS	exposure	Wald ratio	1	1.249264439	1.695645121	0.461275149	-2.074199999	4.572728877	3.48777654	0.125656913	96.80792652	0.931198615	II Neoplasms from hospital discharges (CD2_)
finngen_R9_CD2_BENIGN_EPIDIDYMIS	ukb-ppp-LATS1-OID30523	Benign neoplasm: Epididymis || id:finngen_R9_CD2_BENIGN_EPIDIDYMIS	exposure	Wald ratio	1	3.328509966	2.457335615	0.175570572	-1.48786784	8.144887772	27.89674362	0.225853699	3445.718661	0.838768477	II Neoplasms from hospital discharges (CD2_)
finngen_R9_CD2_BENIGN_EPIDIDYMIS	ukb-ppp-LMNB2-OID31109	Benign neoplasm: Epididymis || id:finngen_R9_CD2_BENIGN_EPIDIDYMIS	exposure	Wald ratio	1	-7.978866244	3.8250743	0.036984277	-15.47601187	-0.481720616	0.000342628	1.90E-07	0.617719619	0.702207786	II Neoplasms from hospital discharges (CD2_)
finngen_R9_CD2_BENIGN_EPIDIDYMIS	ukb-ppp-OGFR-OID21360	Benign neoplasm: Epididymis || id:finngen_R9_CD2_BENIGN_EPIDIDYMIS	exposure	Wald ratio	1	0.777412117	2.021612565	0.700570476	-3.184948512	4.739772745	2.175834168	0.041380376	114.4081989	0.969828457	II Neoplasms from hospital discharges (CD2_)
finngen_R9_CD2_BENIGN_EPIDIDYMIS	ukb-ppp-TEF-OID30103	Benign neoplasm: Epididymis || id:finngen_R9_CD2_BENIGN_EPIDIDYMIS	exposure	Wald ratio	1	0.588857592	2.126775855	0.781873733	-3.579623085	4.757338268	1.801928701	0.027886207	116.4355928	0.984939628	II Neoplasms from hospital discharges (CD2_)
finngen_R9_CD2_BENIGN_EYE	ukb-ppp-LATS1-OID30523	Benign neoplasm of eye and adnexa || id:finngen_R9_CD2_BENIGN_EYE	exposure	Wald ratio	1	-0.199364305	0.450391203	0.658021099	-1.082131063	0.683402453	0.819251382	0.338872597	1.980605197	0.964906718	II Neoplasms from hospital discharges (CD2_)
finngen_R9_CD2_BENIGN_EYE	ukb-ppp-LMNB2-OID31109	Benign neoplasm of eye and adnexa || id:finngen_R9_CD2_BENIGN_EYE	exposure	Wald ratio	1	0.119740831	0.700655114	0.864303662	-1.253543192	1.493024854	1.127204677	0.285491452	4.450537403	0.994116161	II Neoplasms from hospital discharges (CD2_)
finngen_R9_CD2_BENIGN_EYE	ukb-ppp-OGFR-OID21360	Benign neoplasm of eye and adnexa || id:finngen_R9_CD2_BENIGN_EYE	exposure	Wald ratio	1	0.364041286	0.371246672	0.326794286	-0.36360219	1.091684763	1.43913363	0.695167684	2.979289243	0.905034503	II Neoplasms from hospital discharges (CD2_)
finngen_R9_CD2_BENIGN_EYE	ukb-ppp-TEF-OID30103	Benign neoplasm of eye and adnexa || id:finngen_R9_CD2_BENIGN_EYE	exposure	Wald ratio	1	-0.049758286	0.391927236	0.898973665	-0.817935668	0.718419097	0.951459378	0.441341791	2.051187916	0.996678548	II Neoplasms from hospital discharges (CD2_)
finngen_R9_CD2_BENIGN_FEMALE_GEN_OTH	ukb-ppp-LATS1-OID30523	Benign neoplasm of other and unspecified female genital organs || id:finngen_R9_CD2_BENIGN_FEMALE_GEN_OTH	exposure	Wald ratio	1	-0.798857851	0.672337215	0.234762373	-2.116638793	0.51892309	0.449842458	0.120435758	1.680217233	0.868885709	II Neoplasms from hospital discharges (CD2_)
finngen_R9_CD2_BENIGN_FEMALE_GEN_OTH	ukb-ppp-LMNB2-OID31109	Benign neoplasm of other and unspecified female genital organs || id:finngen_R9_CD2_BENIGN_FEMALE_GEN_OTH	exposure	Wald ratio	1	-1.333957936	1.04500734	0.201776776	-3.382172323	0.714256451	0.263432546	0.033973573	2.042667294	0.851879613	II Neoplasms from hospital discharges (CD2_)
finngen_R9_CD2_BENIGN_FEMALE_GEN_OTH	ukb-ppp-OGFR-OID21360	Benign neoplasm of other and unspecified female genital organs || id:finngen_R9_CD2_BENIGN_FEMALE_GEN_OTH	exposure	Wald ratio	1	-1.288580404	0.552572027	0.019702363	-2.371621577	-0.205539231	0.275661834	0.093329263	0.814208152	0.607132608	II Neoplasms from hospital discharges (CD2_)
finngen_R9_CD2_BENIGN_FEMALE_GEN_OTH	ukb-ppp-TEF-OID30103	Benign neoplasm of other and unspecified female genital organs || id:finngen_R9_CD2_BENIGN_FEMALE_GEN_OTH	exposure	Wald ratio	1	0.879137052	0.584794096	0.13275461	-0.267059377	2.02533348	2.408820122	0.76562761	7.578637849	0.806947521	II Neoplasms from hospital discharges (CD2_)
finngen_R9_CD2_BENIGN_FLOOROFMOUTH	ukb-ppp-LATS1-OID30523	Benign neoplasm: Floor of mouth || id:finngen_R9_CD2_BENIGN_FLOOROFMOUTH	exposure	Wald ratio	1	2.152675036	2.378646705	0.365465439	-2.509472506	6.814822579	8.60785395	0.081311119	911.2548256	0.914279847	II Neoplasms from hospital discharges (CD2_)
finngen_R9_CD2_BENIGN_FLOOROFMOUTH	ukb-ppp-LMNB2-OID31109	Benign neoplasm: Floor of mouth || id:finngen_R9_CD2_BENIGN_FLOOROFMOUTH	exposure	Wald ratio	1	2.078139013	3.7136526	0.575756159	-5.200620082	9.356898109	7.989586555	0.005513145	11578.41779	0.951288406	II Neoplasms from hospital discharges (CD2_)
finngen_R9_CD2_BENIGN_FLOOROFMOUTH	ukb-ppp-OGFR-OID21360	Benign neoplasm: Floor of mouth || id:finngen_R9_CD2_BENIGN_FLOOROFMOUTH	exposure	Wald ratio	1	1.656053852	1.956954375	0.397418649	-2.179576724	5.491684428	5.23859772	0.113089389	242.6656155	0.920796647	II Neoplasms from hospital discharges (CD2_)
finngen_R9_CD2_BENIGN_FLOOROFMOUTH	ukb-ppp-TEF-OID30103	Benign neoplasm: Floor of mouth || id:finngen_R9_CD2_BENIGN_FLOOROFMOUTH	exposure	Wald ratio	1	-2.134909951	2.06016389	0.300070783	-6.172831174	1.903011273	0.118255239	0.002085324	6.706057838	0.896573189	II Neoplasms from hospital discharges (CD2_)
finngen_R9_CD2_BENIGN_HEAMANGIOMA_LYMPHANGIOMA	ukb-ppp-LATS1-OID30523	Haemangioma and lymphangioma, any site || id:finngen_R9_CD2_BENIGN_HEAMANGIOMA_LYMPHANGIOMA	exposure	Wald ratio	1	-0.086117205	0.456411136	0.850340963	-0.980683032	0.808448623	0.917486691	0.375054837	2.244423337	0.994116161	II Neoplasms from hospital discharges (CD2_)
finngen_R9_CD2_BENIGN_HEAMANGIOMA_LYMPHANGIOMA	ukb-ppp-LMNB2-OID31109	Haemangioma and lymphangioma, any site || id:finngen_R9_CD2_BENIGN_HEAMANGIOMA_LYMPHANGIOMA	exposure	Wald ratio	1	-0.764075902	0.707525742	0.280174846	-2.150826355	0.622674552	0.465764144	0.11638794	1.863906497	0.882661384	II Neoplasms from hospital discharges (CD2_)
finngen_R9_CD2_BENIGN_HEAMANGIOMA_LYMPHANGIOMA	ukb-ppp-OGFR-OID21360	Haemangioma and lymphangioma, any site || id:finngen_R9_CD2_BENIGN_HEAMANGIOMA_LYMPHANGIOMA	exposure	Wald ratio	1	0.398615408	0.376092147	0.289195732	-0.3385252	1.135756015	1.489760558	0.712820816	3.113526526	0.888710369	II Neoplasms from hospital discharges (CD2_)
finngen_R9_CD2_BENIGN_HEAMANGIOMA_LYMPHANGIOMA	ukb-ppp-TEF-OID30103	Haemangioma and lymphangioma, any site || id:finngen_R9_CD2_BENIGN_HEAMANGIOMA_LYMPHANGIOMA	exposure	Wald ratio	1	-0.007167476	0.397225646	0.98560388	-0.785729742	0.77139479	0.992858149	0.455786973	2.162780776	0.999739734	II Neoplasms from hospital discharges (CD2_)
finngen_R9_CD2_BENIGN_HEART	ukb-ppp-LATS1-OID30523	Benign neoplasm: Heart || id:finngen_R9_CD2_BENIGN_HEART	exposure	Wald ratio	1	0.73506418	2.514102939	0.769998907	-4.19257758	5.66270594	2.085615843	0.015107294	287.9267018	0.982424348	II Neoplasms from hospital discharges (CD2_)
finngen_R9_CD2_BENIGN_HEART	ukb-ppp-LMNB2-OID31109	Benign neoplasm: Heart || id:finngen_R9_CD2_BENIGN_HEART	exposure	Wald ratio	1	-0.130010818	3.942474926	0.973692965	-7.857261673	7.597240037	0.878085932	0.000386932	1992.688553	0.999739734	II Neoplasms from hospital discharges (CD2_)
finngen_R9_CD2_BENIGN_HEART	ukb-ppp-OGFR-OID21360	Benign neoplasm: Heart || id:finngen_R9_CD2_BENIGN_HEART	exposure	Wald ratio	1	-0.445908153	2.067709798	0.829258115	-4.498619357	3.606803052	0.640242574	0.011124345	36.84806296	0.993729318	II Neoplasms from hospital discharges (CD2_)
finngen_R9_CD2_BENIGN_HEART	ukb-ppp-TEF-OID30103	Benign neoplasm: Heart || id:finngen_R9_CD2_BENIGN_HEART	exposure	Wald ratio	1	-1.196386899	2.189599014	0.58479415	-5.488000966	3.095227169	0.302284425	0.004136104	22.09225663	0.952188595	II Neoplasms from hospital discharges (CD2_)
finngen_R9_CD2_BENIGN_HEMANGIOMA	ukb-ppp-LATS1-OID30523	Haemangioma, any site || id:finngen_R9_CD2_BENIGN_HEMANGIOMA	exposure	Wald ratio	1	-0.290963452	0.475423243	0.540531596	-1.222793008	0.640866104	0.747542999	0.294406737	1.89812414	0.94449829	II Neoplasms from hospital discharges (CD2_)
finngen_R9_CD2_BENIGN_HEMANGIOMA	ukb-ppp-LMNB2-OID31109	Haemangioma, any site || id:finngen_R9_CD2_BENIGN_HEMANGIOMA	exposure	Wald ratio	1	-0.594950376	0.736436211	0.419161003	-2.038365349	0.848464597	0.551589937	0.130241436	2.336057309	0.922786199	II Neoplasms from hospital discharges (CD2_)
finngen_R9_CD2_BENIGN_HEMANGIOMA	ukb-ppp-OGFR-OID21360	Haemangioma, any site || id:finngen_R9_CD2_BENIGN_HEMANGIOMA	exposure	Wald ratio	1	0.519669708	0.39161107	0.184507146	-0.247887988	1.287227405	1.681472182	0.780447358	3.622728259	0.845539547	II Neoplasms from hospital discharges (CD2_)
finngen_R9_CD2_BENIGN_HEMANGIOMA	ukb-ppp-TEF-OID30103	Haemangioma, any site || id:finngen_R9_CD2_BENIGN_HEMANGIOMA	exposure	Wald ratio	1	0.163569909	0.413656045	0.69252932	-0.647195939	0.974335757	1.177707684	0.523511679	2.649406776	0.968397717	II Neoplasms from hospital discharges (CD2_)
finngen_R9_CD2_BENIGN_HYPOPHARYNX	ukb-ppp-LATS1-OID30523	Benign neoplasm: Hypopharynx || id:finngen_R9_CD2_BENIGN_HYPOPHARYNX	exposure	Wald ratio	1	1.366158513	2.099339724	0.515203826	-2.748547347	5.480864372	3.920262095	0.064020794	240.0541138	0.938730408	II Neoplasms from hospital discharges (CD2_)
finngen_R9_CD2_BENIGN_HYPOPHARYNX	ukb-ppp-LMNB2-OID31109	Benign neoplasm: Hypopharynx || id:finngen_R9_CD2_BENIGN_HYPOPHARYNX	exposure	Wald ratio	1	-3.434954526	3.283067209	0.295439233	-9.869766257	2.999857204	0.032226876	5.17E-05	20.082669	0.89317006	II Neoplasms from hospital discharges (CD2_)
finngen_R9_CD2_BENIGN_HYPOPHARYNX	ukb-ppp-OGFR-OID21360	Benign neoplasm: Hypopharynx || id:finngen_R9_CD2_BENIGN_HYPOPHARYNX	exposure	Wald ratio	1	0.577104562	1.728514585	0.738475302	-2.810784024	3.964993149	1.780874547	0.060157809	52.7199082	0.97750787	II Neoplasms from hospital discharges (CD2_)
finngen_R9_CD2_BENIGN_HYPOPHARYNX	ukb-ppp-TEF-OID30103	Benign neoplasm: Hypopharynx || id:finngen_R9_CD2_BENIGN_HYPOPHARYNX	exposure	Wald ratio	1	-4.211815632	1.819444395	0.020618893	-7.777926646	-0.645704617	0.014819437	0.00041888	0.524292986	0.612089642	II Neoplasms from hospital discharges (CD2_)
finngen_R9_CD2_BENIGN_INTRATHORACIC	ukb-ppp-LATS1-OID30523	Benign neoplasm of other and unspecified intrathoracic organs || id:finngen_R9_CD2_BENIGN_INTRATHORACIC	exposure	Wald ratio	1	1.171676321	1.354882345	0.387159078	-1.483893076	3.827245718	3.227398262	0.2267532	45.93584358	0.920140553	II Neoplasms from hospital discharges (CD2_)
finngen_R9_CD2_BENIGN_INTRATHORACIC	ukb-ppp-LMNB2-OID31109	Benign neoplasm of other and unspecified intrathoracic organs || id:finngen_R9_CD2_BENIGN_INTRATHORACIC	exposure	Wald ratio	1	0.246821769	2.130100193	0.907752945	-3.928174609	4.421818148	1.279950966	0.019679563	83.24750415	0.996678548	II Neoplasms from hospital discharges (CD2_)
finngen_R9_CD2_BENIGN_INTRATHORACIC	ukb-ppp-OGFR-OID21360	Benign neoplasm of other and unspecified intrathoracic organs || id:finngen_R9_CD2_BENIGN_INTRATHORACIC	exposure	Wald ratio	1	-1.745065071	1.117204488	0.118289747	-3.934785867	0.444655725	0.174633625	0.019549885	1.55995305	0.804682503	II Neoplasms from hospital discharges (CD2_)
finngen_R9_CD2_BENIGN_INTRATHORACIC	ukb-ppp-TEF-OID30103	Benign neoplasm of other and unspecified intrathoracic organs || id:finngen_R9_CD2_BENIGN_INTRATHORACIC	exposure	Wald ratio	1	-1.062552022	1.179810867	0.367794563	-3.374981322	1.249877278	0.345572775	0.034218757	3.489914642	0.914872034	II Neoplasms from hospital discharges (CD2_)
finngen_R9_CD2_BENIGN_KIDNEY	ukb-ppp-LATS1-OID30523	Benign neoplasm: Kidney || id:finngen_R9_CD2_BENIGN_KIDNEY	exposure	Wald ratio	1	0.071744498	0.802807756	0.928790272	-1.501758705	1.6452477	1.074380802	0.222738085	5.182293402	0.996678548	II Neoplasms from hospital discharges (CD2_)
finngen_R9_CD2_BENIGN_KIDNEY	ukb-ppp-LMNB2-OID31109	Benign neoplasm: Kidney || id:finngen_R9_CD2_BENIGN_KIDNEY	exposure	Wald ratio	1	1.748979627	1.246338935	0.160529264	-0.693844686	4.191803941	5.748733832	0.499651369	66.14199964	0.827376215	II Neoplasms from hospital discharges (CD2_)
finngen_R9_CD2_BENIGN_KIDNEY	ukb-ppp-OGFR-OID21360	Benign neoplasm: Kidney || id:finngen_R9_CD2_BENIGN_KIDNEY	exposure	Wald ratio	1	-0.065365445	0.659961107	0.921103026	-1.358889215	1.228158325	0.936725079	0.25694603	3.41493454	0.996678548	II Neoplasms from hospital discharges (CD2_)
finngen_R9_CD2_BENIGN_KIDNEY	ukb-ppp-TEF-OID30103	Benign neoplasm: Kidney || id:finngen_R9_CD2_BENIGN_KIDNEY	exposure	Wald ratio	1	0.50080453	0.697699365	0.472884215	-0.866686226	1.868295285	1.650048249	0.420342163	6.477245128	0.933787398	II Neoplasms from hospital discharges (CD2_)
finngen_R9_CD2_BENIGN_LARYNX	ukb-ppp-LATS1-OID30523	Benign neoplasm: Larynx || id:finngen_R9_CD2_BENIGN_LARYNX	exposure	Wald ratio	1	0.069288909	0.763254598	0.927666719	-1.426690103	1.565267921	1.071745801	0.240102322	4.783956487	0.996678548	II Neoplasms from hospital discharges (CD2_)
finngen_R9_CD2_BENIGN_LARYNX	ukb-ppp-LMNB2-OID31109	Benign neoplasm: Larynx || id:finngen_R9_CD2_BENIGN_LARYNX	exposure	Wald ratio	1	-1.507038593	1.187217426	0.204303003	-3.833984749	0.819907563	0.221565152	0.02162328	2.270289969	0.853858301	II Neoplasms from hospital discharges (CD2_)
finngen_R9_CD2_BENIGN_LARYNX	ukb-ppp-OGFR-OID21360	Benign neoplasm: Larynx || id:finngen_R9_CD2_BENIGN_LARYNX	exposure	Wald ratio	1	0.107294779	0.628399102	0.864425811	-1.124367461	1.33895702	1.113262373	0.324857888	3.815062397	0.994116161	II Neoplasms from hospital discharges (CD2_)
finngen_R9_CD2_BENIGN_LARYNX	ukb-ppp-TEF-OID30103	Benign neoplasm: Larynx || id:finngen_R9_CD2_BENIGN_LARYNX	exposure	Wald ratio	1	-0.866017123	0.662452803	0.19111465	-2.164424616	0.43239037	0.420623509	0.114815979	1.540936534	0.846756033	II Neoplasms from hospital discharges (CD2_)
finngen_R9_CD2_BENIGN_LEIOMYOMA_UTERI	ukb-ppp-LATS1-OID30523	Leiomyoma of uterus || id:finngen_R9_CD2_BENIGN_LEIOMYOMA_UTERI	exposure	Wald ratio	1	0.100792918	0.143849975	0.483502228	-0.181153032	0.382738869	1.106047576	0.834307673	1.466295085	0.935725926	II Neoplasms from hospital discharges (CD2_)
finngen_R9_CD2_BENIGN_LEIOMYOMA_UTERI	ukb-ppp-LMNB2-OID31109	Leiomyoma of uterus || id:finngen_R9_CD2_BENIGN_LEIOMYOMA_UTERI	exposure	Wald ratio	1	-0.042018494	0.22480042	0.851727546	-0.482627317	0.39859033	0.958852048	0.617159786	1.489723198	0.994116161	II Neoplasms from hospital discharges (CD2_)
finngen_R9_CD2_BENIGN_LEIOMYOMA_UTERI	ukb-ppp-OGFR-OID21360	Leiomyoma of uterus || id:finngen_R9_CD2_BENIGN_LEIOMYOMA_UTERI	exposure	Wald ratio	1	-0.103745101	0.118589559	0.381669177	-0.336180636	0.128690434	0.901455048	0.714494031	1.137337989	0.919230921	II Neoplasms from hospital discharges (CD2_)
finngen_R9_CD2_BENIGN_LEIOMYOMA_UTERI	ukb-ppp-TEF-OID30103	Leiomyoma of uterus || id:finngen_R9_CD2_BENIGN_LEIOMYOMA_UTERI	exposure	Wald ratio	1	0.344517418	0.124858956	0.005793371	0.099793865	0.589240972	1.411308684	1.104943127	1.802619657	0.52736843	II Neoplasms from hospital discharges (CD2_)
finngen_R9_CD2_BENIGN_LIP	ukb-ppp-LATS1-OID30523	Benign neoplasm: Lip || id:finngen_R9_CD2_BENIGN_LIP	exposure	Wald ratio	1	0.624944539	0.935267937	0.504006956	-1.208180617	2.458069695	1.868142346	0.298740308	11.68223947	0.938246017	II Neoplasms from hospital discharges (CD2_)
finngen_R9_CD2_BENIGN_LIP	ukb-ppp-LMNB2-OID31109	Benign neoplasm: Lip || id:finngen_R9_CD2_BENIGN_LIP	exposure	Wald ratio	1	-1.55266129	1.460984427	0.287895312	-4.416190767	1.310868187	0.211683871	0.012080161	3.709392762	0.888710369	II Neoplasms from hospital discharges (CD2_)
finngen_R9_CD2_BENIGN_LIP	ukb-ppp-OGFR-OID21360	Benign neoplasm: Lip || id:finngen_R9_CD2_BENIGN_LIP	exposure	Wald ratio	1	0.430030217	0.770757218	0.57689073	-1.08065393	1.940714364	1.537303975	0.339373527	6.963723824	0.951288406	II Neoplasms from hospital discharges (CD2_)
finngen_R9_CD2_BENIGN_LIP	ukb-ppp-TEF-OID30103	Benign neoplasm: Lip || id:finngen_R9_CD2_BENIGN_LIP	exposure	Wald ratio	1	-0.314673458	0.813293503	0.698820955	-1.908728725	1.279381809	0.73002722	0.148268757	3.594417001	0.969481706	II Neoplasms from hospital discharges (CD2_)
finngen_R9_CD2_BENIGN_LIPOMATOUS	ukb-ppp-LATS1-OID30523	Benign lipomatous neoplasm || id:finngen_R9_CD2_BENIGN_LIPOMATOUS	exposure	Wald ratio	1	-0.791684638	0.235858026	0.000789028	-1.253966369	-0.329402907	0.453080875	0.285370664	0.719353126	0.242494743	II Neoplasms from hospital discharges (CD2_)
finngen_R9_CD2_BENIGN_LIPOMATOUS	ukb-ppp-LMNB2-OID31109	Benign lipomatous neoplasm || id:finngen_R9_CD2_BENIGN_LIPOMATOUS	exposure	Wald ratio	1	0.200613508	0.367037216	0.584670484	-0.518779436	0.920006451	1.222152328	0.595246641	2.509306579	0.952188595	II Neoplasms from hospital discharges (CD2_)
finngen_R9_CD2_BENIGN_LIPOMATOUS	ukb-ppp-OGFR-OID21360	Benign lipomatous neoplasm || id:finngen_R9_CD2_BENIGN_LIPOMATOUS	exposure	Wald ratio	1	0.066052476	0.195216754	0.735096025	-0.316572362	0.448677313	1.068282775	0.728642284	1.566239171	0.976682944	II Neoplasms from hospital discharges (CD2_)
finngen_R9_CD2_BENIGN_LIPOMATOUS	ukb-ppp-TEF-OID30103	Benign lipomatous neoplasm || id:finngen_R9_CD2_BENIGN_LIPOMATOUS	exposure	Wald ratio	1	0.244170861	0.206235429	0.23643588	-0.160050581	0.648392303	1.276562427	0.852100688	1.912463693	0.870211707	II Neoplasms from hospital discharges (CD2_)
finngen_R9_CD2_BENIGN_LIPO_NOS	ukb-ppp-LATS1-OID30523	Benign lipomatous neoplasm of other sites/unspecified || id:finngen_R9_CD2_BENIGN_LIPO_NOS	exposure	Wald ratio	1	-1.411876924	0.444312523	0.001484655	-2.282729469	-0.541024378	0.243685475	0.102005406	0.582151603	0.286994774	II Neoplasms from hospital discharges (CD2_)
finngen_R9_CD2_BENIGN_LIPO_NOS	ukb-ppp-LMNB2-OID31109	Benign lipomatous neoplasm of other sites/unspecified || id:finngen_R9_CD2_BENIGN_LIPO_NOS	exposure	Wald ratio	1	-1.418525835	0.700594502	0.042893464	-2.79169106	-0.04536061	0.242070606	0.061317435	0.955652801	0.708010831	II Neoplasms from hospital discharges (CD2_)
finngen_R9_CD2_BENIGN_LIPO_NOS	ukb-ppp-OGFR-OID21360	Benign lipomatous neoplasm of other sites/unspecified || id:finngen_R9_CD2_BENIGN_LIPO_NOS	exposure	Wald ratio	1	-0.163730142	0.370090651	0.658195794	-0.889107818	0.561647533	0.848971093	0.411022296	1.753559169	0.964906718	II Neoplasms from hospital discharges (CD2_)
finngen_R9_CD2_BENIGN_LIPO_NOS	ukb-ppp-TEF-OID30103	Benign lipomatous neoplasm of other sites/unspecified || id:finngen_R9_CD2_BENIGN_LIPO_NOS	exposure	Wald ratio	1	0.166281274	0.391168291	0.670771915	-0.600408575	0.932971123	1.180905213	0.548587451	2.542050715	0.964906718	II Neoplasms from hospital discharges (CD2_)
finngen_R9_CD2_BENIGN_LIPO_SKIN_HEADFACENECK	ukb-ppp-LATS1-OID30523	Benign lipomatous neoplasm of skin and subcutaneous tissue of head, face and neck || id:finngen_R9_CD2_BENIGN_LIPO_SKIN_HEADFACENECK	exposure	Wald ratio	1	-0.902679288	0.544623105	0.097430858	-1.970140573	0.164781998	0.405481801	0.139437254	1.179136036	0.776957435	II Neoplasms from hospital discharges (CD2_)
finngen_R9_CD2_BENIGN_LIPO_SKIN_HEADFACENECK	ukb-ppp-LMNB2-OID31109	Benign lipomatous neoplasm of skin and subcutaneous tissue of head, face and neck || id:finngen_R9_CD2_BENIGN_LIPO_SKIN_HEADFACENECK	exposure	Wald ratio	1	0.065456191	0.839435022	0.93784676	-1.579836453	1.710748835	1.067645964	0.206008788	5.533103307	0.996678548	II Neoplasms from hospital discharges (CD2_)
finngen_R9_CD2_BENIGN_LIPO_SKIN_HEADFACENECK	ukb-ppp-OGFR-OID21360	Benign lipomatous neoplasm of skin and subcutaneous tissue of head, face and neck || id:finngen_R9_CD2_BENIGN_LIPO_SKIN_HEADFACENECK	exposure	Wald ratio	1	0.460273448	0.448489454	0.304762048	-0.418765882	1.339312778	1.584507206	0.657858194	3.816419876	0.900234858	II Neoplasms from hospital discharges (CD2_)
finngen_R9_CD2_BENIGN_LIPO_SKIN_HEADFACENECK	ukb-ppp-TEF-OID30103	Benign lipomatous neoplasm of skin and subcutaneous tissue of head, face and neck || id:finngen_R9_CD2_BENIGN_LIPO_SKIN_HEADFACENECK	exposure	Wald ratio	1	0.882935331	0.473911103	0.062450705	-0.04593043	1.811801092	2.417986892	0.955108406	6.121462829	0.724534657	II Neoplasms from hospital discharges (CD2_)
finngen_R9_CD2_BENIGN_LIPO_SKIN_LIMBS	ukb-ppp-LATS1-OID30523	Benign lipomatous neoplasm of skin and subcutaneous tissue of limbs || id:finngen_R9_CD2_BENIGN_LIPO_SKIN_LIMBS	exposure	Wald ratio	1	-0.363493293	0.489820685	0.458030012	-1.323541836	0.59655525	0.69524339	0.266190826	1.815852855	0.931198615	II Neoplasms from hospital discharges (CD2_)
finngen_R9_CD2_BENIGN_LIPO_SKIN_LIMBS	ukb-ppp-LMNB2-OID31109	Benign lipomatous neoplasm of skin and subcutaneous tissue of limbs || id:finngen_R9_CD2_BENIGN_LIPO_SKIN_LIMBS	exposure	Wald ratio	1	2.118460807	0.70718673	0.002738899	0.732374815	3.504546798	8.31832412	2.080014396	33.26636407	0.376366915	II Neoplasms from hospital discharges (CD2_)
finngen_R9_CD2_BENIGN_LIPO_SKIN_LIMBS	ukb-ppp-OGFR-OID21360	Benign lipomatous neoplasm of skin and subcutaneous tissue of limbs || id:finngen_R9_CD2_BENIGN_LIPO_SKIN_LIMBS	exposure	Wald ratio	1	-0.247267614	0.403229918	0.539732581	-1.037598253	0.543063025	0.780931677	0.354304611	1.721271092	0.94449829	II Neoplasms from hospital discharges (CD2_)
finngen_R9_CD2_BENIGN_LIPO_SKIN_LIMBS	ukb-ppp-TEF-OID30103	Benign lipomatous neoplasm of skin and subcutaneous tissue of limbs || id:finngen_R9_CD2_BENIGN_LIPO_SKIN_LIMBS	exposure	Wald ratio	1	-0.487167192	0.426071492	0.252875428	-1.322267317	0.347932933	0.614364308	0.266530308	1.416137271	0.875569587	II Neoplasms from hospital discharges (CD2_)
finngen_R9_CD2_BENIGN_LIPO_SKIN_NOS	ukb-ppp-LATS1-OID30523	Benign lipomatous neoplasm of skin and subcutaneous tissue of other and unspecified sites || id:finngen_R9_CD2_BENIGN_LIPO_SKIN_NOS	exposure	Wald ratio	1	-0.245047159	1.678083515	0.883899294	-3.534090849	3.043996531	0.782667627	0.029185279	20.98895886	0.996302927	II Neoplasms from hospital discharges (CD2_)
finngen_R9_CD2_BENIGN_LIPO_SKIN_NOS	ukb-ppp-LMNB2-OID31109	Benign lipomatous neoplasm of skin and subcutaneous tissue of other and unspecified sites || id:finngen_R9_CD2_BENIGN_LIPO_SKIN_NOS	exposure	Wald ratio	1	-0.874627473	2.60258943	0.736825254	-5.975702755	4.226447809	0.417017341	0.002539717	68.47356848	0.977248017	II Neoplasms from hospital discharges (CD2_)
finngen_R9_CD2_BENIGN_LIPO_SKIN_NOS	ukb-ppp-OGFR-OID21360	Benign lipomatous neoplasm of skin and subcutaneous tissue of other and unspecified sites || id:finngen_R9_CD2_BENIGN_LIPO_SKIN_NOS	exposure	Wald ratio	1	-0.264143605	1.379889304	0.848193603	-2.968726642	2.440439432	0.767863263	0.051368679	11.47808347	0.994116161	II Neoplasms from hospital discharges (CD2_)
finngen_R9_CD2_BENIGN_LIPO_SKIN_NOS	ukb-ppp-TEF-OID30103	Benign lipomatous neoplasm of skin and subcutaneous tissue of other and unspecified sites || id:finngen_R9_CD2_BENIGN_LIPO_SKIN_NOS	exposure	Wald ratio	1	-1.125813262	1.455221627	0.439145499	-3.978047651	1.726421128	0.324388547	0.018722156	5.620502812	0.928375889	II Neoplasms from hospital discharges (CD2_)
finngen_R9_CD2_BENIGN_LIPO_SKIN_TRUNK	ukb-ppp-LATS1-OID30523	Benign lipomatous neoplasm of skin and subcutaneous tissue of trunk || id:finngen_R9_CD2_BENIGN_LIPO_SKIN_TRUNK	exposure	Wald ratio	1	-0.3516544	0.372343863	0.344947645	-1.081448371	0.378139572	0.703523218	0.339104021	1.459566643	0.907603469	II Neoplasms from hospital discharges (CD2_)
finngen_R9_CD2_BENIGN_LIPO_SKIN_TRUNK	ukb-ppp-LMNB2-OID31109	Benign lipomatous neoplasm of skin and subcutaneous tissue of trunk || id:finngen_R9_CD2_BENIGN_LIPO_SKIN_TRUNK	exposure	Wald ratio	1	0.371917951	0.575829114	0.51835545	-0.756707112	1.500543014	1.450513963	0.469208939	4.48412335	0.93990259	II Neoplasms from hospital discharges (CD2_)
finngen_R9_CD2_BENIGN_LIPO_SKIN_TRUNK	ukb-ppp-OGFR-OID21360	Benign lipomatous neoplasm of skin and subcutaneous tissue of trunk || id:finngen_R9_CD2_BENIGN_LIPO_SKIN_TRUNK	exposure	Wald ratio	1	0.100330292	0.306587285	0.743479786	-0.500580787	0.70124137	1.105536007	0.606178497	2.016254072	0.979203892	II Neoplasms from hospital discharges (CD2_)
finngen_R9_CD2_BENIGN_LIPO_SKIN_TRUNK	ukb-ppp-TEF-OID30103	Benign lipomatous neoplasm of skin and subcutaneous tissue of trunk || id:finngen_R9_CD2_BENIGN_LIPO_SKIN_TRUNK	exposure	Wald ratio	1	0.412577419	0.323919332	0.202768261	-0.222304471	1.047459309	1.510706495	0.800671546	2.850399924	0.851886017	II Neoplasms from hospital discharges (CD2_)
finngen_R9_CD2_BENIGN_LIVER	ukb-ppp-LATS1-OID30523	Benign neoplasm: Liver || id:finngen_R9_CD2_BENIGN_LIVER	exposure	Wald ratio	1	0.046559409	1.025512831	0.963787606	-1.963445739	2.056564557	1.047660317	0.140373895	7.819061672	0.998468716	II Neoplasms from hospital discharges (CD2_)
finngen_R9_CD2_BENIGN_LIVER	ukb-ppp-LMNB2-OID31109	Benign neoplasm: Liver || id:finngen_R9_CD2_BENIGN_LIVER	exposure	Wald ratio	1	1.476537853	1.56012981	0.343934475	-1.581316576	4.534392281	4.377762953	0.205704095	93.16687884	0.907603469	II Neoplasms from hospital discharges (CD2_)
finngen_R9_CD2_BENIGN_LIVER	ukb-ppp-OGFR-OID21360	Benign neoplasm: Liver || id:finngen_R9_CD2_BENIGN_LIVER	exposure	Wald ratio	1	1.409495886	0.844091548	0.09495148	-0.244923548	3.063915321	4.093891097	0.78276438	21.41122508	0.771198786	II Neoplasms from hospital discharges (CD2_)
finngen_R9_CD2_BENIGN_LIVER	ukb-ppp-TEF-OID30103	Benign neoplasm: Liver || id:finngen_R9_CD2_BENIGN_LIVER	exposure	Wald ratio	1	-0.875262996	0.89282767	0.326924772	-2.625205229	0.874679236	0.416752401	0.072424892	2.398105945	0.905034503	II Neoplasms from hospital discharges (CD2_)
finngen_R9_CD2_BENIGN_LIVE_BILE	ukb-ppp-LATS1-OID30523	Benign neoplasm: Liver/bile ducts || id:finngen_R9_CD2_BENIGN_LIVE_BILE	exposure	Wald ratio	1	-0.054945575	0.967729817	0.954722195	-1.951696017	1.841804867	0.946536662	0.142032977	6.307912937	0.997232146	II Neoplasms from hospital discharges (CD2_)
finngen_R9_CD2_BENIGN_LIVE_BILE	ukb-ppp-LMNB2-OID31109	Benign neoplasm: Liver/bile ducts || id:finngen_R9_CD2_BENIGN_LIVE_BILE	exposure	Wald ratio	1	0.802796124	1.474811977	0.586208939	-2.087835351	3.693427599	2.231772524	0.123955165	40.18234014	0.952188595	II Neoplasms from hospital discharges (CD2_)
finngen_R9_CD2_BENIGN_LIVE_BILE	ukb-ppp-OGFR-OID21360	Benign neoplasm: Liver/bile ducts || id:finngen_R9_CD2_BENIGN_LIVE_BILE	exposure	Wald ratio	1	1.125958414	0.797102767	0.157784056	-0.43636301	2.688279838	3.083170388	0.64638304	14.70635684	0.823656053	II Neoplasms from hospital discharges (CD2_)
finngen_R9_CD2_BENIGN_LIVE_BILE	ukb-ppp-TEF-OID30103	Benign neoplasm: Liver/bile ducts || id:finngen_R9_CD2_BENIGN_LIVE_BILE	exposure	Wald ratio	1	-0.493005507	0.842706487	0.558529994	-2.144710221	1.158699208	0.610787906	0.117101966	3.185786533	0.949727115	II Neoplasms from hospital discharges (CD2_)
finngen_R9_CD2_BENIGN_LYMPHANGIOMA	ukb-ppp-LATS1-OID30523	Lymphangioma, anys site || id:finngen_R9_CD2_BENIGN_LYMPHANGIOMA	exposure	Wald ratio	1	1.399051714	1.566094819	0.371676297	-1.670494132	4.46859756	4.051356299	0.18815407	87.23429628	0.917230782	II Neoplasms from hospital discharges (CD2_)
finngen_R9_CD2_BENIGN_LYMPHANGIOMA	ukb-ppp-LMNB2-OID31109	Lymphangioma, anys site || id:finngen_R9_CD2_BENIGN_LYMPHANGIOMA	exposure	Wald ratio	1	-0.365183955	2.440429044	0.881049245	-5.148424882	4.418056972	0.694068962	0.005808547	82.93498374	0.996225311	II Neoplasms from hospital discharges (CD2_)
finngen_R9_CD2_BENIGN_LYMPHANGIOMA	ukb-ppp-OGFR-OID21360	Lymphangioma, anys site || id:finngen_R9_CD2_BENIGN_LYMPHANGIOMA	exposure	Wald ratio	1	-2.005899776	1.292816754	0.12076439	-4.539820613	0.528021062	0.134539186	0.010675321	1.695573552	0.806947521	II Neoplasms from hospital discharges (CD2_)
finngen_R9_CD2_BENIGN_LYMPHANGIOMA	ukb-ppp-TEF-OID30103	Lymphangioma, anys site || id:finngen_R9_CD2_BENIGN_LYMPHANGIOMA	exposure	Wald ratio	1	-2.450292626	1.362762893	0.072171782	-5.121307896	0.220722644	0.086268338	0.005968212	1.246977526	0.740084014	II Neoplasms from hospital discharges (CD2_)
finngen_R9_CD2_BENIGN_MALE_GEN	ukb-ppp-LATS1-OID30523	Benign neoplasm of male genital organs || id:finngen_R9_CD2_BENIGN_MALE_GEN	exposure	Wald ratio	1	1.519264869	0.976595847	0.119785607	-0.39486299	3.433392729	4.568865247	0.673772346	30.98157673	0.805745042	II Neoplasms from hospital discharges (CD2_)
finngen_R9_CD2_BENIGN_MALE_GEN	ukb-ppp-LMNB2-OID31109	Benign neoplasm of male genital organs || id:finngen_R9_CD2_BENIGN_MALE_GEN	exposure	Wald ratio	1	-3.316536866	1.527543637	0.029919316	-6.310522396	-0.322551337	0.036278251	0.001817084	0.724298747	0.681295272	II Neoplasms from hospital discharges (CD2_)
finngen_R9_CD2_BENIGN_MALE_GEN	ukb-ppp-OGFR-OID21360	Benign neoplasm of male genital organs || id:finngen_R9_CD2_BENIGN_MALE_GEN	exposure	Wald ratio	1	-0.786039192	0.806730292	0.329881844	-2.367230564	0.79515218	0.455645952	0.093739974	2.214778015	0.905034503	II Neoplasms from hospital discharges (CD2_)
finngen_R9_CD2_BENIGN_MALE_GEN	ukb-ppp-TEF-OID30103	Benign neoplasm of male genital organs || id:finngen_R9_CD2_BENIGN_MALE_GEN	exposure	Wald ratio	1	1.404605532	0.850140837	0.098493105	-0.261670509	3.070881573	4.073919393	0.769764613	21.5609018	0.779549031	II Neoplasms from hospital discharges (CD2_)
finngen_R9_CD2_BENIGN_MEDIASTINUM	ukb-ppp-LATS1-OID30523	Benign neoplasm: Mediastinum || id:finngen_R9_CD2_BENIGN_MEDIASTINUM	exposure	Wald ratio	1	-4.13668681	2.444349626	0.090579905	-8.927612078	0.654238457	0.015975694	0.000132674	1.923676996	0.769324273	II Neoplasms from hospital discharges (CD2_)
finngen_R9_CD2_BENIGN_MEDIASTINUM	ukb-ppp-LMNB2-OID31109	Benign neoplasm: Mediastinum || id:finngen_R9_CD2_BENIGN_MEDIASTINUM	exposure	Wald ratio	1	0.75753093	3.850911067	0.844050783	-6.790254762	8.305316621	2.133003178	0.001124682	4045.32277	0.994116161	II Neoplasms from hospital discharges (CD2_)
finngen_R9_CD2_BENIGN_MEDIASTINUM	ukb-ppp-OGFR-OID21360	Benign neoplasm: Mediastinum || id:finngen_R9_CD2_BENIGN_MEDIASTINUM	exposure	Wald ratio	1	-0.852375168	2.009310396	0.671410634	-4.790623545	3.085873209	0.426400954	0.008307276	21.88657004	0.964906718	II Neoplasms from hospital discharges (CD2_)
finngen_R9_CD2_BENIGN_MEDIASTINUM	ukb-ppp-TEF-OID30103	Benign neoplasm: Mediastinum || id:finngen_R9_CD2_BENIGN_MEDIASTINUM	exposure	Wald ratio	1	-0.983004832	2.121116325	0.643050809	-5.140392828	3.174383164	0.374185045	0.005855389	23.91206551	0.962093133	II Neoplasms from hospital discharges (CD2_)
finngen_R9_CD2_BENIGN_MELANOCYTIC	ukb-ppp-LATS1-OID30523	Melanocytic naevi || id:finngen_R9_CD2_BENIGN_MELANOCYTIC	exposure	Wald ratio	1	-0.223252341	0.243651165	0.359520806	-0.700808625	0.254303943	0.799912973	0.496183915	1.289563699	0.913783203	II Neoplasms from hospital discharges (CD2_)
finngen_R9_CD2_BENIGN_MELANOCYTIC	ukb-ppp-LMNB2-OID31109	Melanocytic naevi || id:finngen_R9_CD2_BENIGN_MELANOCYTIC	exposure	Wald ratio	1	0.364240887	0.375257726	0.331726613	-0.371264255	1.099746029	1.43942091	0.689861618	3.00340315	0.905034503	II Neoplasms from hospital discharges (CD2_)
finngen_R9_CD2_BENIGN_MELANOCYTIC	ukb-ppp-OGFR-OID21360	Melanocytic naevi || id:finngen_R9_CD2_BENIGN_MELANOCYTIC	exposure	Wald ratio	1	0.011565403	0.200637846	0.954032855	-0.381684775	0.404815581	1.011632541	0.682710227	1.499026026	0.997232146	II Neoplasms from hospital discharges (CD2_)
finngen_R9_CD2_BENIGN_MELANOCYTIC	ukb-ppp-TEF-OID30103	Melanocytic naevi || id:finngen_R9_CD2_BENIGN_MELANOCYTIC	exposure	Wald ratio	1	-0.118377846	0.211911536	0.576421656	-0.533724457	0.296968765	0.888360326	0.586416813	1.345773263	0.951288406	II Neoplasms from hospital discharges (CD2_)
finngen_R9_CD2_BENIGN_MELANOCYTIC_EAR	ukb-ppp-LATS1-OID30523	Melanocytic naevi of ear and external auricular canal || id:finngen_R9_CD2_BENIGN_MELANOCYTIC_EAR	exposure	Wald ratio	1	0.415539282	1.894918613	0.826423091	-3.2985012	4.129579764	1.515187634	0.036938489	62.15179903	0.99325169	II Neoplasms from hospital discharges (CD2_)
finngen_R9_CD2_BENIGN_MELANOCYTIC_EAR	ukb-ppp-LMNB2-OID31109	Melanocytic naevi of ear and external auricular canal || id:finngen_R9_CD2_BENIGN_MELANOCYTIC_EAR	exposure	Wald ratio	1	3.811133746	2.973488292	0.199946276	-2.016903307	9.639170799	45.20165703	0.133066895	15354.6064	0.851784532	II Neoplasms from hospital discharges (CD2_)
finngen_R9_CD2_BENIGN_MELANOCYTIC_EAR	ukb-ppp-OGFR-OID21360	Melanocytic naevi of ear and external auricular canal || id:finngen_R9_CD2_BENIGN_MELANOCYTIC_EAR	exposure	Wald ratio	1	-0.679477038	1.565032162	0.664171017	-3.746940075	2.387985999	0.506882003	0.023589819	10.89153627	0.964906718	II Neoplasms from hospital discharges (CD2_)
finngen_R9_CD2_BENIGN_MELANOCYTIC_EAR	ukb-ppp-TEF-OID30103	Melanocytic naevi of ear and external auricular canal || id:finngen_R9_CD2_BENIGN_MELANOCYTIC_EAR	exposure	Wald ratio	1	1.08247878	1.647823271	0.51123598	-2.147254832	4.312212391	2.951987817	0.116804366	74.60536273	0.93834501	II Neoplasms from hospital discharges (CD2_)
finngen_R9_CD2_BENIGN_MELANOCYTIC_EYELID	ukb-ppp-LATS1-OID30523	Melanocytic naevi of eyelid, including canthus || id:finngen_R9_CD2_BENIGN_MELANOCYTIC_EYELID	exposure	Wald ratio	1	-0.037466434	1.51968073	0.980330829	-3.016040665	2.941107798	0.963226749	0.048994822	18.93681285	0.999739734	II Neoplasms from hospital discharges (CD2_)
finngen_R9_CD2_BENIGN_MELANOCYTIC_EYELID	ukb-ppp-LMNB2-OID31109	Melanocytic naevi of eyelid, including canthus || id:finngen_R9_CD2_BENIGN_MELANOCYTIC_EYELID	exposure	Wald ratio	1	-1.104108303	2.354309912	0.639088777	-5.71855573	3.510339124	0.331506354	0.003284451	33.45961283	0.96087684	II Neoplasms from hospital discharges (CD2_)
finngen_R9_CD2_BENIGN_MELANOCYTIC_EYELID	ukb-ppp-OGFR-OID21360	Melanocytic naevi of eyelid, including canthus || id:finngen_R9_CD2_BENIGN_MELANOCYTIC_EYELID	exposure	Wald ratio	1	0.838889454	1.251733732	0.502741758	-1.614508661	3.292287569	2.313795973	0.198988417	26.90433885	0.938246017	II Neoplasms from hospital discharges (CD2_)
finngen_R9_CD2_BENIGN_MELANOCYTIC_EYELID	ukb-ppp-TEF-OID30103	Melanocytic naevi of eyelid, including canthus || id:finngen_R9_CD2_BENIGN_MELANOCYTIC_EYELID	exposure	Wald ratio	1	-1.343049256	1.322352897	0.309795532	-3.934860933	1.248762422	0.26104845	0.019548418	3.486026056	0.902039405	II Neoplasms from hospital discharges (CD2_)
finngen_R9_CD2_BENIGN_MELANOCYTIC_FACE	ukb-ppp-LATS1-OID30523	Melanocytic naevi of other and unspecified parts of face || id:finngen_R9_CD2_BENIGN_MELANOCYTIC_FACE	exposure	Wald ratio	1	-0.275071075	0.573178367	0.631295056	-1.398500675	0.848358525	0.759518138	0.24696697	2.335809529	0.96087684	II Neoplasms from hospital discharges (CD2_)
finngen_R9_CD2_BENIGN_MELANOCYTIC_FACE	ukb-ppp-LMNB2-OID31109	Melanocytic naevi of other and unspecified parts of face || id:finngen_R9_CD2_BENIGN_MELANOCYTIC_FACE	exposure	Wald ratio	1	0.339053378	0.881128271	0.700389619	-1.387958032	2.066064788	1.403618265	0.249584428	7.893698541	0.969828457	II Neoplasms from hospital discharges (CD2_)
finngen_R9_CD2_BENIGN_MELANOCYTIC_FACE	ukb-ppp-OGFR-OID21360	Melanocytic naevi of other and unspecified parts of face || id:finngen_R9_CD2_BENIGN_MELANOCYTIC_FACE	exposure	Wald ratio	1	0.531131788	0.47210531	0.260577085	-0.394194621	1.456458196	1.700856228	0.674222826	4.290735639	0.878196248	II Neoplasms from hospital discharges (CD2_)
finngen_R9_CD2_BENIGN_MELANOCYTIC_FACE	ukb-ppp-TEF-OID30103	Melanocytic naevi of other and unspecified parts of face || id:finngen_R9_CD2_BENIGN_MELANOCYTIC_FACE	exposure	Wald ratio	1	-0.400273268	0.498783438	0.4222643	-1.377888806	0.57734227	0.670136894	0.252110245	1.781297925	0.922786199	II Neoplasms from hospital discharges (CD2_)
finngen_R9_CD2_BENIGN_MELANOCYTIC_LIP	ukb-ppp-LATS1-OID30523	Melanocytic naevi of lip || id:finngen_R9_CD2_BENIGN_MELANOCYTIC_LIP	exposure	Wald ratio	1	1.131911368	1.518839733	0.456122171	-1.845014509	4.108837244	3.101579096	0.158023028	60.87589258	0.930627099	II Neoplasms from hospital discharges (CD2_)
finngen_R9_CD2_BENIGN_MELANOCYTIC_LIP	ukb-ppp-LMNB2-OID31109	Melanocytic naevi of lip || id:finngen_R9_CD2_BENIGN_MELANOCYTIC_LIP	exposure	Wald ratio	1	0.212870306	2.322535311	0.926972722	-4.339298904	4.765039515	1.23722418	0.013045671	117.3357538	0.996678548	II Neoplasms from hospital discharges (CD2_)
finngen_R9_CD2_BENIGN_MELANOCYTIC_LIP	ukb-ppp-OGFR-OID21360	Melanocytic naevi of lip || id:finngen_R9_CD2_BENIGN_MELANOCYTIC_LIP	exposure	Wald ratio	1	1.529513837	1.251243082	0.221558123	-0.922922603	3.981950277	4.615932181	0.397356029	53.6215091	0.85961661	II Neoplasms from hospital discharges (CD2_)
finngen_R9_CD2_BENIGN_MELANOCYTIC_LIP	ukb-ppp-TEF-OID30103	Melanocytic naevi of lip || id:finngen_R9_CD2_BENIGN_MELANOCYTIC_LIP	exposure	Wald ratio	1	0.698508039	1.321867456	0.59720427	-1.892352174	3.289368252	2.010750507	0.150716879	26.82591108	0.953916332	II Neoplasms from hospital discharges (CD2_)
finngen_R9_CD2_BENIGN_MELANOCYTIC_LOWERLIMB	ukb-ppp-LATS1-OID30523	Melanocytic naevi of lower limb, including hip || id:finngen_R9_CD2_BENIGN_MELANOCYTIC_LOWERLIMB	exposure	Wald ratio	1	-1.211532486	0.683078483	0.076123404	-2.550366313	0.127301341	0.297740646	0.078053069	1.135759218	0.748041074	II Neoplasms from hospital discharges (CD2_)
finngen_R9_CD2_BENIGN_MELANOCYTIC_LOWERLIMB	ukb-ppp-LMNB2-OID31109	Melanocytic naevi of lower limb, including hip || id:finngen_R9_CD2_BENIGN_MELANOCYTIC_LOWERLIMB	exposure	Wald ratio	1	1.961868425	1.054684571	0.06286472	-0.105313334	4.029050183	7.112604022	0.900042465	56.20749904	0.725043227	II Neoplasms from hospital discharges (CD2_)
finngen_R9_CD2_BENIGN_MELANOCYTIC_LOWERLIMB	ukb-ppp-OGFR-OID21360	Melanocytic naevi of lower limb, including hip || id:finngen_R9_CD2_BENIGN_MELANOCYTIC_LOWERLIMB	exposure	Wald ratio	1	0.393349888	0.562543007	0.484405038	-0.709234405	1.495934181	1.48193681	0.492020742	4.463504327	0.935728446	II Neoplasms from hospital discharges (CD2_)
finngen_R9_CD2_BENIGN_MELANOCYTIC_LOWERLIMB	ukb-ppp-TEF-OID30103	Melanocytic naevi of lower limb, including hip || id:finngen_R9_CD2_BENIGN_MELANOCYTIC_LOWERLIMB	exposure	Wald ratio	1	0.277650892	0.593837505	0.640103818	-0.886270618	1.441572402	1.320025286	0.412190104	4.227337669	0.96087684	II Neoplasms from hospital discharges (CD2_)
finngen_R9_CD2_BENIGN_MELANOCYTIC_NOS	ukb-ppp-LATS1-OID30523	Melanocytic naevi, other sites/unspecified || id:finngen_R9_CD2_BENIGN_MELANOCYTIC_NOS	exposure	Wald ratio	1	-0.167630567	0.509710892	0.742251065	-1.166663915	0.831402781	0.845666194	0.311404081	2.296538021	0.978477728	II Neoplasms from hospital discharges (CD2_)
finngen_R9_CD2_BENIGN_MELANOCYTIC_NOS	ukb-ppp-LMNB2-OID31109	Melanocytic naevi, other sites/unspecified || id:finngen_R9_CD2_BENIGN_MELANOCYTIC_NOS	exposure	Wald ratio	1	0.802562925	0.7760656	0.301069246	-0.71852565	2.323651501	2.231252139	0.487470428	10.21289871	0.897273389	II Neoplasms from hospital discharges (CD2_)
finngen_R9_CD2_BENIGN_MELANOCYTIC_NOS	ukb-ppp-OGFR-OID21360	Melanocytic naevi, other sites/unspecified || id:finngen_R9_CD2_BENIGN_MELANOCYTIC_NOS	exposure	Wald ratio	1	0.505257741	0.419649963	0.228590328	-0.317256185	1.327771668	1.657412649	0.728144191	3.772627348	0.865543812	II Neoplasms from hospital discharges (CD2_)
finngen_R9_CD2_BENIGN_MELANOCYTIC_NOS	ukb-ppp-TEF-OID30103	Melanocytic naevi, other sites/unspecified || id:finngen_R9_CD2_BENIGN_MELANOCYTIC_NOS	exposure	Wald ratio	1	-0.244867054	0.443398181	0.58077645	-1.113927489	0.624193381	0.782808602	0.32826716	1.866739602	0.952188595	II Neoplasms from hospital discharges (CD2_)
finngen_R9_CD2_BENIGN_MELANOCYTIC_SCALPNECK	ukb-ppp-LATS1-OID30523	Melanocytic naevi of scalp and neck || id:finngen_R9_CD2_BENIGN_MELANOCYTIC_SCALPNECK	exposure	Wald ratio	1	0.136972811	0.928124097	0.882674021	-1.682150418	1.956096041	1.146796968	0.185973625	7.071665611	0.996225311	II Neoplasms from hospital discharges (CD2_)
finngen_R9_CD2_BENIGN_MELANOCYTIC_SCALPNECK	ukb-ppp-LMNB2-OID31109	Melanocytic naevi of scalp and neck || id:finngen_R9_CD2_BENIGN_MELANOCYTIC_SCALPNECK	exposure	Wald ratio	1	0.204726844	1.420898914	0.885435225	-2.580235027	2.989688716	1.227189805	0.075756197	19.87949336	0.996302927	II Neoplasms from hospital discharges (CD2_)
finngen_R9_CD2_BENIGN_MELANOCYTIC_SCALPNECK	ukb-ppp-OGFR-OID21360	Melanocytic naevi of scalp and neck || id:finngen_R9_CD2_BENIGN_MELANOCYTIC_SCALPNECK	exposure	Wald ratio	1	-0.027412536	0.764190875	0.971384964	-1.525226651	1.47040158	0.972959778	0.217571738	4.350982056	0.999682866	II Neoplasms from hospital discharges (CD2_)
finngen_R9_CD2_BENIGN_MELANOCYTIC_SCALPNECK	ukb-ppp-TEF-OID30103	Melanocytic naevi of scalp and neck || id:finngen_R9_CD2_BENIGN_MELANOCYTIC_SCALPNECK	exposure	Wald ratio	1	0.099272431	0.805616433	0.90192859	-1.479735778	1.678280639	1.104367122	0.227697843	5.356338571	0.996678548	II Neoplasms from hospital discharges (CD2_)
finngen_R9_CD2_BENIGN_MELANOCYTIC_TRUNK	ukb-ppp-LATS1-OID30523	Melanocytic naevi of trunk || id:finngen_R9_CD2_BENIGN_MELANOCYTIC_TRUNK	exposure	Wald ratio	1	-0.248245732	0.397371265	0.532154918	-1.027093411	0.530601947	0.780168207	0.358046143	1.699955284	0.942391241	II Neoplasms from hospital discharges (CD2_)
finngen_R9_CD2_BENIGN_MELANOCYTIC_TRUNK	ukb-ppp-LMNB2-OID31109	Melanocytic naevi of trunk || id:finngen_R9_CD2_BENIGN_MELANOCYTIC_TRUNK	exposure	Wald ratio	1	0.50872954	0.613542575	0.407009654	-0.693813907	1.711272987	1.663176852	0.499666748	5.536004257	0.92255236	II Neoplasms from hospital discharges (CD2_)
finngen_R9_CD2_BENIGN_MELANOCYTIC_TRUNK	ukb-ppp-OGFR-OID21360	Melanocytic naevi of trunk || id:finngen_R9_CD2_BENIGN_MELANOCYTIC_TRUNK	exposure	Wald ratio	1	-0.460081975	0.327129993	0.159599617	-1.10125676	0.181092811	0.631231898	0.332453007	1.19852641	0.827376215	II Neoplasms from hospital discharges (CD2_)
finngen_R9_CD2_BENIGN_MELANOCYTIC_TRUNK	ukb-ppp-TEF-OID30103	Melanocytic naevi of trunk || id:finngen_R9_CD2_BENIGN_MELANOCYTIC_TRUNK	exposure	Wald ratio	1	-0.326237608	0.345285836	0.344743911	-1.002997846	0.35052263	0.721633701	0.366778247	1.41980939	0.907603469	II Neoplasms from hospital discharges (CD2_)
finngen_R9_CD2_BENIGN_MELANOCYTIC_UPPERLIMB	ukb-ppp-LATS1-OID30523	Melanocytic naevi of upper limb, including shoulder || id:finngen_R9_CD2_BENIGN_MELANOCYTIC_UPPERLIMB	exposure	Wald ratio	1	0.263658864	0.948688338	0.781074255	-1.595770278	2.123088006	1.30168407	0.202752293	8.356903856	0.984913816	II Neoplasms from hospital discharges (CD2_)
finngen_R9_CD2_BENIGN_MELANOCYTIC_UPPERLIMB	ukb-ppp-LMNB2-OID31109	Melanocytic naevi of upper limb, including shoulder || id:finngen_R9_CD2_BENIGN_MELANOCYTIC_UPPERLIMB	exposure	Wald ratio	1	-0.962086214	1.469469982	0.512650313	-3.842247378	1.91807495	0.382094922	0.021445351	6.807840415	0.93834501	II Neoplasms from hospital discharges (CD2_)
finngen_R9_CD2_BENIGN_MELANOCYTIC_UPPERLIMB	ukb-ppp-OGFR-OID21360	Melanocytic naevi of upper limb, including shoulder || id:finngen_R9_CD2_BENIGN_MELANOCYTIC_UPPERLIMB	exposure	Wald ratio	1	-0.389168586	0.782108003	0.618773536	-1.922100272	1.143763099	0.677620023	0.146299371	3.138556872	0.960011629	II Neoplasms from hospital discharges (CD2_)
finngen_R9_CD2_BENIGN_MELANOCYTIC_UPPERLIMB	ukb-ppp-TEF-OID30103	Melanocytic naevi of upper limb, including shoulder || id:finngen_R9_CD2_BENIGN_MELANOCYTIC_UPPERLIMB	exposure	Wald ratio	1	-0.299007925	0.825884183	0.717317783	-1.917740924	1.319725075	0.741553533	0.146938533	3.742392357	0.973423255	II Neoplasms from hospital discharges (CD2_)
finngen_R9_CD2_BENIGN_MENINGES	ukb-ppp-LATS1-OID30523	Benign neoplasm of meninges || id:finngen_R9_CD2_BENIGN_MENINGES	exposure	Wald ratio	1	0.172121555	0.443154606	0.697719533	-0.696461473	1.040704583	1.18782221	0.498345597	2.831211134	0.969397617	II Neoplasms from hospital discharges (CD2_)
finngen_R9_CD2_BENIGN_MENINGES	ukb-ppp-LMNB2-OID31109	Benign neoplasm of meninges || id:finngen_R9_CD2_BENIGN_MENINGES	exposure	Wald ratio	1	-0.256891431	0.687898017	0.708817969	-1.605171545	1.091388683	0.773452182	0.200855096	2.978407264	0.970627553	II Neoplasms from hospital discharges (CD2_)
finngen_R9_CD2_BENIGN_MENINGES	ukb-ppp-OGFR-OID21360	Benign neoplasm of meninges || id:finngen_R9_CD2_BENIGN_MENINGES	exposure	Wald ratio	1	-0.457463575	0.364670755	0.209676152	-1.172218256	0.257291105	0.632886881	0.309679231	1.293421594	0.855743679	II Neoplasms from hospital discharges (CD2_)
finngen_R9_CD2_BENIGN_MENINGES	ukb-ppp-TEF-OID30103	Benign neoplasm of meninges || id:finngen_R9_CD2_BENIGN_MENINGES	exposure	Wald ratio	1	-0.03317444	0.385491	0.931420608	-0.7887368	0.722387919	0.967369797	0.454418454	2.059344894	0.996678548	II Neoplasms from hospital discharges (CD2_)
finngen_R9_CD2_BENIGN_MENINGES_CEREBRAL	ukb-ppp-LATS1-OID30523	Benign neoplasm: Cerebral meninges || id:finngen_R9_CD2_BENIGN_MENINGES_CEREBRAL	exposure	Wald ratio	1	0.311348363	0.467453865	0.505378163	-0.604861212	1.227557938	1.365264746	0.54615022	3.412884876	0.938246017	II Neoplasms from hospital discharges (CD2_)
finngen_R9_CD2_BENIGN_MENINGES_CEREBRAL	ukb-ppp-LMNB2-OID31109	Benign neoplasm: Cerebral meninges || id:finngen_R9_CD2_BENIGN_MENINGES_CEREBRAL	exposure	Wald ratio	1	-0.518515665	0.725622779	0.474868488	-1.940736312	0.903704982	0.595403671	0.143598178	2.468732799	0.934248552	II Neoplasms from hospital discharges (CD2_)
finngen_R9_CD2_BENIGN_MENINGES_CEREBRAL	ukb-ppp-OGFR-OID21360	Benign neoplasm: Cerebral meninges || id:finngen_R9_CD2_BENIGN_MENINGES_CEREBRAL	exposure	Wald ratio	1	-0.371427375	0.384764697	0.334376336	-1.125566181	0.382711432	0.689749097	0.324468707	1.466254854	0.905034503	II Neoplasms from hospital discharges (CD2_)
finngen_R9_CD2_BENIGN_MENINGES_CEREBRAL	ukb-ppp-TEF-OID30103	Benign neoplasm: Cerebral meninges || id:finngen_R9_CD2_BENIGN_MENINGES_CEREBRAL	exposure	Wald ratio	1	-0.168465758	0.4066728	0.678688235	-0.965544446	0.62861293	0.844960196	0.380775832	1.875008006	0.965166652	II Neoplasms from hospital discharges (CD2_)
finngen_R9_CD2_BENIGN_MENINGES_NOS	ukb-ppp-LATS1-OID30523	Beningn neoplasm: Meninges, unspecified || id:finngen_R9_CD2_BENIGN_MENINGES_NOS	exposure	Wald ratio	1	0.277226131	1.135782429	0.807165892	-1.94890743	2.503359692	1.319464709	0.142429601	12.22349222	0.990422496	II Neoplasms from hospital discharges (CD2_)
finngen_R9_CD2_BENIGN_MENINGES_NOS	ukb-ppp-LMNB2-OID31109	Beningn neoplasm: Meninges, unspecified || id:finngen_R9_CD2_BENIGN_MENINGES_NOS	exposure	Wald ratio	1	4.126804593	1.77085099	0.019784619	0.655936652	7.597672534	61.97955626	1.926946551	1993.550569	0.608015116	II Neoplasms from hospital discharges (CD2_)
finngen_R9_CD2_BENIGN_MENINGES_NOS	ukb-ppp-OGFR-OID21360	Beningn neoplasm: Meninges, unspecified || id:finngen_R9_CD2_BENIGN_MENINGES_NOS	exposure	Wald ratio	1	-1.736855647	0.934913388	0.06320144	-3.569285888	0.095574594	0.176073167	0.028175967	1.100290894	0.726084751	II Neoplasms from hospital discharges (CD2_)
finngen_R9_CD2_BENIGN_MENINGES_NOS	ukb-ppp-TEF-OID30103	Beningn neoplasm: Meninges, unspecified || id:finngen_R9_CD2_BENIGN_MENINGES_NOS	exposure	Wald ratio	1	0.531135115	0.986639719	0.590351094	-1.402678734	2.464948964	1.700861887	0.24593728	11.7628818	0.953779941	II Neoplasms from hospital discharges (CD2_)
finngen_R9_CD2_BENIGN_MENINGES_SPINAL	ukb-ppp-LATS1-OID30523	Benign neoplasm: Spinal meninges || id:finngen_R9_CD2_BENIGN_MENINGES_SPINAL	exposure	Wald ratio	1	0.239753823	1.462840747	0.869812975	-2.627414041	3.106921687	1.270936236	0.072265095	22.35213152	0.994975852	II Neoplasms from hospital discharges (CD2_)
finngen_R9_CD2_BENIGN_MENINGES_SPINAL	ukb-ppp-LMNB2-OID31109	Benign neoplasm: Spinal meninges || id:finngen_R9_CD2_BENIGN_MENINGES_SPINAL	exposure	Wald ratio	1	0.739335271	2.27411834	0.745098933	-3.717936675	5.196607216	2.094542748	0.024284022	180.6582665	0.979870335	II Neoplasms from hospital discharges (CD2_)
finngen_R9_CD2_BENIGN_MENINGES_SPINAL	ukb-ppp-OGFR-OID21360	Benign neoplasm: Spinal meninges || id:finngen_R9_CD2_BENIGN_MENINGES_SPINAL	exposure	Wald ratio	1	-0.269593418	1.200610322	0.822331718	-2.622789648	2.083602812	0.763689934	0.072600051	8.033359526	0.992463528	II Neoplasms from hospital discharges (CD2_)
finngen_R9_CD2_BENIGN_MENINGES_SPINAL	ukb-ppp-TEF-OID30103	Benign neoplasm: Spinal meninges || id:finngen_R9_CD2_BENIGN_MENINGES_SPINAL	exposure	Wald ratio	1	1.839690833	1.27672145	0.149599017	-0.66268321	4.342064876	6.294591882	0.515466373	76.86609455	0.816926694	II Neoplasms from hospital discharges (CD2_)
finngen_R9_CD2_BENIGN_MOUTH_NOS	ukb-ppp-LATS1-OID30523	Benign neoplasm: Other and unspecified parts of mouth || id:finngen_R9_CD2_BENIGN_MOUTH_NOS	exposure	Wald ratio	1	-0.132134448	0.748398008	0.859856854	-1.598994544	1.334725648	0.87622318	0.202099618	3.798953552	0.994116161	II Neoplasms from hospital discharges (CD2_)
finngen_R9_CD2_BENIGN_MOUTH_NOS	ukb-ppp-LMNB2-OID31109	Benign neoplasm: Other and unspecified parts of mouth || id:finngen_R9_CD2_BENIGN_MOUTH_NOS	exposure	Wald ratio	1	0.776574117	1.158678842	0.502715145	-1.494436414	3.047584648	2.174011583	0.224375024	21.06440497	0.938246017	II Neoplasms from hospital discharges (CD2_)
finngen_R9_CD2_BENIGN_MOUTH_NOS	ukb-ppp-OGFR-OID21360	Benign neoplasm: Other and unspecified parts of mouth || id:finngen_R9_CD2_BENIGN_MOUTH_NOS	exposure	Wald ratio	1	-0.734496933	0.617560509	0.234301112	-1.94491553	0.475921663	0.479746743	0.142999302	1.609496929	0.868885709	II Neoplasms from hospital discharges (CD2_)
finngen_R9_CD2_BENIGN_MOUTH_NOS	ukb-ppp-TEF-OID30103	Benign neoplasm: Other and unspecified parts of mouth || id:finngen_R9_CD2_BENIGN_MOUTH_NOS	exposure	Wald ratio	1	0.387203067	0.652794896	0.553083053	-0.89227493	1.666681064	1.472855549	0.409722601	5.294566278	0.948387693	II Neoplasms from hospital discharges (CD2_)
finngen_R9_CD2_BENIGN_MOUTH_PHARYNX	ukb-ppp-LATS1-OID30523	Benign neoplasm of mouth and pharynx || id:finngen_R9_CD2_BENIGN_MOUTH_PHARYNX	exposure	Wald ratio	1	0.132106003	0.401794231	0.742314276	-0.65541069	0.919622695	1.141229286	0.519228777	2.508343801	0.978477728	II Neoplasms from hospital discharges (CD2_)
finngen_R9_CD2_BENIGN_MOUTH_PHARYNX	ukb-ppp-LMNB2-OID31109	Benign neoplasm of mouth and pharynx || id:finngen_R9_CD2_BENIGN_MOUTH_PHARYNX	exposure	Wald ratio	1	0.026487771	0.625689451	0.966232653	-1.199863553	1.252839096	1.02684169	0.301235312	3.500266456	0.998751693	II Neoplasms from hospital discharges (CD2_)
finngen_R9_CD2_BENIGN_MOUTH_PHARYNX	ukb-ppp-OGFR-OID21360	Benign neoplasm of mouth and pharynx || id:finngen_R9_CD2_BENIGN_MOUTH_PHARYNX	exposure	Wald ratio	1	-0.417066268	0.330994166	0.20765452	-1.065814833	0.231682298	0.65897725	0.344447073	1.260719132	0.855743679	II Neoplasms from hospital discharges (CD2_)
finngen_R9_CD2_BENIGN_MOUTH_PHARYNX	ukb-ppp-TEF-OID30103	Benign neoplasm of mouth and pharynx || id:finngen_R9_CD2_BENIGN_MOUTH_PHARYNX	exposure	Wald ratio	1	-0.442345603	0.349621652	0.205795246	-1.127604041	0.242912835	0.642527538	0.323808159	1.274957488	0.855258328	II Neoplasms from hospital discharges (CD2_)
finngen_R9_CD2_BENIGN_NASOPHARYNX	ukb-ppp-LATS1-OID30523	Benign neoplasm: Nasopharynx || id:finngen_R9_CD2_BENIGN_NASOPHARYNX	exposure	Wald ratio	1	1.436157631	1.515246942	0.34322907	-1.533726376	4.406041639	4.204509465	0.215730276	81.94445491	0.907603469	II Neoplasms from hospital discharges (CD2_)
finngen_R9_CD2_BENIGN_NASOPHARYNX	ukb-ppp-LMNB2-OID31109	Benign neoplasm: Nasopharynx || id:finngen_R9_CD2_BENIGN_NASOPHARYNX	exposure	Wald ratio	1	4.136974931	2.383279965	0.082593447	-0.5342538	8.808203662	62.61312562	0.58610648	6688.892953	0.755376919	II Neoplasms from hospital discharges (CD2_)
finngen_R9_CD2_BENIGN_NASOPHARYNX	ukb-ppp-OGFR-OID21360	Benign neoplasm: Nasopharynx || id:finngen_R9_CD2_BENIGN_NASOPHARYNX	exposure	Wald ratio	1	2.04602543	1.247138369	0.100885435	-0.398365774	4.490416634	7.737088314	0.671416396	89.15858466	0.779724908	II Neoplasms from hospital discharges (CD2_)
finngen_R9_CD2_BENIGN_NASOPHARYNX	ukb-ppp-TEF-OID30103	Benign neoplasm: Nasopharynx || id:finngen_R9_CD2_BENIGN_NASOPHARYNX	exposure	Wald ratio	1	-0.465122254	1.320470333	0.724658404	-3.053244107	2.122999599	0.628058318	0.047205536	8.356165074	0.975011849	II Neoplasms from hospital discharges (CD2_)
finngen_R9_CD2_BENIGN_NOS	ukb-ppp-LATS1-OID30523	Benign neoplasm: Other/unspecified site || id:finngen_R9_CD2_BENIGN_NOS	exposure	Wald ratio	1	-0.355851657	1.102023495	0.746765293	-2.515817708	1.804114394	0.700576538	0.080796817	6.074589374	0.980126102	II Neoplasms from hospital discharges (CD2_)
finngen_R9_CD2_BENIGN_NOS	ukb-ppp-LMNB2-OID31109	Benign neoplasm: Other/unspecified site || id:finngen_R9_CD2_BENIGN_NOS	exposure	Wald ratio	1	1.949910573	1.708627015	0.253780514	-1.398998376	5.298819522	7.028059054	0.246844085	200.1004563	0.875569587	II Neoplasms from hospital discharges (CD2_)
finngen_R9_CD2_BENIGN_NOS	ukb-ppp-OGFR-OID21360	Benign neoplasm: Other/unspecified site || id:finngen_R9_CD2_BENIGN_NOS	exposure	Wald ratio	1	-0.728390127	0.907322064	0.422095456	-2.506741373	1.049961119	0.482685427	0.081533494	2.857540012	0.922786199	II Neoplasms from hospital discharges (CD2_)
finngen_R9_CD2_BENIGN_NOS	ukb-ppp-TEF-OID30103	Benign neoplasm: Other/unspecified site || id:finngen_R9_CD2_BENIGN_NOS	exposure	Wald ratio	1	0.506131356	0.959720244	0.597934002	-1.374920323	2.387183034	1.658861221	0.252859742	10.88279426	0.954338014	II Neoplasms from hospital discharges (CD2_)
finngen_R9_CD2_BENIGN_OESOPHAGUS	ukb-ppp-LATS1-OID30523	Benign neoplasm: Oesophagus || id:finngen_R9_CD2_BENIGN_OESOPHAGUS	exposure	Wald ratio	1	-0.815087246	1.321254818	0.537298116	-3.404746688	1.774572197	0.442600711	0.033215233	5.897757516	0.942890845	II Neoplasms from hospital discharges (CD2_)
finngen_R9_CD2_BENIGN_OESOPHAGUS	ukb-ppp-LMNB2-OID31109	Benign neoplasm: Oesophagus || id:finngen_R9_CD2_BENIGN_OESOPHAGUS	exposure	Wald ratio	1	3.313619315	2.036255713	0.103671272	-0.677441883	7.304680513	27.48442045	0.507914637	1487.24473	0.781475773	II Neoplasms from hospital discharges (CD2_)
finngen_R9_CD2_BENIGN_OESOPHAGUS	ukb-ppp-OGFR-OID21360	Benign neoplasm: Oesophagus || id:finngen_R9_CD2_BENIGN_OESOPHAGUS	exposure	Wald ratio	1	0.961110546	1.087761855	0.376929966	-1.17090269	3.093123782	2.614598494	0.310086903	22.04583691	0.919230921	II Neoplasms from hospital discharges (CD2_)
finngen_R9_CD2_BENIGN_OESOPHAGUS	ukb-ppp-TEF-OID30103	Benign neoplasm: Oesophagus || id:finngen_R9_CD2_BENIGN_OESOPHAGUS	exposure	Wald ratio	1	0.048680844	1.151219582	0.966270448	-2.207709536	2.305071224	1.04988522	0.109952202	10.02489224	0.998751693	II Neoplasms from hospital discharges (CD2_)
finngen_R9_CD2_BENIGN_ORBIT_NOS	ukb-ppp-LATS1-OID30523	Benign neoplasm: Orbit, unspecified || id:finngen_R9_CD2_BENIGN_ORBIT_NOS	exposure	Wald ratio	1	-2.103977578	1.84983868	0.255377644	-5.72966139	1.521706235	0.121970316	0.003248177	4.580033146	0.877294337	II Neoplasms from hospital discharges (CD2_)
finngen_R9_CD2_BENIGN_ORBIT_NOS	ukb-ppp-LMNB2-OID31109	Benign neoplasm: Orbit, unspecified || id:finngen_R9_CD2_BENIGN_ORBIT_NOS	exposure	Wald ratio	1	3.782646527	2.88931077	0.190471199	-1.880402581	9.445695636	43.93215567	0.152528688	12653.58225	0.846756033	II Neoplasms from hospital discharges (CD2_)
finngen_R9_CD2_BENIGN_ORBIT_NOS	ukb-ppp-OGFR-OID21360	Benign neoplasm: Orbit, unspecified || id:finngen_R9_CD2_BENIGN_ORBIT_NOS	exposure	Wald ratio	1	0.465729245	1.523649963	0.759858336	-2.520624682	3.452083171	1.59317558	0.080409361	31.56608142	0.980712162	II Neoplasms from hospital discharges (CD2_)
finngen_R9_CD2_BENIGN_ORBIT_NOS	ukb-ppp-TEF-OID30103	Benign neoplasm: Orbit, unspecified || id:finngen_R9_CD2_BENIGN_ORBIT_NOS	exposure	Wald ratio	1	-3.656542264	1.610988962	0.023222753	-6.814080628	-0.499003899	0.025821643	0.001098202	0.607135127	0.643004473	II Neoplasms from hospital discharges (CD2_)
finngen_R9_CD2_BENIGN_OROPHA_OTHER	ukb-ppp-LATS1-OID30523	Benign neoplasm: Other parts of oropharynx || id:finngen_R9_CD2_BENIGN_OROPHA_OTHER	exposure	Wald ratio	1	-0.162160992	1.512102478	0.914596945	-3.125881849	2.801559865	0.850304301	0.043898205	16.47031821	0.996678548	II Neoplasms from hospital discharges (CD2_)
finngen_R9_CD2_BENIGN_OROPHA_OTHER	ukb-ppp-LMNB2-OID31109	Benign neoplasm: Other parts of oropharynx || id:finngen_R9_CD2_BENIGN_OROPHA_OTHER	exposure	Wald ratio	1	-1.170123041	2.345156608	0.61781246	-5.766629992	3.426383911	0.310328756	0.003130289	30.76519168	0.960011629	II Neoplasms from hospital discharges (CD2_)
finngen_R9_CD2_BENIGN_OROPHA_OTHER	ukb-ppp-OGFR-OID21360	Benign neoplasm: Other parts of oropharynx || id:finngen_R9_CD2_BENIGN_OROPHA_OTHER	exposure	Wald ratio	1	-1.775605086	1.248311144	0.154908463	-4.222294929	0.671084757	0.169380928	0.014664951	1.956358343	0.819593378	II Neoplasms from hospital discharges (CD2_)
finngen_R9_CD2_BENIGN_OROPHA_OTHER	ukb-ppp-TEF-OID30103	Benign neoplasm: Other parts of oropharynx || id:finngen_R9_CD2_BENIGN_OROPHA_OTHER	exposure	Wald ratio	1	-1.262702864	1.312786159	0.33612515	-3.835763735	1.310358007	0.282888383	0.021584847	3.707500785	0.905034503	II Neoplasms from hospital discharges (CD2_)
finngen_R9_CD2_BENIGN_OTHERDIGESTIVE	ukb-ppp-LATS1-OID30523	Benign neoplasm of other and ill-defined parts of digestive system || id:finngen_R9_CD2_BENIGN_OTHERDIGESTIVE	exposure	Wald ratio	1	0.301562493	0.322227221	0.349340599	-0.33000286	0.933127846	1.351969601	0.718921677	2.542449142	0.91082872	II Neoplasms from hospital discharges (CD2_)
finngen_R9_CD2_BENIGN_OTHERDIGESTIVE	ukb-ppp-LMNB2-OID31109	Benign neoplasm of other and ill-defined parts of digestive system || id:finngen_R9_CD2_BENIGN_OTHERDIGESTIVE	exposure	Wald ratio	1	0.339028722	0.493781198	0.492336677	-0.628782426	1.306839871	1.403583659	0.533240666	3.69448021	0.93738962	II Neoplasms from hospital discharges (CD2_)
finngen_R9_CD2_BENIGN_OTHERDIGESTIVE	ukb-ppp-OGFR-OID21360	Benign neoplasm of other and ill-defined parts of digestive system || id:finngen_R9_CD2_BENIGN_OTHERDIGESTIVE	exposure	Wald ratio	1	0.417959013	0.265313987	0.115178614	-0.102056401	0.937974426	1.518858419	0.902978621	2.554801236	0.800690248	II Neoplasms from hospital discharges (CD2_)
finngen_R9_CD2_BENIGN_OTHERDIGESTIVE	ukb-ppp-TEF-OID30103	Benign neoplasm of other and ill-defined parts of digestive system || id:finngen_R9_CD2_BENIGN_OTHERDIGESTIVE	exposure	Wald ratio	1	0.09149993	0.280063889	0.743886543	-0.457425292	0.640425152	1.095816699	0.632911111	1.897287342	0.979203892	II Neoplasms from hospital discharges (CD2_)
[truncated: 7,815 more rows]
