# Supplementary material for: Identification of Potential Therapeutic Targets for Sensorineural Hearing Loss and Evaluation of Drug Development Potential Using Mendelian Randomization Analysis
Source: Bioengineering (Basel). 2025 Jan 29;12(2):126. doi: 10.3390/bioengineering12020126 (PMC11852220; doi:10.3390/bioengineering12020126)
Supplement: Supplementary file 1 [file bioengineering-12-00126-s001.zip › bioengineering-3419918-supplementary/Supplementary materials/Supplementary Material 5.xls]

## Sheet: Supplementary Material 4
#node	identifier	domain_summary_url	annotation	other_names_and_aliases
AMOT	9606.ENSP00000361027	Angiomotin; Plays a central role in tight junction maintenance via the complex formed with ARHGAP17, which acts by regulating the uptake of polarity proteins at tight junctions. Appears to regulate endothelial cell migration and tube formation. May also play a role in the assembly of endothelial cell-cell junctions; Belongs to the angiomotin family.	https://smart.embl.de/smart/DDvec.cgi?smart=1084:Pfam_Angiomotin_C(599|806)+	154796,6JJX,A6NP16,AAG01851.1,AAH94712.1,AAY24451.1,AB028994,AC004827,AF286598,AMOT,AMOT-201,AMOT-202,AMOT-203,AMOT-204,AMOT-205,AMOT-206,AMOT_HUMAN,AY987378,Angiomotin,BAA83023.3,BC094712,CCDS14563,CCDS14563.1,CCDS48154,CCDS48154.1,CHEMBL3392949,E7ERM3,ENSG00000126016,ENSP00000305557,ENSP00000361026,ENSP00000361027,ENSP00000361030,ENSP00000361031,ENSP00000394829,ENSP00000429013,ENST00000304758,E…
AMOTL1	9606.ENSP00000387739	Angiomotin-like protein 1; Inhibits the Wnt/beta-catenin signaling pathway, probably by recruiting CTNNB1 to recycling endosomes and hence preventing its translocation to the nucleus; Belongs to the angiomotin family.	https://smart.embl.de/smart/DDvec.cgi?smart=956:Pfam_Angiomotin_C(605|811)+	154810,A0A024R3A6,AAH14126.1,AAH37539.1,AAL49764.1,AF453742,AK074084,AL833833,AMOL1_HUMAN,AMOTL1,AMOTL1-201,AMOTL1-202,AMOTL1-203,AMOTL1-204,AMOTL1-205,AP001152,AP002376,Angiomotin like,Angiomotin like 1,Angiomotin-like protein 1,BAB84910.1,BC014126,BC037539,BX648729,CAD38693.1,CAH56180.1,CCDS44712,CCDS44712.1,CCDS73368,CCDS73368.1,CH471065,EAW66943.1,EAW66945.1,ENSG00000166025,ENSP00000299004,EN…
AMOTL2	9606.ENSP00000424765	Angiomotin-like protein 2; Regulates the translocation of phosphorylated SRC to peripheral cell-matrix adhesion sites. Required for proper architecture of actin filaments. Inhibits the Wnt/beta-catenin signaling pathway, probably by recruiting CTNNB1 to recycling endosomes and hence preventing its translocation to the nucleus. Participates in angiogenesis. May play a role in the polarity, prolife…	https://smart.embl.de/smart/DDvec.cgi?smart=837:Pfam_Angiomotin_C(540|747)+	51421,A8K6F1,AAD56361.2,AAH11454.1,AB023206,AC010207,AF175966,AK223598,AK291616,AK299270,AMOL2_HUMAN,AMOTL2,AMOTL2-201,AMOTL2-202,AMOTL2-203,AMOTL2-204,AMOTL2-205,AMOTL2-206,AMOTL2-207,AMOTL2-208,AMOTL2-209,AMOTL2-210,AMOTL2-211,AMOTL2-212,AMOTL2-213,Angiomotin like,Angiomotin like 2,Angiomotin-like protein 2,B7Z5Q1,BAA76833.1,BAD97318.1,BAF84305.1,BAH12987.1,BC011454,CCDS33860,CCDS33860.1,CCDS63…
BANF1	9606.ENSP00000433760	Barrier-to-autointegration factor, N-terminally processed; Plays fundamental roles in nuclear assembly, chromatin organization, gene expression and gonad development. May potently compress chromatin structure and be involved in membrane recruitment and chromatin decondensation during nuclear assembly. Contains 2 non- specific dsDNA-binding sites which may promote DNA cross-bridging. (Microbial in…	https://smart.embl.de/smart/DDvec.cgi?smart=89:BAF(1|88)+	1CI4,1QCK,2BZF,2EZX,2EZY,2EZZ,2ODG,6GHD,8815,A0A024R5H0,AAC08964.1,AAC23575.1,AAD15901.1,AAH05942.1,AAI07703.1,AF044773,AF068235,AF070447,AP006287,BAF,BAF nuclear assembly factor 1,BAF_HUMAN,BANF1,BANF1-201,BANF1-202,BANF1-203,BANF1-204,BANF1-205,BANF1-206,BANF1-207,BANF1-208,BC005942,BC107702,BCRG1,BCRP1,Barrier to autointegration factor 1,Barrier-to-autointegration factor,Breakpoint cluster reg…
BTRC	9606.ENSP00000359206	F-box/WD repeat-containing protein 1A; Substrate recognition component of a SCF (SKP1-CUL1-F-box protein) E3 ubiquitin-protein ligase complex which mediates the ubiquitination and subsequent proteasomal degradation of target proteins. Recognizes and binds to phosphorylated target proteins. SCF(BTRC) mediates the ubiquitination of CTNNB1 and participates in Wnt signaling. SCF(BTRC) mediates the ub…	https://smart.embl.de/smart/DDvec.cgi?smart=605:Beta-TrCP_D(138|177)+FBOX(189|228)+WD40(292|329)+WD40(332|369)+WD40(372|409)+WD40(415|452)+WD40(455|492)+WD40(495|532)+WD40(544|581)+	1P22,2P64,6M90,6M91,6M92,6M93,6M94,8945,A0A0S2Z4P6,AAD08702.1,AAF04464.1,AAH27994.1,ADU87633.1,AF101784,AF129530,AK295870,AK313353,AL133387,AL445463,AL627424,ALQ33909.1,ALQ33912.1,B5MD49,B7Z3H4,BAG36155.1,BAH12210.1,BC027994,BETA-TRCP,BTRC,BTRC-201,BTRC-202,BTRC-203,BTRC-204,BTRC-205,BTRC-206,BTRC-207,BTRCP,CAA74572.1,CAB032986,CCDS73183,CCDS73183.1,CCDS7511,CCDS7511.1,CCDS7512,CCDS7512.1,CH47106…
CTNNB1	9606.ENSP00000495360	Catenin beta-1; Key downstream component of the canonical Wnt signaling pathway. In the absence of Wnt, forms a complex with AXIN1, AXIN2, APC, CSNK1A1 and GSK3B that promotes phosphorylation on N-terminal Ser and Thr residues and ubiquitination of CTNNB1 via BTRC and its subsequent degradation by the proteasome. In the presence of Wnt ligand, CTNNB1 is not ubiquitinated and accumulates in the nu…	https://smart.embl.de/smart/DDvec.cgi?smart=781:ARM(141|180)+ARM(181|223)+ARM(224|264)+ARM(265|306)+ARM(308|349)+ARM(350|390)+ARM(392|429)+ARM(430|473)+ARM(478|519)+ARM(520|582)+ARM(583|623)+ARM(624|664)+	1499,1G3J,1JDH,1JPW,1LUJ,1P22,1QZ7,1T08,1TH1,2G57,2GL7,2Z6H,3DIW,3FQN,3FQR,3SL9,3SLA,3TX7,4DJS,6M90,6M91,6M92,6M93,6M94,6O9B,6O9C,A0A024R2Q3,A0A2R8Y543,A0A2R8Y5A3,A0A2R8Y5C3,A0A2R8Y5Z1,A0A2R8Y6G0,A0A2R8Y750,A0A2R8Y7Z0,A0A2R8Y804,A0A2R8Y815,A0A2R8YCH5,A0A2R8YG06,A8K1L7,AAG35511.1,AAH58926.1,AAL89457.1,AAR18817.1,AB062292,AC104307,AF130085,AK289932,AK294778,AY081165,AY463360,B4DGU4,BAB93475.1,BAF82…
CYP51A1	9606.ENSP00000003100	Lanosterol 14-alpha demethylase; A cytochrome P450 monooxygenase involved in sterol biosynthesis. Catalyzes 14-alpha demethylation of lanosterol and 24,25- dihydrolanosterol likely through sequential oxidative conversion of 14- alpha methyl group to hydroxymethyl, then to carboxylaldehyde, followed by the formation of the delta 14,15 double bond in the sterol core and concomitant release of formi…	https://smart.embl.de/smart/DDvec.cgi?smart=509:SIGNAL(1|21)+TRANS(28|50)+Pfam_p450(67|502)+	1.14.13.70,1.14.14.154,1.14.15.36,1595,3JUS,3JUV,3LD6,4UHI,4UHL,6Q2T,A0A0C4DFL7,A4D1F8,AC000120,B2RAI4,B4DJ55,CCDS55123,CCDS55123.1,CCDS5623,CCDS5623.1,CP51,CP51A_HUMAN,CYP51,CYP51A1,CYP51A1-201,CYP51A1-202,CYP51A1-203,CYP51A1-204,CYPL1,CYPLI,Cytochrome P450 51A1,Cytochrome P450 family 51 subfamily A member 1,Cytochrome P450-14DM,Cytochrome P45014DM,Cytochrome P450LI,EC 1.14.13.70,EC 1.14.14.154,…
EMD	9606.ENSP00000358857	Emerin; Stabilizes and promotes the formation of a nuclear actin cortical network. Stimulates actin polymerization in vitro by binding and stabilizing the pointed end of growing filaments. Inhibits beta- catenin activity by preventing its accumulation in the nucleus. Acts by influencing the nuclear accumulation of beta-catenin through a CRM1- dependent export pathway. Links centrosomes to the nuc…	https://smart.embl.de/smart/DDvec.cgi?smart=254:LEM(2|45)+TRANS(225|247)+	1JEI,2010,2ODC,2ODG,6GHD,AAA92645.1,AAH00738.1,AAP36065.1,AC245140,BAA10972.1,BC000738,BT007401,BX936346,CAA57817.1,CAA60500.1,CAB001545,CAB002029,CAB058694,CAB062552,CAG38773.1,CCDS14745,CCDS14745.1,CH471172,CR536536,D64111,EAW72742.1,EAW72743.1,EDMD,EMD,EMD-201,EMD-202,EMD-203,EMD-204,EMD-205,EMD-206,EMD-207,EMD-208,EMD-209,EMD_HUMAN,ENSG00000102119,ENSP00000218240,ENSP00000358850,ENSP000003588…
ERBB4	9606.ENSP00000342235	Receptor tyrosine-protein kinase erbB-4; Tyrosine-protein kinase that plays an essential role as cell surface receptor for neuregulins and EGF family members and regulates development of the heart, the central nervous system and the mammary gland, gene transcription, cell proliferation, differentiation, migration and apoptosis. Required for normal cardiac muscle differentiation during embryonic d…	https://smart.embl.de/smart/DDvec.cgi?smart=1308:SIGNAL(1|25)+Pfam_Recep_L_domain(55|167)+FU(183|223)+FU(226|268)+Pfam_Recep_L_domain(358|478)+FU(493|544)+FU(549|599)+FU(611|659)+TyrKc(718|974)+	2.7.10.1,2066,2AHX,2L2T,2LCX,2R4B,3BBT,3BBW,3BCE,3U2P,3U7U,3U9U,4ICD,A0A0A0MSE1,AAB59446.1,AAI12200.1,AAI43742.1,AAI43748.1,AAI43750.1,AB209697,AC012069,AC068970,AC092840,AC093823,AC096547,AC105921,AC108216,AC108220,ALS19,B7ZLD7,B7ZLE2,B7ZLE3,BAD92934.1,BC112199,BC143741,BC143747,BC143749,CAB000276,CAB025522,CCDS2394,CCDS2394.1,CCDS42811,CCDS42811.1,CHEMBL3009,E4ICD,E9PDR1,EC 2.7.10.1,ENSG0000017…
FRMD6	9606.ENSP00000343899	FERM domain containing 6.	https://smart.embl.de/smart/DDvec.cgi?smart=622:B41(12|234)+FERM_C(241|332)+	122786,AAH20521.1,AAH29870.1,AK055545,AL079307,AL122125,BAB70950.1,BC020521,BC029870,BI465118,BX161430,BX647863,C14orf31,CAD61902.1,CAI46062.1,CCDS58318,CCDS58318.1,CCDS58319,CCDS58319.1,CCDS9704,CCDS9704.1,CH471078,D3DSB9,EAW65666.1,EAW65671.1,ENSG00000139926,ENSP00000267440,ENSP00000316325,ENSP00000343899,ENSP00000343934,ENSP00000348550,ENSP00000379068,ENSP00000450667,ENSP00000450735,ENSP000004…
GFER	9606.ENSP00000248114	FAD-linked sulfhydryl oxidase ALR; [Isoform 1]: FAD-dependent sulfhydryl oxidase that regenerates the redox-active disulfide bonds in CHCHD4/MIA40, a chaperone essential for disulfide bond formation and protein folding in the mitochondrial intermembrane space. The reduced form of CHCHD4/MIA40 forms a transient intermolecular disulfide bridge with GFER/ERV1, resulting in regeneration of the essent…	https://smart.embl.de/smart/DDvec.cgi?smart=205:Pfam_Evr1_Alr(104|196)+	1.8.3.2,2671,3MBG,3O55,3TK0,3U2L,3U2M,3U5S,4LDK,AAA96390.2,AAD17328.1,AAD36986.1,AAD56538.1,AAG38105.1,AAH02429.1,AAH28348.2,AAS55642.1,AC005606,AF124604,AF146394,AF183892,AF306863,ALR,ALR_HUMAN,AY550027,Augmenter of liver regeneration,BC002429,BC028348,CCDS32368,CCDS32368.1,CH471112,CHEMBL1741189,EAW85578.1,EC 1.8.3.2,ENSG00000127554,ENSP00000248114,ENSP00000325611,ENSP00000334426,ENSP0000034728…
LATS1	9606.ENSP00000437550	Serine/threonine-protein kinase LATS1; Negative regulator of YAP1 in the Hippo signaling pathway that plays a pivotal role in organ size control and tumor suppression by restricting proliferation and promoting apoptosis. The core of this pathway is composed of a kinase cascade wherein STK3/MST2 and STK4/MST1, in complex with its regulatory protein SAV1, phosphorylates and activates LATS1/2 in com…	https://smart.embl.de/smart/DDvec.cgi?smart=1130:Pfam_UBA(101|138)+S_TKc(705|1010)+S_TK_X(1011|1082)+	2.7.11.1,4ZRK,5B5W,5BRK,9113,AAD16882.1,AAD50272.1,AAH02767.1,AAH15665.1,AF104413,AF164041,AL358852,AL583963,BC002767,BC015665,BX276089,CCDS34551,CCDS34551.1,CCDS59040,CCDS59040.1,CHEMBL6167,EC 2.7.11.1,ENSG00000131023,ENSP00000253339,ENSP00000376099,ENSP00000403815,ENSP00000437550,ENSP00000441265,ENSP00000444535,ENSP00000444678,ENST00000253339,ENST00000253339.9,ENST00000392273,ENST00000392273.7,…
LATS2	9606.ENSP00000372035	Serine/threonine-protein kinase LATS2; Negative regulator of YAP1 in the Hippo signaling pathway that plays a pivotal role in organ size control and tumor suppression by restricting proliferation and promoting apoptosis. The core of this pathway is composed of a kinase cascade wherein STK3/MST2 and STK4/MST1, in complex with its regulatory protein SAV1, phosphorylates and activates LATS1/2 in com…	https://smart.embl.de/smart/DDvec.cgi?smart=1088:S_TKc(668|973)+S_TK_X(974|1044)+	2.7.11.1,26524,4ZRI,A0A024RDM3,AAF80561.1,AB028019,AF207547,AK314235,AL161613,AL356285,B1AM47,BAA92381.1,BAG36905.1,CCDS9294,CCDS9294.1,CH471075,CHEMBL5907,EAX08286.1,EAX08287.1,EC 2.7.11.1,ENSG00000150457,ENSP00000279994,ENSP00000372035,ENSP00000441817,ENST00000279994,ENST00000382592,ENST00000382592.4,ENST00000472754,ENST00000472754.1,ENST00000542899,HGNC:6515,HPA039191,HPA049037,KPM,Kinase phos…
LBR	9606.ENSP00000339883	Delta(14)-sterol reductase LBR; Catalyzes the reduction of the C14-unsaturated bond of lanosterol, as part of the metabolic pathway leading to cholesterol biosynthesis. Plays a critical role in myeloid cell cholesterol biosynthesis which is essential to both myeloid cell growth and functional maturation (By similarity). Mediates the activation of NADPH oxidases, perhaps by maintaining critical le…	https://smart.embl.de/smart/DDvec.cgi?smart=615:TUDOR(4|62)+Pfam_DUF1295(451|606)+	1.3.1.70,2DIG,3-beta-hydroxysterol Delta (14)-reductase,3930,A0A494C1L1,AAA59494.1,AAA59495.1,AAH20079.1,AB209514,AC092811,AK222834,AK312258,B2R5P3,BAD92751.1,BAD96554.1,BAG35190.1,BC020079,C-14 sterol reductase,C14SR,C9JES9,C9JXK0,CCDS1545,CCDS1545.1,CH471098,DHCR14B,Delta(14)-sterol reductase LBR,Delta-14-SR,Delta14-sterol reductase (lamin-B receptor),EAW69741.1,EC 1.3.1.70,ENSG00000143815,ENSP…
LIMD1	9606.ENSP00000273317	LIM domain-containing protein 1; Adapter or scaffold protein which participates in the assembly of numerous protein complexes and is involved in several cellular processes such as cell fate determination, cytoskeletal organization, repression of gene transcription, cell-cell adhesion, cell differentiation, proliferation and migration. Positively regulates microRNA (miRNA)-mediated gene silencing …	https://smart.embl.de/smart/DDvec.cgi?smart=676:LIM(471|524)+LIM(536|588)+LIM(596|657)+	8994,AAI17237.1,AAI17239.1,AC098476,AC099539,AJ132408,AJ297357,AJ312686,BC117236,BC117238,C9JRJ5,CAB63652.1,CAB95944.1,CAC35917.1,CCDS2729,CCDS2729.1,ENSG00000144791,ENSP00000273317,ENSP00000394537,ENST00000273317,ENST00000273317.4,ENST00000440097,ENST00000440097.5,ENST00000465039,ENST00000465039.5,ENST00000474665,ENST00000474665.1,HGNC:6612,HPA064220,KC876872,KC876874,KF457631,LIM domain-contain…
LMNA	9606.ENSP00000357283	Prelamin-A/C; Lamins are components of the nuclear lamina, a fibrous layer on the nucleoplasmic side of the inner nuclear membrane, which is thought to provide a framework for the nuclear envelope and may also interact with chromatin. Lamin A and C are present in equal amounts in the lamina of mammals. Plays an important role in nuclear assembly, chromatin organization, nuclear membrane and telom…	https://smart.embl.de/smart/DDvec.cgi?smart=664:Filament(30|386)+Pfam_LTD(433|544)+	1IFR,1IVT,1X8Y,2XV5,2YPT,3GEF,3V4Q,3V4W,3V5B,4000,6GHD,6JLB,6SNZ,70 kDa lamin,A0A0C4DGC5,A0A384MQX1,AAA36160.1,AAA36164.1,AAH00511.1,AAH03162.1,AAH14507.1,AAK59326.1,AAR29466.1,AAW32538.1,AAW32540.1,ABB04050.1,ADO22171.1,AF381029,AK295390,AL135927,AL355388,AL356734,AY357727,AY528714,AY847595,AY847597,B4DI32,BAG58344.1,BC000511,BC003162,BC014507,CAA27173.1,CAA27174.1,CAB004022,CCDS1129,CCDS1129.1,…
LMNB1	9606.ENSP00000261366	Lamin-B1; Lamins are components of the nuclear lamina, a fibrous layer on the nucleoplasmic side of the inner nuclear membrane, which is thought to provide a framework for the nuclear envelope and may also interact with chromatin.	https://smart.embl.de/smart/DDvec.cgi?smart=586:Filament(31|387)+Pfam_LTD(435|545)+	2KPW,3JT0,3TYY,3UMN,4001,5VVX,A0A0D9SFE5,A0A0D9SFY5,AAA36162.1,AAC37575.1,AAH12295.1,AAI03724.1,AC137794,ADLD,AK312603,B2R6J6,BAG35493.1,BC012295,BC103723,CAB005269,CAB079757,CCDS4140,CCDS4140.1,CH471086,E9PBF6,EAW48845.1,EAW48846.1,ENSG00000113368,ENSP00000261366,ENSP00000378761,ENSP00000486528,ENSP00000486992,ENST00000261366,ENST00000261366.9,ENST00000395354,ENST00000395354.1,ENST00000460265,EN…
LMNB2	9606.ENSP00000327054	Lamin-B2; Lamins are components of the nuclear lamina, a fibrous layer on the nucleoplasmic side of the inner nuclear membrane, which is thought to provide a framework for the nuclear envelope and may also interact with chromatin; Belongs to the intermediate filament family.	https://smart.embl.de/smart/DDvec.cgi?smart=620:Filament(45|401)+Pfam_LTD(467|579)+	2LLL,5BNW,84823,AAA80979.1,AAB00873.1,AAC34573.1,AAH06551.1,AAP36109.1,AC005624,AC011522,BC006551,BT007441,CAB022593,CCDS12090,CCDS12090.2,ENSG00000176619,ENSP00000327054,ENSP00000462730,ENST00000325327,ENST00000325327.3,ENST00000475819,ENST00000475819.1,ENST00000490554,ENST00000490554.5,ENST00000527409,ENST00000527409.1,ENST00000532465,ENST00000532465.1,ENST00000534495,ENST00000534495.1,ENST0000…
MOB1A	9606.ENSP00000379364	MOB kinase activator 1A; Activator of LATS1/2 in the Hippo signaling pathway which plays a pivotal role in organ size control and tumor suppression by restricting proliferation and promoting apoptosis. The core of this pathway is composed of a kinase cascade wherein STK3/MST2 and STK4/MST1, in complex with its regulatory protein SAV1, phosphorylates and activates LATS1/2 in complex with its regul…	https://smart.embl.de/smart/DDvec.cgi?smart=216:Mob1_phocein(31|204)+	1PI1,4J1V,4JIZ,55233,5BRK,5BRM,5TWF,5TWG,5TWH,5XQZ,6MCP,6MCQ,AAH03398.1,AAX93060.1,AB016839,AC073263,AJ577474,AK001650,AK021657,AK023321,BAA91810.1,BAB13868.1,BAB14525.1,BAB19058.1,BC003398,C2orf6,CAE12093.1,CCDS46340,CCDS46340.1,ENSG00000114978,ENSP00000264089,ENSP00000366896,ENSP00000379364,ENSP00000386782,ENST00000264089,ENST00000377668,ENST00000396049,ENST00000396049.4,ENST00000409969,ENST000…
MOB1B	9606.ENSP00000379366	MOB kinase activator 1B; Activator of LATS1/2 in the Hippo signaling pathway which plays a pivotal role in organ size control and tumor suppression by restricting proliferation and promoting apoptosis. The core of this pathway is composed of a kinase cascade wherein STK3/MST2 and STK4/MST1, in complex with its regulatory protein SAV1, phosphorylates and activates LATS1/2 in complex with its regul…	https://smart.embl.de/smart/DDvec.cgi?smart=221:Mob1_phocein(36|209)+	92597,AAH38112.1,AC021989,AC093851,AC108014,AJ577473,AK299481,AK313513,B2R8U6,B4DRY3,BAG36293.1,BAG61445.1,BC038112,CAE12091.1,CCDS34002,CCDS34002.1,CCDS58903,CCDS58903.1,CH471057,D6RCK3,EAX05636.1,ENSG00000173542,ENSP00000310189,ENSP00000379364,ENSP00000379366,ENSP00000427216,ENST00000309395,ENST00000309395.6,ENST00000396049,ENST00000396051,ENST00000396051.2,ENST00000502869,ENST00000502869.5,ENS…
NF2	9606.ENSP00000344666	Merlin; Probable regulator of the Hippo/SWH (Sav/Wts/Hpo) signaling pathway, a signaling pathway that plays a pivotal role in tumor suppression by restricting proliferation and promoting apoptosis. Along with WWC1 can synergistically induce the phosphorylation of LATS1 and LATS2 and can probably function in the regulation of the Hippo/SWH (Sav/Wts/Hpo) signaling pathway. May act as a membrane sta…	https://smart.embl.de/smart/DDvec.cgi?smart=595:B41(18|222)+FERM_C(226|315)+Pfam_ERM(347|595)+	1H4R,3U8Z,4771,4ZRI,4ZRJ,6CDS,A0A024R1D9,A0A024R1F6,A0A024R1I0,A0A024R1J8,A0A024R1J9,AAA36212.1,AAD48752.1,AAD48753.1,AAD48754.1,AAH03112.2,AAH20257.1,AAK54160.1,AAK54161.1,AAK54162.1,AAK54163.1,AAK54164.1,AAK54165.1,AAK54166.1,AAK54195.1,AAK54196.1,ACN,AF122827,AF122828,AF123570,AF369657,AF369658,AF369661,AF369662,AF369663,AF369664,AF369665,AF369700,AF369701,BANF,BC003112,BC020257,CAA51220.1,CAA…
OGFR	9606.ENSP00000290291	Opioid growth factor receptor; Receptor for opioid growth factor (OGF), also known as Met- enkephalin. Seems to be involved in growth regulation.	https://smart.embl.de/smart/DDvec.cgi?smart=677:Pfam_OGFr_N(86|293)+Pfam_OGFr_III(517|536)+Pfam_OGFr_III(537|556)+Pfam_OGFr_III(557|576)+Pfam_OGFr_III(577|596)+Pfam_OGFr_III(597|616)+Pfam_OGFr_III(617|636)+Pfam_OGFr_III(637|656)+	11054,7-60,A0A087X028,A0A0A0MRN5,AAD03737.1,AAD03745.1,AAF64404.1,AAF64405.1,AAF64406.1,AAH14137.1,AF109134,AF112980,AF172451,AF172452,AF172453,AK024485,AL035669,BAB15775.1,BC014137,CCDS13504,CCDS13504.1,CH471077,CHEMBL4105797,EAW75338.1,ENSG00000060491,ENSP00000078357,ENSP00000290291,ENSP00000308965,ENSP00000313801,ENSP00000349686,ENSP00000359491,ENSP00000359492,ENSP00000359499,ENSP00000359500,E…
PENK	9606.ENSP00000400894	Met-enkephalin-Arg-Gly-Leu; Met- and Leu-enkephalins compete with and mimic the effects of opiate drugs. They play a role in a number of physiologic functions, including pain perception and responses to stress. PENK(114-133) and PENK(237-258) increase glutamate release in the striatum. PENK(114-133) decreases GABA concentration in the striatum; Belongs to the opioid neuropeptide precursor family.	https://smart.embl.de/smart/DDvec.cgi?smart=267:SIGNAL(1|20)+Pfam_Opiods_neuropep(25|70)+	1PLW,1PLX,2LWC,5179,5E33,5E3A,A0A024R7V4,AAB59409.1,AAH32505.1,AC023464,AK314908,B2RC23,BAG37420.1,BC032505,CAA23767.1,CAB016390,CAG46607.1,CAG46627.1,CCDS6168,CCDS6168.1,CH471068,CR541808,CR541828,E5RFR1,E5RIP6,E5RJ72,EAW86785.1,EAW86787.1,ENSG00000181195,ENSP00000324248,ENSP00000400894,ENSP00000428012,ENSP00000429326,ENSP00000430268,ENSP00000430592,ENSP00000445671,ENST00000314922,ENST0000031492…
PTPN14	9606.ENSP00000355923	Tyrosine-protein phosphatase non-receptor type 14; Protein tyrosine phosphatase which may play a role in the regulation of lymphangiogenesis, cell-cell adhesion, cell-matrix adhesion, cell migration, cell growth and also regulates TGF-beta gene expression, thereby modulating epithelial-mesenchymal transition. Mediates beta-catenin dephosphorylation at adhesion junctions. Acts as a negative regula…	https://smart.embl.de/smart/DDvec.cgi?smart=1187:B41(17|220)+FERM_C(224|310)+PTPc(908|1182)+	2BZL,3.1.3.48,5784,6IWD,6JJW,AAI01755.1,AAI04804.1,ADN23590.1,AL445305,AL592216,AL603838,AL929236,BC101754,BC104803,CAA57993.1,CAB011469,CAB069441,CATLPH,CCDS1514,CCDS1514.1,CH471100,CHEMBL3317332,E2J9M0,EAW93351.1,EC 3.1.3.48,ENSG00000152104,ENSP00000281894,ENSP00000355923,ENSP00000443330,ENST00000281894,ENST00000366956,ENST00000366956.9,ENST00000473261,ENST00000473261.1,ENST00000486173,ENST0000…
SAV1	9606.ENSP00000324729	Protein salvador homolog 1; Regulator of STK3/MST2 and STK4/MST1 in the Hippo signaling pathway which plays a pivotal role in organ size control and tumor suppression by restricting proliferation and promoting apoptosis. The core of this pathway is composed of a kinase cascade wherein STK3/MST2 and STK4/MST1, in complex with its regulatory protein SAV1, phosphorylates and activates LATS1/2 in com…	https://smart.embl.de/smart/DDvec.cgi?smart=383:WW(200|232)+WW(235|267)+	45 kDa WW domain protein,60485,6AO5,A8K4B8,AAH20537.1,AJ292969,AK021500,AK023071,AK290883,AL606834,BAB13835.1,BAB14390.1,BAF83572.1,BC020537,CAC13972.1,CAG33578.1,CCDS9701,CCDS9701.1,CH471078,CR457297,D3DSB6,EAW65702.1,EAW65704.1,ENSG00000151748,ENSP00000281476,ENSP00000324729,ENSP00000442547,ENSP00000450571,ENSP00000451492,ENSP00000451596,ENSP00000452104,ENSP00000473559,ENST00000281476,ENST00000…
SMAD2	9606.ENSP00000262160	Mothers against decapentaplegic homolog 2; Receptor-regulated SMAD (R-SMAD) that is an intracellular signal transducer and transcriptional modulator activated by TGF-beta (transforming growth factor) and activin type 1 receptor kinases. Binds the TRE element in the promoter region of many genes that are regulated by TGF-beta and, on formation of the SMAD2/SMAD4 complex, activates transcription. M…	https://smart.embl.de/smart/DDvec.cgi?smart=467:DWA(36|174)+DWB(272|443)+	1DEV,1KHX,1U7V,2LB3,4087,5XOD,5ZOJ,AAB17054.1,AAB17087.1,AAC39657.1,AAC50789.1,AAC51918.1,AAH14840.1,AAH25699.1,AAP36090.1,AC026898,AC120349,AF027964,AK299218,AK312963,B7Z5N5,BAG35802.1,BAH12971.1,BC014840,BC025699,BT007422,CAB025507,CAB073546,CCDS11934,CCDS11934.1,CH471096,CHEMBL2396512,EAW62915.1,EAW62916.1,EAW62917.1,ENSG00000175387,ENSP00000262160,ENSP00000309498,ENSP00000349282,ENSP000003844…
SMAD7	9606.ENSP00000262158	Mothers against decapentaplegic homolog 7; Antagonist of signaling by TGF-beta (transforming growth factor) type 1 receptor superfamily members; has been shown to inhibit TGF-beta (Transforming growth factor) and activin signaling by associating with their receptors thus preventing SMAD2 access. Functions as an adapter to recruit SMURF2 to the TGF-beta receptor complex. Also acts by recruiting th…	https://smart.embl.de/smart/DDvec.cgi?smart=426:DWA(87|205)+DWB(259|424)+	2DJY,2KXQ,2LTV,2LTW,2LTX,2LTY,2LTZ,4092,AAB81246.1,AAB81354.1,AAH74818.2,AAH74819.2,AAL68977.1,AC114684,AF010193,AF015261,AF026556,AF026557,AF026558,AF026559,AK301535,B7Z773,BAH13509.1,BC074818,BC074819,CAB026212,CCDS11936,CCDS11936.1,CCDS54186,CCDS54186.1,CCDS59317,CCDS59317.1,CRCS3,DA882147,ENSG00000101665,ENSP00000262158,ENSP00000438103,ENSP00000465590,ENSP00000466902,ENSP00000467621,ENST00000…
STK3	9606.ENSP00000429744	Serine/threonine-protein kinase 3 20kDa subunit; Stress-activated, pro-apoptotic kinase which, following caspase-cleavage, enters the nucleus and induces chromatin condensation followed by internucleosomal DNA fragmentation. Key component of the Hippo signaling pathway which plays a pivotal role in organ size control and tumor suppression by restricting proliferation and promoting apoptosis. The …	https://smart.embl.de/smart/DDvec.cgi?smart=519:S_TKc(55|306)+Pfam_Mst1_SARAH(465|512)+	2.7.11.1,3WWS,4HKD,4L0N,4LG4,4LGD,4OH9,5BRM,5DH3,6788,6AO5,6AR2,A0A087WZ06,A0A384MR07,A8K722,AAB17261.1,AAC50386.1,AAH10640.1,AC016877,ADO22281.1,AK075229,AK131363,AK291837,AP002087,AP003355,AP003438,AP003467,AP003551,B3KYA7,BAC11487.1,BAF84526.1,BAG54769.1,BC010640,CAA80909.1,CAB025316,CCDS47900,CCDS47900.1,CCDS59108,CCDS59108.1,CCDS75774,CCDS75774.1,CH471060,CHEMBL4708,E5RFQ9,E5RIM6,EAW91781.1,…
STK38L	9606.ENSP00000373684	Serine/threonine-protein kinase 38-like; Involved in the regulation of structural processes in differentiating and mature neuronal cells; Belongs to the protein kinase superfamily. AGC Ser/Thr protein kinase family.	https://smart.embl.de/smart/DDvec.cgi?smart=464:S_TKc(90|383)+S_TK_X(384|445)+	2.7.11.1,23012,5XQZ,A8K4U0,AAH28603.1,AB023182,AC092827,AC092829,AK291055,AK304755,B4E3J8,BAA76809.2,BAF83744.1,BAG65510.1,BC028603,CCDS31761,CCDS31761.1,CH471094,CHEMBL4851,EAW96549.1,EC 2.7.11.1,ENSG00000211455,ENSP00000373683,ENSP00000373684,ENSP00000385174,ENSP00000437856,ENSP00000439457,ENSP00000440279,ENSP00000442253,ENSP00000443456,ENSP00000443838,ENSP00000443961,ENSP00000445898,ENSP000004…
STK4	9606.ENSP00000361892	Serine/threonine-protein kinase 4 18kDa subunit; Stress-activated, pro-apoptotic kinase which, following caspase-cleavage, enters the nucleus and induces chromatin condensation followed by internucleosomal DNA fragmentation. Key component of the Hippo signaling pathway which plays a pivotal role in organ size control and tumor suppression by restricting proliferation and promoting apoptosis. The …	https://smart.embl.de/smart/DDvec.cgi?smart=487:S_TKc(30|281)+Pfam_Mst1_SARAH(433|480)+	2.7.11.1,2JO8,3COM,4NR2,4OH8,5TWG,5TWH,6789,A0A087WVN8,A0A087WYT4,AAA83254.1,AAB17262.1,AAH29511.1,AAH58916.1,AAH93768.1,AK315238,AL109839,B2RCR8,BAG37665.1,BC029511,BC058916,BC093768,CAB004038,CCDS13341,CCDS13341.1,CCDS86957,CCDS86957.1,CH471077,CHEMBL4598,EAW75882.1,EC 2.7.11.1,ENSG00000101109,ENSP00000262978,ENSP00000361885,ENSP00000361887,ENSP00000361892,ENSP00000379956,ENSP00000379957,ENSP00…
SUN1	9606.ENSP00000384015	SUN domain-containing protein 1; As a component of the LINC (LInker of Nucleoskeleton and Cytoskeleton) complex involved in the connection between the nuclear lamina and the cytoskeleton. The nucleocytoplasmic interactions established by the LINC complex play an important role in the transmission of mechanical forces across the nuclear envelope and in nuclear movement and positioning (By similari…	https://smart.embl.de/smart/DDvec.cgi?smart=785:Pfam_MRP(62|291)+Pfam_Sad1_UNC(648|783)+	23353,A5PL20,AC073957,AC099731,AF202724,B3KMV7,B4DZF7,B7WNY4,B7WP53,C9JJU6,C9JK55,C9JR15,C9JS54,C9K051,CCDS43533,CCDS43533.1,CCDS47525,CCDS47525.1,CCDS55078,CCDS55078.1,CCDS55079,CCDS55079.1,CCDS55080,CCDS55080.1,E9PDU4,E9PF23,E9PHI4,ENSG00000164828,ENSP00000265857,ENSP00000297442,ENSP00000297445,ENSP00000318685,ENSP00000341089,ENSP00000353029,ENSP00000374224,ENSP00000374225,ENSP00000383947,ENSP0…
SUN2	9606.ENSP00000385616	SUN domain-containing protein 2; As a component of the LINC (LInker of Nucleoskeleton and Cytoskeleton) complex, involved in the connection between the nuclear lamina and the cytoskeleton. The nucleocytoplasmic interactions established by the LINC complex play an important role in the transmission of mechanical forces across the nuclear envelope and in nuclear movement and positioning. Specifical…	https://smart.embl.de/smart/DDvec.cgi?smart=738:TRANS(234|256)+Pfam_Sad1_UNC(602|736)+	25777,3UNP,4DXR,4DXS,4DXT,4FI9,A0A024R1P7,AAF15887.1,AAH30684.2,AAH94797.1,AAI11550.1,AAI11718.1,AAT90500.1,AB014568,AF202723,AL008583,AL021707,AL021806,AY682988,B0QY60,B0QY62,B0QY63,B0QY64,B0QY65,B0QY66,B0QY67,B0QY68,B0QY69,BAA31643.1,BC030684,BC094797,BC111549,BC111717,BX537962,CAD97926.1,CAG30360.1,CCDS13978,CCDS13978.1,CCDS56231,CCDS56231.1,CH471095,CR456474,EAW60266.1,EAW60268.1,EAW60270.1,E…
SYNE1	9606.ENSP00000356224	Nesprin-1; Multi-isomeric modular protein which forms a linking network between organelles and the actin cytoskeleton to maintain the subcellular spatial organization. As a component of the LINC (LInker of Nucleoskeleton and Cytoskeleton) complex involved in the connection between the nuclear lamina and the cytoskeleton. The nucleocytoplasmic interactions established by the LINC complex play an i…	https://smart.embl.de/smart/DDvec.cgi?smart=8797:CH(29|132)+CH(180|278)+SPEC(1449|1548)+SPEC(1555|1651)+SPEC(1658|1761)+SPEC(2085|2193)+SPEC(2307|2404)+SPEC(2409|2511)+SPEC(2518|2620)+SPEC(2627|2729)+SPEC(2843|2987)+SPEC(3067|3169)+SPEC(3176|3276)+SPEC(3283|3385)+SPEC(3495|3587)+SPEC(3601|3701)+SPEC(3819|3918)+SPEC(3925|4032)+SPEC(4347|4449)+SPEC(4456|4558)+SPEC(4565|4667)+SPEC(4674|4774)+SPEC(48…	23345,4DXR,8B,A0A087WYJ5,A0A0C4DG40,A0A0C4DH48,AAC02992.2,AAH39121.1,AAL33798.1,AAL33799.1,AAL38031.1,AAM95335.1,AAN03486.1,AAN60442.1,AAO23669.1,AAO27771.1,AAO27774.1,AB018339,AB033088,AB051543,AF043290,AF444779,AF495910,AF535142,AFN44380.1,AK056122,AK094094,AL049548,AL078582,AL136079,AL138832,AL357081,AL450401,AL589963,AL591507,AL713682,AMCM,ARCA1,AY061755,AY061756,AY135172,AY183142,AY184203,AY…
SYNE2	9606.ENSP00000350719	Nesprin-2; Multi-isomeric modular protein which forms a linking network between organelles and the actin cytoskeleton to maintain the subcellular spatial organization. As a component of the LINC (LInker of Nucleoskeleton and Cytoskeleton) complex involved in the connection between the nuclear lamina and the cytoskeleton. The nucleocytoplasmic interactions established by the LINC complex play an i…	https://smart.embl.de/smart/DDvec.cgi?smart=6907:CH(33|134)+CH(183|281)+SPEC(1437|1531)+SPEC(2044|2141)+SPEC(2252|2354)+SPEC(2730|2830)+SPEC(3686|3781)+SPEC(4841|4940)+SPEC(4947|5052)+SPEC(5062|5166)+SPEC(5173|5273)+SPEC(5279|5381)+SPEC(5596|5696)+SPEC(5813|5913)+SPEC(5920|6018)+SPEC(6025|6132)+SPEC(6139|6241)+SPEC(6248|6348)+SPEC(6577|6680)+SPEC(6687|6791)+KASH(6850|6907)+	23224,4DXS,4FI9,A0A0A0MRE3,A0A0C4DGK3,A0A1W2PRN9,A0A1W2PS37,AAH42134.1,AAH71873.1,AAL33547.1,AAL33548.1,AAL33800.1,AAL33801.1,AAL33802.1,AAN60443.1,AAO27772.1,AAO27773.1,AB023228,AF435010,AF435011,AF495911,AFN44385.1,AK074055,AK090430,AK095241,AK297874,AK298465,AL080133,AL117404,AL162832,AL355094,AL359235,AY061757,AY061758,AY061759,AY184204,AY184205,B4DND7,B4DPR6,BAA76855.3,BAB84881.1,BAC03411.1,…
TBX5	9606.ENSP00000309913	T-box transcription factor TBX5; DNA-binding protein that regulates the transcription of several genes and is involved in heart development and limb pattern formation. Binds to the core DNA motif of NPPA promoter.	https://smart.embl.de/smart/DDvec.cgi?smart=518:TBOX(53|243)+	2X6U,2X6V,4S0H,5BQD,6910,A6ND77,AAC04619.1,AAC51644.1,AAF34659.1,AAH27942.1,AB051068,AC009260,AC069240,AF221714,BAB55448.1,BC027942,CAA70592.1,CCDS9173,CCDS9173.1,CCDS9174,CCDS9174.1,CH471054,CHEMBL1687681,EAW98066.1,ENSG00000089225,ENSP00000261315,ENSP00000309024,ENSP00000309913,ENSP00000327158,ENSP00000337723,ENSP00000338103,ENSP00000376342,ENSP00000384152,ENSP00000386124,ENSP00000389691,ENSP00…
TEAD1	9606.ENSP00000435233	Transcriptional enhancer factor TEF-1; Transcription factor which plays a key role in the Hippo signaling pathway, a pathway involved in organ size control and tumor suppression by restricting proliferation and promoting apoptosis. The core of this pathway is composed of a kinase cascade wherein MST1/MST2, in complex with its regulatory protein SAV1, phosphorylates and activates LATS1/2 in comple…	https://smart.embl.de/smart/DDvec.cgi?smart=426:TEA(26|97)+	2HZD,3KYS,4RE1,4Z8E,5NNX,6HIL,6IM5,7003,A4FUP2,AA,AAB00791.1,AAI15399.1,AC013549,AC084859,AC107881,BC115398,CCDS7810,CCDS7810.2,E7EV65,E9PKB7,ENSG00000187079,ENSP00000334754,ENSP00000351187,ENSP00000354588,ENSP00000355332,ENSP00000432587,ENSP00000435233,ENSP00000435393,ENSP00000435977,ENSP00000491500,ENST00000334310,ENST00000334310.10,ENST00000358412,ENST00000361905,ENST00000361985,ENST0000052531…
TEAD2	9606.ENSP00000472109	Transcriptional enhancer factor TEF-4; Transcription factor which plays a key role in the Hippo signaling pathway, a pathway involved in organ size control and tumor suppression by restricting proliferation and promoting apoptosis. The core of this pathway is composed of a kinase cascade wherein MST1/MST2, in complex with its regulatory protein SAV1, phosphorylates and activates LATS1/2 in comple…	https://smart.embl.de/smart/DDvec.cgi?smart=451:TEA(36|107)+	3L15,5DQ8,5DQE,5EMV,5HGU,6E5G,8463,A0A024QZE2,AAH07556.1,AAH51301.1,AC010524,AK093236,AK290736,AK300241,B4DTJ6,BAC04104.1,BAF83425.1,BAG62008.1,BC007556,BC018803,BC051301,CAA64214.1,CCDS12761,CCDS12761.1,CCDS58670,CCDS58670.1,CCDS58671,CCDS58671.1,CCDS59406,CCDS59406.1,CH471177,EAW52469.1,EAW52471.1,ENSG00000074219,ENSP00000270619,ENSP00000310701,ENSP00000324611,ENSP00000340541,ENSP00000366419,EN…
TEAD3	9606.ENSP00000345772	Transcriptional enhancer factor TEF-5; Transcription factor which plays a key role in the Hippo signaling pathway, a pathway involved in organ size control and tumor suppression by restricting proliferation and promoting apoptosis. The core of this pathway is composed of a kinase cascade wherein MST1/MST2, in complex with its regulatory protein SAV1, phosphorylates and activates LATS1/2 in comple…	https://smart.embl.de/smart/DDvec.cgi?smart=435:TEA(26|97)+	5EMW,7005,A0A1X7SBS4,AL022721,AL033519,B5MCM0,CCDS47414,CCDS47414.1,DTEF-1,ENSG00000007866,ENSP00000229422,ENSP00000318856,ENSP00000323206,ENSP00000324922,ENSP00000345772,ENSP00000349828,ENSP00000363012,ENSP00000363013,ENSP00000384577,ENSP00000416400,ENSP00000425379,ENSP00000492431,ENST00000229422,ENST00000317048,ENST00000327231,ENST00000327242,ENST00000338863,ENST00000338863.11,ENST00000357281,E…
TEAD4	9606.ENSP00000352926	Transcriptional enhancer factor TEF-3; Transcription factor which plays a key role in the Hippo signaling pathway, a pathway involved in organ size control and tumor suppression by restricting proliferation and promoting apoptosis. The core of this pathway is composed of a kinase cascade wherein MST1/MST2, in complex with its regulatory protein SAV1, phosphorylates and activates LATS1/2 in comple…	https://smart.embl.de/smart/DDvec.cgi?smart=434:TEA(34|105)+	5GZB,5NO6,5OAQ,6GE3,6GE4,6GE5,6GE6,6GEC,6GEE,6GEG,6GEI,6GEK,6HIK,6Q2X,6Q36,6SEN,6SEO,7004,A0A0A0MRF3,AC005911,AC125807,AC131234,AK222947,BAD96667.1,CCDS31729,CCDS31729.1,CCDS31730,CCDS31730.1,CCDS41737,CCDS41737.1,EFTR-2,ENSG00000197905,ENSP00000351184,ENSP00000352926,ENSP00000380311,ENSP00000411475,ENSP00000438453,ENSP00000438960,ENSP00000441959,ENSP00000444528,ENST00000358409,ENST00000358409.6,…
TEF	9606.ENSP00000266304	Thyrotroph embryonic factor; Transcription factor that binds to and transactivates the TSHB promoter. Binds to a minimal DNA-binding sequence 5'- [TC][AG][AG]TTA[TC][AG]-3'; Belongs to the bZIP family. PAR subfamily.	https://smart.embl.de/smart/DDvec.cgi?smart=303:BRLZ(231|295)+	4U5T,7008,AAA81373.1,AAB06497.1,AAH39258.1,AAH42476.1,AK091916,AK314906,AL035659,B0QYS8,B2RC22,BAG37419.1,BAG52441.1,BC039258,BC042476,BX537848,CAD97856.1,CAG30478.1,CAG46626.1,CCDS14014,CCDS14014.1,CCDS46716,CCDS46716.1,CH471095,CR456592,CR541827,EAW60430.1,EAW60431.1,ENSG00000167074,ENSP00000266304,ENSP00000310768,ENSP00000385256,ENSP00000400221,ENSP00000403078,ENSP00000411170,ENSP00000431592,E…
TJP2	9606.ENSP00000438262	Tight junction protein ZO-2; Plays a role in tight junctions and adherens junctions.	https://smart.embl.de/smart/DDvec.cgi?smart=1221:PDZ(73|151)+PDZ(335|416)+PDZ(550|623)+SH3(638|699)+GuKc(721|910)+	2OSG,3E17,9414,A0A1B0GTW1,A0A3B3IRI3,A0A3B3IRV6,A0A3B3IS03,A0A3B3ISF1,A0A3B3ISZ5,A0A3B3IT83,A0A3B3ITE1,A0A3B3IU26,A0A3B3IU51,A2A3H9,AAA61300.1,AAB41794.1,AAC02527.2,AAC33121.1,AAC33122.1,AAD20387.2,AAD56218.2,AAD56219.2,AAH27592.1,AAM28524.1,AF043195,AF043196,AF043197,AF083892,AF083893,AF177518,AF177519,AF177520,AF177521,AF177522,AF177523,AF177524,AF177525,AF177526,AF177527,AF177528,AF177529,AF17…
TMPO	9606.ENSP00000266732	Lamina-associated polypeptide 2, isoform alpha; May be involved in the structural organization of the nucleus and in the post-mitotic nuclear assembly. Plays an important role, together with LMNA, in the nuclear anchorage of RB1.	https://smart.embl.de/smart/DDvec.cgi?smart=694:Thymopoietin(2|50)+LEM(110|153)+Pfam_LAP2alpha(461|693)+	1GJJ,1H9E,1H9F,7112,A0A024RBE7,A0A024RBH7,AAB33958.1,AAB60329.1,AAB60330.1,AAB60331.1,AAB60433.1,AAB60434.1,AAB60435.1,AAC25390.1,AAH53675.1,ABL61272.1,AC013418,AF070631,BC053675,CAB009847,CCDS31879,CCDS31879.1,CCDS31880,CCDS31880.1,CCDS76589,CCDS76589.1,CCDS9064,CCDS9064.1,CH471054,CMD1T,EAW97589.1,EAW97591.1,EAW97592.1,EAW97593.1,EAW97594.1,EF028063,ENSG00000120802,ENSP00000261210,ENSP000002667…
TP53BP2	9606.ENSP00000341957	Apoptosis-stimulating of p53 protein 2; Regulator that plays a central role in regulation of apoptosis and cell growth via its interactions with proteins such as TP53. Regulates TP53 by enhancing the DNA binding and transactivation function of TP53 on the promoters of proapoptotic genes in vivo. Inhibits the ability of APPBP1 to conjugate NEDD8 to CUL1, and thereby decreases APPBP1 ability to ind…	https://smart.embl.de/smart/DDvec.cgi?smart=1134:ANK(964|993)+ANK(997|1026)+SH3(1066|1124)+	1YCS,2UWQ,4A63,4IRV,53BP2,6GHM,6HKP,7159,AC096542,ASPP2,ASPP2_HUMAN,Apoptosis-stimulating of p53 protein 2,B4DG66,BBP,Bbp,Bcl2-binding protein,CCDS1538,CCDS1538.1,CCDS44319,CCDS44319.1,ENSG00000143514,ENSP00000271801,ENSP00000320005,ENSP00000341957,ENSP00000347419,ENSP00000353560,ENSP00000375750,ENSP00000375751,ENSP00000410241,ENSP00000417174,ENSP00000417987,ENSP00000418252,ENSP00000420225,ENST00…
TP73	9606.ENSP00000367545	Tumor protein p73; Participates in the apoptotic response to DNA damage. Isoforms containing the transactivation domain are pro-apoptotic, isoforms lacking the domain are anti-apoptotic and block the function of p53 and transactivating p73 isoforms. May be a tumor suppressor protein.	https://smart.embl.de/smart/DDvec.cgi?smart=636:Pfam_P53(113|309)+Pfam_P53_tetramer(345|384)+SAM(485|551)+	1COK,1DXS,2KBY,2MPS,2NB1,2WQI,2WQJ,2WTT,2XWC,3VD0,3VD1,3VD2,4A63,4G82,4G83,4GUO,4GUQ,5HOB,5HOC,5KBD,6FGS,6IJQ,7161,A0A024R4C3,A0A0C4DFW9,AAC61887.1,AAD39696.1,AAI17252.1,AAI17254.1,AAK81884.1,AAK81885.1,AAK81886.1,AB055065,AB055066,AF077616,AF077617,AF077618,AF077619,AF077620,AF077621,AF077624,AF077625,AF077626,AF077627,AF077628,AF079082,AF079083,AF079084,AF079085,AF079086,AF079087,AF079088,AF079…
WTIP	9606.ENSP00000466953	Wilms tumor protein 1-interacting protein; Adapter or scaffold protein which participates in the assembly of numerous protein complexes and is involved in several cellular processes such as cell fate determination, cytoskeletal organization, repression of gene transcription, cell-cell adhesion, cell differentiation, proliferation and migration. Positively regulates microRNA (miRNA)-mediated gene …	https://smart.embl.de/smart/DDvec.cgi?smart=430:LIM(224|277)+LIM(289|341)+LIM(349|410)+	126374,A6NIX2,AC008747,AK130059,CCDS59375,CCDS59375.1,ENSG00000142279,ENSP00000270288,ENSP00000465683,ENSP00000466953,ENST00000270288,ENST00000585928,ENST00000585928.1,ENST00000590071,ENST00000590071.6,HGNC:20964,K7EKM1,LIM domain-containing protein,NM_001080436,NM_001080436.1,NM_001080436.2,NP_001073905,NP_001073905.1,NX_A6NIX2,OMIM:614790,OTTHUMG00000182099,R-HSA-1234174,R-HSA-1234176,R-HSA-226…
WWC1	9606.ENSP00000427772	Protein KIBRA; Probable regulator of the Hippo/SWH (Sav/Wts/Hpo) signaling pathway, a signaling pathway that plays a pivotal role in tumor suppression by restricting proliferation and promoting apoptosis. Along with NF2 can synergistically induce the phosphorylation of LATS1 and LATS2 and can probably function in the regulation of the Hippo/SWH (Sav/Wts/Hpo) signaling pathway. Acts as a transcrip…	https://smart.embl.de/smart/DDvec.cgi?smart=1119:WW(7|39)+WW(54|86)+	23286,2Z0U,6FB4,6FD0,6FJC,6FJD,AAH04394.1,AAH17746.1,AAO15881.1,AAO73817.1,AAQ09942.1,AB020676,AC020894,AC026689,AF506799,AF530058,AK296323,AY189820,B4DK05,BAA74892.1,BAG59017.1,BC004394,BC017746,BX640827,CAE45903.1,CCDS4366,CCDS4366.1,CCDS54945,CCDS54945.1,ENSG00000113645,ENSP00000265293,ENSP00000322392,ENSP00000377473,ENSP00000427772,ENSP00000428084,ENSP00000429339,ENSP00000445127,ENSP000004838…
WWTR1	9606.ENSP00000419465	WW domain-containing transcription regulator protein 1; Transcriptional coactivator which acts as a downstream regulatory target in the Hippo signaling pathway that plays a pivotal role in organ size control and tumor suppression by restricting proliferation and promoting apoptosis. The core of this pathway is composed of a kinase cascade wherein STK3/MST2 and STK4/MST1, in complex with its regul…	https://smart.embl.de/smart/DDvec.cgi?smart=400:WW(125|157)+	25937,5N5R,5N5T,5N5W,5N75,AAH14052.1,AC012014,AC069216,AC108672,AJ299431,AK022036,AL050107,AL833852,BAB13957.1,BC014052,C9J038,C9J337,C9J588,C9JQS8,C9JR84,CAB017483,CAB068248,CAB43275.1,CAC17722.1,CAD38711.1,CCDS3144,CCDS3144.1,CH471052,D3DNH7,DKFZp586I1419,EAW78868.1,EAW78869.1,ENSG00000018408,ENSP00000264620,ENSP00000325270,ENSP00000325365,ENSP00000353847,ENSP00000376631,ENSP00000417339,ENSP000…
YAP1	9606.ENSP00000478927	Transcriptional coactivator YAP1; Transcriptional regulator which can act both as a coactivator and a corepressor and is the critical downstream regulatory target in the Hippo signaling pathway that plays a pivotal role in organ size control and tumor suppression by restricting proliferation and promoting apoptosis. The core of this pathway is composed of a kinase cascade wherein STK3/MST2 and ST…	https://smart.embl.de/smart/DDvec.cgi?smart=508:WW(172|204)+WW(231|263)+	10413,1JMQ,1K5R,1K9Q,1K9R,2LAW,2LAX,2LAY,2LTV,2LTW,3KYS,3MHR,4RE1,4REX,5OAQ,5YDX,5YDY,6G6X,6G8I,6G8J,6G8K,6G8L,6G8P,6G8Q,6GE3,6GE4,6GE5,6GE6,6GEC,6GEE,6GEG,6GEI,6GEK,6HIK,6HIL,6Q2X,A0A024R3E4,AAH38235.1,AAP92710.1,AB567720,AB567721,AK300414,AK316116,AP000942,AP001527,AP002777,AY316529,B4DTY1,B7ZA01,BAG62143.1,BAH14487.1,BAJ41471.1,BAJ41472.1,BC038235,CAA56672.1,CAB009370,CAB069915,CCDS44716,CCDS4…
YES1	9606.ENSP00000462468	Tyrosine-protein kinase Yes; Non-receptor protein tyrosine kinase that is involved in the regulation of cell growth and survival, apoptosis, cell-cell adhesion, cytoskeleton remodeling, and differentiation. Stimulation by receptor tyrosine kinases (RTKs) including EGRF, PDGFR, CSF1R and FGFR leads to recruitment of YES1 to the phosphorylated receptor, and activation and phosphorylation of downstr…	https://smart.embl.de/smart/DDvec.cgi?smart=543:SH3(94|151)+SH2(156|246)+TyrKc(277|526)+	2.7.10.2,2HDA,7525,A6NLB3,AAA35735.1,AAH48960.1,AP000894,AP001020,AP001178,BC048960,CAB004370,CCDS11824,CCDS11824.1,CH471113,CHEMBL2073,D3DUH1,EAX01709.1,EAX01710.1,EC 2.7.10.2,ENSG00000176105,ENSP00000324355,ENSP00000324740,ENSP00000347875,ENSP00000352892,ENSP00000462468,ENSP00000464380,ENST00000314559,ENST00000314574,ENST00000314574.4,ENST00000355655,ENST00000359834,ENST00000577611,ENST00000577…
YWHAB	9606.ENSP00000361930	14-3-3 protein beta/alpha, N-terminally processed; Adapter protein implicated in the regulation of a large spectrum of both general and specialized signaling pathways. Binds to a large number of partners, usually by recognition of a phosphoserine or phosphothreonine motif. Binding generally results in the modulation of the activity of the binding partner. Negative regulator of osteogenesis. Block…	https://smart.embl.de/smart/DDvec.cgi?smart=246:14_3_3(5|244)+	14-3-3 alpha,14-3-3 beta,14-3-3 protein beta/alpha,14-3-3 protein beta/theta/zeta,1433B_HUMAN,2BQ0,2C23,4DNK,5N10,6A5Q,6BYK,6GN0,6GN8,6GNJ,6GNK,6GNN,6HEP,7529,A0A0J9YWE8,A0A0J9YWZ2,A8K9K2,AAH01359.1,ACJ13634.1,AK292717,AL008725,BAF85406.1,BC001359,CAA40621.1,CAB003759,CCDS13339,CCDS13339.1,CH471077,CHEMBL3710403,E1P616,EAW75893.1,EAW75894.1,EAW75896.1,ENSG00000166913,ENSP00000217069,ENSP000003001…
YWHAE	9606.ENSP00000264335	14-3-3 protein epsilon; Adapter protein implicated in the regulation of a large spectrum of both general and specialized signaling pathways. Binds to a large number of partners, usually by recognition of a phosphoserine or phosphothreonine motif. Binding generally results in the modulation of the activity of the binding partner (By similarity). Positively regulates phosphorylated protein HSF1 nuc…	https://smart.embl.de/smart/DDvec.cgi?smart=255:14_3_3(4|245)+	14-3-3 epsilon,14-3-3 protein epsilon,14-3-3E,1433E_HUMAN,2BR9,3UAL,3UBW,6EIH,7531,AAA75301.1,AAC50175.1,AAC50625.1,AAC50710.1,AAD00026.1,AAH00179.1,AAH01440.1,AAP35825.1,AAX68683.1,AB017103,AC032044,ACJ13635.1,AK128785,AK295260,AK296050,AK316185,AY883089,B3KY71,B4DJF2,BAA32538.1,BAG54733.1,BAG58249.1,BAG58814.1,BAH14556.1,BC000179,BC001440,BT007161,CAB016200,CAB021109,CAB047350,CCDS11001,CCDS110…
YWHAH	9606.ENSP00000248975	14-3-3 protein eta; Adapter protein implicated in the regulation of a large spectrum of both general and specialized signaling pathways. Binds to a large number of partners, usually by recognition of a phosphoserine or phosphothreonine motif. Binding generally results in the modulation of the activity of the binding partner. Negatively regulates the kinase activity of PDPK1.	https://smart.embl.de/smart/DDvec.cgi?smart=246:14_3_3(4|246)+	14-3-3 eta,14-3-3 protein eta,14-3-3 protein gamma/eta,1433F_HUMAN,2C63,2C74,7533,A0A024R1K7,A2IDB1,A2IDB2,AAA35483.1,AAB36036.1,AAH03047.1,BAA11418.1,BC003047,CAA40620.1,CAA55017.1,CAA56676.1,CAB025918,CAG30498.1,CCDS13901,CCDS13901.1,CH471095,CHEMBL3708585,CR456612,D78577,EAW60002.1,EAW60003.1,ENSG00000128245,ENSP00000248975,ENSP00000380629,ENSP00000388111,ENSP00000406747,ENSP00000408468,ENSP00…
YWHAQ	9606.ENSP00000371267	14-3-3 protein theta; Adapter protein implicated in the regulation of a large spectrum of both general and specialized signaling pathways. Binds to a large number of partners, usually by recognition of a phosphoserine or phosphothreonine motif. Binding generally results in the modulation of the activity of the binding partner. Negatively regulates the kinase activity of PDPK1; Belongs to the 14-3…	https://smart.embl.de/smart/DDvec.cgi?smart=245:14_3_3(3|242)+	10971,14-3-3,14-3-3 protein T-cell,14-3-3 protein beta/theta/zeta,14-3-3 protein tau,14-3-3 protein theta,14-3-3 theta,1433T_HUMAN,1C5,2BTP,5IQP,6BCR,6BD2,6BQT,AAC28640.1,AAH50601.1,AAH56867.1,AAH93019.1,AAV38817.1,AC073195,AC082651,AF070556,BC050601,BC056867,BC093019,BT020014,CAA39840.1,CAA40622.1,CAB010286,CCDS1666,CCDS1666.1,CH471053,CHEMBL3710408,D6W4Z5,E9PG15,EAX00977.1,EAX00979.1,ENSG000001…
YWHAZ	9606.ENSP00000379287	14-3-3 protein zeta/delta; Adapter protein implicated in the regulation of a large spectrum of both general and specialized signaling pathways. Binds to a large number of partners, usually by recognition of a phosphoserine or phosphothreonine motif. Binding generally results in the modulation of the activity of the binding partner. Induces ARHGEF7 activity on RAC1 as well as lamellipodia and memb…	https://smart.embl.de/smart/DDvec.cgi?smart=245:14_3_3(3|242)+	14-3-3 delta,14-3-3 protein beta/theta/zeta,14-3-3 protein zeta/delta,14-3-3 zeta,14-3-3-zeta,1433Z_HUMAN,1IB1,1QJA,1QJB,2C1J,2C1N,2O02,2WH0,3CU8,3NKX,3RDH,4BG6,4FJ3,4HKC,4IHL,4N7G,4N7Y,4N84,4WRQ,4ZDR,5D2D,5D3F,5EWZ,5EXA,5J31,5JM4,5M35,5M36,5M37,5NAS,5ULO,5WXN,5XY9,6EF5,6EJL,6EWW,6F08,6F09,6FN9,6FNA,6FNB,6FNC,6Q0K,6U2H,7534,A8K1N0,AAA36446.1,AAC52052.1,AAH03623.3,AAH51814.1,AAH63824.2,AAH68456.2,…
